# Supplementary material for: Comprehensive analysis of differentially expressed profiles of mRNA, lncRNA, and miRNA of Yili geese ovary at different egg-laying stages
Source: BMC Genomics. 2022 Aug 19;23:607. doi: 10.1186/s12864-022-08774-4 (PMC9392330; doi:10.1186/s12864-022-08774-4)
Supplement: Supplementary file 1 — Additional file 1: Table S1-8. Length information of miRNA. [file 12864_2022_8774_MOESM1_ESM.xlsx]

## Sheet: Table S1-1.
Table S1-1. RNA-seq date quality evaluation
Group	Sample name	Clean Reads	Clean Bases	GC content(%)	Q20（%）	Q30（%）
pre-laying period	PP1	64294832	18974775940	47.89	98.46	95.1
	PP2	68027444	20033390252	48.51	98.36	94.89
	PP3	74244321	21850748632	48.04	98.18	94.48
	PP4	66307607	19606877872	47.36	98.45	95.08
Laying period	LP1	82952272	24381272214	47.56	98.18	94.46
	LP2	85328377	25115768210	48.53	98.23	94.59
	LP3	75885572	22401494608	48.99	98.2	94.53
	LP4	68196356	20095016770	48.16	98.1	94.28
Ceased-laying period	CP1	65776762	19403730622	47.64	97.56	93.38
	CP2	57811186	16991196378	47.2	97.98	94.04
	CP3	65454962	19224431554	47.66	97.75	93.65
	CP4	69627470	20492313696	47.21	97.86	93.79

## Sheet: Table S1-2.
Table S1-2. Summary of sequencing date mapping from lncRNAs library
Sample name	Total Reads	Mapped Reads	Uniq Mapped Reads	Multiple Mapped Reads	Reads Map to '+'	Reads Map to '-'
PP1	128589664	111141623	108817559	2324064	56367085	56416524
		0.8643	0.8462	0.0181	0.4383	0.4387
PP2	136054888	112642612	110319511	2323101	57124653	57220202
		0.8279	0.8108	0.0171	0.4199	0.4206
PP3	148488642	127095526	124386705	2708821	64461757	64542182
		0.8559	0.8377	0.0182	0.4341	0.4347
PP4	132615214	115631653	113277890	2353763	58629220	58680452
		0.8719	0.8542	0.0177	0.4421	0.4425
LP1	165904544	144963624	141729175	3234449	73681470	73718690
		0.8738	0.8543	0.0195	0.4441	0.4443
LP2	170656754	142911572	139140831	3770741	72917078	73070912
		0.8374	0.8153	0.0221	0.4273	0.4282
LP3	151771144	125867219	122701809	3165410	64180390	64277261
		0.8293	0.8085	0.0209	0.4229	0.4235
LP4	136392712	114627541	111882292	2745249	58347545	58411058
		0.8404	0.8203	0.0201	0.4278	0.4283
CP1	131553524	115112871	112833093	2279778	58175062	58406216
		0.875	0.8577	0.0173	0.4422	0.444
CP2	115622372	103181417	100946987	2234430	52309000	52367005
		0.8924	0.8731	0.0193	0.4524	0.4529
CP3	130909924	114754962	112095042	2659920	58274973	58348479
		0.8766	0.8563	0.0203	0.4452	0.4457
CP4	139254940	122048997	119420783	2628214	62015095	62231188
		0.8764	0.8576	0.0189	0.4453	0.4469

## Sheet: Table S1-3.
Table S1-3. Identification of lncRNA transcripts of 12 libraries by RNA-sequencing.
lncRNA_ID	lncRNA_type	Chr	Start Site	End Site	Strand
MSTRG.35207.1	anti-sense_lncRNA	NW_013185766.1	24846	33278	-
MSTRG.13952.27	anti-sense_lncRNA	NW_013185677.1	2645405	2705748	+
MSTRG.3307.1	anti-sense_lncRNA	NW_013185657.1	8805779	8813370	-
MSTRG.9436.1	anti-sense_lncRNA	NW_013185667.1	1715279	1740634	-
MSTRG.24565.1	anti-sense_lncRNA	NW_013185712.1	4211928	4225301	-
MSTRG.21015.2	anti-sense_lncRNA	NW_013185699.1	2151852	2165704	-
MSTRG.44428.1	anti-sense_lncRNA	NW_013185848.1	1017623	1027311	-
MSTRG.10580.18	anti-sense_lncRNA	NW_013185669.1	7596818	7629067	-
MSTRG.29898.1	anti-sense_lncRNA	NW_013185735.1	2775316	2776449	+
MSTRG.10773.1	anti-sense_lncRNA	NW_013185670.1	1973487	1973821	+
MSTRG.48401.1	anti-sense_lncRNA	NW_013185898.1	795459	800688	-
MSTRG.43396.3	anti-sense_lncRNA	NW_013185836.1	1800179	1849785	+
MSTRG.38064.2	anti-sense_lncRNA	NW_013185787.1	2435424	2440876	+
MSTRG.35354.2	anti-sense_lncRNA	NW_013185767.1	1162827	1170957	+
MSTRG.34142.1	anti-sense_lncRNA	NW_013185758.1	2070516	2082393	-
MSTRG.25252.1	anti-sense_lncRNA	NW_013185715.1	2266885	2269035	+
MSTRG.18908.1	anti-sense_lncRNA	NW_013185692.1	82754	84378	-
MSTRG.36607.1	anti-sense_lncRNA	NW_013185776.1	2174570	2219761	-
MSTRG.34845.1	anti-sense_lncRNA	NW_013185763.1	2127830	2132601	+
MSTRG.4699.6	anti-sense_lncRNA	NW_013185659.1	5668374	5673828	+
MSTRG.44388.27	anti-sense_lncRNA	NW_013185848.1	480552	518487	+
MSTRG.47572.1	anti-sense_lncRNA	NW_013185887.1	675841	695802	-
MSTRG.30815.1	anti-sense_lncRNA	NW_013185739.1	3932625	3935222	-
MSTRG.29310.1	anti-sense_lncRNA	NW_013185732.1	1007677	1019408	+
MSTRG.54859.1	anti-sense_lncRNA	NW_013186128.1	15990	18514	+
MSTRG.41061.12	anti-sense_lncRNA	NW_013185813.1	1874104	1896801	-
MSTRG.13722.1	anti-sense_lncRNA	NW_013185676.1	6572592	6573847	-
MSTRG.27844.1	anti-sense_lncRNA	NW_013185725.1	3332548	3333433	+
MSTRG.42640.1	anti-sense_lncRNA	NW_013185829.1	1240780	1243975	+
MSTRG.15060.6	anti-sense_lncRNA	NW_013185680.1	4667963	4668705	+
MSTRG.37189.1	anti-sense_lncRNA	NW_013185781.1	164622	165244	+
MSTRG.222.17	anti-sense_lncRNA	NW_013185654.1	3837930	3851980	-
MSTRG.22782.1	anti-sense_lncRNA	NW_013185705.1	4707779	4709622	+
MSTRG.51872.1	anti-sense_lncRNA	NW_013185973.1	336194	341917	+
MSTRG.22996.1	anti-sense_lncRNA	NW_013185706.1	3310777	3314393	+
MSTRG.47642.2	anti-sense_lncRNA	NW_013185888.1	1170495	1228697	+
MSTRG.15598.1	anti-sense_lncRNA	NW_013185682.1	311953	317949	+
MSTRG.20072.3	anti-sense_lncRNA	NW_013185696.1	151697	227943	+
MSTRG.15819.5	anti-sense_lncRNA	NW_013185682.1	5628381	5633402	+
MSTRG.16122.8	anti-sense_lncRNA	NW_013185683.1	6052521	6059852	+
MSTRG.43667.1	anti-sense_lncRNA	NW_013185839.1	579982	584641	+
MSTRG.13952.62	anti-sense_lncRNA	NW_013185677.1	2829153	2878027	+
MSTRG.16939.1	anti-sense_lncRNA	NW_013185685.1	6782858	6788384	-
MSTRG.38529.14	anti-sense_lncRNA	NW_013185791.1	252968	258528	+
MSTRG.20601.2	anti-sense_lncRNA	NW_013185697.1	5277437	5278958	+
MSTRG.49797.1	anti-sense_lncRNA	NW_013185923.1	807263	820179	+
MSTRG.42643.1	anti-sense_lncRNA	NW_013185829.1	1275710	1298356	+
MSTRG.42611.1	anti-sense_lncRNA	NW_013185829.1	662900	685659	+
MSTRG.44997.1	anti-sense_lncRNA	NW_013185856.1	584541	585867	-
MSTRG.34061.1	anti-sense_lncRNA	NW_013185758.1	778767	783020	+
MSTRG.52577.7	anti-sense_lncRNA	NW_013185997.1	101827	105093	-
MSTRG.20555.2	anti-sense_lncRNA	NW_013185697.1	4071094	4074723	-
MSTRG.33608.1	anti-sense_lncRNA	NW_013185755.1	2727507	2732366	+
MSTRG.31605.3	anti-sense_lncRNA	NW_013185743.1	3638297	3640500	-
MSTRG.5105.1	anti-sense_lncRNA	NW_013185659.1	13650541	13675674	-
MSTRG.5338.1	anti-sense_lncRNA	NW_013185660.1	3673305	3683658	+
MSTRG.2315.3	anti-sense_lncRNA	NW_013185656.1	4147384	4159232	-
MSTRG.20618.1	anti-sense_lncRNA	NW_013185697.1	5837264	5846351	+
MSTRG.32811.2	anti-sense_lncRNA	NW_013185750.1	3291839	3293902	+
MSTRG.2044.1	anti-sense_lncRNA	NW_013185655.1	21304844	21313493	-
MSTRG.5195.1	anti-sense_lncRNA	NW_013185660.1	647180	647524	+
MSTRG.2996.1	anti-sense_lncRNA	NW_013185657.1	2182255	2184738	-
MSTRG.43497.1	anti-sense_lncRNA	NW_013185837.1	1169478	1174332	+
MSTRG.49381.1	anti-sense_lncRNA	NW_013185915.1	576924	583638	-
MSTRG.11162.1	anti-sense_lncRNA	NW_013185670.1	9458001	9459187	+
MSTRG.46122.15	anti-sense_lncRNA	NW_013185867.1	863785	871548	+
MSTRG.8367.2	anti-sense_lncRNA	NW_013185665.1	5346987	5350659	+
MSTRG.16316.3	anti-sense_lncRNA	NW_013185684.1	1759431	1782411	+
MSTRG.36915.84	anti-sense_lncRNA	NW_013185778.1	2241276	2310985	-
MSTRG.11492.7	anti-sense_lncRNA	NW_013185671.1	8019286	8081765	-
MSTRG.42268.1	anti-sense_lncRNA	NW_013185825.1	759258	761532	-
MSTRG.12670.1	anti-sense_lncRNA	NW_013185674.1	3946113	3958887	+
MSTRG.21271.1	anti-sense_lncRNA	NW_013185700.1	2237686	2238930	-
MSTRG.35064.2	anti-sense_lncRNA	NW_013185765.1	726851	728344	+
MSTRG.26124.1	anti-sense_lncRNA	NW_013185718.1	749308	752034	+
MSTRG.44973.1	anti-sense_lncRNA	NW_013185856.1	212735	236296	+
MSTRG.39332.27	anti-sense_lncRNA	NW_013185798.1	793390	796477	-
MSTRG.31070.5	anti-sense_lncRNA	NW_013185741.1	1359286	1371304	+
MSTRG.41838.3	anti-sense_lncRNA	NW_013185821.1	807671	813834	-
MSTRG.3985.1	anti-sense_lncRNA	NW_013185658.1	4231148	4308143	-
MSTRG.29147.1	anti-sense_lncRNA	NW_013185731.1	2664037	2667335	-
MSTRG.45217.1	anti-sense_lncRNA	NW_013185858.1	876756	880553	-
MSTRG.23239.4	anti-sense_lncRNA	NW_013185707.1	4225084	4234865	+
MSTRG.13140.1	anti-sense_lncRNA	NW_013185675.1	3487499	3543975	-
MSTRG.44814.1	anti-sense_lncRNA	NW_013185853.1	1606317	1616286	-
MSTRG.14532.1	anti-sense_lncRNA	NW_013185679.1	56636	59382	+
MSTRG.2315.5	anti-sense_lncRNA	NW_013185656.1	4159299	4166979	-
MSTRG.31794.1	anti-sense_lncRNA	NW_013185745.1	737792	751444	+
MSTRG.40246.2	anti-sense_lncRNA	NW_013185805.1	1395140	1449272	+
MSTRG.222.20	anti-sense_lncRNA	NW_013185654.1	3839408	3851980	-
MSTRG.27090.3	anti-sense_lncRNA	NW_013185722.1	2088599	2090293	+
MSTRG.33366.1	anti-sense_lncRNA	NW_013185754.1	1651908	1656419	-
MSTRG.18039.1	anti-sense_lncRNA	NW_013185689.1	1798070	1800925	+
MSTRG.7416.1	anti-sense_lncRNA	NW_013185663.1	9194481	9195222	+
MSTRG.3118.26	anti-sense_lncRNA	NW_013185657.1	4635322	4662738	+
MSTRG.15323.1	anti-sense_lncRNA	NW_013185681.1	2377389	2439239	+
MSTRG.27294.74	anti-sense_lncRNA	NW_013185723.1	1920967	1926957	-
MSTRG.12964.1	anti-sense_lncRNA	NW_013185674.1	8956598	8957932	+
MSTRG.30922.9	anti-sense_lncRNA	NW_013185740.1	2916664	2941882	+
MSTRG.14943.2	anti-sense_lncRNA	NW_013185680.1	1809179	1818471	+
MSTRG.54139.2	anti-sense_lncRNA	NW_013186073.1	81065	91870	-
MSTRG.48353.2	anti-sense_lncRNA	NW_013185898.1	246988	254688	+
MSTRG.6616.4	anti-sense_lncRNA	NW_013185662.1	5883349	5897609	-
MSTRG.49390.1	anti-sense_lncRNA	NW_013185915.1	681600	689651	-
MSTRG.34185.1	anti-sense_lncRNA	NW_013185758.1	3128858	3136250	+
MSTRG.47985.8	anti-sense_lncRNA	NW_013185893.1	174356	176578	-
MSTRG.47207.2	anti-sense_lncRNA	NW_013185882.1	444097	455421	-
MSTRG.15121.1	anti-sense_lncRNA	NW_013185680.1	6399361	6404495	-
MSTRG.12842.8	anti-sense_lncRNA	NW_013185674.1	6459800	6584046	+
MSTRG.10257.1	anti-sense_lncRNA	NW_013185669.1	527584	534424	-
MSTRG.22911.4	anti-sense_lncRNA	NW_013185706.1	1971323	1977121	-
MSTRG.9414.35	anti-sense_lncRNA	NW_013185667.1	1192326	1479017	-
MSTRG.30308.14	anti-sense_lncRNA	NW_013185737.1	1143262	1145629	+
MSTRG.461.1	anti-sense_lncRNA	NW_013185654.1	8929169	8935116	+
MSTRG.40188.1	anti-sense_lncRNA	NW_013185804.1	2330515	2336876	-
MSTRG.35272.10	anti-sense_lncRNA	NW_013185766.1	1676741	1949780	-
MSTRG.2532.28	anti-sense_lncRNA	NW_013185656.1	9677756	9686878	+
MSTRG.13620.3	anti-sense_lncRNA	NW_013185676.1	3565421	3579916	-
MSTRG.7552.1	anti-sense_lncRNA	NW_013185663.1	12595519	12603508	+
MSTRG.43165.3	anti-sense_lncRNA	NW_013185834.1	1058444	1067754	+
MSTRG.50361.46	anti-sense_lncRNA	NW_013185934.1	189865	202947	+
MSTRG.41870.3	anti-sense_lncRNA	NW_013185821.1	1525856	1527892	+
MSTRG.15060.5	anti-sense_lncRNA	NW_013185680.1	4663043	4668705	+
MSTRG.12963.1	anti-sense_lncRNA	NW_013185674.1	8947273	8947631	+
MSTRG.54918.1	anti-sense_lncRNA	NW_013186133.1	28899	29817	-
MSTRG.8694.1	anti-sense_lncRNA	NW_013185665.1	12103673	12125598	+
MSTRG.14289.1	anti-sense_lncRNA	NW_013185678.1	1871710	1897802	+
MSTRG.54644.2	anti-sense_lncRNA	NW_013186110.1	62252	68802	-
MSTRG.46821.1	anti-sense_lncRNA	NW_013185876.1	1198115	1202617	+
MSTRG.6935.2	anti-sense_lncRNA	NW_013185663.1	260317	270058	-
MSTRG.34775.1	anti-sense_lncRNA	NW_013185763.1	773156	779563	-
MSTRG.9978.11	anti-sense_lncRNA	NW_013185668.1	3368887	3396942	-
MSTRG.37419.2	anti-sense_lncRNA	NW_013185782.1	2074104	2082736	-
MSTRG.8911.3	anti-sense_lncRNA	NW_013185666.1	2454185	2465083	-
MSTRG.35040.15	anti-sense_lncRNA	NW_013185765.1	243740	250106	+
MSTRG.30614.3	anti-sense_lncRNA	NW_013185738.1	3155755	3199119	-
MSTRG.44199.1	anti-sense_lncRNA	NW_013185845.1	469856	479451	+
MSTRG.15542.3	anti-sense_lncRNA	NW_013185681.1	7028349	7074228	+
MSTRG.33696.33	anti-sense_lncRNA	NW_013185756.1	1557143	1573777	-
MSTRG.14412.4	anti-sense_lncRNA	NW_013185678.1	5605834	5606751	-
MSTRG.16793.1	anti-sense_lncRNA	NW_013185685.1	5212175	5222874	+
MSTRG.30654.2	anti-sense_lncRNA	NW_013185738.1	3855453	3865656	+
MSTRG.22877.4	anti-sense_lncRNA	NW_013185706.1	1384183	1390749	+
MSTRG.50440.1	anti-sense_lncRNA	NW_013185936.1	17733	20591	+
MSTRG.5150.1	anti-sense_lncRNA	NW_013185659.1	14541315	14559939	+
MSTRG.16000.1	anti-sense_lncRNA	NW_013185683.1	2208001	2212540	+
MSTRG.27314.3	anti-sense_lncRNA	NW_013185723.1	1982029	1982886	-
MSTRG.22670.1	anti-sense_lncRNA	NW_013185705.1	2595648	2634350	+
MSTRG.1366.1	anti-sense_lncRNA	NW_013185655.1	7367658	7368489	+
MSTRG.21351.1	anti-sense_lncRNA	NW_013185700.1	4257028	4265325	-
MSTRG.32592.1	anti-sense_lncRNA	NW_013185749.1	1251488	1261904	-
MSTRG.18108.4	anti-sense_lncRNA	NW_013185689.1	3461777	3506412	-
MSTRG.51173.1	anti-sense_lncRNA	NW_013185953.1	172108	183865	-
MSTRG.10340.1	anti-sense_lncRNA	NW_013185669.1	2533606	2577461	-
MSTRG.884.15	anti-sense_lncRNA	NW_013185654.1	19762481	19780310	-
MSTRG.6068.2	anti-sense_lncRNA	NW_013185661.1	5740434	5742378	+
MSTRG.34376.6	anti-sense_lncRNA	NW_013185760.1	1182436	1227203	+
MSTRG.14770.1	anti-sense_lncRNA	NW_013185679.1	5399955	5405955	-
MSTRG.25701.1	anti-sense_lncRNA	NW_013185716.1	3877094	3877640	+
MSTRG.22844.2	anti-sense_lncRNA	NW_013185706.1	753884	764550	+
MSTRG.52577.2	anti-sense_lncRNA	NW_013185997.1	76733	105140	-
MSTRG.29100.3	anti-sense_lncRNA	NW_013185731.1	1808186	1825120	-
MSTRG.20086.15	anti-sense_lncRNA	NW_013185696.1	500504	686835	-
MSTRG.46583.1	anti-sense_lncRNA	NW_013185873.1	128601	129751	-
MSTRG.2285.11	anti-sense_lncRNA	NW_013185656.1	3856894	3866944	-
MSTRG.1381.3	anti-sense_lncRNA	NW_013185655.1	7801434	7806371	+
MSTRG.44814.3	anti-sense_lncRNA	NW_013185853.1	1606698	1659927	-
MSTRG.18278.2	anti-sense_lncRNA	NW_013185690.1	695825	698275	-
MSTRG.14489.1	anti-sense_lncRNA	NW_013185678.1	7443181	7445027	+
MSTRG.38199.1	anti-sense_lncRNA	NW_013185789.1	15986	17843	+
MSTRG.4373.3	anti-sense_lncRNA	NW_013185658.1	12421228	12425416	+
MSTRG.50475.1	anti-sense_lncRNA	NW_013185936.1	303292	306922	+
MSTRG.46413.39	anti-sense_lncRNA	NW_013185871.1	95194	102130	+
MSTRG.27461.2	anti-sense_lncRNA	NW_013185724.1	179024	181583	+
MSTRG.19453.1	anti-sense_lncRNA	NW_013185693.1	5426329	5438187	+
MSTRG.4373.7	anti-sense_lncRNA	NW_013185658.1	12421248	12425416	+
MSTRG.4991.1	anti-sense_lncRNA	NW_013185659.1	11490017	11494218	-
MSTRG.33925.3	anti-sense_lncRNA	NW_013185757.1	2418515	2431084	-
MSTRG.50661.1	anti-sense_lncRNA	NW_013185940.1	173167	174294	+
MSTRG.30430.1	anti-sense_lncRNA	NW_013185737.1	3372920	3378650	-
MSTRG.11882.1	anti-sense_lncRNA	NW_013185672.1	6983168	7001234	-
MSTRG.42645.1	anti-sense_lncRNA	NW_013185829.1	1296005	1297171	+
MSTRG.9774.2	anti-sense_lncRNA	NW_013185667.1	9317215	9323801	-
MSTRG.19153.6	anti-sense_lncRNA	NW_013185692.1	4548788	4577360	+
MSTRG.5809.5	anti-sense_lncRNA	NW_013185661.1	43662	66435	+
MSTRG.53891.14	anti-sense_lncRNA	NW_013186059.1	50959	58329	-
MSTRG.2974.19	anti-sense_lncRNA	NW_013185657.1	1419945	1427959	-
MSTRG.52450.2	anti-sense_lncRNA	NW_013185992.1	353827	362323	-
MSTRG.27314.2	anti-sense_lncRNA	NW_013185723.1	1949375	2047192	-
MSTRG.21001.1	anti-sense_lncRNA	NW_013185699.1	1783006	1784847	-
MSTRG.9919.1	anti-sense_lncRNA	NW_013185668.1	1571512	1572687	+
MSTRG.35029.1	anti-sense_lncRNA	NW_013185765.1	84187	86469	-
MSTRG.48519.1	anti-sense_lncRNA	NW_013185900.1	267264	275261	+
MSTRG.12186.4	anti-sense_lncRNA	NW_013185673.1	3384264	3387082	-
MSTRG.23421.8	anti-sense_lncRNA	NW_013185708.1	2574033	2590531	-
MSTRG.6292.1	anti-sense_lncRNA	NW_013185661.1	11493743	11496102	+
MSTRG.10960.1	anti-sense_lncRNA	NW_013185670.1	6351470	6354198	-
MSTRG.54737.1	anti-sense_lncRNA	NW_013186118.1	8761	15012	-
MSTRG.15819.1	anti-sense_lncRNA	NW_013185682.1	5579692	5633402	+
MSTRG.14410.7	anti-sense_lncRNA	NW_013185678.1	5559793	5585949	+
MSTRG.31114.1	anti-sense_lncRNA	NW_013185741.1	1853460	1885758	+
MSTRG.631.7	anti-sense_lncRNA	NW_013185654.1	12421002	12435227	-
MSTRG.35928.1	anti-sense_lncRNA	NW_013185771.1	1396465	1397159	+
MSTRG.32772.1	anti-sense_lncRNA	NW_013185750.1	2154549	2156820	+
MSTRG.31192.5	anti-sense_lncRNA	NW_013185741.1	3050550	3056525	-
MSTRG.25683.2	anti-sense_lncRNA	NW_013185716.1	3684569	3686278	+
MSTRG.21815.1	anti-sense_lncRNA	NW_013185702.1	1538351	1541889	+
MSTRG.46229.1	anti-sense_lncRNA	NW_013185868.1	548216	593204	-
MSTRG.22746.12	anti-sense_lncRNA	NW_013185705.1	3861594	3870090	+
MSTRG.10623.1	anti-sense_lncRNA	NW_013185669.1	8724263	8726047	+
MSTRG.9873.10	anti-sense_lncRNA	NW_013185668.1	854133	860453	+
MSTRG.30863.1	anti-sense_lncRNA	NW_013185740.1	1128760	1132765	+
MSTRG.36396.1	anti-sense_lncRNA	NW_013185774.1	2722809	2724241	+
MSTRG.13716.2	anti-sense_lncRNA	NW_013185676.1	6361748	6414363	+
MSTRG.9463.4	anti-sense_lncRNA	NW_013185667.1	2627212	2634555	-
MSTRG.32974.5	anti-sense_lncRNA	NW_013185752.1	44946	168048	+
MSTRG.5454.51	anti-sense_lncRNA	NW_013185660.1	6907815	6920871	-
MSTRG.37250.6	anti-sense_lncRNA	NW_013185781.1	1396709	1419791	-
MSTRG.36986.1	anti-sense_lncRNA	NW_013185779.1	951613	954275	+
MSTRG.1105.1	anti-sense_lncRNA	NW_013185655.1	1422536	1423443	-
MSTRG.18053.1	anti-sense_lncRNA	NW_013185689.1	2146457	2155205	+
MSTRG.14320.1	anti-sense_lncRNA	NW_013185678.1	2976029	3045223	-
MSTRG.24728.1	anti-sense_lncRNA	NW_013185713.1	1924758	1925999	+
MSTRG.43609.1	anti-sense_lncRNA	NW_013185838.1	1394342	1399603	-
MSTRG.10282.2	anti-sense_lncRNA	NW_013185669.1	1143375	1167909	+
MSTRG.4331.1	anti-sense_lncRNA	NW_013185658.1	11577383	11578783	-
MSTRG.22407.7	anti-sense_lncRNA	NW_013185704.1	2957704	2993633	+
MSTRG.39785.1	anti-sense_lncRNA	NW_013185801.1	1936344	2044647	+
MSTRG.316.1	anti-sense_lncRNA	NW_013185654.1	5684810	5698661	+
MSTRG.10469.1	anti-sense_lncRNA	NW_013185669.1	5435557	5438994	-
MSTRG.30922.7	anti-sense_lncRNA	NW_013185740.1	2916589	2921940	+
MSTRG.19200.16	anti-sense_lncRNA	NW_013185692.1	5613312	5688911	+
MSTRG.9767.1	anti-sense_lncRNA	NW_013185667.1	9196545	9199286	+
MSTRG.17189.4	anti-sense_lncRNA	NW_013185686.1	5758845	5970336	+
MSTRG.112.1	anti-sense_lncRNA	NW_013185654.1	1292196	1328417	-
MSTRG.53941.1	anti-sense_lncRNA	NW_013186061.1	69705	120516	+
MSTRG.9843.2	anti-sense_lncRNA	NW_013185668.1	439067	453952	-
MSTRG.21194.1	anti-sense_lncRNA	NW_013185700.1	279380	300462	+
MSTRG.33696.35	anti-sense_lncRNA	NW_013185756.1	1557154	1573779	-
MSTRG.27004.4	anti-sense_lncRNA	NW_013185722.1	217404	284099	-
MSTRG.48466.1	anti-sense_lncRNA	NW_013185899.1	783867	784432	+
MSTRG.20543.1	anti-sense_lncRNA	NW_013185697.1	3908856	3912837	+
MSTRG.26372.24	anti-sense_lncRNA	NW_013185719.1	1080115	1200570	-
MSTRG.2245.1	anti-sense_lncRNA	NW_013185656.1	3024646	3028574	+
MSTRG.48359.1	anti-sense_lncRNA	NW_013185898.1	335430	343736	-
MSTRG.22843.1	anti-sense_lncRNA	NW_013185706.1	696160	698902	+
MSTRG.38599.7	anti-sense_lncRNA	NW_013185791.1	1600720	1644658	+
MSTRG.20285.1	anti-sense_lncRNA	NW_013185696.1	4455485	4455797	+
MSTRG.32735.7	anti-sense_lncRNA	NW_013185750.1	1188768	1265288	-
MSTRG.19224.1	anti-sense_lncRNA	NW_013185692.1	6425558	6427951	-
MSTRG.38222.1	anti-sense_lncRNA	NW_013185789.1	373247	375043	+
MSTRG.27893.5	anti-sense_lncRNA	NW_013185725.1	4277992	4279713	+
MSTRG.33392.2	anti-sense_lncRNA	NW_013185754.1	2168318	2175477	-
MSTRG.44548.3	anti-sense_lncRNA	NW_013185850.1	74734	85190	-
MSTRG.42608.1	anti-sense_lncRNA	NW_013185829.1	541588	544961	+
MSTRG.10580.24	anti-sense_lncRNA	NW_013185669.1	7651105	7656571	-
MSTRG.37068.1	anti-sense_lncRNA	NW_013185780.1	43612	46468	+
MSTRG.11674.1	anti-sense_lncRNA	NW_013185672.1	1885415	1889405	-
MSTRG.30122.5	anti-sense_lncRNA	NW_013185736.1	1742573	1768781	-
MSTRG.35994.10	anti-sense_lncRNA	NW_013185771.1	2715519	2723602	-
MSTRG.33435.1	anti-sense_lncRNA	NW_013185754.1	3045613	3053858	+
MSTRG.28270.2	anti-sense_lncRNA	NW_013185727.1	2523914	2527797	+
MSTRG.22170.1	anti-sense_lncRNA	NW_013185703.1	4132710	4133545	+
MSTRG.41361.24	anti-sense_lncRNA	NW_013185816.1	794069	838868	-
MSTRG.43451.35	anti-sense_lncRNA	NW_013185837.1	632265	731199	-
MSTRG.1884.11	anti-sense_lncRNA	NW_013185655.1	17796570	17803264	+
MSTRG.5124.2	anti-sense_lncRNA	NW_013185659.1	13908349	13914870	+
MSTRG.8694.2	anti-sense_lncRNA	NW_013185665.1	12103748	12114233	+
MSTRG.44428.2	anti-sense_lncRNA	NW_013185848.1	1020990	1027311	-
MSTRG.14759.1	anti-sense_lncRNA	NW_013185679.1	5192445	5197869	-
MSTRG.31223.1	anti-sense_lncRNA	NW_013185741.1	3635991	3636444	+
MSTRG.43103.1	anti-sense_lncRNA	NW_013185833.1	1544116	1565401	-
MSTRG.19195.1	anti-sense_lncRNA	NW_013185692.1	5487775	5500808	+
MSTRG.40770.5	anti-sense_lncRNA	NW_013185811.1	340432	364359	+
MSTRG.8418.3	anti-sense_lncRNA	NW_013185665.1	6654090	6678153	+
MSTRG.36816.3	anti-sense_lncRNA	NW_013185777.1	2606192	2614832	-
MSTRG.35409.1	anti-sense_lncRNA	NW_013185767.1	2519256	2524307	+
MSTRG.5326.3	anti-sense_lncRNA	NW_013185660.1	3461222	3471664	+
MSTRG.16316.14	anti-sense_lncRNA	NW_013185684.1	1759434	1801482	+
MSTRG.5809.7	anti-sense_lncRNA	NW_013185661.1	50876	67644	+
MSTRG.16428.1	anti-sense_lncRNA	NW_013185684.1	4411460	4432586	-
MSTRG.36346.1	anti-sense_lncRNA	NW_013185774.1	1427070	1429203	+
MSTRG.9160.2	anti-sense_lncRNA	NW_013185666.1	8618325	8620509	-
MSTRG.4674.4	anti-sense_lncRNA	NW_013185659.1	4660197	4676439	+
MSTRG.22078.1	anti-sense_lncRNA	NW_013185703.1	1993456	2004500	-
MSTRG.35464.1	anti-sense_lncRNA	NW_013185768.1	663410	664180	+
MSTRG.1446.1	anti-sense_lncRNA	NW_013185655.1	9278730	9281733	+
MSTRG.16867.5	anti-sense_lncRNA	NW_013185685.1	5875958	5888034	-
MSTRG.48412.17	anti-sense_lncRNA	NW_013185898.1	950218	951496	+
MSTRG.18354.2	anti-sense_lncRNA	NW_013185690.1	2259018	2260611	-
MSTRG.30675.54	anti-sense_lncRNA	NW_013185739.1	474354	475543	+
MSTRG.53891.12	anti-sense_lncRNA	NW_013186059.1	50727	56845	-
MSTRG.22877.2	anti-sense_lncRNA	NW_013185706.1	1384183	1390749	+
MSTRG.32249.11	anti-sense_lncRNA	NW_013185747.1	3390557	3396871	+
MSTRG.8641.5	anti-sense_lncRNA	NW_013185665.1	11075395	11104465	+
MSTRG.8512.1	anti-sense_lncRNA	NW_013185665.1	8619154	8622524	-
MSTRG.12842.5	anti-sense_lncRNA	NW_013185674.1	6459800	6506652	+
MSTRG.29676.1	anti-sense_lncRNA	NW_013185734.1	1632174	1633605	-
MSTRG.45560.1	anti-sense_lncRNA	NW_013185861.1	1192459	1194145	-
MSTRG.32735.1	anti-sense_lncRNA	NW_013185750.1	1142147	1227734	-
MSTRG.12842.14	anti-sense_lncRNA	NW_013185674.1	6459807	6568390	+
MSTRG.21003.1	anti-sense_lncRNA	NW_013185699.1	1874247	1875897	+
MSTRG.21045.10	anti-sense_lncRNA	NW_013185699.1	3117671	3276185	-
MSTRG.29709.5	anti-sense_lncRNA	NW_013185734.1	2484668	2507143	-
MSTRG.43586.2	anti-sense_lncRNA	NW_013185838.1	461341	476145	+
MSTRG.11674.2	anti-sense_lncRNA	NW_013185672.1	1885624	1887736	-
MSTRG.28911.2	anti-sense_lncRNA	NW_013185730.1	2017043	2017427	+
MSTRG.38754.1	anti-sense_lncRNA	NW_013185793.1	615149	617071	+
MSTRG.32974.13	anti-sense_lncRNA	NW_013185752.1	44958	159653	+
MSTRG.45913.3	anti-sense_lncRNA	NW_013185865.1	837542	846098	+
MSTRG.5878.1	anti-sense_lncRNA	NW_013185661.1	1666526	1668727	-
MSTRG.406.1	anti-sense_lncRNA	NW_013185654.1	7476540	7477303	-
MSTRG.34376.7	anti-sense_lncRNA	NW_013185760.1	1182465	1227203	+
MSTRG.9121.1	anti-sense_lncRNA	NW_013185666.1	7481551	7487111	+
MSTRG.41361.28	anti-sense_lncRNA	NW_013185816.1	825974	838868	-
MSTRG.24301.7	anti-sense_lncRNA	NW_013185711.1	3123515	3128669	-
MSTRG.12190.3	anti-sense_lncRNA	NW_013185673.1	3446268	3448154	+
MSTRG.29203.1	anti-sense_lncRNA	NW_013185731.1	3744480	3745212	-
MSTRG.41533.12	anti-sense_lncRNA	NW_013185818.1	779070	848988	-
MSTRG.51774.2	anti-sense_lncRNA	NW_013185971.1	41771	53832	+
MSTRG.28249.1	anti-sense_lncRNA	NW_013185727.1	2105101	2111429	-
MSTRG.48855.1	anti-sense_lncRNA	NW_013185904.1	720245	721415	+
MSTRG.8956.2	anti-sense_lncRNA	NW_013185666.1	3179718	3181491	-
MSTRG.13445.1	anti-sense_lncRNA	NW_013185676.1	910704	914622	+
MSTRG.19453.2	anti-sense_lncRNA	NW_013185693.1	5426332	5432595	+
MSTRG.37907.1	anti-sense_lncRNA	NW_013185786.1	1902903	1905458	-
MSTRG.13948.1	anti-sense_lncRNA	NW_013185677.1	2390509	2413356	+
MSTRG.11413.2	anti-sense_lncRNA	NW_013185671.1	5811717	5813802	-
MSTRG.49362.3	anti-sense_lncRNA	NW_013185915.1	323201	335073	-
MSTRG.53433.12	anti-sense_lncRNA	NW_013186037.1	27881	29451	-
MSTRG.2244.1	anti-sense_lncRNA	NW_013185656.1	3024083	3026942	+
MSTRG.48292.1	anti-sense_lncRNA	NW_013185897.1	281364	283388	-
MSTRG.13983.1	anti-sense_lncRNA	NW_013185677.1	3421384	3429728	+
MSTRG.3176.24	anti-sense_lncRNA	NW_013185657.1	5336569	5374507	-
MSTRG.45027.2	anti-sense_lncRNA	NW_013185856.1	1088102	1124113	+
MSTRG.633.20	anti-sense_lncRNA	NW_013185654.1	12452451	12541539	-
MSTRG.36287.3	anti-sense_lncRNA	NW_013185774.1	467951	478594	-
MSTRG.49627.42	anti-sense_lncRNA	NW_013185920.1	631672	698066	-
MSTRG.6317.1	anti-sense_lncRNA	NW_013185661.1	12069361	12083087	+
MSTRG.23981.1	anti-sense_lncRNA	NW_013185710.1	2020551	2070464	+
MSTRG.27748.1	anti-sense_lncRNA	NW_013185725.1	1678702	1680107	-
MSTRG.53431.1	anti-sense_lncRNA	NW_013186036.1	231961	233504	+
MSTRG.14231.3	anti-sense_lncRNA	NW_013185678.1	654928	675328	+
MSTRG.41361.16	anti-sense_lncRNA	NW_013185816.1	789718	838868	-
MSTRG.14490.1	anti-sense_lncRNA	NW_013185678.1	7449189	7450664	+
MSTRG.9414.63	anti-sense_lncRNA	NW_013185667.1	1462003	1479017	-
MSTRG.47822.1	anti-sense_lncRNA	NW_013185890.1	1148599	1150805	+
MSTRG.25137.3	anti-sense_lncRNA	NW_013185714.1	5112079	5112799	+
MSTRG.47589.14	anti-sense_lncRNA	NW_013185887.1	1156457	1163292	-
MSTRG.44874.1	anti-sense_lncRNA	NW_013185854.1	1640923	1646546	+
MSTRG.16197.4	anti-sense_lncRNA	NW_013185683.1	7381944	7387377	+
MSTRG.16867.7	anti-sense_lncRNA	NW_013185685.1	5879486	5888034	-
MSTRG.35378.14	anti-sense_lncRNA	NW_013185767.1	1790395	1810123	+
MSTRG.19280.1	anti-sense_lncRNA	NW_013185693.1	939321	940971	+
MSTRG.35272.8	anti-sense_lncRNA	NW_013185766.1	1665707	1915000	-
MSTRG.16532.10	anti-sense_lncRNA	NW_013185684.1	7412709	7423092	+
MSTRG.3864.1	anti-sense_lncRNA	NW_013185658.1	1699571	1701534	+
MSTRG.53675.4	anti-sense_lncRNA	NW_013186048.1	163787	166085	+
MSTRG.47891.1	anti-sense_lncRNA	NW_013185891.1	742053	754683	-
MSTRG.13873.1	anti-sense_lncRNA	NW_013185677.1	1072424	1082517	+
MSTRG.43531.5	anti-sense_lncRNA	NW_013185837.1	1494916	1496571	+
MSTRG.52996.1	anti-sense_lncRNA	NW_013186013.1	90864	91433	+
MSTRG.22407.3	anti-sense_lncRNA	NW_013185704.1	2957685	2993863	+
MSTRG.14925.9	anti-sense_lncRNA	NW_013185680.1	1340130	1357561	-
MSTRG.112.11	anti-sense_lncRNA	NW_013185654.1	1311010	1328417	-
MSTRG.29627.1	anti-sense_lncRNA	NW_013185734.1	97973	120497	+
MSTRG.18383.2	anti-sense_lncRNA	NW_013185690.1	2657901	2662071	+
MSTRG.51376.5	anti-sense_lncRNA	NW_013185960.1	17067	18515	-
MSTRG.35268.2	anti-sense_lncRNA	NW_013185766.1	1601518	1624950	-
MSTRG.38334.1	anti-sense_lncRNA	NW_013185789.1	1931883	1932791	-
MSTRG.35378.16	anti-sense_lncRNA	NW_013185767.1	1794470	1810123	+
MSTRG.26256.1	anti-sense_lncRNA	NW_013185718.1	3558206	3619282	-
MSTRG.13165.13	anti-sense_lncRNA	NW_013185675.1	4063573	4069610	+
MSTRG.29981.12	anti-sense_lncRNA	NW_013185736.1	134072	168164	+
MSTRG.5454.62	anti-sense_lncRNA	NW_013185660.1	6908187	6920871	-
MSTRG.5477.1	anti-sense_lncRNA	NW_013185660.1	7333565	7337700	-
MSTRG.50361.47	anti-sense_lncRNA	NW_013185934.1	190201	202947	+
MSTRG.45251.1	anti-sense_lncRNA	NW_013185858.1	1509382	1511754	-
MSTRG.55389.1	anti-sense_lncRNA	NW_013186209.1	26518	29902	+
MSTRG.40702.8	anti-sense_lncRNA	NW_013185810.1	1107293	1114576	-
MSTRG.26445.1	anti-sense_lncRNA	NW_013185719.1	2998192	3005257	-
MSTRG.3634.1	anti-sense_lncRNA	NW_013185657.1	16481282	16487163	-
MSTRG.14925.8	anti-sense_lncRNA	NW_013185680.1	1305688	1357561	-
MSTRG.52163.1	anti-sense_lncRNA	NW_013185982.1	27713	46430	+
MSTRG.26601.2	anti-sense_lncRNA	NW_013185720.1	1921832	1931992	-
MSTRG.17116.1	anti-sense_lncRNA	NW_013185686.1	3486413	3495002	+
MSTRG.45913.5	anti-sense_lncRNA	NW_013185865.1	837557	846098	+
MSTRG.16532.11	anti-sense_lncRNA	NW_013185684.1	7412709	7423092	+
MSTRG.6022.1	anti-sense_lncRNA	NW_013185661.1	4681669	4688951	-
MSTRG.17722.1	anti-sense_lncRNA	NW_013185688.1	2594853	2596915	-
MSTRG.15331.1	anti-sense_lncRNA	NW_013185681.1	2545611	2577316	+
MSTRG.41961.1	anti-sense_lncRNA	NW_013185822.1	685290	686815	+
MSTRG.42002.1	anti-sense_lncRNA	NW_013185822.1	1036414	1042691	+
MSTRG.27003.1	anti-sense_lncRNA	NW_013185722.1	75399	84142	-
MSTRG.48371.11	anti-sense_lncRNA	NW_013185898.1	493395	502983	-
MSTRG.42167.1	anti-sense_lncRNA	NW_013185824.1	265600	267373	-
MSTRG.29143.1	anti-sense_lncRNA	NW_013185731.1	2448854	2460919	-
MSTRG.5459.1	anti-sense_lncRNA	NW_013185660.1	6926437	6931772	-
MSTRG.22827.1	anti-sense_lncRNA	NW_013185706.1	257297	272671	+
MSTRG.33384.1	anti-sense_lncRNA	NW_013185754.1	1932070	1937372	-
MSTRG.11567.8	anti-sense_lncRNA	NW_013185672.1	135750	151521	+
MSTRG.28202.3	anti-sense_lncRNA	NW_013185727.1	1533825	1538312	-
MSTRG.13165.10	anti-sense_lncRNA	NW_013185675.1	4063565	4069155	+
MSTRG.47292.2	anti-sense_lncRNA	NW_013185883.1	221564	223270	-
MSTRG.18898.2	anti-sense_lncRNA	NW_013185691.1	6561284	6582408	-
MSTRG.32750.1	anti-sense_lncRNA	NW_013185750.1	1442202	1452099	-
MSTRG.3404.22	anti-sense_lncRNA	NW_013185657.1	11269583	11279198	+
MSTRG.2265.12	anti-sense_lncRNA	NW_013185656.1	3347424	3357469	-
MSTRG.6068.1	anti-sense_lncRNA	NW_013185661.1	5740344	5750491	+
MSTRG.1223.22	anti-sense_lncRNA	NW_013185655.1	3860531	3861408	+
MSTRG.50445.1	anti-sense_lncRNA	NW_013185936.1	49661	57592	+
MSTRG.8926.1	anti-sense_lncRNA	NW_013185666.1	2660802	2663260	+
MSTRG.17739.2	anti-sense_lncRNA	NW_013185688.1	2917324	2932278	-
MSTRG.8010.1	anti-sense_lncRNA	NW_013185664.1	9612829	9667488	+
MSTRG.38918.1	anti-sense_lncRNA	NW_013185794.1	817374	821044	+
MSTRG.46093.2	anti-sense_lncRNA	NW_013185867.1	413684	415374	-
MSTRG.52859.8	anti-sense_lncRNA	NW_013186007.1	94735	99569	-
MSTRG.28176.3	anti-sense_lncRNA	NW_013185727.1	1132985	1142856	-
MSTRG.17189.15	anti-sense_lncRNA	NW_013185686.1	5809152	5957590	+
MSTRG.38586.2	anti-sense_lncRNA	NW_013185791.1	1428892	1493964	+
MSTRG.624.1	anti-sense_lncRNA	NW_013185654.1	12160105	12163154	+
MSTRG.11356.9	anti-sense_lncRNA	NW_013185671.1	4719771	4816454	+
MSTRG.9302.1	anti-sense_lncRNA	NW_013185666.1	10875973	10884048	-
MSTRG.24565.3	anti-sense_lncRNA	NW_013185712.1	4213132	4226819	-
MSTRG.51173.2	anti-sense_lncRNA	NW_013185953.1	174307	183865	-
MSTRG.7832.1	anti-sense_lncRNA	NW_013185664.1	5202975	5204418	-
MSTRG.20297.1	anti-sense_lncRNA	NW_013185696.1	4535560	4538232	-
MSTRG.44995.3	anti-sense_lncRNA	NW_013185856.1	553191	567733	-
MSTRG.6497.1	anti-sense_lncRNA	NW_013185662.1	2882287	2884898	+
MSTRG.35588.8	anti-sense_lncRNA	NW_013185769.1	183562	192922	+
MSTRG.35588.4	anti-sense_lncRNA	NW_013185769.1	183503	192922	+
MSTRG.8270.1	anti-sense_lncRNA	NW_013185665.1	3299420	3325697	+
MSTRG.30197.1	anti-sense_lncRNA	NW_013185736.1	2877825	2892073	-
MSTRG.27438.3	anti-sense_lncRNA	NW_013185723.1	4814712	4816818	-
MSTRG.2987.5	anti-sense_lncRNA	NW_013185657.1	1854087	1874524	+
MSTRG.9137.10	anti-sense_lncRNA	NW_013185666.1	7948958	7968715	-
MSTRG.52577.6	anti-sense_lncRNA	NW_013185997.1	98053	105093	-
MSTRG.25177.1	anti-sense_lncRNA	NW_013185715.1	466358	469442	+
MSTRG.49795.1	anti-sense_lncRNA	NW_013185923.1	759842	760540	-
MSTRG.30907.2	anti-sense_lncRNA	NW_013185740.1	2552095	2553332	-
MSTRG.53891.16	anti-sense_lncRNA	NW_013186059.1	51103	58329	-
MSTRG.16532.1	anti-sense_lncRNA	NW_013185684.1	7382939	7389215	+
MSTRG.766.1	anti-sense_lncRNA	NW_013185654.1	16495829	16508822	+
MSTRG.25736.1	anti-sense_lncRNA	NW_013185716.1	4549488	4556935	-
MSTRG.33681.1	anti-sense_lncRNA	NW_013185756.1	1066834	1078948	+
MSTRG.7245.1	anti-sense_lncRNA	NW_013185663.1	6044598	6050719	-
MSTRG.4699.8	anti-sense_lncRNA	NW_013185659.1	5668374	5674528	+
MSTRG.35525.1	anti-sense_lncRNA	NW_013185768.1	1704205	1705764	+
MSTRG.18108.2	anti-sense_lncRNA	NW_013185689.1	3450940	3526826	-
MSTRG.21210.1	anti-sense_lncRNA	NW_013185700.1	793530	800543	-
MSTRG.19450.2	anti-sense_lncRNA	NW_013185693.1	5321008	5365632	+
MSTRG.49091.1	anti-sense_lncRNA	NW_013185909.1	675525	693349	+
MSTRG.8219.1	anti-sense_lncRNA	NW_013185665.1	2138037	2162793	+
MSTRG.14449.1	anti-sense_lncRNA	NW_013185678.1	6381505	6401019	+
MSTRG.37202.1	anti-sense_lncRNA	NW_013185781.1	513079	532854	-
MSTRG.35324.40	anti-sense_lncRNA	NW_013185767.1	904539	956341	-
MSTRG.34717.57	anti-sense_lncRNA	NW_013185762.1	2748083	2843258	-
MSTRG.8641.2	anti-sense_lncRNA	NW_013185665.1	11042760	11104465	+
MSTRG.52020.1	anti-sense_lncRNA	NW_013185977.1	314823	335840	+
MSTRG.19860.4	anti-sense_lncRNA	NW_013185695.1	2262668	2267052	+
MSTRG.10804.15	anti-sense_lncRNA	NW_013185670.1	2625135	2662611	+
MSTRG.8691.2	anti-sense_lncRNA	NW_013185665.1	12020018	12057760	-
MSTRG.38343.8	anti-sense_lncRNA	NW_013185789.1	2506471	2513461	-
MSTRG.18150.1	anti-sense_lncRNA	NW_013185689.1	4446876	4453895	-
MSTRG.10135.1	anti-sense_lncRNA	NW_013185668.1	7671673	7673835	+
MSTRG.13867.1	anti-sense_lncRNA	NW_013185677.1	995839	1009240	+
MSTRG.29839.1	anti-sense_lncRNA	NW_013185735.1	1466059	1540752	-
MSTRG.44388.32	anti-sense_lncRNA	NW_013185848.1	531904	533539	+
MSTRG.27965.2	anti-sense_lncRNA	NW_013185726.1	1635319	1644553	+
MSTRG.633.21	anti-sense_lncRNA	NW_013185654.1	12452451	12604199	-
MSTRG.41385.1	anti-sense_lncRNA	NW_013185816.1	1129617	1132093	+
MSTRG.1013.18	anti-sense_lncRNA	NW_013185654.1	23831743	23849571	-
MSTRG.5292.1	anti-sense_lncRNA	NW_013185660.1	3033928	3036246	-
MSTRG.39738.1	anti-sense_lncRNA	NW_013185801.1	1240423	1247337	+
MSTRG.27245.5	anti-sense_lncRNA	NW_013185723.1	475553	480364	+
MSTRG.21045.5	anti-sense_lncRNA	NW_013185699.1	3117577	3276408	-
MSTRG.41361.18	anti-sense_lncRNA	NW_013185816.1	789718	838868	-
MSTRG.23649.1	anti-sense_lncRNA	NW_013185709.1	397667	455688	-
MSTRG.3599.3	anti-sense_lncRNA	NW_013185657.1	15730561	15822660	+
MSTRG.15549.3	anti-sense_lncRNA	NW_013185681.1	7322426	7333307	-
MSTRG.38599.6	anti-sense_lncRNA	NW_013185791.1	1600460	1753124	+
MSTRG.8194.2	anti-sense_lncRNA	NW_013185665.1	1460803	1479797	+
MSTRG.44610.1	anti-sense_lncRNA	NW_013185850.1	1332057	1334334	-
MSTRG.11780.1	anti-sense_lncRNA	NW_013185672.1	4869229	4883572	-
MSTRG.5457.1	anti-sense_lncRNA	NW_013185660.1	6753403	6755115	-
MSTRG.14781.2	anti-sense_lncRNA	NW_013185679.1	5684869	5880874	-
MSTRG.6062.1	anti-sense_lncRNA	NW_013185661.1	5651361	5655348	+
MSTRG.31124.27	anti-sense_lncRNA	NW_013185741.1	2276340	2295018	-
MSTRG.53708.1	anti-sense_lncRNA	NW_013186050.1	119700	123811	-
MSTRG.13568.3	anti-sense_lncRNA	NW_013185676.1	2371541	2384956	+
MSTRG.33681.3	anti-sense_lncRNA	NW_013185756.1	1066834	1072134	+
MSTRG.9160.11	anti-sense_lncRNA	NW_013185666.1	8621893	8630146	-
MSTRG.35354.1	anti-sense_lncRNA	NW_013185767.1	1162807	1170957	+
MSTRG.29536.1	anti-sense_lncRNA	NW_013185733.1	2125130	2131208	+
MSTRG.52101.2	anti-sense_lncRNA	NW_013185979.1	207843	271368	-
MSTRG.14376.1	anti-sense_lncRNA	NW_013185678.1	4449714	4460875	+
MSTRG.48412.18	anti-sense_lncRNA	NW_013185898.1	950233	951732	+
MSTRG.47572.3	anti-sense_lncRNA	NW_013185887.1	683715	724766	-
MSTRG.27893.3	anti-sense_lncRNA	NW_013185725.1	4276438	4279713	+
MSTRG.41004.1	anti-sense_lncRNA	NW_013185813.1	863940	888028	+
MSTRG.41107.1	anti-sense_lncRNA	NW_013185814.1	726657	1329798	+
MSTRG.25327.5	anti-sense_lncRNA	NW_013185715.1	4115908	4147964	-
MSTRG.22537.3	anti-sense_lncRNA	NW_013185705.1	230623	245855	+
MSTRG.17968.1	anti-sense_lncRNA	NW_013185689.1	268381	269366	+
MSTRG.2987.7	anti-sense_lncRNA	NW_013185657.1	1854249	1874524	+
MSTRG.37067.2	anti-sense_lncRNA	NW_013185780.1	53236	63093	+
MSTRG.40702.10	anti-sense_lncRNA	NW_013185810.1	1120081	1143901	-
MSTRG.28270.6	anti-sense_lncRNA	NW_013185727.1	2524052	2527797	+
MSTRG.12184.1	anti-sense_lncRNA	NW_013185673.1	3378094	3379126	-
MSTRG.32232.2	anti-sense_lncRNA	NW_013185747.1	3063124	3079302	-
MSTRG.17189.5	anti-sense_lncRNA	NW_013185686.1	5796775	5970336	+
MSTRG.30922.5	anti-sense_lncRNA	NW_013185740.1	2900692	2941882	+
MSTRG.17623.6	anti-sense_lncRNA	NW_013185688.1	800394	803292	+
MSTRG.17625.1	anti-sense_lncRNA	NW_013185688.1	818163	825986	+
MSTRG.10755.3	anti-sense_lncRNA	NW_013185670.1	1774081	1783369	-
MSTRG.49381.3	anti-sense_lncRNA	NW_013185915.1	581449	583638	-
MSTRG.9970.1	anti-sense_lncRNA	NW_013185668.1	3085003	3107812	-
MSTRG.50025.1	anti-sense_lncRNA	NW_013185928.1	78060	78865	+
MSTRG.7534.4	anti-sense_lncRNA	NW_013185663.1	12289336	12294565	+
MSTRG.23325.1	anti-sense_lncRNA	NW_013185708.1	240028	243678	+
MSTRG.29726.2	anti-sense_lncRNA	NW_013185734.1	2788261	2804967	-
MSTRG.14355.6	anti-sense_lncRNA	NW_013185678.1	4143850	4154652	-
MSTRG.38682.1	anti-sense_lncRNA	NW_013185792.1	1017751	1027595	+
MSTRG.8939.1	anti-sense_lncRNA	NW_013185666.1	2883122	2884202	-
MSTRG.14319.3	anti-sense_lncRNA	NW_013185678.1	2946700	2951053	-
MSTRG.38326.1	anti-sense_lncRNA	NW_013185789.1	1719574	1723568	+
MSTRG.33822.40	anti-sense_lncRNA	NW_013185757.1	1144572	1145610	-
MSTRG.26380.12	anti-sense_lncRNA	NW_013185719.1	1210701	1217271	+
MSTRG.4988.10	anti-sense_lncRNA	NW_013185659.1	11409310	11416510	-
MSTRG.38999.1	anti-sense_lncRNA	NW_013185794.1	2276243	2286708	-
MSTRG.53311.11	anti-sense_lncRNA	NW_013186030.1	204254	210283	-
MSTRG.27958.1	anti-sense_lncRNA	NW_013185726.1	1151244	1165693	-
MSTRG.41455.1	anti-sense_lncRNA	NW_013185817.1	29092	37476	-
MSTRG.43169.1	anti-sense_lncRNA	NW_013185834.1	1162018	1163760	-
MSTRG.30754.1	anti-sense_lncRNA	NW_013185739.1	2362966	2375194	+
MSTRG.8219.2	anti-sense_lncRNA	NW_013185665.1	2142248	2147327	+
MSTRG.6397.1	anti-sense_lncRNA	NW_013185662.1	269821	273316	+
MSTRG.35630.2	anti-sense_lncRNA	NW_013185769.1	1133105	1135474	-
MSTRG.46020.2	anti-sense_lncRNA	NW_013185866.1	920910	922859	+
MSTRG.33696.27	anti-sense_lncRNA	NW_013185756.1	1557109	1573779	-
MSTRG.32029.5	anti-sense_lncRNA	NW_013185746.1	2116444	2120664	+
MSTRG.1381.4	anti-sense_lncRNA	NW_013185655.1	7801435	7806371	+
MSTRG.32847.1	anti-sense_lncRNA	NW_013185751.1	338076	366873	-
MSTRG.11984.1	anti-sense_lncRNA	NW_013185672.1	8886608	8897282	-
MSTRG.27965.3	anti-sense_lncRNA	NW_013185726.1	1635446	1646355	+
MSTRG.20954.1	anti-sense_lncRNA	NW_013185699.1	971722	974409	-
MSTRG.8248.1	anti-sense_lncRNA	NW_013185665.1	2849641	2875163	+
MSTRG.39332.22	anti-sense_lncRNA	NW_013185798.1	752235	789232	-
MSTRG.11882.2	anti-sense_lncRNA	NW_013185672.1	6983168	7001234	-
MSTRG.19841.1	anti-sense_lncRNA	NW_013185695.1	1627337	1628289	-
MSTRG.12450.3	anti-sense_lncRNA	NW_013185674.1	326518	338396	+
MSTRG.631.5	anti-sense_lncRNA	NW_013185654.1	12421002	12435227	-
MSTRG.41334.1	anti-sense_lncRNA	NW_013185816.1	213036	214285	+
MSTRG.21285.2	anti-sense_lncRNA	NW_013185700.1	2562586	2565596	-
MSTRG.40602.1	anti-sense_lncRNA	NW_013185808.1	2073792	2077120	+
MSTRG.31693.1	anti-sense_lncRNA	NW_013185744.1	1774828	1786708	-
MSTRG.55357.6	anti-sense_lncRNA	NW_013186203.1	7928	14802	-
MSTRG.35363.1	anti-sense_lncRNA	NW_013185767.1	1436024	1438943	+
MSTRG.22746.11	anti-sense_lncRNA	NW_013185705.1	3861594	3870968	+
MSTRG.27062.1	anti-sense_lncRNA	NW_013185722.1	1408112	1409059	-
MSTRG.16122.5	anti-sense_lncRNA	NW_013185683.1	5984840	6055144	+
MSTRG.8641.1	anti-sense_lncRNA	NW_013185665.1	11042760	11104465	+
MSTRG.5619.19	anti-sense_lncRNA	NW_013185660.1	10214145	10267143	+
MSTRG.12956.1	anti-sense_lncRNA	NW_013185674.1	8888320	8906112	-
MSTRG.20469.1	anti-sense_lncRNA	NW_013185697.1	2108132	2124567	-
MSTRG.37193.1	anti-sense_lncRNA	NW_013185781.1	259359	275794	+
MSTRG.35631.1	anti-sense_lncRNA	NW_013185769.1	1136819	1140956	-
MSTRG.49627.50	anti-sense_lncRNA	NW_013185920.1	675322	677559	-
MSTRG.24435.4	anti-sense_lncRNA	NW_013185712.1	228228	237983	-
MSTRG.45913.1	anti-sense_lncRNA	NW_013185865.1	837542	846098	+
MSTRG.36275.6	anti-sense_lncRNA	NW_013185774.1	6379	12080	-
MSTRG.5338.4	anti-sense_lncRNA	NW_013185660.1	3674782	3685901	+
MSTRG.27004.5	anti-sense_lncRNA	NW_013185722.1	217405	284099	-
MSTRG.38567.9	anti-sense_lncRNA	NW_013185791.1	979004	1084937	+
MSTRG.36839.1	anti-sense_lncRNA	NW_013185778.1	95013	98243	+
MSTRG.15819.6	anti-sense_lncRNA	NW_013185682.1	5628384	5632927	+
MSTRG.28162.1	anti-sense_lncRNA	NW_013185727.1	813536	822470	-
MSTRG.16608.1	anti-sense_lncRNA	NW_013185685.1	1258828	1259384	-
MSTRG.17295.1	anti-sense_lncRNA	NW_013185687.1	610240	624769	+
MSTRG.26449.1	anti-sense_lncRNA	NW_013185719.1	3080067	3083305	+
MSTRG.53663.2	anti-sense_lncRNA	NW_013186048.1	89011	90193	-
MSTRG.52696.1	anti-sense_lncRNA	NW_013186001.1	37532	41872	+
MSTRG.38650.17	anti-sense_lncRNA	NW_013185792.1	408956	417081	-
MSTRG.15033.1	anti-sense_lncRNA	NW_013185680.1	4113465	4121108	+
MSTRG.4821.2	anti-sense_lncRNA	NW_013185659.1	8359550	8385565	-
MSTRG.33521.1	anti-sense_lncRNA	NW_013185755.1	1357249	1373096	-
MSTRG.44374.1	anti-sense_lncRNA	NW_013185848.1	61731	68235	-
MSTRG.5540.1	anti-sense_lncRNA	NW_013185660.1	8711139	8722513	+
MSTRG.32817.8	anti-sense_lncRNA	NW_013185750.1	3506673	3508196	+
MSTRG.41361.19	anti-sense_lncRNA	NW_013185816.1	790128	838868	-
MSTRG.40623.1	anti-sense_lncRNA	NW_013185809.1	445047	446568	-
MSTRG.10804.2	anti-sense_lncRNA	NW_013185670.1	2619148	2643435	+
MSTRG.35830.1	anti-sense_lncRNA	NW_013185771.1	12010	19565	+
MSTRG.12879.3	anti-sense_lncRNA	NW_013185674.1	7353320	7354886	+
MSTRG.52577.5	anti-sense_lncRNA	NW_013185997.1	87380	105140	-
MSTRG.9127.2	anti-sense_lncRNA	NW_013185666.1	7512633	7516157	+
MSTRG.21122.1	anti-sense_lncRNA	NW_013185699.1	4764327	4876380	-
MSTRG.18053.4	anti-sense_lncRNA	NW_013185689.1	2148985	2155205	+
MSTRG.16492.1	anti-sense_lncRNA	NW_013185684.1	6398255	6400778	+
MSTRG.45223.1	anti-sense_lncRNA	NW_013185858.1	924926	926292	-
MSTRG.8127.4	anti-sense_lncRNA	NW_013185664.1	12086706	12144787	-
MSTRG.11215.7	anti-sense_lncRNA	NW_013185671.1	726963	738389	-
MSTRG.32005.1	anti-sense_lncRNA	NW_013185746.1	1636670	1643173	-
MSTRG.11784.8	anti-sense_lncRNA	NW_013185672.1	5117255	5127435	-
MSTRG.17042.2	anti-sense_lncRNA	NW_013185686.1	1688367	1713543	+
MSTRG.14925.7	anti-sense_lncRNA	NW_013185680.1	1282176	1357561	-
MSTRG.42432.11	anti-sense_lncRNA	NW_013185827.1	904620	931211	-
MSTRG.10804.5	anti-sense_lncRNA	NW_013185670.1	2619148	2673512	+
MSTRG.875.1	anti-sense_lncRNA	NW_013185654.1	19520252	19539026	-
MSTRG.27760.1	anti-sense_lncRNA	NW_013185725.1	1917887	1920127	-
MSTRG.42611.15	anti-sense_lncRNA	NW_013185829.1	689646	699030	+
MSTRG.45331.1	anti-sense_lncRNA	NW_013185859.1	1280499	1290281	-
MSTRG.14943.1	anti-sense_lncRNA	NW_013185680.1	1781382	1818471	+
MSTRG.28940.6	anti-sense_lncRNA	NW_013185730.1	2495670	2542257	+
MSTRG.32339.1	anti-sense_lncRNA	NW_013185748.1	1154072	1179288	+
MSTRG.45913.2	anti-sense_lncRNA	NW_013185865.1	837542	846098	+
MSTRG.55308.2	anti-sense_lncRNA	NW_013186195.1	18224	18902	+
MSTRG.26014.1	anti-sense_lncRNA	NW_013185717.1	3874656	3876089	+
MSTRG.37196.1	anti-sense_lncRNA	NW_013185781.1	358997	375968	+
MSTRG.13983.3	anti-sense_lncRNA	NW_013185677.1	3423988	3429728	+
MSTRG.51307.3	anti-sense_lncRNA	NW_013185957.1	399845	435969	+
MSTRG.43696.17	anti-sense_lncRNA	NW_013185839.1	914337	930119	+
MSTRG.14724.1	anti-sense_lncRNA	NW_013185679.1	4604262	4619587	-
MSTRG.5275.1	anti-sense_lncRNA	NW_013185660.1	2722820	2727823	+
MSTRG.19860.3	anti-sense_lncRNA	NW_013185695.1	2262458	2267052	+
MSTRG.9684.1	anti-sense_lncRNA	NW_013185667.1	7691613	7703770	-
MSTRG.12842.20	anti-sense_lncRNA	NW_013185674.1	6459807	6581776	+
MSTRG.5139.3	anti-sense_lncRNA	NW_013185659.1	14285544	14316843	+
MSTRG.16376.1	anti-sense_lncRNA	NW_013185684.1	2972021	2974833	+
MSTRG.16129.1	anti-sense_lncRNA	NW_013185683.1	6115330	6127945	+
MSTRG.50140.1	anti-sense_lncRNA	NW_013185930.1	517438	649230	-
MSTRG.2095.19	anti-sense_lncRNA	NW_013185655.1	22575488	22599508	-
MSTRG.16669.2	anti-sense_lncRNA	NW_013185685.1	2349539	2353263	-
MSTRG.49250.2	anti-sense_lncRNA	NW_013185913.1	342697	363202	+
MSTRG.20546.1	anti-sense_lncRNA	NW_013185697.1	3955281	3955623	+
MSTRG.41014.1	anti-sense_lncRNA	NW_013185813.1	971785	979501	-
MSTRG.3838.1	anti-sense_lncRNA	NW_013185658.1	1356330	1367787	-
MSTRG.41407.2	anti-sense_lncRNA	NW_013185816.1	1356101	1357561	-
MSTRG.30867.8	anti-sense_lncRNA	NW_013185740.1	1496473	1502373	-
MSTRG.3138.8	anti-sense_lncRNA	NW_013185657.1	4722280	4759287	-
MSTRG.5740.2	anti-sense_lncRNA	NW_013185660.1	13745149	13765704	-
MSTRG.18179.1	anti-sense_lncRNA	NW_013185689.1	4859257	4893468	+
MSTRG.35268.15	anti-sense_lncRNA	NW_013185766.1	1627438	1646861	-
MSTRG.7415.1	anti-sense_lncRNA	NW_013185663.1	9187479	9190472	+
MSTRG.13563.6	anti-sense_lncRNA	NW_013185676.1	2253335	2264206	+
MSTRG.13952.44	anti-sense_lncRNA	NW_013185677.1	2645613	2706440	+
MSTRG.11475.1	anti-sense_lncRNA	NW_013185671.1	7681141	7683029	+
MSTRG.27043.1	anti-sense_lncRNA	NW_013185722.1	1008674	1009355	-
MSTRG.46992.1	anti-sense_lncRNA	NW_013185879.1	606671	621402	-
MSTRG.22082.10	anti-sense_lncRNA	NW_013185703.1	2245155	2255079	+
MSTRG.41061.1	anti-sense_lncRNA	NW_013185813.1	1833037	2176495	-
MSTRG.49601.8	anti-sense_lncRNA	NW_013185920.1	24298	31218	-
MSTRG.53979.1	anti-sense_lncRNA	NW_013186065.1	22	926	+
MSTRG.38036.2	anti-sense_lncRNA	NW_013185787.1	1481574	1556757	+
MSTRG.14231.1	anti-sense_lncRNA	NW_013185678.1	654882	675328	+
MSTRG.14617.3	anti-sense_lncRNA	NW_013185679.1	2659816	2718633	-
MSTRG.15317.1	anti-sense_lncRNA	NW_013185681.1	2202245	2222500	+
MSTRG.6841.2	anti-sense_lncRNA	NW_013185662.1	11751513	11755875	+
MSTRG.14332.1	anti-sense_lncRNA	NW_013185678.1	3357246	3370621	+
MSTRG.9843.1	anti-sense_lncRNA	NW_013185668.1	438847	453952	-
MSTRG.14289.5	anti-sense_lncRNA	NW_013185678.1	1872341	1904282	+
MSTRG.19412.1	anti-sense_lncRNA	NW_013185693.1	4081769	4087550	+
MSTRG.30492.2	anti-sense_lncRNA	NW_013185738.1	382794	395708	+
MSTRG.35426.1	anti-sense_lncRNA	NW_013185767.1	2869418	2872485	-
MSTRG.35378.15	anti-sense_lncRNA	NW_013185767.1	1792246	1810123	+
MSTRG.22115.1	anti-sense_lncRNA	NW_013185703.1	2764711	2766352	+
MSTRG.21015.1	anti-sense_lncRNA	NW_013185699.1	2151457	2156054	-
MSTRG.50687.1	anti-sense_lncRNA	NW_013185940.1	580154	586316	+
MSTRG.26774.23	anti-sense_lncRNA	NW_013185721.1	737362	819518	-
MSTRG.9018.1	anti-sense_lncRNA	NW_013185666.1	4997540	5006310	+
MSTRG.32985.7	anti-sense_lncRNA	NW_013185752.1	262580	276083	+
MSTRG.11567.6	anti-sense_lncRNA	NW_013185672.1	135750	151521	+
MSTRG.14609.7	anti-sense_lncRNA	NW_013185679.1	2515494	2529438	+
MSTRG.46798.1	anti-sense_lncRNA	NW_013185876.1	650756	656188	+
MSTRG.25563.15	anti-sense_lncRNA	NW_013185716.1	1912185	1970324	+
MSTRG.11464.7	anti-sense_lncRNA	NW_013185671.1	7340035	7365264	-
MSTRG.25038.4	anti-sense_lncRNA	NW_013185714.1	3183090	3213177	-
MSTRG.22082.9	anti-sense_lncRNA	NW_013185703.1	2245153	2273682	+
MSTRG.2329.1	anti-sense_lncRNA	NW_013185656.1	4567851	4569613	+
MSTRG.48412.19	anti-sense_lncRNA	NW_013185898.1	950233	951329	+
MSTRG.6935.4	anti-sense_lncRNA	NW_013185663.1	263724	274251	-
MSTRG.31389.2	anti-sense_lncRNA	NW_013185742.1	3196935	3198433	-
MSTRG.14066.6	anti-sense_lncRNA	NW_013185677.1	5597871	5623608	+
MSTRG.32732.1	anti-sense_lncRNA	NW_013185750.1	1085607	1088672	-
MSTRG.10929.6	anti-sense_lncRNA	NW_013185670.1	5948178	5964056	+
MSTRG.18354.1	anti-sense_lncRNA	NW_013185690.1	2256412	2260611	-
MSTRG.46075.1	anti-sense_lncRNA	NW_013185867.1	250325	256099	+
MSTRG.44850.2	anti-sense_lncRNA	NW_013185854.1	1057237	1070203	+
MSTRG.19618.1	anti-sense_lncRNA	NW_013185694.1	2956081	2960458	-
MSTRG.44959.1	anti-sense_lncRNA	NW_013185856.1	37592	38492	-
MSTRG.12186.6	anti-sense_lncRNA	NW_013185673.1	3384320	3394572	-
MSTRG.20618.2	anti-sense_lncRNA	NW_013185697.1	5837303	5846351	+
MSTRG.11356.14	anti-sense_lncRNA	NW_013185671.1	4724951	4739305	+
MSTRG.44263.1	anti-sense_lncRNA	NW_013185846.1	551497	565522	+
MSTRG.51307.4	anti-sense_lncRNA	NW_013185957.1	399845	435969	+
MSTRG.26161.1	anti-sense_lncRNA	NW_013185718.1	1927461	1932624	-
MSTRG.19988.1	anti-sense_lncRNA	NW_013185695.1	4630441	4671917	+
MSTRG.20086.23	anti-sense_lncRNA	NW_013185696.1	645168	686835	-
MSTRG.10929.12	anti-sense_lncRNA	NW_013185670.1	5984612	6042828	+
MSTRG.14355.2	anti-sense_lncRNA	NW_013185678.1	4121826	4154652	-
MSTRG.45183.1	anti-sense_lncRNA	NW_013185858.1	41424	44755	+
MSTRG.25563.17	anti-sense_lncRNA	NW_013185716.1	1912229	1944905	+
MSTRG.50734.1	anti-sense_lncRNA	NW_013185942.1	340154	352277	-
MSTRG.14741.1	anti-sense_lncRNA	NW_013185679.1	4836228	4840754	-
MSTRG.11356.16	anti-sense_lncRNA	NW_013185671.1	4725215	4798689	+
MSTRG.20555.1	anti-sense_lncRNA	NW_013185697.1	4071078	4074723	-
MSTRG.11784.7	anti-sense_lncRNA	NW_013185672.1	5115481	5127945	-
MSTRG.11413.1	anti-sense_lncRNA	NW_013185671.1	5811035	5813802	-
MSTRG.10804.11	anti-sense_lncRNA	NW_013185670.1	2619206	2666311	+
MSTRG.34600.1	anti-sense_lncRNA	NW_013185761.1	2548025	2552870	+
MSTRG.9414.65	anti-sense_lncRNA	NW_013185667.1	1462296	1479017	-
MSTRG.3723.2	anti-sense_lncRNA	NW_013185658.1	13101	34328	+
MSTRG.4857.1	anti-sense_lncRNA	NW_013185659.1	9257623	9270263	-
MSTRG.14808.2	anti-sense_lncRNA	NW_013185679.1	6318376	6334084	+
MSTRG.25136.1	anti-sense_lncRNA	NW_013185714.1	5085360	5091921	+
MSTRG.32984.3	anti-sense_lncRNA	NW_013185752.1	234670	245024	+
MSTRG.28911.1	anti-sense_lncRNA	NW_013185730.1	2015050	2017427	+
MSTRG.687.6	anti-sense_lncRNA	NW_013185654.1	14178589	14193062	-
MSTRG.39785.5	anti-sense_lncRNA	NW_013185801.1	1936344	2030643	+
MSTRG.38572.5	anti-sense_lncRNA	NW_013185791.1	1172661	1229446	+
MSTRG.33175.1	anti-sense_lncRNA	NW_013185753.1	616799	621945	+
MSTRG.4676.1	anti-sense_lncRNA	NW_013185659.1	4685020	4729515	+
MSTRG.48770.1	anti-sense_lncRNA	NW_013185903.1	645613	658321	-
MSTRG.48371.10	anti-sense_lncRNA	NW_013185898.1	493299	502983	-
MSTRG.20781.1	anti-sense_lncRNA	NW_013185698.1	2942000	2942683	-
MSTRG.10205.1	anti-sense_lncRNA	NW_013185668.1	9581762	9585215	+
MSTRG.20086.27	anti-sense_lncRNA	NW_013185696.1	647251	652788	-
MSTRG.281.5	anti-sense_lncRNA	NW_013185654.1	4880789	4892111	-
MSTRG.16790.1	anti-sense_lncRNA	NW_013185685.1	5168823	5172401	+
MSTRG.28940.7	anti-sense_lncRNA	NW_013185730.1	2495810	2545272	+
MSTRG.28940.3	anti-sense_lncRNA	NW_013185730.1	2495670	2545272	+
MSTRG.8623.1	anti-sense_lncRNA	NW_013185665.1	10785665	10787689	+
MSTRG.30122.6	anti-sense_lncRNA	NW_013185736.1	1742928	1772256	-
MSTRG.7574.1	anti-sense_lncRNA	NW_013185664.1	270021	285214	-
MSTRG.18486.1	anti-sense_lncRNA	NW_013185690.1	5613251	5614384	+
MSTRG.46020.1	anti-sense_lncRNA	NW_013185866.1	920907	922859	+
MSTRG.43344.1	anti-sense_lncRNA	NW_013185836.1	729858	730578	+
MSTRG.27643.1	anti-sense_lncRNA	NW_013185724.1	4415652	4481299	-
MSTRG.48202.1	anti-sense_lncRNA	NW_013185895.1	1189850	1199155	-
MSTRG.6348.1	anti-sense_lncRNA	NW_013185661.1	13041226	13105196	+
MSTRG.24563.2	anti-sense_lncRNA	NW_013185712.1	4172630	4175579	-
MSTRG.11783.2	anti-sense_lncRNA	NW_013185672.1	4960535	4962077	-
MSTRG.14358.1	anti-sense_lncRNA	NW_013185678.1	4154753	4169684	-
MSTRG.37659.1	anti-sense_lncRNA	NW_013185784.1	2182171	2185245	-
MSTRG.12186.7	anti-sense_lncRNA	NW_013185673.1	3384581	3387082	-
MSTRG.11310.5	anti-sense_lncRNA	NW_013185671.1	3771485	3795905	+
MSTRG.983.1	anti-sense_lncRNA	NW_013185654.1	22670913	22675944	-
MSTRG.18663.1	anti-sense_lncRNA	NW_013185691.1	2486330	2494633	-
MSTRG.21358.3	anti-sense_lncRNA	NW_013185700.1	4518231	4522824	+
MSTRG.18108.5	anti-sense_lncRNA	NW_013185689.1	3475998	3499346	-
MSTRG.4373.4	anti-sense_lncRNA	NW_013185658.1	12421247	12425416	+
MSTRG.14355.7	anti-sense_lncRNA	NW_013185678.1	4148766	4186923	-
MSTRG.45738.1	anti-sense_lncRNA	NW_013185863.1	1383679	1410542	-
MSTRG.1381.2	anti-sense_lncRNA	NW_013185655.1	7801433	7806371	+
MSTRG.46812.1	anti-sense_lncRNA	NW_013185876.1	1091462	1092494	+
MSTRG.20927.1	anti-sense_lncRNA	NW_013185699.1	73898	98469	+
MSTRG.5326.5	anti-sense_lncRNA	NW_013185660.1	3461222	3470691	+
MSTRG.2261.2	anti-sense_lncRNA	NW_013185656.1	3309437	3321119	+
MSTRG.9386.2	anti-sense_lncRNA	NW_013185667.1	299301	301824	-
MSTRG.4988.7	anti-sense_lncRNA	NW_013185659.1	11409308	11416126	-
MSTRG.16953.1	anti-sense_lncRNA	NW_013185685.1	7156321	7175612	-
MSTRG.30654.4	anti-sense_lncRNA	NW_013185738.1	3855453	3865656	+
MSTRG.15819.7	anti-sense_lncRNA	NW_013185682.1	5628389	5633402	+
MSTRG.38572.2	anti-sense_lncRNA	NW_013185791.1	1172658	1225905	+
MSTRG.11215.3	anti-sense_lncRNA	NW_013185671.1	719706	731043	-
MSTRG.13994.1	anti-sense_lncRNA	NW_013185677.1	3892091	3894291	-
MSTRG.40651.2	anti-sense_lncRNA	NW_013185809.1	970077	1783333	+
MSTRG.35758.1	anti-sense_lncRNA	NW_013185770.1	1108274	1114429	+
MSTRG.15121.4	anti-sense_lncRNA	NW_013185680.1	6400838	6404495	-
MSTRG.27243.1	anti-sense_lncRNA	NW_013185723.1	465885	471941	-
MSTRG.50843.2	anti-sense_lncRNA	NW_013185944.1	641582	646881	+
MSTRG.35061.1	anti-sense_lncRNA	NW_013185765.1	601316	604956	-
MSTRG.16316.2	anti-sense_lncRNA	NW_013185684.1	1759416	1782411	+
MSTRG.8553.1	anti-sense_lncRNA	NW_013185665.1	9370521	9379835	+
MSTRG.11567.3	anti-sense_lncRNA	NW_013185672.1	135738	151521	+
MSTRG.27102.1	anti-sense_lncRNA	NW_013185722.1	2435476	2437884	+
MSTRG.22821.1	anti-sense_lncRNA	NW_013185706.1	44376	49045	+
MSTRG.1553.1	anti-sense_lncRNA	NW_013185655.1	11102678	11114399	+
MSTRG.7141.2	anti-sense_lncRNA	NW_013185663.1	3742987	3745883	-
MSTRG.14339.1	anti-sense_lncRNA	NW_013185678.1	3617458	3629107	+
MSTRG.15542.2	anti-sense_lncRNA	NW_013185681.1	7028349	7081014	+
MSTRG.9774.3	anti-sense_lncRNA	NW_013185667.1	9317731	9323801	-
MSTRG.39873.10	anti-sense_lncRNA	NW_013185802.1	835234	857771	-
MSTRG.48416.13	anti-sense_lncRNA	NW_013185898.1	1027760	1055285	-
MSTRG.43762.2	anti-sense_lncRNA	NW_013185840.1	325875	330910	+
MSTRG.152.1	anti-sense_lncRNA	NW_013185654.1	2246837	2247175	-
MSTRG.41001.6	anti-sense_lncRNA	NW_013185813.1	812037	831824	-
MSTRG.5177.5	anti-sense_lncRNA	NW_013185660.1	31108	45888	+
MSTRG.9216.1	anti-sense_lncRNA	NW_013185666.1	9319859	9321218	-
MSTRG.10851.22	anti-sense_lncRNA	NW_013185670.1	4102925	4245236	-
MSTRG.15037.1	anti-sense_lncRNA	NW_013185680.1	4158996	4159951	-
MSTRG.184.1	anti-sense_lncRNA	NW_013185654.1	3036516	3040387	-
MSTRG.17376.1	anti-sense_lncRNA	NW_013185687.1	2882787	2885809	-
MSTRG.34051.1	anti-sense_lncRNA	NW_013185758.1	672111	679207	-
MSTRG.20190.2	anti-sense_lncRNA	NW_013185696.1	2501871	2511843	+
MSTRG.42216.1	anti-sense_lncRNA	NW_013185824.1	1302339	1303979	+
MSTRG.45903.1	anti-sense_lncRNA	NW_013185865.1	690315	692515	-
MSTRG.32974.19	anti-sense_lncRNA	NW_013185752.1	44980	114761	+
MSTRG.14231.2	anti-sense_lncRNA	NW_013185678.1	654921	675328	+
MSTRG.17254.3	anti-sense_lncRNA	NW_013185686.1	7214714	7218171	+
MSTRG.38998.1	anti-sense_lncRNA	NW_013185794.1	2275281	2276076	-
MSTRG.16027.1	anti-sense_lncRNA	NW_013185683.1	3037784	3065746	-
MSTRG.50733.1	anti-sense_lncRNA	NW_013185942.1	328816	331944	-
MSTRG.41361.17	anti-sense_lncRNA	NW_013185816.1	789718	838868	-
MSTRG.43172.1	anti-sense_lncRNA	NW_013185834.1	1187427	1187927	-
MSTRG.17003.2	anti-sense_lncRNA	NW_013185686.1	919467	980125	-
MSTRG.51307.7	anti-sense_lncRNA	NW_013185957.1	399928	422102	+
MSTRG.37912.1	anti-sense_lncRNA	NW_013185786.1	2040232	2047587	-
MSTRG.7837.3	anti-sense_lncRNA	NW_013185664.1	5254197	5271318	+
MSTRG.31332.17	anti-sense_lncRNA	NW_013185742.1	2077794	2088177	+
MSTRG.28270.3	anti-sense_lncRNA	NW_013185727.1	2523914	2533714	+
MSTRG.47589.2	anti-sense_lncRNA	NW_013185887.1	1148872	1163292	-
MSTRG.11571.4	anti-sense_lncRNA	NW_013185672.1	261963	276381	+
MSTRG.5744.5	anti-sense_lncRNA	NW_013185660.1	13838858	13865342	-
MSTRG.20608.2	anti-sense_lncRNA	NW_013185697.1	5373312	5376708	+
MSTRG.35268.6	anti-sense_lncRNA	NW_013185766.1	1603844	1624950	-
MSTRG.52243.2	anti-sense_lncRNA	NW_013185986.1	265098	265776	-
MSTRG.9309.5	anti-sense_lncRNA	NW_013185666.1	10928205	10952344	+
MSTRG.11571.7	anti-sense_lncRNA	NW_013185672.1	261963	279560	+
MSTRG.47612.67	anti-sense_lncRNA	NW_013185888.1	739934	849888	+
MSTRG.14289.4	anti-sense_lncRNA	NW_013185678.1	1872312	1897802	+
MSTRG.55308.1	anti-sense_lncRNA	NW_013186195.1	18172	18902	+
MSTRG.53891.17	anti-sense_lncRNA	NW_013186059.1	52260	58329	-
MSTRG.14781.9	anti-sense_lncRNA	NW_013185679.1	5739922	5841461	-
MSTRG.37030.1	anti-sense_lncRNA	NW_013185779.1	1875198	1876583	+
MSTRG.13403.1	anti-sense_lncRNA	NW_013185676.1	256215	256876	-
MSTRG.18679.5	anti-sense_lncRNA	NW_013185691.1	2683671	2687054	-
MSTRG.20086.16	anti-sense_lncRNA	NW_013185696.1	500504	686835	-
MSTRG.37590.1	anti-sense_lncRNA	NW_013185784.1	527172	540239	-
MSTRG.51903.1	anti-sense_lncRNA	NW_013185974.1	169906	171082	-
MSTRG.31332.12	anti-sense_lncRNA	NW_013185742.1	2077783	2088177	+
MSTRG.17722.2	anti-sense_lncRNA	NW_013185688.1	2595369	2596915	-
MSTRG.24564.1	anti-sense_lncRNA	NW_013185712.1	4177906	4187983	-
MSTRG.52101.3	anti-sense_lncRNA	NW_013185979.1	208614	236023	-
MSTRG.16316.18	anti-sense_lncRNA	NW_013185684.1	1792615	1801482	+
MSTRG.24032.1	anti-sense_lncRNA	NW_013185710.1	3390655	3391658	-
MSTRG.1265.1	anti-sense_lncRNA	NW_013185655.1	4849397	4852152	-
MSTRG.13063.1	anti-sense_lncRNA	NW_013185675.1	1879709	1887412	+
MSTRG.46423.1	anti-sense_lncRNA	NW_013185871.1	240959	246855	-
MSTRG.3881.4	anti-sense_lncRNA	NW_013185658.1	1785310	1797754	+
MSTRG.31385.1	anti-sense_lncRNA	NW_013185742.1	3118460	3153843	+
MSTRG.47642.3	anti-sense_lncRNA	NW_013185888.1	1172024	1181742	+
MSTRG.47955.4	anti-sense_lncRNA	NW_013185892.1	1034760	1042171	+
MSTRG.11285.1	anti-sense_lncRNA	NW_013185671.1	3145301	3147867	+
MSTRG.30449.2	anti-sense_lncRNA	NW_013185737.1	3755529	3762472	+
MSTRG.6880.1	anti-sense_lncRNA	NW_013185662.1	12715839	12716931	+
MSTRG.20870.4	anti-sense_lncRNA	NW_013185698.1	4762485	4812809	-
MSTRG.31271.2	anti-sense_lncRNA	NW_013185742.1	895065	1042008	+
MSTRG.19833.1	anti-sense_lncRNA	NW_013185695.1	1407300	1424591	+
MSTRG.10755.6	anti-sense_lncRNA	NW_013185670.1	1776371	1783369	-
MSTRG.16263.1	anti-sense_lncRNA	NW_013185684.1	893182	896294	-
MSTRG.10868.9	anti-sense_lncRNA	NW_013185670.1	4339630	4370119	-
MSTRG.17189.16	anti-sense_lncRNA	NW_013185686.1	5848952	5957590	+
MSTRG.16316.8	anti-sense_lncRNA	NW_013185684.1	1759431	1801482	+
MSTRG.623.1	anti-sense_lncRNA	NW_013185654.1	12159906	12161673	-
MSTRG.33759.19	anti-sense_lncRNA	NW_013185757.1	113570	164232	-
MSTRG.13563.5	anti-sense_lncRNA	NW_013185676.1	2253334	2262292	+
MSTRG.21045.11	anti-sense_lncRNA	NW_013185699.1	3117672	3276185	-
MSTRG.12024.1	anti-sense_lncRNA	NW_013185672.1	9508495	9512237	+
MSTRG.9414.64	anti-sense_lncRNA	NW_013185667.1	1462199	1479017	-
MSTRG.600.1	anti-sense_lncRNA	NW_013185654.1	11652608	11670522	+
MSTRG.12965.1	anti-sense_lncRNA	NW_013185674.1	8960477	8961694	+
MSTRG.18136.34	anti-sense_lncRNA	NW_013185689.1	4261230	4291491	+
MSTRG.28721.7	anti-sense_lncRNA	NW_013185729.1	3046888	3052178	-
MSTRG.30322.1	anti-sense_lncRNA	NW_013185737.1	1376882	1377679	+
MSTRG.15046.1	anti-sense_lncRNA	NW_013185680.1	4505892	4507976	+
MSTRG.25563.22	anti-sense_lncRNA	NW_013185716.1	1912234	1944905	+
MSTRG.26006.7	anti-sense_lncRNA	NW_013185717.1	3750394	3759952	-
MSTRG.16939.2	anti-sense_lncRNA	NW_013185685.1	6782858	6788384	-
MSTRG.12654.2	anti-sense_lncRNA	NW_013185674.1	3741153	3742752	-
MSTRG.28243.1	anti-sense_lncRNA	NW_013185727.1	2039369	2086449	-
MSTRG.4988.6	anti-sense_lncRNA	NW_013185659.1	11409226	11416256	-
MSTRG.33392.1	anti-sense_lncRNA	NW_013185754.1	2165386	2175477	-
MSTRG.27814.1	anti-sense_lncRNA	NW_013185725.1	2924671	2925252	+
MSTRG.47200.1	anti-sense_lncRNA	NW_013185882.1	334016	338760	+
MSTRG.15034.1	anti-sense_lncRNA	NW_013185680.1	4127106	4129166	+
MSTRG.37574.1	anti-sense_lncRNA	NW_013185784.1	141288	221865	-
MSTRG.13716.1	anti-sense_lncRNA	NW_013185676.1	6361450	6421854	+
MSTRG.16486.1	anti-sense_lncRNA	NW_013185684.1	6255986	6276097	+
MSTRG.18108.1	anti-sense_lncRNA	NW_013185689.1	3444783	3492678	-
MSTRG.41802.1	anti-sense_lncRNA	NW_013185820.1	1847779	1850460	+
MSTRG.1870.1	anti-sense_lncRNA	NW_013185655.1	17603984	17626249	+
MSTRG.34657.1	anti-sense_lncRNA	NW_013185762.1	1170671	1177849	+
MSTRG.28826.6	anti-sense_lncRNA	NW_013185730.1	626831	628785	+
MSTRG.55574.1	anti-sense_lncRNA	NW_013186270.1	10620	11398	-
MSTRG.51958.1	anti-sense_lncRNA	NW_013185975.1	355767	356971	-
MSTRG.42958.2	anti-sense_lncRNA	NW_013185832.1	1083062	1085954	-
MSTRG.25402.1	anti-sense_lncRNA	NW_013185716.1	127507	142754	+
MSTRG.32029.4	anti-sense_lncRNA	NW_013185746.1	2116444	2139288	+
MSTRG.22670.2	anti-sense_lncRNA	NW_013185705.1	2595648	2634350	+
MSTRG.32029.3	anti-sense_lncRNA	NW_013185746.1	2116444	2139740	+
MSTRG.32817.9	anti-sense_lncRNA	NW_013185750.1	3506697	3517964	+
MSTRG.9497.1	anti-sense_lncRNA	NW_013185667.1	3232995	3239192	-
MSTRG.14861.3	anti-sense_lncRNA	NW_013185679.1	7393660	7399406	-
MSTRG.222.18	anti-sense_lncRNA	NW_013185654.1	3838114	3851980	-
MSTRG.22647.2	anti-sense_lncRNA	NW_013185705.1	2282721	2286865	+
MSTRG.39950.1	anti-sense_lncRNA	NW_013185802.1	2360063	2360623	-
MSTRG.14077.25	anti-sense_lncRNA	NW_013185677.1	5866261	5961008	+
MSTRG.22357.31	anti-sense_lncRNA	NW_013185704.1	2046677	2086549	+
MSTRG.11356.7	anti-sense_lncRNA	NW_013185671.1	4719732	4818507	+
MSTRG.3254.7	anti-sense_lncRNA	NW_013185657.1	6989648	7001099	-
MSTRG.30648.1	anti-sense_lncRNA	NW_013185738.1	3804185	3808065	-
MSTRG.37867.1	anti-sense_lncRNA	NW_013185786.1	1213508	1221144	-
MSTRG.20249.7	anti-sense_lncRNA	NW_013185696.1	3991102	4005198	+
MSTRG.43586.1	anti-sense_lncRNA	NW_013185838.1	461341	467212	+
MSTRG.15816.1	anti-sense_lncRNA	NW_013185682.1	5508563	5536740	-
MSTRG.14842.1	anti-sense_lncRNA	NW_013185679.1	6840464	6842547	+
MSTRG.27245.1	anti-sense_lncRNA	NW_013185723.1	475552	480364	+
MSTRG.23081.2	anti-sense_lncRNA	NW_013185706.1	5466797	5470621	+
MSTRG.20870.2	anti-sense_lncRNA	NW_013185698.1	4732543	4813619	-
MSTRG.30540.1	anti-sense_lncRNA	NW_013185738.1	1522784	1542438	+
MSTRG.40527.1	anti-sense_lncRNA	NW_013185808.1	870016	877278	+
MSTRG.13212.1	anti-sense_lncRNA	NW_013185675.1	5555342	5591370	-
MSTRG.25762.3	anti-sense_lncRNA	NW_013185716.1	4892032	4920748	-
MSTRG.35421.1	anti-sense_lncRNA	NW_013185767.1	2821650	2834620	+
MSTRG.32748.1	anti-sense_lncRNA	NW_013185750.1	1433729	1477597	-
MSTRG.25327.4	anti-sense_lncRNA	NW_013185715.1	4074780	4147964	-
MSTRG.17189.20	anti-sense_lncRNA	NW_013185686.1	5898696	5966910	+
MSTRG.42004.1	anti-sense_lncRNA	NW_013185822.1	1088668	1091419	+
MSTRG.35062.2	anti-sense_lncRNA	NW_013185765.1	605895	606962	+
MSTRG.27337.1	anti-sense_lncRNA	NW_013185723.1	2625253	2641298	+
MSTRG.8278.1	anti-sense_lncRNA	NW_013185665.1	3411687	3418327	+
MSTRG.34631.1	anti-sense_lncRNA	NW_013185762.1	377216	381205	+
MSTRG.17189.9	anti-sense_lncRNA	NW_013185686.1	5804498	5953070	+
MSTRG.19735.3	anti-sense_lncRNA	NW_013185694.1	5639960	5724000	+
MSTRG.25553.1	anti-sense_lncRNA	NW_013185716.1	1575940	1576744	+
MSTRG.34147.1	anti-sense_lncRNA	NW_013185758.1	2178622	2181864	+
MSTRG.27107.6	anti-sense_lncRNA	NW_013185722.1	2546217	2573467	+
MSTRG.41896.1	anti-sense_lncRNA	NW_013185822.1	3205	12317	-
MSTRG.38529.8	anti-sense_lncRNA	NW_013185791.1	252944	258528	+
MSTRG.17972.2	anti-sense_lncRNA	NW_013185689.1	296472	298732	-
MSTRG.28270.5	anti-sense_lncRNA	NW_013185727.1	2524027	2549280	+
MSTRG.16676.1	anti-sense_lncRNA	NW_013185685.1	2504164	2506601	-
MSTRG.34791.5	anti-sense_lncRNA	NW_013185763.1	1189032	1344055	-
MSTRG.44820.1	anti-sense_lncRNA	NW_013185854.1	121167	197094	+
MSTRG.5326.6	anti-sense_lncRNA	NW_013185660.1	3461232	3470031	+
MSTRG.387.1	anti-sense_lncRNA	NW_013185654.1	7078519	7079302	+
MSTRG.41361.27	anti-sense_lncRNA	NW_013185816.1	825036	838868	-
MSTRG.21542.7	anti-sense_lncRNA	NW_013185701.1	1905072	1914688	+
MSTRG.41061.3	anti-sense_lncRNA	NW_013185813.1	1835195	1850999	-
MSTRG.47612.72	anti-sense_lncRNA	NW_013185888.1	746089	767579	+
MSTRG.12579.1	anti-sense_lncRNA	NW_013185674.1	2374454	2379887	+
MSTRG.282.1	anti-sense_lncRNA	NW_013185654.1	4845513	4897907	-
MSTRG.20870.3	anti-sense_lncRNA	NW_013185698.1	4761600	4828395	-
MSTRG.15289.1	anti-sense_lncRNA	NW_013185681.1	1676984	1680433	+
MSTRG.31754.1	anti-sense_lncRNA	NW_013185744.1	3102130	3202019	-
MSTRG.24351.3	anti-sense_lncRNA	NW_013185711.1	4107920	4122163	+
MSTRG.24220.1	anti-sense_lncRNA	NW_013185711.1	1712020	1739404	-
MSTRG.47589.13	anti-sense_lncRNA	NW_013185887.1	1156266	1163292	-
MSTRG.32174.1	anti-sense_lncRNA	NW_013185747.1	1699750	1717470	-
MSTRG.15123.1	anti-sense_lncRNA	NW_013185680.1	6602030	6606836	-
MSTRG.32821.3	anti-sense_lncRNA	NW_013185750.1	3561530	3569765	+
MSTRG.4423.2	anti-sense_lncRNA	NW_013185658.1	14198588	14209878	+
MSTRG.3139.3	anti-sense_lncRNA	NW_013185657.1	4696281	4710860	+
MSTRG.4373.9	anti-sense_lncRNA	NW_013185658.1	12421248	12425416	+
MSTRG.49862.1	anti-sense_lncRNA	NW_013185925.1	474278	477987	+
MSTRG.28288.1	anti-sense_lncRNA	NW_013185727.1	3116993	3124578	-
MSTRG.2954.1	anti-sense_lncRNA	NW_013185657.1	1008595	1013375	+
MSTRG.5763.1	anti-sense_lncRNA	NW_013185660.1	14235045	14239060	-
MSTRG.14341.1	anti-sense_lncRNA	NW_013185678.1	3648504	3649898	-
MSTRG.53311.6	anti-sense_lncRNA	NW_013186030.1	198614	211952	-
MSTRG.43565.1	anti-sense_lncRNA	NW_013185838.1	226999	230079	-
MSTRG.29904.1	anti-sense_lncRNA	NW_013185735.1	2940611	2940956	+
MSTRG.16046.2	anti-sense_lncRNA	NW_013185683.1	3864973	3907598	+
MSTRG.32735.5	anti-sense_lncRNA	NW_013185750.1	1186957	1246727	-
MSTRG.34429.3	anti-sense_lncRNA	NW_013185760.1	2033215	2036094	+
MSTRG.28165.1	anti-sense_lncRNA	NW_013185727.1	915596	924278	-
MSTRG.47589.1	anti-sense_lncRNA	NW_013185887.1	1148810	1163292	-
MSTRG.38274.8	anti-sense_lncRNA	NW_013185789.1	979095	1026327	-
MSTRG.22826.1	anti-sense_lncRNA	NW_013185706.1	233964	242738	+
MSTRG.37774.2	anti-sense_lncRNA	NW_013185785.1	1679113	1707253	+
MSTRG.35310.7	anti-sense_lncRNA	NW_013185766.1	2928010	2939217	-
MSTRG.7191.1	anti-sense_lncRNA	NW_013185663.1	4774401	4775235	+
MSTRG.23081.6	anti-sense_lncRNA	NW_013185706.1	5468712	5470621	+
MSTRG.38568.9	anti-sense_lncRNA	NW_013185791.1	1083864	1096083	-
MSTRG.14347.65	anti-sense_lncRNA	NW_013185678.1	4066166	4079090	+
MSTRG.47510.1	anti-sense_lncRNA	NW_013185886.1	725752	740588	-
MSTRG.38568.8	anti-sense_lncRNA	NW_013185791.1	1081193	1096083	-
MSTRG.42637.1	anti-sense_lncRNA	NW_013185829.1	1221445	1224891	+
MSTRG.14930.1	anti-sense_lncRNA	NW_013185680.1	1361932	1366946	-
MSTRG.39252.1	anti-sense_lncRNA	NW_013185797.1	818755	820878	+
MSTRG.3404.21	anti-sense_lncRNA	NW_013185657.1	11269583	11279198	+
MSTRG.16316.1	anti-sense_lncRNA	NW_013185684.1	1759416	1801482	+
MSTRG.9463.5	anti-sense_lncRNA	NW_013185667.1	2627218	2634555	-
MSTRG.44857.3	anti-sense_lncRNA	NW_013185854.1	1162085	1199473	-
MSTRG.19761.1	anti-sense_lncRNA	NW_013185695.1	2409	4103	-
MSTRG.5326.4	anti-sense_lncRNA	NW_013185660.1	3461222	3471664	+
MSTRG.47639.5	anti-sense_lncRNA	NW_013185888.1	1120607	1134148	-
MSTRG.5419.1	anti-sense_lncRNA	NW_013185660.1	5981877	5983176	+
MSTRG.50029.1	anti-sense_lncRNA	NW_013185928.1	89283	90366	+
MSTRG.41841.1	anti-sense_lncRNA	NW_013185821.1	850723	854987	-
MSTRG.19929.1	anti-sense_lncRNA	NW_013185695.1	3719768	3722059	+
MSTRG.35040.7	anti-sense_lncRNA	NW_013185765.1	243735	264871	+
MSTRG.20086.20	anti-sense_lncRNA	NW_013185696.1	515624	686835	-
MSTRG.9281.1	anti-sense_lncRNA	NW_013185666.1	10639117	10640881	+
MSTRG.25585.8	anti-sense_lncRNA	NW_013185716.1	2270475	2271867	-
MSTRG.31409.1	anti-sense_lncRNA	NW_013185742.1	3554385	3561341	+
MSTRG.34845.2	anti-sense_lncRNA	NW_013185763.1	2127846	2130633	+
MSTRG.3438.2	anti-sense_lncRNA	NW_013185657.1	11936091	11938210	-
MSTRG.16542.1	anti-sense_lncRNA	NW_013185685.1	39185	42689	+
MSTRG.11273.1	anti-sense_lncRNA	NW_013185671.1	2765164	2791548	-
MSTRG.11571.10	anti-sense_lncRNA	NW_013185672.1	261964	276381	+
MSTRG.53896.2	anti-sense_lncRNA	NW_013186059.1	85670	110741	-
MSTRG.52994.7	anti-sense_lncRNA	NW_013186013.1	70899	141316	+
MSTRG.37307.3	anti-sense_lncRNA	NW_013185781.1	2441793	2470803	+
MSTRG.788.1	anti-sense_lncRNA	NW_013185654.1	17107883	17122474	-
MSTRG.35420.1	anti-sense_lncRNA	NW_013185767.1	2811702	2819437	+
MSTRG.31341.3	anti-sense_lncRNA	NW_013185742.1	2235450	2244262	+
MSTRG.5740.4	anti-sense_lncRNA	NW_013185660.1	13763039	13765704	-
MSTRG.13421.1	anti-sense_lncRNA	NW_013185676.1	563876	565468	-
MSTRG.27087.1	anti-sense_lncRNA	NW_013185722.1	2067906	2075234	-
MSTRG.13331.1	anti-sense_lncRNA	NW_013185675.1	7773996	7781436	+
MSTRG.38586.13	anti-sense_lncRNA	NW_013185791.1	1436163	1533243	+
MSTRG.34143.1	anti-sense_lncRNA	NW_013185758.1	2086906	2090998	-
MSTRG.45203.1	anti-sense_lncRNA	NW_013185858.1	620831	634887	+
MSTRG.20072.14	anti-sense_lncRNA	NW_013185696.1	331937	358100	+
MSTRG.43531.3	anti-sense_lncRNA	NW_013185837.1	1492791	1496571	+
MSTRG.27245.3	anti-sense_lncRNA	NW_013185723.1	475552	480364	+
MSTRG.11571.8	anti-sense_lncRNA	NW_013185672.1	261964	279560	+
MSTRG.52656.1	anti-sense_lncRNA	NW_013185999.1	347151	353106	-
MSTRG.631.4	anti-sense_lncRNA	NW_013185654.1	12420659	12435227	-
MSTRG.26006.2	anti-sense_lncRNA	NW_013185717.1	3749856	3759952	-
MSTRG.7532.6	anti-sense_lncRNA	NW_013185663.1	12276484	12281116	-
MSTRG.50873.1	anti-sense_lncRNA	NW_013185946.1	156106	160487	+
MSTRG.10377.1	anti-sense_lncRNA	NW_013185669.1	3351118	3376241	+
MSTRG.13990.1	anti-sense_lncRNA	NW_013185677.1	3570336	3572577	-
MSTRG.35237.11	anti-sense_lncRNA	NW_013185766.1	958127	978807	+
MSTRG.38948.1	anti-sense_lncRNA	NW_013185794.1	1237674	1244970	-
MSTRG.28176.2	anti-sense_lncRNA	NW_013185727.1	1132899	1142856	-
MSTRG.52577.3	anti-sense_lncRNA	NW_013185997.1	86769	105140	-
MSTRG.32735.3	anti-sense_lncRNA	NW_013185750.1	1142602	1246727	-
MSTRG.44589.2	anti-sense_lncRNA	NW_013185850.1	828322	833712	-
MSTRG.14433.1	anti-sense_lncRNA	NW_013185678.1	6036847	6045281	+
MSTRG.48029.1	anti-sense_lncRNA	NW_013185893.1	961238	963138	+
MSTRG.15843.1	anti-sense_lncRNA	NW_013185682.1	6212875	6216613	+
MSTRG.9219.1	anti-sense_lncRNA	NW_013185666.1	9340886	9343739	-
MSTRG.34435.1	anti-sense_lncRNA	NW_013185760.1	2049526	2051313	+
MSTRG.9388.1	anti-sense_lncRNA	NW_013185667.1	325991	329098	+
MSTRG.47847.1	anti-sense_lncRNA	NW_013185891.1	150964	151442	-
MSTRG.6712.1	anti-sense_lncRNA	NW_013185662.1	8667448	8675289	+
MSTRG.13635.4	anti-sense_lncRNA	NW_013185676.1	3804677	3810349	+
MSTRG.8418.2	anti-sense_lncRNA	NW_013185665.1	6654085	6680385	+
MSTRG.12450.2	anti-sense_lncRNA	NW_013185674.1	326514	338396	+
MSTRG.14417.42	anti-sense_lncRNA	NW_013185678.1	5777113	5810269	-
MSTRG.5744.8	anti-sense_lncRNA	NW_013185660.1	13840512	13847141	-
MSTRG.19701.1	anti-sense_lncRNA	NW_013185694.1	4840007	4866137	-
MSTRG.11419.3	anti-sense_lncRNA	NW_013185671.1	5933637	5958203	+
MSTRG.26006.3	anti-sense_lncRNA	NW_013185717.1	3749932	3759952	-
MSTRG.33630.1	anti-sense_lncRNA	NW_013185755.1	3192295	3200487	+
MSTRG.3118.23	anti-sense_lncRNA	NW_013185657.1	4592759	4662738	+
MSTRG.29073.1	anti-sense_lncRNA	NW_013185731.1	1247534	1250341	-
MSTRG.10787.1	anti-sense_lncRNA	NW_013185670.1	2404306	2419340	-
MSTRG.52451.1	anti-sense_lncRNA	NW_013185992.1	372165	373497	+
MSTRG.12246.1	anti-sense_lncRNA	NW_013185673.1	4707369	4719586	+
MSTRG.14339.2	anti-sense_lncRNA	NW_013185678.1	3617458	3629107	+
MSTRG.50628.6	anti-sense_lncRNA	NW_013185939.1	429135	444469	-
MSTRG.299.16	anti-sense_lncRNA	NW_013185654.1	5378282	5474217	-
MSTRG.45271.1	anti-sense_lncRNA	NW_013185859.1	235297	235763	-
MSTRG.45027.4	anti-sense_lncRNA	NW_013185856.1	1088183	1116080	+
MSTRG.9113.3	anti-sense_lncRNA	NW_013185666.1	7258346	7280725	+
MSTRG.34376.3	anti-sense_lncRNA	NW_013185760.1	1182369	1227203	+
MSTRG.24245.1	anti-sense_lncRNA	NW_013185711.1	2010372	2010878	+
MSTRG.16849.10	anti-sense_lncRNA	NW_013185685.1	5675452	5688099	-
MSTRG.33897.6	anti-sense_lncRNA	NW_013185757.1	2112599	2118871	-
MSTRG.31819.1	anti-sense_lncRNA	NW_013185745.1	1284969	1291191	-
MSTRG.31332.13	anti-sense_lncRNA	NW_013185742.1	2077783	2088177	+
MSTRG.21002.1	anti-sense_lncRNA	NW_013185699.1	1865898	1868834	+
MSTRG.53440.1	anti-sense_lncRNA	NW_013186037.1	144897	153288	-
MSTRG.14192.2	anti-sense_lncRNA	NW_013185677.1	8271893	8294341	+
MSTRG.2138.3	anti-sense_lncRNA	NW_013185656.1	110578	112302	-
MSTRG.37853.3	anti-sense_lncRNA	NW_013185786.1	686774	692318	-
MSTRG.16680.2	anti-sense_lncRNA	NW_013185685.1	2555123	2558010	+
MSTRG.13563.1	anti-sense_lncRNA	NW_013185676.1	2253281	2264206	+
MSTRG.20614.1	anti-sense_lncRNA	NW_013185697.1	5735589	5740523	+
MSTRG.34490.1	anti-sense_lncRNA	NW_013185760.1	2763325	2764272	+
MSTRG.24120.2	anti-sense_lncRNA	NW_013185710.1	4890086	4893539	-
MSTRG.35852.1	anti-sense_lncRNA	NW_013185771.1	308628	324961	+
MSTRG.155.1	anti-sense_lncRNA	NW_013185654.1	2351905	2382327	-
MSTRG.48497.1	anti-sense_lncRNA	NW_013185900.1	65466	71342	+
MSTRG.19179.4	anti-sense_lncRNA	NW_013185692.1	5275608	5278550	-
MSTRG.39835.1	anti-sense_lncRNA	NW_013185802.1	278031	279783	-
MSTRG.8418.1	anti-sense_lncRNA	NW_013185665.1	6651240	6680385	+
MSTRG.23763.1	anti-sense_lncRNA	NW_013185709.1	2544853	2546316	+
MSTRG.29617.3	anti-sense_lncRNA	NW_013185733.1	4154352	4167039	-
MSTRG.37387.6	anti-sense_lncRNA	NW_013185782.1	1333237	1335632	+
MSTRG.46727.1	anti-sense_lncRNA	NW_013185875.1	391453	393263	+
MSTRG.12766.1	anti-sense_lncRNA	NW_013185674.1	5676132	5676433	-
MSTRG.32374.13	anti-sense_lncRNA	NW_013185748.1	1719073	1764148	+
MSTRG.35994.6	anti-sense_lncRNA	NW_013185771.1	2715359	2723602	-
MSTRG.6195.1	anti-sense_lncRNA	NW_013185661.1	9316858	9320525	+
MSTRG.22844.1	anti-sense_lncRNA	NW_013185706.1	753884	764550	+
MSTRG.5594.3	anti-sense_lncRNA	NW_013185660.1	9670258	9682441	-
MSTRG.35469.7	anti-sense_lncRNA	NW_013185768.1	763761	767374	+
MSTRG.41574.1	anti-sense_lncRNA	NW_013185818.1	1116067	1119125	-
MSTRG.28299.27	anti-sense_lncRNA	NW_013185727.1	3238363	3279454	+
MSTRG.27363.1	anti-sense_lncRNA	NW_013185723.1	3202769	3256423	+
MSTRG.36411.3	anti-sense_lncRNA	NW_013185775.1	388507	393520	+
MSTRG.19851.1	anti-sense_lncRNA	NW_013185695.1	1955840	1960012	-
MSTRG.11571.5	anti-sense_lncRNA	NW_013185672.1	261963	276381	+
MSTRG.35471.1	anti-sense_lncRNA	NW_013185768.1	789890	822030	+
MSTRG.16438.1	anti-sense_lncRNA	NW_013185684.1	4558825	4562897	+
MSTRG.33860.1	anti-sense_lncRNA	NW_013185757.1	1404006	1404909	-
MSTRG.17372.2	anti-sense_lncRNA	NW_013185687.1	2772772	2776307	-
MSTRG.2354.3	anti-sense_lncRNA	NW_013185656.1	5208122	5233032	+
MSTRG.8825.1	anti-sense_lncRNA	NW_013185666.1	1515178	1516703	+
MSTRG.16531.1	anti-sense_lncRNA	NW_013185684.1	7363611	7369783	-
MSTRG.40527.2	anti-sense_lncRNA	NW_013185808.1	870152	876173	+
MSTRG.34376.8	anti-sense_lncRNA	NW_013185760.1	1182465	1264705	+
MSTRG.25683.1	anti-sense_lncRNA	NW_013185716.1	3684564	3686278	+
MSTRG.32770.1	anti-sense_lncRNA	NW_013185750.1	2094334	2095421	+
MSTRG.7837.2	anti-sense_lncRNA	NW_013185664.1	5254197	5264009	+
MSTRG.41906.6	anti-sense_lncRNA	NW_013185822.1	143022	151186	-
MSTRG.13165.7	anti-sense_lncRNA	NW_013185675.1	4063565	4069610	+
MSTRG.15316.1	anti-sense_lncRNA	NW_013185681.1	2189609	2192648	+
MSTRG.43848.1	anti-sense_lncRNA	NW_013185841.1	248013	249977	-
MSTRG.33239.25	anti-sense_lncRNA	NW_013185753.1	2595490	2671372	-
MSTRG.4674.2	anti-sense_lncRNA	NW_013185659.1	4660195	4676439	+
MSTRG.31341.2	anti-sense_lncRNA	NW_013185742.1	2235415	2273388	+
MSTRG.20870.5	anti-sense_lncRNA	NW_013185698.1	4762503	4819657	-
MSTRG.16798.1	anti-sense_lncRNA	NW_013185685.1	5298276	5301120	+
MSTRG.54644.3	anti-sense_lncRNA	NW_013186110.1	63867	68802	-
MSTRG.1688.1	anti-sense_lncRNA	NW_013185655.1	14297725	14304227	+
MSTRG.50843.1	anti-sense_lncRNA	NW_013185944.1	641550	646881	+
MSTRG.16318.1	anti-sense_lncRNA	NW_013185684.1	1830264	1837848	+
MSTRG.393.1	anti-sense_lncRNA	NW_013185654.1	7153479	7170681	+
MSTRG.48416.12	anti-sense_lncRNA	NW_013185898.1	1026804	1043599	-
MSTRG.7917.1	anti-sense_lncRNA	NW_013185664.1	7111736	7114672	+
MSTRG.11310.3	anti-sense_lncRNA	NW_013185671.1	3771447	3795905	+
MSTRG.15738.1	anti-sense_lncRNA	NW_013185682.1	3050233	3054714	+
MSTRG.16532.6	anti-sense_lncRNA	NW_013185684.1	7384044	7423092	+
MSTRG.32985.5	anti-sense_lncRNA	NW_013185752.1	262562	281141	+
MSTRG.398.1	anti-sense_lncRNA	NW_013185654.1	7408130	7422038	+
MSTRG.14344.1	anti-sense_lncRNA	NW_013185678.1	3819302	3852354	-
MSTRG.3642.1	anti-sense_lncRNA	NW_013185657.1	16848976	16850046	+
MSTRG.36349.5	anti-sense_lncRNA	NW_013185774.1	1468154	1472396	-
MSTRG.22724.6	anti-sense_lncRNA	NW_013185705.1	3563036	3563974	-
MSTRG.1286.5	anti-sense_lncRNA	NW_013185655.1	5336885	5350232	+
MSTRG.8276.1	anti-sense_lncRNA	NW_013185665.1	3371053	3389515	+
MSTRG.31271.4	anti-sense_lncRNA	NW_013185742.1	927241	1086138	+
MSTRG.12002.2	anti-sense_lncRNA	NW_013185672.1	9103632	9134435	-
MSTRG.39332.26	anti-sense_lncRNA	NW_013185798.1	763172	793389	-
MSTRG.34807.1	anti-sense_lncRNA	NW_013185763.1	1572248	1585000	-
MSTRG.35573.1	anti-sense_lncRNA	NW_013185769.1	30072	33341	-
MSTRG.41004.8	anti-sense_lncRNA	NW_013185813.1	863953	889470	+
MSTRG.10751.1	anti-sense_lncRNA	NW_013185670.1	1707384	1708475	-
MSTRG.52231.1	anti-sense_lncRNA	NW_013185986.1	40913	210566	-
MSTRG.14342.1	anti-sense_lncRNA	NW_013185678.1	3811640	3817451	-
MSTRG.30803.1	anti-sense_lncRNA	NW_013185739.1	3665450	3666358	-
MSTRG.2987.4	anti-sense_lncRNA	NW_013185657.1	1853983	1871719	+
MSTRG.14549.14	anti-sense_lncRNA	NW_013185679.1	274631	284129	+
MSTRG.7534.3	anti-sense_lncRNA	NW_013185663.1	12289334	12294565	+
MSTRG.53263.1	anti-sense_lncRNA	NW_013186028.1	50185	52158	-
MSTRG.8367.1	anti-sense_lncRNA	NW_013185665.1	5345697	5350659	+
MSTRG.16427.1	anti-sense_lncRNA	NW_013185684.1	4398101	4398841	-
MSTRG.42432.13	anti-sense_lncRNA	NW_013185827.1	905553	931211	-
MSTRG.9153.1	anti-sense_lncRNA	NW_013185666.1	8495630	8510427	+
MSTRG.4988.8	anti-sense_lncRNA	NW_013185659.1	11409308	11416412	-
MSTRG.11571.9	anti-sense_lncRNA	NW_013185672.1	261964	276381	+
MSTRG.52157.1	anti-sense_lncRNA	NW_013185981.1	376925	382404	-
MSTRG.20889.12	anti-sense_lncRNA	NW_013185698.1	5136917	5149491	+
MSTRG.4512.6	anti-sense_lncRNA	NW_013185659.1	535307	562826	-
MSTRG.43396.2	anti-sense_lncRNA	NW_013185836.1	1800165	1805726	+
MSTRG.23764.2	anti-sense_lncRNA	NW_013185709.1	2591104	2592494	+
MSTRG.25762.1	anti-sense_lncRNA	NW_013185716.1	4885995	4920748	-
MSTRG.24435.1	anti-sense_lncRNA	NW_013185712.1	225039	237983	-
MSTRG.30867.9	anti-sense_lncRNA	NW_013185740.1	1498678	1502373	-
MSTRG.5089.1	anti-sense_lncRNA	NW_013185659.1	13272721	13273122	-
MSTRG.15060.2	anti-sense_lncRNA	NW_013185680.1	4662955	4668705	+
MSTRG.37655.1	anti-sense_lncRNA	NW_013185784.1	2126646	2128969	-
MSTRG.14607.1	anti-sense_lncRNA	NW_013185679.1	2482636	2484360	+
MSTRG.35259.1	anti-sense_lncRNA	NW_013185766.1	1343172	1345543	+
MSTRG.9253.1	anti-sense_lncRNA	NW_013185666.1	10131517	10145048	+
MSTRG.50468.4	anti-sense_lncRNA	NW_013185936.1	250149	253622	-
MSTRG.17951.3	anti-sense_lncRNA	NW_013185689.1	97265	101657	-
MSTRG.29472.1	anti-sense_lncRNA	NW_013185733.1	386519	387291	-
MSTRG.19854.1	anti-sense_lncRNA	NW_013185695.1	2116638	2129330	+
MSTRG.30816.26	anti-sense_lncRNA	NW_013185739.1	3990846	4002281	-
MSTRG.55270.1	anti-sense_lncRNA	NW_013186189.1	25207	26074	+
MSTRG.35268.9	anti-sense_lncRNA	NW_013185766.1	1604116	1646861	-
MSTRG.35305.1	anti-sense_lncRNA	NW_013185766.1	2675374	2676608	-
MSTRG.19200.11	anti-sense_lncRNA	NW_013185692.1	5608707	5700721	+
MSTRG.25563.12	anti-sense_lncRNA	NW_013185716.1	1912109	1944905	+
MSTRG.26258.1	anti-sense_lncRNA	NW_013185718.1	3664564	3678814	+
MSTRG.50850.1	anti-sense_lncRNA	NW_013185945.1	65835	120381	+
MSTRG.28940.8	anti-sense_lncRNA	NW_013185730.1	2495810	2545272	+
MSTRG.21350.1	anti-sense_lncRNA	NW_013185700.1	4247873	4252823	-
MSTRG.33679.1	anti-sense_lncRNA	NW_013185756.1	984438	994753	-
MSTRG.49236.1	anti-sense_lncRNA	NW_013185913.1	199973	200696	-
MSTRG.41001.5	anti-sense_lncRNA	NW_013185813.1	812004	831907	-
MSTRG.48412.16	anti-sense_lncRNA	NW_013185898.1	950172	951329	+
MSTRG.30614.1	anti-sense_lncRNA	NW_013185738.1	3155019	3164940	-
MSTRG.21216.1	anti-sense_lncRNA	NW_013185700.1	864568	869403	+
MSTRG.38412.1	anti-sense_lncRNA	NW_013185790.1	1149727	1178399	+
MSTRG.23421.7	anti-sense_lncRNA	NW_013185708.1	2574031	2590531	-
MSTRG.9195.1	anti-sense_lncRNA	NW_013185666.1	9178498	9197928	-
MSTRG.9968.1	anti-sense_lncRNA	NW_013185668.1	2967335	2969757	+
MSTRG.2953.1	anti-sense_lncRNA	NW_013185657.1	1000662	1006040	+
MSTRG.839.1	anti-sense_lncRNA	NW_013185654.1	18687493	18689221	-
MSTRG.44388.4	anti-sense_lncRNA	NW_013185848.1	431216	519116	+
MSTRG.31070.2	anti-sense_lncRNA	NW_013185741.1	1345770	1379948	+
MSTRG.41519.1	anti-sense_lncRNA	NW_013185818.1	268574	272771	+
MSTRG.39708.1	anti-sense_lncRNA	NW_013185801.1	828307	829437	+
MSTRG.18579.3	anti-sense_lncRNA	NW_013185691.1	762508	767108	-
MSTRG.281.7	anti-sense_lncRNA	NW_013185654.1	4923823	4927684	-
MSTRG.21526.4	anti-sense_lncRNA	NW_013185701.1	1546975	1549677	-
MSTRG.44626.1	anti-sense_lncRNA	NW_013185851.1	38	1581	-
MSTRG.45374.1	anti-sense_lncRNA	NW_013185860.1	193263	207124	-
MSTRG.31192.6	anti-sense_lncRNA	NW_013185741.1	3050550	3056525	-
MSTRG.5454.54	anti-sense_lncRNA	NW_013185660.1	6907815	6920871	-
MSTRG.35448.1	anti-sense_lncRNA	NW_013185768.1	245376	264316	-
MSTRG.25363.1	anti-sense_lncRNA	NW_013185715.1	4681293	4707634	-
MSTRG.33179.1	anti-sense_lncRNA	NW_013185753.1	651768	652602	+
MSTRG.17814.1	anti-sense_lncRNA	NW_013185688.1	4256307	4263136	-
MSTRG.43555.1	anti-sense_lncRNA	NW_013185838.1	21243	23755	+
MSTRG.20830.1	anti-sense_lncRNA	NW_013185698.1	3817296	3832799	-
MSTRG.9250.1	anti-sense_lncRNA	NW_013185666.1	10071657	10081139	+
MSTRG.51549.1	anti-sense_lncRNA	NW_013185964.1	201334	205294	-
MSTRG.18678.1	anti-sense_lncRNA	NW_013185691.1	2657458	2659966	-
MSTRG.46616.1	anti-sense_lncRNA	NW_013185873.1	638851	652919	+
MSTRG.26114.1	anti-sense_lncRNA	NW_013185718.1	558546	570591	-
MSTRG.16317.1	anti-sense_lncRNA	NW_013185684.1	1823447	1826975	+
MSTRG.5454.61	anti-sense_lncRNA	NW_013185660.1	6908139	6920871	-
MSTRG.52994.15	anti-sense_lncRNA	NW_013186013.1	70975	141316	+
MSTRG.41550.1	anti-sense_lncRNA	NW_013185818.1	906243	913047	-
MSTRG.25038.3	anti-sense_lncRNA	NW_013185714.1	3180616	3315883	-
MSTRG.42790.29	anti-sense_lncRNA	NW_013185831.1	332531	508487	+
MSTRG.2956.2	anti-sense_lncRNA	NW_013185657.1	1015470	1017880	+
MSTRG.6841.1	anti-sense_lncRNA	NW_013185662.1	11751513	11755875	+
MSTRG.10282.1	anti-sense_lncRNA	NW_013185669.1	1143375	1167909	+
MSTRG.18053.2	anti-sense_lncRNA	NW_013185689.1	2148430	2155205	+
MSTRG.687.1	anti-sense_lncRNA	NW_013185654.1	14175616	14193062	-
MSTRG.12842.23	anti-sense_lncRNA	NW_013185674.1	6459808	6568390	+
MSTRG.14320.6	anti-sense_lncRNA	NW_013185678.1	2992113	3045223	-
MSTRG.27314.9	anti-sense_lncRNA	NW_013185723.1	2027432	2047192	-
MSTRG.2310.13	anti-sense_lncRNA	NW_013185656.1	4127200	4132452	+
MSTRG.16145.2	anti-sense_lncRNA	NW_013185683.1	6387126	6450217	+
MSTRG.5136.1	anti-sense_lncRNA	NW_013185659.1	14239560	14246982	-
MSTRG.26380.13	anti-sense_lncRNA	NW_013185719.1	1210718	1217271	+
MSTRG.17161.1	anti-sense_lncRNA	NW_013185686.1	4810280	4813807	+
MSTRG.46557.2	anti-sense_lncRNA	NW_013185872.1	1205291	1207942	+
MSTRG.34006.2	anti-sense_lncRNA	NW_013185758.1	57915	69406	-
MSTRG.16849.19	anti-sense_lncRNA	NW_013185685.1	5681986	5686432	-
MSTRG.3139.1	anti-sense_lncRNA	NW_013185657.1	4696210	4701597	+
MSTRG.9113.2	anti-sense_lncRNA	NW_013185666.1	7258346	7272680	+
MSTRG.25758.1	anti-sense_lncRNA	NW_013185716.1	4807352	4844951	+
MSTRG.15107.40	anti-sense_lncRNA	NW_013185680.1	6169338	6185506	-
MSTRG.21508.3	anti-sense_lncRNA	NW_013185701.1	1144752	1146681	+
MSTRG.51386.2	anti-sense_lncRNA	NW_013185960.1	152431	166309	-
MSTRG.28632.2	anti-sense_lncRNA	NW_013185729.1	1238658	1287239	-
MSTRG.48919.1	anti-sense_lncRNA	NW_013185906.1	272296	560167	-
MSTRG.40840.1	anti-sense_lncRNA	NW_013185811.1	1784684	1790652	+
MSTRG.6079.1	anti-sense_lncRNA	NW_013185661.1	6025336	6032659	-
MSTRG.29115.1	anti-sense_lncRNA	NW_013185731.1	1974125	1981278	+
MSTRG.38707.1	anti-sense_lncRNA	NW_013185792.1	1589356	1605308	+
MSTRG.42277.1	anti-sense_lncRNA	NW_013185825.1	828031	830083	+
MSTRG.42780.49	anti-sense_lncRNA	NW_013185831.1	82515	110684	-
MSTRG.44263.2	anti-sense_lncRNA	NW_013185846.1	551497	565522	+
MSTRG.35655.1	anti-sense_lncRNA	NW_013185769.1	1899917	1914938	+
MSTRG.36411.1	anti-sense_lncRNA	NW_013185775.1	388168	393520	+
MSTRG.10755.7	anti-sense_lncRNA	NW_013185670.1	1776924	1783369	-
MSTRG.257.1	anti-sense_lncRNA	NW_013185654.1	4307660	4308222	+
MSTRG.4865.2	anti-sense_lncRNA	NW_013185659.1	9532385	9556204	-
MSTRG.12791.1	anti-sense_lncRNA	NW_013185674.1	6041184	6043802	+
MSTRG.12186.5	anti-sense_lncRNA	NW_013185673.1	3384264	3390276	-
MSTRG.44423.3	anti-sense_lncRNA	NW_013185848.1	889585	944735	-
MSTRG.36275.7	anti-sense_lncRNA	NW_013185774.1	7888	18008	-
MSTRG.9255.1	anti-sense_lncRNA	NW_013185666.1	10186291	10188956	+
MSTRG.11419.1	anti-sense_lncRNA	NW_013185671.1	5933107	5958203	+
MSTRG.51386.3	anti-sense_lncRNA	NW_013185960.1	155225	156184	-
MSTRG.9307.1	anti-sense_lncRNA	NW_013185666.1	10916402	10917120	+
MSTRG.44436.2	anti-sense_lncRNA	NW_013185848.1	1201731	1204696	-
MSTRG.42611.16	anti-sense_lncRNA	NW_013185829.1	694834	697200	+
MSTRG.17529.1	anti-sense_lncRNA	NW_013185687.1	6449800	6459567	+
MSTRG.5338.2	anti-sense_lncRNA	NW_013185660.1	3673536	3685901	+
MSTRG.52426.1	anti-sense_lncRNA	NW_013185991.1	247297	248823	-
MSTRG.2095.20	anti-sense_lncRNA	NW_013185655.1	22575488	22599508	-
MSTRG.4065.1	anti-sense_lncRNA	NW_013185658.1	5941414	5963874	+
MSTRG.23683.1	anti-sense_lncRNA	NW_013185709.1	985885	988190	+
MSTRG.47639.1	anti-sense_lncRNA	NW_013185888.1	1101248	1134148	-
MSTRG.12964.2	anti-sense_lncRNA	NW_013185674.1	8956682	8957932	+
MSTRG.42411.1	anti-sense_lncRNA	NW_013185827.1	92673	94206	-
MSTRG.28742.1	anti-sense_lncRNA	NW_013185729.1	3570222	3577029	-
MSTRG.13616.1	anti-sense_lncRNA	NW_013185676.1	3453285	3461096	+
MSTRG.23764.1	anti-sense_lncRNA	NW_013185709.1	2588804	2592494	+
MSTRG.1286.1	anti-sense_lncRNA	NW_013185655.1	5336867	5362749	+
MSTRG.21669.1	anti-sense_lncRNA	NW_013185701.1	4412023	4421931	-
MSTRG.9555.20	anti-sense_lncRNA	NW_013185667.1	4461737	4471245	-
MSTRG.36390.3	anti-sense_lncRNA	NW_013185774.1	2653447	2654988	+
MSTRG.4206.1	anti-sense_lncRNA	NW_013185658.1	8815561	8817119	-
MSTRG.48364.1	anti-sense_lncRNA	NW_013185898.1	365726	369956	+
MSTRG.33681.2	anti-sense_lncRNA	NW_013185756.1	1066834	1072134	+
MSTRG.3016.1	anti-sense_lncRNA	NW_013185657.1	2433416	2446151	-
MSTRG.53267.1	anti-sense_lncRNA	NW_013186028.1	80441	80911	-
MSTRG.4373.2	anti-sense_lncRNA	NW_013185658.1	12421200	12425416	+
MSTRG.39190.1	anti-sense_lncRNA	NW_013185796.1	1491052	1492072	+
MSTRG.7534.2	anti-sense_lncRNA	NW_013185663.1	12289314	12294565	+
MSTRG.41361.20	anti-sense_lncRNA	NW_013185816.1	790165	838868	-
MSTRG.20387.1	anti-sense_lncRNA	NW_013185696.1	5907924	5909703	-
MSTRG.27248.2	anti-sense_lncRNA	NW_013185723.1	524121	533123	+
MSTRG.8657.1	anti-sense_lncRNA	NW_013185665.1	11314524	11315751	-
MSTRG.1948.1	anti-sense_lncRNA	NW_013185655.1	19172765	19176896	+
MSTRG.17283.7	anti-sense_lncRNA	NW_013185687.1	476641	499340	+
MSTRG.4294.7	anti-sense_lncRNA	NW_013185658.1	10822922	10851117	-
MSTRG.37580.1	anti-sense_lncRNA	NW_013185784.1	201224	202296	-
MSTRG.30275.2	anti-sense_lncRNA	NW_013185737.1	54290	112175	+
MSTRG.49627.48	anti-sense_lncRNA	NW_013185920.1	673846	677559	-
MSTRG.40034.1	anti-sense_lncRNA	NW_013185803.1	1237666	1247498	+
MSTRG.23321.1	anti-sense_lncRNA	NW_013185708.1	99206	126509	+
MSTRG.26254.1	anti-sense_lncRNA	NW_013185718.1	3550337	3555081	-
MSTRG.10580.22	anti-sense_lncRNA	NW_013185669.1	7617462	7655112	-
MSTRG.7245.3	anti-sense_lncRNA	NW_013185663.1	6047686	6050719	-
MSTRG.33773.2	anti-sense_lncRNA	NW_013185757.1	267798	270102	-
MSTRG.38305.1	anti-sense_lncRNA	NW_013185789.1	1352731	1354789	-
MSTRG.3166.3	anti-sense_lncRNA	NW_013185657.1	5134151	5163598	+
MSTRG.19106.1	anti-sense_lncRNA	NW_013185692.1	3666157	3673971	+
MSTRG.11164.2	anti-sense_lncRNA	NW_013185670.1	9476066	9477275	+
MSTRG.3572.13	anti-sense_lncRNA	NW_013185657.1	15237629	15275722	-
MSTRG.24175.1	anti-sense_lncRNA	NW_013185711.1	352630	380333	-
MSTRG.16729.19	anti-sense_lncRNA	NW_013185685.1	3576038	3584560	-
MSTRG.7138.1	anti-sense_lncRNA	NW_013185663.1	3689861	3710188	-
MSTRG.18106.2	anti-sense_lncRNA	NW_013185689.1	3427302	3444551	-
MSTRG.30588.1	anti-sense_lncRNA	NW_013185738.1	2475320	2479156	-
MSTRG.30122.1	anti-sense_lncRNA	NW_013185736.1	1717899	1777529	-
MSTRG.16867.3	anti-sense_lncRNA	NW_013185685.1	5858675	5888034	-
MSTRG.50211.1	anti-sense_lncRNA	NW_013185931.1	600542	617835	-
MSTRG.35994.9	anti-sense_lncRNA	NW_013185771.1	2715517	2723602	-
MSTRG.13488.3	anti-sense_lncRNA	NW_013185676.1	1445592	1454638	+
MSTRG.21695.3	anti-sense_lncRNA	NW_013185701.1	5069276	5070882	-
MSTRG.35588.6	anti-sense_lncRNA	NW_013185769.1	183503	192922	+
MSTRG.54120.1	anti-sense_lncRNA	NW_013186071.1	96966	99247	-
MSTRG.25038.8	anti-sense_lncRNA	NW_013185714.1	3199037	3231366	-
MSTRG.9019.1	anti-sense_lncRNA	NW_013185666.1	5021834	5025548	+
MSTRG.15312.2	anti-sense_lncRNA	NW_013185681.1	2093092	2095832	-
MSTRG.556.2	anti-sense_lncRNA	NW_013185654.1	10749943	10752129	+
MSTRG.1989.3	anti-sense_lncRNA	NW_013185655.1	20129326	20138885	+
MSTRG.5326.8	anti-sense_lncRNA	NW_013185660.1	3461269	3470031	+
MSTRG.27245.4	anti-sense_lncRNA	NW_013185723.1	475553	480364	+
MSTRG.14925.10	anti-sense_lncRNA	NW_013185680.1	1340740	1357561	-
MSTRG.49091.2	anti-sense_lncRNA	NW_013185909.1	675568	717285	+
MSTRG.19929.2	anti-sense_lncRNA	NW_013185695.1	3720180	3722059	+
MSTRG.1001.3	anti-sense_lncRNA	NW_013185654.1	23272430	23319277	+
MSTRG.53031.1	anti-sense_lncRNA	NW_013186014.1	146938	153010	+
MSTRG.23595.2	anti-sense_lncRNA	NW_013185708.1	5263620	5265532	-
MSTRG.12167.3	anti-sense_lncRNA	NW_013185673.1	2945440	2947300	-
MSTRG.52001.2	anti-sense_lncRNA	NW_013185977.1	76586	88014	+
MSTRG.21851.1	anti-sense_lncRNA	NW_013185702.1	2223295	2286261	+
MSTRG.20688.28	anti-sense_lncRNA	NW_013185698.1	1650564	1675959	-
MSTRG.33759.17	anti-sense_lncRNA	NW_013185757.1	110538	164232	-
MSTRG.39332.23	anti-sense_lncRNA	NW_013185798.1	755659	779866	-
MSTRG.17037.15	anti-sense_lncRNA	NW_013185686.1	1695124	1711185	+
MSTRG.6215.1	anti-sense_lncRNA	NW_013185661.1	9851690	9853484	+
MSTRG.56110.2	anti-sense_lncRNA	NW_013186760.1	15	542	-
MSTRG.3572.10	anti-sense_lncRNA	NW_013185657.1	15230818	15274769	-
MSTRG.56047.3	anti-sense_lncRNA	NW_013186684.1	926	1707	-
MSTRG.11571.13	anti-sense_lncRNA	NW_013185672.1	261964	276381	+
MSTRG.23855.1	anti-sense_lncRNA	NW_013185709.1	4172552	4177899	+
MSTRG.47589.9	anti-sense_lncRNA	NW_013185887.1	1151686	1163292	-
MSTRG.12956.3	anti-sense_lncRNA	NW_013185674.1	8888334	8902363	-
MSTRG.45266.3	anti-sense_lncRNA	NW_013185859.1	179584	199008	+
MSTRG.52994.2	anti-sense_lncRNA	NW_013186013.1	70667	85312	+
MSTRG.30654.5	anti-sense_lncRNA	NW_013185738.1	3855453	3865656	+
MSTRG.29279.7	anti-sense_lncRNA	NW_013185732.1	507936	650689	-
MSTRG.25950.1	anti-sense_lncRNA	NW_013185717.1	2440338	2442564	-
MSTRG.418.1	anti-sense_lncRNA	NW_013185654.1	7591587	7594328	+
MSTRG.26604.1	anti-sense_lncRNA	NW_013185720.1	1995241	2018252	+
MSTRG.26422.1	anti-sense_lncRNA	NW_013185719.1	2462246	2465887	-
MSTRG.33696.32	anti-sense_lncRNA	NW_013185756.1	1557143	1575643	-
MSTRG.35994.11	anti-sense_lncRNA	NW_013185771.1	2719216	2723602	-
MSTRG.52994.14	anti-sense_lncRNA	NW_013186013.1	70955	141316	+
MSTRG.44548.4	anti-sense_lncRNA	NW_013185850.1	74811	83682	-
MSTRG.1999.5	anti-sense_lncRNA	NW_013185655.1	20393975	20438469	-
MSTRG.7920.1	anti-sense_lncRNA	NW_013185664.1	7244643	7246112	+
MSTRG.5809.1	anti-sense_lncRNA	NW_013185661.1	42916	66435	+
MSTRG.11356.11	anti-sense_lncRNA	NW_013185671.1	4720182	4914324	+
MSTRG.42499.1	anti-sense_lncRNA	NW_013185828.1	389828	391727	-
MSTRG.46588.1	anti-sense_lncRNA	NW_013185873.1	188169	189236	+
MSTRG.48757.1	anti-sense_lncRNA	NW_013185903.1	494467	508081	+
MSTRG.35432.1	anti-sense_lncRNA	NW_013185768.1	6294	31293	+
MSTRG.38088.1	anti-sense_lncRNA	NW_013185788.1	249255	259561	-
MSTRG.27893.1	anti-sense_lncRNA	NW_013185725.1	4276438	4279713	+
MSTRG.42436.2	anti-sense_lncRNA	NW_013185827.1	996080	1001656	+
MSTRG.14076.2	anti-sense_lncRNA	NW_013185677.1	5787449	5790150	+
MSTRG.11310.4	anti-sense_lncRNA	NW_013185671.1	3771485	3795905	+
MSTRG.11207.1	anti-sense_lncRNA	NW_013185671.1	547905	572863	+
MSTRG.39778.1	anti-sense_lncRNA	NW_013185801.1	1899092	1904480	-
MSTRG.21278.1	anti-sense_lncRNA	NW_013185700.1	2417547	2426583	+
MSTRG.633.7	anti-sense_lncRNA	NW_013185654.1	12452315	12698976	-
MSTRG.3711.1	anti-sense_lncRNA	NW_013185657.1	18099700	18114823	-
MSTRG.40854.1	anti-sense_lncRNA	NW_013185811.1	2187968	2190812	+
MSTRG.47672.2	anti-sense_lncRNA	NW_013185889.1	465081	479419	+
MSTRG.29399.1	anti-sense_lncRNA	NW_013185732.1	3312390	3343752	+
MSTRG.38612.1	anti-sense_lncRNA	NW_013185791.1	1874500	1876510	-
MSTRG.27461.3	anti-sense_lncRNA	NW_013185724.1	180346	181583	+
MSTRG.16827.1	anti-sense_lncRNA	NW_013185685.1	5564321	5572048	-
MSTRG.13718.16	anti-sense_lncRNA	NW_013185676.1	6520319	6578472	-
MSTRG.8188.5	anti-sense_lncRNA	NW_013185665.1	1369026	1372505	+
MSTRG.24047.1	anti-sense_lncRNA	NW_013185710.1	3644921	3645379	+
MSTRG.10929.1	anti-sense_lncRNA	NW_013185670.1	5942435	5989547	+
MSTRG.3716.1	anti-sense_lncRNA	NW_013185657.1	18208115	18232963	-
MSTRG.13482.12	anti-sense_lncRNA	NW_013185676.1	1318235	1333943	+
MSTRG.46413.37	anti-sense_lncRNA	NW_013185871.1	69812	102130	+
MSTRG.25683.3	anti-sense_lncRNA	NW_013185716.1	3684569	3686278	+
MSTRG.5011.1	anti-sense_lncRNA	NW_013185659.1	11726073	11729130	+
MSTRG.11784.5	anti-sense_lncRNA	NW_013185672.1	5103660	5138789	-
MSTRG.41673.1	anti-sense_lncRNA	NW_013185819.1	1004811	1074821	+
MSTRG.41477.2	anti-sense_lncRNA	NW_013185817.1	864422	867460	+
MSTRG.16316.16	anti-sense_lncRNA	NW_013185684.1	1771198	1781287	+
MSTRG.11273.2	anti-sense_lncRNA	NW_013185671.1	2771384	2792521	-
MSTRG.9293.1	anti-sense_lncRNA	NW_013185666.1	10745656	10751747	-
MSTRG.16502.1	anti-sense_lncRNA	NW_013185684.1	6742556	6773433	-
MSTRG.11791.1	anti-sense_lncRNA	NW_013185672.1	5249801	5252544	+
MSTRG.23480.1	anti-sense_lncRNA	NW_013185708.1	3426627	3434470	-
MSTRG.21942.1	anti-sense_lncRNA	NW_013185702.1	4405151	4406958	+
MSTRG.22647.1	anti-sense_lncRNA	NW_013185705.1	2282701	2286865	+
MSTRG.42284.1	anti-sense_lncRNA	NW_013185825.1	925905	926612	-
MSTRG.10627.1	anti-sense_lncRNA	NW_013185669.1	8800328	8801185	+
MSTRG.10985.3	anti-sense_lncRNA	NW_013185670.1	7115073	7122085	+
MSTRG.51405.1	anti-sense_lncRNA	NW_013185960.1	358120	359558	+
MSTRG.842.1	anti-sense_lncRNA	NW_013185654.1	18753395	18766796	+
MSTRG.27090.2	anti-sense_lncRNA	NW_013185722.1	2088565	2090293	+
MSTRG.28210.1	anti-sense_lncRNA	NW_013185727.1	1726159	1757815	+
MSTRG.17833.1	anti-sense_lncRNA	NW_013185688.1	4792847	4808918	-
MSTRG.37283.1	anti-sense_lncRNA	NW_013185781.1	1862744	1866057	-
MSTRG.11540.1	anti-sense_lncRNA	NW_013185671.1	9470241	9568525	+
MSTRG.32764.4	anti-sense_lncRNA	NW_013185750.1	1899319	1949746	-
MSTRG.39923.2	anti-sense_lncRNA	NW_013185802.1	1888896	1947677	-
MSTRG.39771.2	anti-sense_lncRNA	NW_013185801.1	1792591	1793867	+
MSTRG.37915.1	anti-sense_lncRNA	NW_013185786.1	2118312	2128327	-
MSTRG.40529.1	anti-sense_lncRNA	NW_013185808.1	877609	885528	+
MSTRG.32254.1	anti-sense_lncRNA	NW_013185747.1	3502167	3503638	+
MSTRG.38572.6	anti-sense_lncRNA	NW_013185791.1	1172661	1229446	+
MSTRG.26288.2	anti-sense_lncRNA	NW_013185718.1	4187240	4189436	+
MSTRG.32329.1	anti-sense_lncRNA	NW_013185748.1	973652	976098	-
MSTRG.13975.1	anti-sense_lncRNA	NW_013185677.1	3218120	3218596	-
MSTRG.16316.10	anti-sense_lncRNA	NW_013185684.1	1759433	1818157	+
MSTRG.5785.1	anti-sense_lncRNA	NW_013185660.1	14750191	14751558	+
MSTRG.45450.1	anti-sense_lncRNA	NW_013185860.1	779539	780013	-
MSTRG.254.1	anti-sense_lncRNA	NW_013185654.1	4273464	4303766	+
MSTRG.27004.2	anti-sense_lncRNA	NW_013185722.1	172799	284099	-
MSTRG.8127.2	anti-sense_lncRNA	NW_013185664.1	12082507	12144934	-
MSTRG.53891.6	anti-sense_lncRNA	NW_013186059.1	44693	58329	-
MSTRG.53979.2	anti-sense_lncRNA	NW_013186065.1	27	926	+
MSTRG.40242.1	anti-sense_lncRNA	NW_013185805.1	1329930	1337888	+
MSTRG.13836.3	anti-sense_lncRNA	NW_013185677.1	668973	670211	-
MSTRG.14410.3	anti-sense_lncRNA	NW_013185678.1	5521054	5528272	+
MSTRG.42610.1	anti-sense_lncRNA	NW_013185829.1	565253	566853	+
MSTRG.9305.2	anti-sense_lncRNA	NW_013185666.1	10903065	10903839	+
MSTRG.514.1	anti-sense_lncRNA	NW_013185654.1	10281912	10284974	-
MSTRG.41722.1	anti-sense_lncRNA	NW_013185820.1	147717	148558	+
MSTRG.24351.4	anti-sense_lncRNA	NW_013185711.1	4107946	4122163	+
MSTRG.42432.14	anti-sense_lncRNA	NW_013185827.1	905821	931211	-
MSTRG.26174.1	anti-sense_lncRNA	NW_013185718.1	2119648	2129815	-
MSTRG.27248.1	anti-sense_lncRNA	NW_013185723.1	522296	533123	+
MSTRG.26537.1	anti-sense_lncRNA	NW_013185719.1	4980606	4984366	+
MSTRG.7140.1	anti-sense_lncRNA	NW_013185663.1	3720510	3724602	-
MSTRG.6346.1	anti-sense_lncRNA	NW_013185661.1	13020673	13023238	+
MSTRG.14233.28	anti-sense_lncRNA	NW_013185678.1	724512	729124	+
MSTRG.35040.1	anti-sense_lncRNA	NW_013185765.1	243423	250106	+
MSTRG.47529.2	anti-sense_lncRNA	NW_013185886.1	1216868	1218260	-
MSTRG.46235.1	anti-sense_lncRNA	NW_013185868.1	662426	668357	-
MSTRG.5177.4	anti-sense_lncRNA	NW_013185660.1	31090	34837	+
MSTRG.35232.76	anti-sense_lncRNA	NW_013185766.1	910409	913039	+
MSTRG.10127.2	anti-sense_lncRNA	NW_013185668.1	7453882	7480767	-
MSTRG.40263.1	anti-sense_lncRNA	NW_013185805.1	1947540	1959521	+
MSTRG.32249.31	anti-sense_lncRNA	NW_013185747.1	3500198	3504185	+
MSTRG.21022.1	anti-sense_lncRNA	NW_013185699.1	2371425	2374535	-
MSTRG.11526.3	anti-sense_lncRNA	NW_013185671.1	8913946	8935856	-
MSTRG.5104.1	anti-sense_lncRNA	NW_013185659.1	13626500	13638333	-
MSTRG.47410.1	anti-sense_lncRNA	NW_013185885.1	78555	97723	-
MSTRG.47651.1	anti-sense_lncRNA	NW_013185889.1	71011	77419	+
MSTRG.3306.1	anti-sense_lncRNA	NW_013185657.1	8777147	8778151	-
MSTRG.563.58	anti-sense_lncRNA	NW_013185654.1	10936520	10940173	+
MSTRG.22605.1	anti-sense_lncRNA	NW_013185705.1	1581104	1587961	-
MSTRG.13982.1	anti-sense_lncRNA	NW_013185677.1	3417488	3418476	+
MSTRG.42611.4	anti-sense_lncRNA	NW_013185829.1	662900	685659	+
MSTRG.51672.1	anti-sense_lncRNA	NW_013185966.1	502116	505058	-
MSTRG.41185.1	anti-sense_lncRNA	NW_013185815.1	211197	211626	+
MSTRG.10033.1	anti-sense_lncRNA	NW_013185668.1	4917722	4920036	-
MSTRG.21026.2	anti-sense_lncRNA	NW_013185699.1	2565273	2614721	+
MSTRG.40357.1	anti-sense_lncRNA	NW_013185806.1	1679540	1680726	+
MSTRG.3598.1	anti-sense_lncRNA	NW_013185657.1	15683031	15687287	+
MSTRG.787.1	anti-sense_lncRNA	NW_013185654.1	17041760	17045687	+
MSTRG.12514.10	anti-sense_lncRNA	NW_013185674.1	1470560	1476700	-
MSTRG.14781.10	anti-sense_lncRNA	NW_013185679.1	5739922	5841461	-
MSTRG.19736.1	anti-sense_lncRNA	NW_013185694.1	5682240	5831479	+
MSTRG.27684.1	anti-sense_lncRNA	NW_013185725.1	449628	453663	+
MSTRG.52451.3	anti-sense_lncRNA	NW_013185992.1	372231	373497	+
MSTRG.35268.4	anti-sense_lncRNA	NW_013185766.1	1603749	1624950	-
MSTRG.26006.8	anti-sense_lncRNA	NW_013185717.1	3750659	3759952	-
MSTRG.22407.5	anti-sense_lncRNA	NW_013185704.1	2957685	2988171	+
MSTRG.4674.1	anti-sense_lncRNA	NW_013185659.1	4655913	4664230	+
MSTRG.53565.1	anti-sense_lncRNA	NW_013186044.1	174948	175535	+
MSTRG.37907.2	anti-sense_lncRNA	NW_013185786.1	1904112	1905458	-
MSTRG.33215.1	anti-sense_lncRNA	NW_013185753.1	1391178	1410996	+
MSTRG.21247.1	anti-sense_lncRNA	NW_013185700.1	1561080	1562757	+
MSTRG.45027.6	anti-sense_lncRNA	NW_013185856.1	1088185	1121437	+
MSTRG.20829.1	anti-sense_lncRNA	NW_013185698.1	3799725	3806965	-
MSTRG.34457.4	anti-sense_lncRNA	NW_013185760.1	2286372	2300525	+
MSTRG.16648.3	anti-sense_lncRNA	NW_013185685.1	2039723	2044106	-
MSTRG.12881.1	anti-sense_lncRNA	NW_013185674.1	7357658	7358489	+
MSTRG.17189.7	anti-sense_lncRNA	NW_013185686.1	5797471	5987526	+
MSTRG.25346.4	anti-sense_lncRNA	NW_013185715.1	4303004	4306076	-
MSTRG.6089.1	anti-sense_lncRNA	NW_013185661.1	6101410	6103280	+
MSTRG.41522.1	anti-sense_lncRNA	NW_013185818.1	385485	479819	+
MSTRG.9246.2	anti-sense_lncRNA	NW_013185666.1	10007840	10015983	-
MSTRG.2095.21	anti-sense_lncRNA	NW_013185655.1	22575493	22599508	-
MSTRG.23537.1	anti-sense_lncRNA	NW_013185708.1	4434253	4434889	-
MSTRG.44548.1	anti-sense_lncRNA	NW_013185850.1	74695	85190	-
MSTRG.5720.1	anti-sense_lncRNA	NW_013185660.1	12991237	12995923	-
MSTRG.27462.1	anti-sense_lncRNA	NW_013185724.1	182873	184406	+
MSTRG.26032.1	anti-sense_lncRNA	NW_013185717.1	4151647	4385861	+
MSTRG.1144.1	anti-sense_lncRNA	NW_013185655.1	2506364	2513731	-
MSTRG.43882.1	anti-sense_lncRNA	NW_013185841.1	941405	961341	+
MSTRG.34631.2	anti-sense_lncRNA	NW_013185762.1	377216	382381	+
MSTRG.12032.1	anti-sense_lncRNA	NW_013185673.1	13496	34665	+
MSTRG.5228.1	anti-sense_lncRNA	NW_013185660.1	1067010	1067951	-
MSTRG.50577.2	anti-sense_lncRNA	NW_013185938.1	232086	238776	+
MSTRG.2310.10	anti-sense_lncRNA	NW_013185656.1	4124468	4132452	+
MSTRG.42436.1	anti-sense_lncRNA	NW_013185827.1	996049	1009865	+
MSTRG.9388.2	anti-sense_lncRNA	NW_013185667.1	326273	329098	+
MSTRG.11419.2	anti-sense_lncRNA	NW_013185671.1	5933604	5958203	+
MSTRG.32735.2	anti-sense_lncRNA	NW_013185750.1	1142323	1245391	-
MSTRG.9839.1	anti-sense_lncRNA	NW_013185668.1	385980	386990	+
MSTRG.10655.1	anti-sense_lncRNA	NW_013185669.1	9730139	9733066	+
MSTRG.10868.11	anti-sense_lncRNA	NW_013185670.1	4339682	4370119	-
MSTRG.11356.15	anti-sense_lncRNA	NW_013185671.1	4725215	4832211	+
MSTRG.5454.53	anti-sense_lncRNA	NW_013185660.1	6907815	6920871	-
MSTRG.16762.13	anti-sense_lncRNA	NW_013185685.1	4656157	4700054	-
MSTRG.19200.1	anti-sense_lncRNA	NW_013185692.1	5606320	5682310	+
MSTRG.29296.1	anti-sense_lncRNA	NW_013185732.1	682532	693845	+
MSTRG.16013.1	anti-sense_lncRNA	NW_013185683.1	2541993	2544063	+
MSTRG.14410.5	anti-sense_lncRNA	NW_013185678.1	5521057	5579732	+
MSTRG.2095.22	anti-sense_lncRNA	NW_013185655.1	22575514	22599508	-
MSTRG.13563.2	anti-sense_lncRNA	NW_013185676.1	2253321	2264206	+
MSTRG.38926.1	anti-sense_lncRNA	NW_013185794.1	887931	899338	+
MSTRG.10851.26	anti-sense_lncRNA	NW_013185670.1	4184774	4245543	-
MSTRG.7147.1	anti-sense_lncRNA	NW_013185663.1	3875259	3877762	+
MSTRG.20190.1	anti-sense_lncRNA	NW_013185696.1	2501554	2518453	+
MSTRG.13297.1	anti-sense_lncRNA	NW_013185675.1	7208692	7216543	-
MSTRG.19935.1	anti-sense_lncRNA	NW_013185695.1	3788367	3792631	+
MSTRG.27881.2	anti-sense_lncRNA	NW_013185725.1	4115404	4121796	+
MSTRG.46556.1	anti-sense_lncRNA	NW_013185872.1	1189917	1197506	+
MSTRG.9137.5	anti-sense_lncRNA	NW_013185666.1	7948912	7968715	-
MSTRG.37853.6	anti-sense_lncRNA	NW_013185786.1	686898	691870	-
MSTRG.2252.15	anti-sense_lncRNA	NW_013185656.1	3211139	3211468	+
MSTRG.32029.2	anti-sense_lncRNA	NW_013185746.1	2116444	2127046	+
MSTRG.25261.2	anti-sense_lncRNA	NW_013185715.1	2626921	2628637	+
MSTRG.32985.1	anti-sense_lncRNA	NW_013185752.1	262555	309420	+
MSTRG.25481.1	anti-sense_lncRNA	NW_013185716.1	1001961	1018669	-
MSTRG.49361.1	anti-sense_lncRNA	NW_013185915.1	304367	304825	-
MSTRG.6082.1	anti-sense_lncRNA	NW_013185661.1	6046652	6051163	-
MSTRG.10880.12	anti-sense_lncRNA	NW_013185670.1	4701082	4778498	+
MSTRG.51520.1	anti-sense_lncRNA	NW_013185963.1	440305	442786	-
MSTRG.10655.2	anti-sense_lncRNA	NW_013185669.1	9730139	9732337	+
MSTRG.49392.1	anti-sense_lncRNA	NW_013185915.1	699371	706165	-
MSTRG.21348.1	anti-sense_lncRNA	NW_013185700.1	4243528	4245780	-
MSTRG.5921.1	anti-sense_lncRNA	NW_013185661.1	2697863	2699546	-
MSTRG.6395.1	anti-sense_lncRNA	NW_013185662.1	211559	214847	-
MSTRG.54036.1	anti-sense_lncRNA	NW_013186066.1	167607	168545	-
MSTRG.37211.1	anti-sense_lncRNA	NW_013185781.1	820927	821520	+
MSTRG.597.1	anti-sense_lncRNA	NW_013185654.1	11618674	11647926	+
MSTRG.34769.1	anti-sense_lncRNA	NW_013185763.1	648785	759460	-
MSTRG.46014.1	anti-sense_lncRNA	NW_013185866.1	858362	859936	+
MSTRG.33897.7	anti-sense_lncRNA	NW_013185757.1	2112600	2125988	-
MSTRG.47061.1	anti-sense_lncRNA	NW_013185880.1	396545	397637	-
MSTRG.44430.1	anti-sense_lncRNA	NW_013185848.1	1036732	1039249	-
MSTRG.39863.1	anti-sense_lncRNA	NW_013185802.1	695856	707809	-
MSTRG.687.2	anti-sense_lncRNA	NW_013185654.1	14176795	14193062	-
MSTRG.3587.2	anti-sense_lncRNA	NW_013185657.1	15495237	15526757	-
MSTRG.45268.1	anti-sense_lncRNA	NW_013185859.1	188869	193377	+
MSTRG.7532.7	anti-sense_lncRNA	NW_013185663.1	12276704	12281050	-
MSTRG.45742.1	anti-sense_lncRNA	NW_013185863.1	1412708	1425002	-
MSTRG.41002.1	anti-sense_lncRNA	NW_013185813.1	845770	848181	-
MSTRG.27965.1	anti-sense_lncRNA	NW_013185726.1	1635319	1646355	+
MSTRG.28632.3	anti-sense_lncRNA	NW_013185729.1	1239329	1249687	-
MSTRG.32807.1	anti-sense_lncRNA	NW_013185750.1	3231313	3240361	+
MSTRG.52231.8	anti-sense_lncRNA	NW_013185986.1	88895	210566	-
MSTRG.24418.1	anti-sense_lncRNA	NW_013185711.1	5280968	5281955	-
MSTRG.10929.9	anti-sense_lncRNA	NW_013185670.1	5948717	5987761	+
MSTRG.35094.1	anti-sense_lncRNA	NW_013185765.1	1166978	1169044	+
MSTRG.12843.1	anti-sense_lncRNA	NW_013185674.1	6461294	6463952	+
MSTRG.5399.1	anti-sense_lncRNA	NW_013185660.1	5498293	5518714	+
MSTRG.34006.1	anti-sense_lncRNA	NW_013185758.1	57807	58763	-
MSTRG.5794.1	anti-sense_lncRNA	NW_013185660.1	14923260	14926817	+
MSTRG.34340.1	anti-sense_lncRNA	NW_013185760.1	141714	173855	-
MSTRG.16352.34	anti-sense_lncRNA	NW_013185684.1	2503128	2573029	-
MSTRG.4373.1	anti-sense_lncRNA	NW_013185658.1	12421200	12425416	+
MSTRG.41361.21	anti-sense_lncRNA	NW_013185816.1	790501	838868	-
MSTRG.2285.12	anti-sense_lncRNA	NW_013185656.1	3861597	3922902	-
MSTRG.28632.1	anti-sense_lncRNA	NW_013185729.1	1238333	1287239	-
MSTRG.3068.1	anti-sense_lncRNA	NW_013185657.1	3185319	3202225	+
MSTRG.22103.1	anti-sense_lncRNA	NW_013185703.1	2443084	2447248	+
MSTRG.34391.1	anti-sense_lncRNA	NW_013185760.1	1332202	1332591	-
MSTRG.33696.34	anti-sense_lncRNA	NW_013185756.1	1557154	1575643	-
MSTRG.31271.12	anti-sense_lncRNA	NW_013185742.1	927698	1055937	+
MSTRG.14101.1	anti-sense_lncRNA	NW_013185677.1	6563130	6566058	-
MSTRG.38599.8	anti-sense_lncRNA	NW_013185791.1	1600746	1622672	+
MSTRG.32041.2	anti-sense_lncRNA	NW_013185746.1	2602622	2605462	-
MSTRG.20189.1	anti-sense_lncRNA	NW_013185696.1	2475796	2477139	-
MSTRG.2987.3	anti-sense_lncRNA	NW_013185657.1	1853983	1874524	+
MSTRG.54916.1	anti-sense_lncRNA	NW_013186133.1	26697	27327	-
MSTRG.14347.64	anti-sense_lncRNA	NW_013185678.1	4051943	4085002	+
MSTRG.18624.1	anti-sense_lncRNA	NW_013185691.1	1569975	1573402	+
MSTRG.10929.7	anti-sense_lncRNA	NW_013185670.1	5948359	5965926	+
MSTRG.46114.1	anti-sense_lncRNA	NW_013185867.1	690538	692037	+
MSTRG.13488.4	anti-sense_lncRNA	NW_013185676.1	1445592	1454638	+
MSTRG.24206.2	anti-sense_lncRNA	NW_013185711.1	1424495	1442397	-
MSTRG.33049.1	anti-sense_lncRNA	NW_013185752.1	1832759	1838086	+
MSTRG.10804.12	anti-sense_lncRNA	NW_013185670.1	2619206	2643435	+
MSTRG.32680.3	anti-sense_lncRNA	NW_013185749.1	3459366	3492385	+
MSTRG.1228.1	anti-sense_lncRNA	NW_013185655.1	3908944	3914210	+
MSTRG.8401.1	anti-sense_lncRNA	NW_013185665.1	6420118	6421739	-
MSTRG.9800.1	anti-sense_lncRNA	NW_013185667.1	9846152	9848711	-
MSTRG.45375.1	anti-sense_lncRNA	NW_013185860.1	196945	197323	-
MSTRG.51895.1	anti-sense_lncRNA	NW_013185974.1	108197	116164	-
MSTRG.51865.1	anti-sense_lncRNA	NW_013185973.1	77900	79841	-
MSTRG.20825.1	anti-sense_lncRNA	NW_013185698.1	3703307	3706108	-
MSTRG.22407.8	anti-sense_lncRNA	NW_013185704.1	2957705	2993633	+
MSTRG.671.43	anti-sense_lncRNA	NW_013185654.1	14020188	14037547	-
MSTRG.2019.4	anti-sense_lncRNA	NW_013185655.1	20644679	20652930	+
MSTRG.5809.4	anti-sense_lncRNA	NW_013185661.1	43662	67644	+
MSTRG.16849.16	anti-sense_lncRNA	NW_013185685.1	5681981	5688099	-
MSTRG.164.1	anti-sense_lncRNA	NW_013185654.1	2668080	2671893	+
MSTRG.26219.4	anti-sense_lncRNA	NW_013185718.1	2965982	3050113	+
MSTRG.5744.1	anti-sense_lncRNA	NW_013185660.1	13808075	13821276	-
MSTRG.16122.2	anti-sense_lncRNA	NW_013185683.1	5984807	6059852	+
MSTRG.48712.2	anti-sense_lncRNA	NW_013185902.1	996061	1008571	+
MSTRG.42432.12	anti-sense_lncRNA	NW_013185827.1	905226	931211	-
MSTRG.29368.2	anti-sense_lncRNA	NW_013185732.1	2534035	2556000	-
MSTRG.22969.1	anti-sense_lncRNA	NW_013185706.1	2872607	2874476	+
MSTRG.14622.1	anti-sense_lncRNA	NW_013185679.1	2774788	2779111	+
MSTRG.20249.11	anti-sense_lncRNA	NW_013185696.1	3991133	4005198	+
MSTRG.22877.1	anti-sense_lncRNA	NW_013185706.1	1382002	1389269	+
MSTRG.18898.4	anti-sense_lncRNA	NW_013185691.1	6570271	6582408	-
MSTRG.20227.1	anti-sense_lncRNA	NW_013185696.1	3654376	3663788	+
MSTRG.33897.2	anti-sense_lncRNA	NW_013185757.1	2104907	2109430	-
MSTRG.52994.11	anti-sense_lncRNA	NW_013186013.1	70899	141316	+
MSTRG.18927.1	anti-sense_lncRNA	NW_013185692.1	315610	317825	+
MSTRG.11312.1	anti-sense_lncRNA	NW_013185671.1	3796275	3797909	+
MSTRG.37196.2	anti-sense_lncRNA	NW_013185781.1	359072	375968	+
MSTRG.3200.6	anti-sense_lncRNA	NW_013185657.1	5707079	5712714	-
MSTRG.7418.2	anti-sense_lncRNA	NW_013185663.1	9210704	9212614	-
MSTRG.12186.3	anti-sense_lncRNA	NW_013185673.1	3384229	3392146	-
MSTRG.31295.1	anti-sense_lncRNA	NW_013185742.1	1620903	1671311	+
MSTRG.26603.1	anti-sense_lncRNA	NW_013185720.1	1975823	1984033	+
MSTRG.29981.9	anti-sense_lncRNA	NW_013185736.1	134051	143829	+
MSTRG.40492.22	anti-sense_lncRNA	NW_013185808.1	391685	542620	+
MSTRG.19774.1	anti-sense_lncRNA	NW_013185695.1	269308	270524	-
MSTRG.2354.5	anti-sense_lncRNA	NW_013185656.1	5224536	5228897	+
MSTRG.8140.1	anti-sense_lncRNA	NW_013185664.1	12359139	12364927	+
MSTRG.49769.1	anti-sense_lncRNA	NW_013185923.1	380514	399219	-
MSTRG.22822.1	anti-sense_lncRNA	NW_013185706.1	69963	70851	+
MSTRG.5594.4	anti-sense_lncRNA	NW_013185660.1	9677700	9780845	-
MSTRG.10929.2	anti-sense_lncRNA	NW_013185670.1	5942435	6038125	+
MSTRG.20688.23	anti-sense_lncRNA	NW_013185698.1	1458811	1675959	-
MSTRG.27065.1	anti-sense_lncRNA	NW_013185722.1	1442654	1447473	-
MSTRG.37853.2	anti-sense_lncRNA	NW_013185786.1	681217	684041	-
MSTRG.16316.4	anti-sense_lncRNA	NW_013185684.1	1759431	1801482	+
MSTRG.49362.4	anti-sense_lncRNA	NW_013185915.1	327627	335073	-
MSTRG.11055.1	anti-sense_lncRNA	NW_013185670.1	8036449	8040804	+
MSTRG.9293.3	anti-sense_lncRNA	NW_013185666.1	10748659	10751747	-
MSTRG.7534.5	anti-sense_lncRNA	NW_013185663.1	12289446	12294565	+
MSTRG.38529.17	anti-sense_lncRNA	NW_013185791.1	252968	258528	+
MSTRG.14192.1	anti-sense_lncRNA	NW_013185677.1	8271886	8277169	+
MSTRG.7532.9	anti-sense_lncRNA	NW_013185663.1	12277299	12281116	-
MSTRG.17737.1	anti-sense_lncRNA	NW_013185688.1	2901246	2902951	-
MSTRG.26726.1	anti-sense_lncRNA	NW_013185720.1	4665317	4671466	-
MSTRG.2946.4	anti-sense_lncRNA	NW_013185657.1	925098	958473	+
MSTRG.51381.2	anti-sense_lncRNA	NW_013185960.1	64172	66217	+
MSTRG.32974.12	anti-sense_lncRNA	NW_013185752.1	44958	114761	+
MSTRG.30441.1	anti-sense_lncRNA	NW_013185737.1	3625698	3634317	-
MSTRG.48912.1	anti-sense_lncRNA	NW_013185906.1	18713	176250	-
MSTRG.8277.1	anti-sense_lncRNA	NW_013185665.1	3373611	3378662	+
MSTRG.34631.3	anti-sense_lncRNA	NW_013185762.1	379973	382381	+
MSTRG.31034.2	anti-sense_lncRNA	NW_013185741.1	762281	764273	+
MSTRG.14486.1	anti-sense_lncRNA	NW_013185678.1	7425926	7427421	-
MSTRG.37196.3	anti-sense_lncRNA	NW_013185781.1	359092	375968	+
MSTRG.35706.1	anti-sense_lncRNA	NW_013185770.1	43008	51251	-
MSTRG.10929.3	anti-sense_lncRNA	NW_013185670.1	5947291	5988015	+
MSTRG.9113.5	anti-sense_lncRNA	NW_013185666.1	7258414	7260140	+
MSTRG.44423.6	anti-sense_lncRNA	NW_013185848.1	920301	944735	-
MSTRG.44548.2	anti-sense_lncRNA	NW_013185850.1	74734	85190	-
MSTRG.45769.1	anti-sense_lncRNA	NW_013185864.1	243052	247565	+
MSTRG.8949.1	anti-sense_lncRNA	NW_013185666.1	3023884	3024912	-
MSTRG.42958.1	anti-sense_lncRNA	NW_013185832.1	1078683	1085954	-
MSTRG.43696.18	anti-sense_lncRNA	NW_013185839.1	915353	930119	+
MSTRG.53311.10	anti-sense_lncRNA	NW_013186030.1	204035	211952	-
MSTRG.16316.6	anti-sense_lncRNA	NW_013185684.1	1759431	1791376	+
MSTRG.35469.8	anti-sense_lncRNA	NW_013185768.1	763781	767374	+
MSTRG.41486.2	anti-sense_lncRNA	NW_013185817.1	1168572	1182010	+
MSTRG.2261.1	anti-sense_lncRNA	NW_013185656.1	3309437	3326931	+
MSTRG.23678.1	anti-sense_lncRNA	NW_013185709.1	849689	853868	+
MSTRG.47996.1	anti-sense_lncRNA	NW_013185893.1	398128	413897	-
MSTRG.40073.1	anti-sense_lncRNA	NW_013185803.1	2075988	2095470	-
MSTRG.44999.1	anti-sense_lncRNA	NW_013185856.1	650986	653654	+
MSTRG.22404.5	anti-sense_lncRNA	NW_013185704.1	2878774	2882843	+
MSTRG.44388.30	anti-sense_lncRNA	NW_013185848.1	483638	506008	+
MSTRG.43165.4	anti-sense_lncRNA	NW_013185834.1	1058444	1067754	+
MSTRG.48789.1	anti-sense_lncRNA	NW_013185903.1	899481	900040	-
MSTRG.39855.1	anti-sense_lncRNA	NW_013185802.1	585170	598523	+
MSTRG.13568.1	anti-sense_lncRNA	NW_013185676.1	2360102	2384956	+
MSTRG.49627.46	anti-sense_lncRNA	NW_013185920.1	673846	698066	-
MSTRG.19403.4	anti-sense_lncRNA	NW_013185693.1	3788259	3794572	+
MSTRG.17685.1	anti-sense_lncRNA	NW_013185688.1	2002613	2014057	+
MSTRG.53264.1	anti-sense_lncRNA	NW_013186028.1	56475	61681	-
MSTRG.35307.1	anti-sense_lncRNA	NW_013185766.1	2677139	2677673	-
MSTRG.5477.3	anti-sense_lncRNA	NW_013185660.1	7333626	7337700	-
MSTRG.20249.12	anti-sense_lncRNA	NW_013185696.1	3991133	4004523	+
MSTRG.30654.3	anti-sense_lncRNA	NW_013185738.1	3855453	3865656	+
MSTRG.14923.7	anti-sense_lncRNA	NW_013185680.1	1168896	1181273	-
MSTRG.5338.3	anti-sense_lncRNA	NW_013185660.1	3673732	3676509	+
MSTRG.21045.20	anti-sense_lncRNA	NW_013185699.1	3189243	3202540	-
MSTRG.182.1	anti-sense_lncRNA	NW_013185654.1	3035220	3035708	+
MSTRG.12956.4	anti-sense_lncRNA	NW_013185674.1	8888346	8906112	-
MSTRG.8189.1	anti-sense_lncRNA	NW_013185665.1	1334298	1336539	-
MSTRG.3090.1	anti-sense_lncRNA	NW_013185657.1	3878785	3907910	-
MSTRG.3176.11	anti-sense_lncRNA	NW_013185657.1	5325057	5374507	-
MSTRG.5809.6	anti-sense_lncRNA	NW_013185661.1	43721	67644	+
MSTRG.5326.1	anti-sense_lncRNA	NW_013185660.1	3461167	3497222	+
MSTRG.2974.20	anti-sense_lncRNA	NW_013185657.1	1419959	1427959	-
MSTRG.53104.2	anti-sense_lncRNA	NW_013186017.1	254195	261888	+
MSTRG.20300.1	anti-sense_lncRNA	NW_013185696.1	4555710	4558139	+
MSTRG.24494.1	anti-sense_lncRNA	NW_013185712.1	2458926	2469286	-
MSTRG.35064.1	anti-sense_lncRNA	NW_013185765.1	726744	728344	+
MSTRG.4676.12	anti-sense_lncRNA	NW_013185659.1	4697648	4724846	+
MSTRG.38327.3	anti-sense_lncRNA	NW_013185789.1	1755173	1767923	+
MSTRG.18579.2	anti-sense_lncRNA	NW_013185691.1	762507	767108	-
MSTRG.33631.3	anti-sense_lncRNA	NW_013185755.1	3259608	3283789	+
MSTRG.11356.8	anti-sense_lncRNA	NW_013185671.1	4719732	4857711	+
MSTRG.24565.2	anti-sense_lncRNA	NW_013185712.1	4212740	4215502	-
MSTRG.17656.1	anti-sense_lncRNA	NW_013185688.1	1492146	1497484	+
MSTRG.25768.8	anti-sense_lncRNA	NW_013185716.1	5051577	5058111	-
MSTRG.29365.33	anti-sense_lncRNA	NW_013185732.1	2501440	2511242	-
MSTRG.46919.2	anti-sense_lncRNA	NW_013185878.1	300351	303256	+
MSTRG.29226.2	anti-sense_lncRNA	NW_013185731.1	3998877	3999628	-
MSTRG.14228.1	anti-sense_lncRNA	NW_013185678.1	554995	557170	-
MSTRG.33044.16	anti-sense_lncRNA	NW_013185752.1	1723594	1753522	-
MSTRG.38406.1	anti-sense_lncRNA	NW_013185790.1	1065823	1069738	+
MSTRG.30034.1	anti-sense_lncRNA	NW_013185736.1	721690	723363	+
MSTRG.19484.1	anti-sense_lncRNA	NW_013185693.1	6192486	6198576	-
MSTRG.10580.23	anti-sense_lncRNA	NW_013185669.1	7617462	7639911	-
MSTRG.15687.1	anti-sense_lncRNA	NW_013185682.1	2056707	2060049	-
MSTRG.12230.1	anti-sense_lncRNA	NW_013185673.1	4445333	4454779	-
MSTRG.43127.1	anti-sense_lncRNA	NW_013185834.1	105043	109062	-
MSTRG.52958.1	anti-sense_lncRNA	NW_013186011.1	71166	75795	+
MSTRG.7540.2	anti-sense_lncRNA	NW_013185663.1	12411623	12415950	-
MSTRG.36469.1	anti-sense_lncRNA	NW_013185775.1	1463745	1469632	+
MSTRG.919.2	anti-sense_lncRNA	NW_013185654.1	20816983	20820319	-
MSTRG.28308.1	anti-sense_lncRNA	NW_013185727.1	3334912	3337971	-
MSTRG.1968.1	anti-sense_lncRNA	NW_013185655.1	19547973	19553259	+
MSTRG.49342.14	anti-sense_lncRNA	NW_013185915.1	17101	23556	+
MSTRG.5423.5	anti-sense_lncRNA	NW_013185660.1	6172128	6187660	-
MSTRG.21061.1	anti-sense_lncRNA	NW_013185699.1	3519097	3530330	-
MSTRG.9529.5	anti-sense_lncRNA	NW_013185667.1	3794558	3802490	-
MSTRG.15687.2	anti-sense_lncRNA	NW_013185682.1	2056707	2060049	-
MSTRG.12751.1	anti-sense_lncRNA	NW_013185674.1	5298628	5305718	-
MSTRG.20334.2	anti-sense_lncRNA	NW_013185696.1	4964969	4969660	-
MSTRG.40590.1	anti-sense_lncRNA	NW_013185808.1	1841824	1857661	+
MSTRG.52859.7	anti-sense_lncRNA	NW_013186007.1	94735	99569	-
MSTRG.8127.5	anti-sense_lncRNA	NW_013185664.1	12086788	12144787	-
MSTRG.11277.14	anti-sense_lncRNA	NW_013185671.1	2936227	3144588	+
MSTRG.49627.49	anti-sense_lncRNA	NW_013185920.1	673872	713606	-
MSTRG.40711.1	anti-sense_lncRNA	NW_013185810.1	1153494	1156710	-
MSTRG.3176.33	anti-sense_lncRNA	NW_013185657.1	5343098	5374507	-
MSTRG.8978.7	anti-sense_lncRNA	NW_013185666.1	3828015	3930755	-
MSTRG.15542.4	anti-sense_lncRNA	NW_013185681.1	7048850	7074228	+
MSTRG.53710.1	anti-sense_lncRNA	NW_013186050.1	140338	198694	-
MSTRG.11215.4	anti-sense_lncRNA	NW_013185671.1	720266	738389	-
MSTRG.51386.1	anti-sense_lncRNA	NW_013185960.1	148536	154914	-
MSTRG.44898.1	anti-sense_lncRNA	NW_013185855.1	611206	613515	+
MSTRG.23721.1	anti-sense_lncRNA	NW_013185709.1	1612587	1612898	-
MSTRG.9305.1	anti-sense_lncRNA	NW_013185666.1	10903065	10908802	+
MSTRG.24922.1	anti-sense_lncRNA	NW_013185714.1	458411	459478	-
MSTRG.6876.1	anti-sense_lncRNA	NW_013185662.1	12689611	12695608	+
MSTRG.32570.2	anti-sense_lncRNA	NW_013185749.1	932195	938994	+
MSTRG.7532.8	anti-sense_lncRNA	NW_013185663.1	12277210	12281116	-
MSTRG.14417.40	anti-sense_lncRNA	NW_013185678.1	5775865	5810269	-
MSTRG.4988.11	anti-sense_lncRNA	NW_013185659.1	11409310	11416510	-
MSTRG.10962.2	anti-sense_lncRNA	NW_013185670.1	6372529	6376569	-
MSTRG.54741.1	anti-sense_lncRNA	NW_013186118.1	31041	32664	+
MSTRG.37998.1	anti-sense_lncRNA	NW_013185787.1	815547	820378	-
MSTRG.27486.1	anti-sense_lncRNA	NW_013185724.1	445823	447719	+
MSTRG.25991.3	anti-sense_lncRNA	NW_013185717.1	3299982	3313006	+
MSTRG.29715.1	anti-sense_lncRNA	NW_013185734.1	2596684	2600501	+
MSTRG.12700.27	anti-sense_lncRNA	NW_013185674.1	4627571	4644076	-
MSTRG.12842.17	anti-sense_lncRNA	NW_013185674.1	6459807	6476129	+
MSTRG.11127.10	anti-sense_lncRNA	NW_013185670.1	8913256	8920122	-
MSTRG.53703.2	anti-sense_lncRNA	NW_013186050.1	9916	13601	-
MSTRG.47894.1	anti-sense_lncRNA	NW_013185891.1	810880	822935	-
MSTRG.40770.1	anti-sense_lncRNA	NW_013185811.1	340432	364359	+
MSTRG.2135.1	anti-sense_lncRNA	NW_013185656.1	68556	85950	+
MSTRG.42790.41	anti-sense_lncRNA	NW_013185831.1	476305	480692	+
MSTRG.44436.1	anti-sense_lncRNA	NW_013185848.1	1199179	1204696	-
MSTRG.9641.2	anti-sense_lncRNA	NW_013185667.1	6344357	6349034	+
MSTRG.40842.1	anti-sense_lncRNA	NW_013185811.1	1958814	1967854	+
MSTRG.33696.36	anti-sense_lncRNA	NW_013185756.1	1561549	1567224	-
MSTRG.29099.1	anti-sense_lncRNA	NW_013185731.1	1780347	1783421	-
MSTRG.9281.2	anti-sense_lncRNA	NW_013185666.1	10639117	10640881	+
MSTRG.37236.1	anti-sense_lncRNA	NW_013185781.1	1260963	1266674	-
MSTRG.11187.1	anti-sense_lncRNA	NW_013185670.1	9694576	9696208	+
MSTRG.14066.7	anti-sense_lncRNA	NW_013185677.1	5599028	5623608	+
MSTRG.19487.1	anti-sense_lncRNA	NW_013185693.1	6225615	6294700	+
MSTRG.47589.7	anti-sense_lncRNA	NW_013185887.1	1149657	1163292	-
MSTRG.18278.1	anti-sense_lncRNA	NW_013185690.1	694157	699471	-
MSTRG.8978.1	anti-sense_lncRNA	NW_013185666.1	3815681	3906551	-
MSTRG.39542.1	anti-sense_lncRNA	NW_013185799.1	2348767	2365964	+
MSTRG.49454.1	anti-sense_lncRNA	NW_013185916.1	714826	719744	-
MSTRG.22037.4	anti-sense_lncRNA	NW_013185703.1	1193185	1203361	+
MSTRG.687.7	anti-sense_lncRNA	NW_013185654.1	14178643	14192985	-
MSTRG.29707.1	anti-sense_lncRNA	NW_013185734.1	2427469	2428416	-
MSTRG.13212.4	anti-sense_lncRNA	NW_013185675.1	5571658	5591096	-
MSTRG.43480.1	anti-sense_lncRNA	NW_013185837.1	1049565	1053501	+
MSTRG.49855.1	anti-sense_lncRNA	NW_013185925.1	336505	341993	+
MSTRG.8194.3	anti-sense_lncRNA	NW_013185665.1	1460931	1480880	+
MSTRG.35430.1	anti-sense_lncRNA	NW_013185767.1	2928487	2931022	-
MSTRG.3404.18	anti-sense_lncRNA	NW_013185657.1	11257740	11286122	+
MSTRG.33542.2	anti-sense_lncRNA	NW_013185755.1	1657724	1680915	+
MSTRG.47865.1	anti-sense_lncRNA	NW_013185891.1	446702	459171	-
MSTRG.32974.11	anti-sense_lncRNA	NW_013185752.1	44958	114761	+
MSTRG.3176.28	anti-sense_lncRNA	NW_013185657.1	5336580	5374507	-
MSTRG.51900.1	anti-sense_lncRNA	NW_013185974.1	150029	152522	-
MSTRG.11571.12	anti-sense_lncRNA	NW_013185672.1	261964	288143	+
MSTRG.14355.4	anti-sense_lncRNA	NW_013185678.1	4122200	4161511	-
MSTRG.25563.18	anti-sense_lncRNA	NW_013185716.1	1912229	1944905	+
MSTRG.21931.1	anti-sense_lncRNA	NW_013185702.1	4147123	4157289	-
MSTRG.33298.1	anti-sense_lncRNA	NW_013185754.1	296926	309341	+
MSTRG.14781.1	anti-sense_lncRNA	NW_013185679.1	5684869	5880874	-
MSTRG.52243.1	anti-sense_lncRNA	NW_013185986.1	264942	265776	-
MSTRG.25762.2	anti-sense_lncRNA	NW_013185716.1	4892004	4920748	-
MSTRG.15097.2	anti-sense_lncRNA	NW_013185680.1	5846728	5857072	+
MSTRG.42766.1	anti-sense_lncRNA	NW_013185830.1	1776992	1782936	-
MSTRG.42849.13	anti-sense_lncRNA	NW_013185831.1	1457222	1475109	+
MSTRG.38572.1	anti-sense_lncRNA	NW_013185791.1	1172658	1225905	+
MSTRG.4676.7	anti-sense_lncRNA	NW_013185659.1	4697572	4729515	+
MSTRG.25297.1	anti-sense_lncRNA	NW_013185715.1	3242757	3265401	-
MSTRG.23757.1	anti-sense_lncRNA	NW_013185709.1	2447936	2456080	-
MSTRG.41486.4	anti-sense_lncRNA	NW_013185817.1	1168575	1182010	+
MSTRG.27186.1	anti-sense_lncRNA	NW_013185722.1	4307509	4394573	+
MSTRG.41477.3	anti-sense_lncRNA	NW_013185817.1	864422	867460	+
MSTRG.14320.2	anti-sense_lncRNA	NW_013185678.1	2991238	3046486	-
MSTRG.38903.1	anti-sense_lncRNA	NW_013185794.1	182928	206584	-
MSTRG.43396.1	anti-sense_lncRNA	NW_013185836.1	1800138	1812453	+
MSTRG.41001.4	anti-sense_lncRNA	NW_013185813.1	811793	831264	-
MSTRG.31332.15	anti-sense_lncRNA	NW_013185742.1	2077783	2088177	+
MSTRG.21045.9	anti-sense_lncRNA	NW_013185699.1	3117671	3276408	-
MSTRG.51381.1	anti-sense_lncRNA	NW_013185960.1	64172	66217	+
MSTRG.4108.1	anti-sense_lncRNA	NW_013185658.1	7033043	7034579	+
MSTRG.46259.1	anti-sense_lncRNA	NW_013185868.1	968502	1047375	+
MSTRG.22733.1	anti-sense_lncRNA	NW_013185705.1	3723730	3724265	-
MSTRG.28270.4	anti-sense_lncRNA	NW_013185727.1	2523984	2527797	+
MSTRG.25137.1	anti-sense_lncRNA	NW_013185714.1	5111169	5112799	+
MSTRG.35573.2	anti-sense_lncRNA	NW_013185769.1	30072	33341	-
MSTRG.18327.1	anti-sense_lncRNA	NW_013185690.1	1959990	1967409	+
MSTRG.41004.5	anti-sense_lncRNA	NW_013185813.1	863952	895964	+
MSTRG.13719.1	anti-sense_lncRNA	NW_013185676.1	6416212	6425669	+
MSTRG.4821.1	anti-sense_lncRNA	NW_013185659.1	8359550	8385565	-
MSTRG.37161.6	anti-sense_lncRNA	NW_013185780.1	2419286	2503064	+
MSTRG.33398.1	anti-sense_lncRNA	NW_013185754.1	2213795	2228085	-
MSTRG.14988.1	anti-sense_lncRNA	NW_013185680.1	2705041	2708642	-
MSTRG.28951.1	anti-sense_lncRNA	NW_013185730.1	2796446	2825847	+
MSTRG.30816.25	anti-sense_lncRNA	NW_013185739.1	3990842	4002281	-
MSTRG.28737.1	anti-sense_lncRNA	NW_013185729.1	3448449	3451401	-
MSTRG.52134.1	anti-sense_lncRNA	NW_013185980.1	138918	146562	+
MSTRG.25628.1	anti-sense_lncRNA	NW_013185716.1	2852618	2853816	+
MSTRG.35469.9	anti-sense_lncRNA	NW_013185768.1	763782	767374	+
MSTRG.14395.1	anti-sense_lncRNA	NW_013185678.1	5069552	5071183	+
MSTRG.4752.1	anti-sense_lncRNA	NW_013185659.1	6805430	6812206	+
MSTRG.46581.1	anti-sense_lncRNA	NW_013185873.1	116829	119374	-
MSTRG.9137.8	anti-sense_lncRNA	NW_013185666.1	7948933	7968715	-
MSTRG.22827.3	anti-sense_lncRNA	NW_013185706.1	257394	261388	+
MSTRG.2250.9	anti-sense_lncRNA	NW_013185656.1	3121739	3123543	-
MSTRG.41004.10	anti-sense_lncRNA	NW_013185813.1	866298	895964	+
MSTRG.40770.10	anti-sense_lncRNA	NW_013185811.1	355181	364359	+
MSTRG.38959.1	anti-sense_lncRNA	NW_013185794.1	1550720	1586430	+
MSTRG.7354.1	anti-sense_lncRNA	NW_013185663.1	7935091	7950391	+
MSTRG.50687.2	anti-sense_lncRNA	NW_013185940.1	580456	584049	+
MSTRG.5284.16	anti-sense_lncRNA	NW_013185660.1	2965283	2968144	-
MSTRG.43165.2	anti-sense_lncRNA	NW_013185834.1	1058444	1076199	+
MSTRG.9160.3	anti-sense_lncRNA	NW_013185666.1	8618327	8620509	-
MSTRG.14416.1	anti-sense_lncRNA	NW_013185678.1	5664961	5666011	+
MSTRG.15121.2	anti-sense_lncRNA	NW_013185680.1	6399361	6404495	-
MSTRG.14347.60	anti-sense_lncRNA	NW_013185678.1	4051631	4118274	+
MSTRG.24564.2	anti-sense_lncRNA	NW_013185712.1	4180338	4187983	-
MSTRG.12573.1	anti-sense_lncRNA	NW_013185674.1	2288010	2291106	-
MSTRG.2047.1	anti-sense_lncRNA	NW_013185655.1	21434565	21443081	+
MSTRG.27072.35	anti-sense_lncRNA	NW_013185722.1	1804103	1873645	-
MSTRG.39193.1	anti-sense_lncRNA	NW_013185796.1	1628944	1703175	+
MSTRG.13063.2	anti-sense_lncRNA	NW_013185675.1	1881964	1887412	+
MSTRG.4512.4	anti-sense_lncRNA	NW_013185659.1	533914	562826	-
MSTRG.34739.1	anti-sense_lncRNA	NW_013185762.1	2945795	2982107	-
MSTRG.53891.7	anti-sense_lncRNA	NW_013186059.1	44735	56845	-
MSTRG.21526.2	anti-sense_lncRNA	NW_013185701.1	1545976	1549677	-
MSTRG.36287.2	anti-sense_lncRNA	NW_013185774.1	467820	489290	-
MSTRG.43151.1	anti-sense_lncRNA	NW_013185834.1	755260	911303	-
MSTRG.27498.1	anti-sense_lncRNA	NW_013185724.1	711872	849399	+
MSTRG.14923.1	anti-sense_lncRNA	NW_013185680.1	1168672	1186793	-
MSTRG.9414.62	anti-sense_lncRNA	NW_013185667.1	1461950	1479017	-
MSTRG.49342.11	anti-sense_lncRNA	NW_013185915.1	1422	12111	+
MSTRG.40791.1	anti-sense_lncRNA	NW_013185811.1	696076	706617	+
MSTRG.37957.1	anti-sense_lncRNA	NW_013185786.1	2441538	2441997	+
MSTRG.15832.3	anti-sense_lncRNA	NW_013185682.1	5942205	5943199	-
MSTRG.5124.1	anti-sense_lncRNA	NW_013185659.1	13908322	13918770	+
MSTRG.13522.1	anti-sense_lncRNA	NW_013185676.1	1854720	1856357	-
MSTRG.29873.1	anti-sense_lncRNA	NW_013185735.1	2351500	2367665	-
MSTRG.47934.1	anti-sense_lncRNA	NW_013185892.1	415600	416019	+
MSTRG.4607.1	anti-sense_lncRNA	NW_013185659.1	2506698	2519682	-
MSTRG.1286.4	anti-sense_lncRNA	NW_013185655.1	5336869	5350232	+
MSTRG.16680.3	anti-sense_lncRNA	NW_013185685.1	2555123	2558010	+
MSTRG.15929.2	anti-sense_lncRNA	NW_013185683.1	586984	602332	-
MSTRG.35302.1	anti-sense_lncRNA	NW_013185766.1	2520119	2525068	+
MSTRG.32435.1	anti-sense_lncRNA	NW_013185748.1	2836119	2840757	-
MSTRG.15327.1	anti-sense_lncRNA	NW_013185681.1	2460367	2475979	+
MSTRG.18056.1	anti-sense_lncRNA	NW_013185689.1	2160379	2162925	+
MSTRG.10804.4	anti-sense_lncRNA	NW_013185670.1	2619148	2673512	+
MSTRG.26774.30	anti-sense_lncRNA	NW_013185721.1	744228	819518	-
MSTRG.40527.6	anti-sense_lncRNA	NW_013185808.1	870381	876173	+
MSTRG.31192.7	anti-sense_lncRNA	NW_013185741.1	3050550	3056035	-
MSTRG.24351.1	anti-sense_lncRNA	NW_013185711.1	4107918	4117168	+
MSTRG.14903.1	anti-sense_lncRNA	NW_013185680.1	749692	750704	-
MSTRG.7534.1	anti-sense_lncRNA	NW_013185663.1	12289293	12294565	+
MSTRG.32811.3	anti-sense_lncRNA	NW_013185750.1	3291859	3293902	+
MSTRG.45824.1	anti-sense_lncRNA	NW_013185864.1	1053692	1054482	+
MSTRG.22404.1	anti-sense_lncRNA	NW_013185704.1	2873021	2882843	+
MSTRG.46413.38	anti-sense_lncRNA	NW_013185871.1	91017	94709	+
MSTRG.9113.1	anti-sense_lncRNA	NW_013185666.1	7257719	7270582	+
MSTRG.6084.1	anti-sense_lncRNA	NW_013185661.1	6060782	6068966	+
MSTRG.16939.3	anti-sense_lncRNA	NW_013185685.1	6784559	6788384	-
MSTRG.15611.1	anti-sense_lncRNA	NW_013185682.1	717166	742597	-
MSTRG.14781.5	anti-sense_lncRNA	NW_013185679.1	5710915	5841461	-
MSTRG.40770.9	anti-sense_lncRNA	NW_013185811.1	355151	364359	+
MSTRG.46436.12	anti-sense_lncRNA	NW_013185871.1	419829	430007	+
MSTRG.14347.62	anti-sense_lncRNA	NW_013185678.1	4051888	4118274	+
MSTRG.33696.22	anti-sense_lncRNA	NW_013185756.1	1553631	1575643	-
MSTRG.25912.2	anti-sense_lncRNA	NW_013185717.1	2150291	2163471	-
MSTRG.32619.18	anti-sense_lncRNA	NW_013185749.1	1803685	1811477	+
MSTRG.34776.1	anti-sense_lncRNA	NW_013185763.1	806945	809089	-
MSTRG.32680.2	anti-sense_lncRNA	NW_013185749.1	3459201	3494869	+
MSTRG.42790.30	anti-sense_lncRNA	NW_013185831.1	332531	538411	+
MSTRG.52231.7	anti-sense_lncRNA	NW_013185986.1	70003	210566	-
MSTRG.43419.1	anti-sense_lncRNA	NW_013185837.1	125663	147185	+
MSTRG.41486.3	anti-sense_lncRNA	NW_013185817.1	1168575	1182010	+
MSTRG.4676.13	anti-sense_lncRNA	NW_013185659.1	4728419	4742191	+
MSTRG.43475.1	anti-sense_lncRNA	NW_013185837.1	934434	936228	-
MSTRG.10580.17	anti-sense_lncRNA	NW_013185669.1	7592558	7625838	-
MSTRG.46556.2	anti-sense_lncRNA	NW_013185872.1	1191444	1192932	+
MSTRG.51307.5	anti-sense_lncRNA	NW_013185957.1	399845	446755	+
MSTRG.12450.5	anti-sense_lncRNA	NW_013185674.1	329303	338396	+
MSTRG.52114.1	anti-sense_lncRNA	NW_013185979.1	354899	368455	-
MSTRG.54050.1	anti-sense_lncRNA	NW_013186068.1	39658	39978	+
MSTRG.41004.4	anti-sense_lncRNA	NW_013185813.1	863951	895964	+
MSTRG.8417.1	anti-sense_lncRNA	NW_013185665.1	6643107	6651071	+
MSTRG.40530.1	anti-sense_lncRNA	NW_013185808.1	921813	924597	+
MSTRG.22541.1	anti-sense_lncRNA	NW_013185705.1	264282	264816	+
MSTRG.32041.3	anti-sense_lncRNA	NW_013185746.1	2602622	2605462	-
MSTRG.8909.2	anti-sense_lncRNA	NW_013185666.1	2395705	2396658	+
MSTRG.6951.1	anti-sense_lncRNA	NW_013185663.1	454353	463025	+
MSTRG.3015.2	anti-sense_lncRNA	NW_013185657.1	2415093	2422444	-
MSTRG.11419.6	anti-sense_lncRNA	NW_013185671.1	5933638	5958203	+
MSTRG.17254.1	anti-sense_lncRNA	NW_013185686.1	7208787	7216542	+
MSTRG.47651.2	anti-sense_lncRNA	NW_013185889.1	71051	76330	+
MSTRG.8696.1	anti-sense_lncRNA	NW_013185665.1	12148265	12153851	-
MSTRG.8313.1	anti-sense_lncRNA	NW_013185665.1	4187392	4188545	-
MSTRG.22131.17	anti-sense_lncRNA	NW_013185703.1	3704179	3807274	-
MSTRG.1286.3	anti-sense_lncRNA	NW_013185655.1	5336867	5362749	+
MSTRG.39771.1	anti-sense_lncRNA	NW_013185801.1	1790909	1793867	+
MSTRG.49939.1	anti-sense_lncRNA	NW_013185926.1	576863	582842	-
MSTRG.31387.1	anti-sense_lncRNA	NW_013185742.1	3174247	3182915	+
MSTRG.20105.1	anti-sense_lncRNA	NW_013185696.1	794887	796732	-
MSTRG.32984.2	anti-sense_lncRNA	NW_013185752.1	234667	239898	+
MSTRG.35588.2	anti-sense_lncRNA	NW_013185769.1	183497	192922	+
MSTRG.8893.4	anti-sense_lncRNA	NW_013185666.1	2192884	2197096	-
MSTRG.35268.14	anti-sense_lncRNA	NW_013185766.1	1627377	1646861	-
MSTRG.23239.3	anti-sense_lncRNA	NW_013185707.1	4225075	4238445	+
MSTRG.27077.1	anti-sense_lncRNA	NW_013185722.1	1747108	1756639	+
MSTRG.20249.10	anti-sense_lncRNA	NW_013185696.1	3991133	4005198	+
MSTRG.42622.1	anti-sense_lncRNA	NW_013185829.1	844903	847880	-
MSTRG.12700.29	anti-sense_lncRNA	NW_013185674.1	4634388	4644076	-
MSTRG.791.21	anti-sense_lncRNA	NW_013185654.1	17257342	17259984	+
MSTRG.23081.7	anti-sense_lncRNA	NW_013185706.1	5473086	5479331	+
MSTRG.32249.5	anti-sense_lncRNA	NW_013185747.1	3363391	3415169	+
MSTRG.12915.1	anti-sense_lncRNA	NW_013185674.1	8090293	8092539	+
MSTRG.20424.1	anti-sense_lncRNA	NW_013185697.1	824523	830788	-
MSTRG.19988.2	anti-sense_lncRNA	NW_013185695.1	4630448	4671917	+
MSTRG.563.59	anti-sense_lncRNA	NW_013185654.1	10936720	10940722	+
MSTRG.12169.1	anti-sense_lncRNA	NW_013185673.1	2978108	2999786	-
MSTRG.14410.1	anti-sense_lncRNA	NW_013185678.1	5521043	5550328	+
MSTRG.30457.1	anti-sense_lncRNA	NW_013185737.1	3822874	3823609	-
MSTRG.4483.1	anti-sense_lncRNA	NW_013185658.1	15768656	15794670	+
MSTRG.44374.2	anti-sense_lncRNA	NW_013185848.1	62108	71983	-
MSTRG.35040.13	anti-sense_lncRNA	NW_013185765.1	243740	264871	+
MSTRG.21045.23	anti-sense_lncRNA	NW_013185699.1	3231578	3276185	-
MSTRG.20249.19	anti-sense_lncRNA	NW_013185696.1	3992044	4004523	+
MSTRG.32041.1	anti-sense_lncRNA	NW_013185746.1	2602411	2605462	-
MSTRG.8053.1	anti-sense_lncRNA	NW_013185664.1	10390789	10391834	+
MSTRG.49656.1	anti-sense_lncRNA	NW_013185921.1	144242	148939	-
MSTRG.40865.1	anti-sense_lncRNA	NW_013185812.1	124531	127825	-
MSTRG.4676.4	anti-sense_lncRNA	NW_013185659.1	4697379	4733196	+
MSTRG.42406.1	anti-sense_lncRNA	NW_013185826.1	1924174	1928042	+
[truncated: 36,298 more rows]

## Sheet: Table S1-4.
Table S1-4. Summary of sequencing date from miRNAs library
Sample name	Raw reads	Clean reads	Q20(%)	Q30(%)	GC(%)
PP1	60995311	55549374 (91.07%)	99	96.46	45.04
PP2	40445096	36034535 (89.09%)	98.91	96.29	44.91
PP3	43673172	38791072 (88.82%)	98.93	96.34	45.22
PP4	53661042	50038326 (93.25%)	98.75	96.03	45.47
LP1	64287930	58468056 (90.95%)	98.09	94.78	45.39
LP2	66679115	62239352 (93.34%)	99.08	96.7	44.19
LP3	58129939	40329359 (69.38%)	99.01	96.63	50.53
LP4	56922384	52178767 (91.67%)	98.65	95.89	45.48
CP1	44063409	38798193 (88.05%)	99.13	96.94	45.71
CP2	49611102	43399439 (87.48%)	99.17	97.05	45.03
CP3	53938830	48204553 (89.37%)	99	96.34	45.21
CP4	65146584	56668282 (86.99%)	99.11	96.84	46.45

## Sheet: Table S1-5.
Table S1-5. Information of known miRNA
miRNA	mature_sequence	pre_seq	GenomeID
tgu-miR-1641	TGAGGATTAATGACTGTCTGGG	GAUGCAGGGCAUUUCCUGAGGAUUAAUGACUGUCUGGGGUCAUCAUCUCCUCCCAGUUAGUUAUUAAUCUCCAGGAAAUACUCUGUGCCUU	NW_013185703.1
tgu-miR-133-5p	AGCTGGTAAAATGGAACCAAAT	UAAAGCUGGUAAAAUGGAACCAAAUCAACUGUUCAAUGGAUUUGGUCCCCUUCAACCAGCUGUAGCUGUGC	NW_013185749.1
mmu-miR-19b-1-5p	AGTTTTGCAGGTTTGCATCCAGC	CACUGGUCUAUGGUUAGUUUUGCAGGUUUGCAUCCAGCUGUAUAAUAUUCUGCUGUGCAAAUCCAUGCAAAACUGACUGUGGUGGUG	NW_013185875.1
mml-miR-30e-3p	TTTCAGTCGGATGTTTACAGC	GGGCAGUCUUCGCUACUGUAAACAUCCUUGACUGGAAGCUGUAAGGUGUUCAGAGGAGCUUUCAGUCGGAUGUUUACAGCGGCAGGCUGCCA	NW_013185716.1
gga-miR-29b-2-5p	AGCTGGTTTCACATGGTGGCTTAGA	CCUCUGGAAGCUGGUUUCACAUGGUGGCUUAGAUUUUCCCACUUUGUAUCUAGCACCAUUUGAAAUCAGUGUUCUAGGAG	NW_013185757.1
gga-miR-215-3p	CCTGTCATTTCTATAGGCCAATA	UCAGUAAGAACUGGUGUCCAGGAAAAUGACCUAUGAAUUGACAGACUGCUUUCAAAAUGUGCCUGUCAUUUCUAUAGGCCAAUAUUCUGUGCACUUUUCCUACUU	NW_013185667.1
ptr-miR-20a	TAAAGTGCTTATAGTGCAGGTA	GUAGCACUAAAGUGCUUAUAGUGCAGGUAGUGUUUAGUUAUCUACUGCAUUAUGAGCACUUAAAGUACUGC	NW_013185875.1
hsa-let-7b-5p	TGAGGTAGTAGGTTGTGTGGTT	CGGGGUGAGGUAGUAGGUUGUGUGGUUUCAGGGCAGUGAUGUUGCCCCUCGGAAGAUAACUAUACAACCUACUGCCUUCCCUG	NW_013185718.1
mmu-miR-103-3p	AGCAGCATTGTACAGGGCTATGA	GUCUUCGUGCUUUCAGCUUCUUUACAGUGCUGCCUUGUAGCAUUCAGGUCAAGCAGCAUUGUACAGGGCUAUGAAAGAACCAAGAA	NW_013185704.1
gga-miR-7473-3p	ACTTAGGCACGTAAATCTCTCGT	AAGAGAUUUACAUGCGUAACUCCCAUUAACUCUUAUGGGACUUAGGCACGUAAAUCUCUCGU	NW_013185752.1
cgr-miR-10b-5p	TACCCTGTAGAACCGAATTTGT	UGUCUAUAUAUACCCUGUAGAACCGAAUUUGUGUGGUACCCACAUAGUCACAGAUUCGAUUCUAGGGGAAUAUAUGGUCG	NW_013185660.1
gga-miR-1662	TTGACATCATCATACTTGGGAT	UCUAUGGGUUUGACAUCAUCAUACUUGGGAUGUAUGACACAAAGUCCCAAGCAGGCUGAUGUCAGGCCCAAGA	NW_013185705.1
oha-miR-456	CAGGCTGGTTAGATGGTTGTCA	UGUAUGUGUGAGCAGGCAUCUUCUCAGCCUACAUGUGGAUUCUUAAAUCUGCAGGCUGGUUAGAUGGUUGUCAUACAU	NW_013185659.1
cgr-miR-18b	TAAGGTGCATCTAGTGCAGTTAG	UCUUGUGUUAAGGUGCAUCUAGUGCAGUUAGUGAAGCAGCUUAGACUCUACUGCCCUAAAUGCCCCUUCUCGCACAGGC	NW_013185711.1
tgu-miR-489-3p	GTGACATCATATGTACGGCTGC	UGUCACGUGGUGGCUUGGUGGUCGUAUGUAUGACGUCAUUUACUUGGACUUUUAGGAGUGACAUCAUAUGUACGGCUGCUAAACUGCUGCAUGGGACA	NW_013185735.1
ppa-miR-17-3p	ACTGCAGTGAAGGCACTTGT	GUCAGAAUAAUGUCAAAGUGCUUACAGUGCAGGUAGUGAUAUGUGCAUCUACUGCAGUGAAGGCACUUGUAGCAUUAUGGUGAC	NW_013185875.1
ssc-miR-29a-3p	CTAGCACCATCTGAAATCGGTTA	CCCCUUAGAGGAUGACUGAUUUCUUUUGGUGUUCAGAGUCAAUAUAAUUUUCUAGCACCAUCUGAAAUCGGUUAUAAUGAUUGGGG	NW_013185724.1
hsa-miR-99a-3p	CAAGCTCGCTTCTATGGGTCTG	CCCAUUGGCAUAAACCCGUAGAUCCGAUCUUGUGGUGAAGUGGACCGCACAAGCUCGCUUCUAUGGGUCUGUGUCAGUGUG	NW_013185707.1
oan-miR-30e-3p	CTTTCAGTCGGATGTTTACAGC	GACAGUCUUUGCUACUGUAAACAUCCUUGACUGGAAGCUGGAAGGUGCCGAAGGAGCUUUCAGUCGGAUGUUUACAGCGGCAGGCUGCCACAGUC	NW_013185716.1
gga-miR-183	TATGGCACTGGTAGAATTCACTG	ACUCCUGUUCUGUGUAUGGCACUGGUAGAAUUCACUGUGCAACCCCGCGGUCAGUGAAUUACCAUAGGGCCAUAAACAGAGCAGAGAAAGACCCGCGA	NW_013185991.1
ocu-miR-16b-3p	ACCAATATTATTGTGCTGCTTTA	UAGCAGCACGUAAAUAUUGGCGUAGUGAAAUAAAUAUUAAACACCAAUAUUAUUGUGCUGCUUUA	NW_013185801.1
eca-miR-100	AACCCGTAGATCCGAACTTGTG	AACCCGUAGAUCCGAACUUGUGGUGAUAGUCCACACAAGCUUGUGUCUAUAGGUA	NW_013185736.1
gga-miR-19b-5p	AGTTTTGCAGGTTTGCATCCAGC	CACUGUUCUCUGGUUAGUUUUGCAGGUUUGCAUCCAGCUGUAUGAUACUCUGCUGUGCAAAUCCAUGCAAAACUGACUGUGGCAGUG	NW_013185875.1
mml-miR-193b-3p	AACTGGCCCTCAAAGTCCCGCT	GUGGUCUCAGAAUCGGGGUUUUGAGGGCGAGAUGAGUUUAUGUUUUAUCCAACUGGCCCUCAAAGUCCCGCUUUUGGGGUCAU	NW_013185755.1
oha-miR-18a-3p	ACTGCCCTAAGTGCTCCTTCTG	UUUUUGUUCUAAGGUGCAUCUAGUGCAGAUAGUGAAAUAGAUUAGCAUCUACUGCCCUAAGUGCUCCUUCUGGCAUAAGA	NW_013185875.1
gga-miR-187-3p	TCGTGTCTTGTGTTGCAGCC	AAACUAUUGUGAGACCUCCGGCUACAACACAGGACAUGGGAGCUUUUCUGAACCCUCGUGUCUUGUGUUGCAGCCAGAGGGGCACA	NW_013185911.1
ptr-miR-29b	TAGCACCATTTGAAATCAGT	CUUCUGGAAGCUGGUUUCACAUGGUGGCUUAGAUUUUUCCAUCUUUGUAUCUAGCACCAUUUGAAAUCAGUGUUUUAGGAG	NW_013185757.1
aca-miR-204a-3p	GCTGGGAAGGCAAAGGGACGT	AGUACCUAUUCAUGUGACCCGUGGACUUCCCUUUGUCAUCCUAUGCCUGAGAAUAUAUGAAGGGGGCUGGGAAGGCAAAGGGACGUUCAAUUGUCAUC	NW_013185824.1
tch-miR-29c-3p	TAGCACCATTTGAAATCGGTT	ACCGAUUUCUCCUGGUGUUCAGAGUCUGUUUUUGUCUAGCACCAUUUGAAAUCGGUU	NW_013185757.1
mmu-miR-133a-3p	TTTGGTCCCCTTCAACCAGCTG	GCUAAAGCUGGUAAAAUGGAACCAAAUCGCCUCUUCAAUGGAUUUGGUCCCCUUCAACCAGCUGUAGC	NW_013185713.1
oan-miR-190a-5p	TGATATGTTTGATATATTAGGT	AGGCCUCUGUGUGAUAUGUUUGAUAUAUUAGGUUGUUAUUUAAUCCAACUAUAUAUCAAACAUAUUCCUACAGUGUCU	NW_013185678.1
tch-miR-122-5p	TGGAGTGTGACAATGGTGTTT	UGGAGUGUGACAAUGGUGUUUGUGUCCAAGCUAUCAAACGCCAUUAUCACACUAAAU	NW_013185836.1
eca-miR-145	GTCCAGTTTTCCCAGGAATCCCT	CUCACGGUCCAGUUUUCCCAGGAAUCCCUUAGAUGCUAAGAUGGGGAUUCCUGGAAAUACUGUUCUUGAG	NW_013185683.1
mne-miR-18	TAAGGTGCATCTAGTGCAGATA	UGUUCUAAGGUGCAUCUAGUGCAGAUAGUGAAGUAGAUUAGCAUCUACUGCCCUAAGUGCUCCUUCUGGCA	NW_013185875.1
ssa-let-7c-5p	TGAGGTAGTAGGTTGTATGGTT	UGAGGUAGUAGGUUGUAUGGUUUAGAAUGACACCCUGGGAGUUAACGGUACAACCUUCUAGCUUUCCU	NW_013185707.1
mdo-miR-124a-3p	TTAAGGCACGCGGTGAATGCCA	CUCUGCGUGUUCACAGCGGACCUUGAUUUAAUGUCUAUACAAUUAAGGCACGCGGUGAAUGCCAAGAG	NW_013185728.1
hsa-miR-10b-5p	TACCCTGTAGAACCGAATTTGTG	CCAGAGGUUGUAACGUUGUCUAUAUAUACCCUGUAGAACCGAAUUUGUGUGGUAUCCGUAUAGUCACAGAUUCGAUUCUAGGGGAAUAUAUGGUCGAUGCAAAAACUUCA	NW_013185660.1
ssa-miR-1-4-5p	ACATACTTCTTTATATGCCCATA	ACAUACUUCUUUAUAUGCCCAUAUGAACAAGAGCAACUAUGGAAUGUAAAGAAGUAUGUAU	NW_013185749.1
bta-miR-128	TCACAGTGAACCGGTCTCTTT	UGAGCUGUUGGAUUCGGGGCCGUAGCACUGUCUGAGAGGUUUACAUUUCUCACAGUGAACCGGUCUCUUUUUCAGCUGCUUC	NW_013185731.1
oan-miR-181a-2-3p	CCATCGACCGTTGACTGTACC	AACAUUCAACGCUGUCGGUGAGUUUGAGAUAGAGAAGAAACCAUCGACCGUUGACUGUACC	NW_013185748.1
aja-miR-29b	TAGCACCATTTGAAATCAGTGTT	CUUCUGGAAGCUGGUUUCACAUGGUGGCUUAGAUUUUUCCAUCUUUGUAUCUAGCACCAUUUGAAAUCAGUGUUUUAGGAG	NW_013185757.1
eca-miR-126-5p	CATTATTACTTTTGGTACGCG	CGACGGGACAUUAUUACUUUUGGUACGCGCUGUGACACUUCAAACUCGUACCGUGAGUAAUAAUGCGCCGUCG	NW_013185748.1
tgu-miR-16b-3p	CCCAATATTATTGTGCTGCTT	CGUUCCGCCCUAGCAGCACGUAAAUAUUGGAGUGUCAAAGAAACCUUCAACCCCAAUAUUAUUGUGCUGCUU	NW_013185801.1
mdo-miR-29a-2-5p	CCGATTTCTCTTGGTGTTCAG	CCGAUUUCUCUUGGUGUUCAGAGUCUGUUUUUGUCUAGCACCAUUUGAAAUCGGUU	NW_013185757.1
oha-miR-23b-3p	ATCACATTGCCAGGGATTACCAC	UUUUGGUUGUUUGGGUUCCUGGCAUGCUGAUUUGUGAUUUAAGAUUAAAAUCACAUUGCCAGGGAUUACCACAUAACCGUGAC	NW_013185905.1
ptr-miR-27b	TTCACAGTGGCTAAGTTCTGC	CCUCUCUAACAAGGUGCAGAGCUUAGCUGAUUGGUGAACAGUGAUUGGUUUCCGCUUUGUUCACAGUGGCUAAGUUCUGCACCUGAAGAGAAGGUG	NW_013185905.1
gga-miR-1552-3p	CTAGCTGCTCTGCACTGACTG	UCUACAUGGGGAGGUUAGUGCGCGGUAAGCUAGGGUGUGAGCUGACAGCACGCUAGCUGCUCUGCACUGACUGCCCCUGUGGA	NW_013185761.1
tgu-miR-146b-5p	TGAGAACTGAATTCCATAGGCG	UGCUUGGCUCUGAGAACUGAAUUCCAUAGGCGUUGAAGCCUCCAAAAUGCCCUAUGGAUUCAGUUCUGCAGC	NW_013185669.1
ocu-miR-16b-5p	TAGCAGCACGTAAATATTGGCGT	UAGCAGCACGUAAAUAUUGGCGUAGUGAAAUAAAUAUUAAACACCAAUAUUAUUGUGCUGCUUUA	NW_013185801.1
gga-miR-181b-5p	AACATTCATTGCTGTCGGTGGG	CUAAUGGCUGCAAUCAACAUUCAUUGCUGUCGGUGGGUUUUCAUUGCUAUCAACUCACUGAUCAAUGAAUGCAAACUGCGGACCA	NW_013185748.1
age-miR-15a	TAGCAGCACATAATGGTTTGTG	CCUUGGAGUAAAGUAGCAGCACAUAAUGGUUUGUGGAUUUUGAAAAGGUGCAGGCCAUAUUGUGCUGCCUCAAAAAUACAAGG	NW_013185688.1
lca-miR-125b	TCCCTGAGACCCTAACTTGTGA	ACCAGACUUUUCCUAGUCCCUGAGACCCUAACUUGUGAGGUAUUUUAGUAACAUCACAAGUCAGGCUCUUGGGACCUAGGCGGAGGGGA	NW_013185707.1
cgr-miR-181a-5p	AACATTCAACGCTGTCGGTGAGT	GCUUCAGUGAACAUUCAACGCUGUCGGUGAGUUUGGAAUUCAAAUAAAAACCAUCGACCGUUGAUUGUACCCUAUAGCUAA	NW_013185767.1
chi-miR-101-5p	TCAGTTATCACAGTGCTGATGC	AGGCUGCCCUGGCUCAGUUAUCACAGUGCUGAUGCUGUCCAUUCUAAAGGUACAGUACUGUGAUAACUGAAGGAUGGCAGCCA	NW_013185802.1
oha-let-7e-5p	TGAGGTAGTAGATTGAATAGTT	CUUGAGGCUGAGGUAGUAGAUUGAAUAGUUGUGGAGCCAUCUUCUCCCUUUGAGCUAACUAUACAAUCUACUGUCUUUCCUAAGGAGACAGU	NW_013185962.1
tgu-miR-138-5p	AGCTGGTGTTGTGAATCAGGCCG	UUGUUGCUGCAGCUGGUGUUGUGAAUCAGGCCGACGACAAGCGCUUCCUACAAUCCGGCUAUUUCACUACACCAGGGUUGCAUCAUACCACUC	NW_013185791.1
ocu-miR-7a-3p	CAACAAATCACAGTCTGCCATA	UGGAAGACUAGUGAUUUUGUUGUUUUUAGAUAACUAAAUCGACAACAAAUCACAGUCUGCCAUA	NW_013185850.1
tch-miR-10b-5p	TACCCTGTAGAACCGAATTTGTG	UACCCUGUAGAACCGAAUUUGUGUGGUAUCCGCAUAGUCACAGAUUCGAUUCUAGGGGAAUA	NW_013185660.1
rno-miR-383-5p	CAGATCAGAAGGTGACTGTGG	UCCUCAGAUCAGAAGGUGACUGUGGCUUUGGGUGGAUAUUAAUCAGCCACAGCACUGCCUGGUCAGAAAGAGCA	NW_013185689.1
mdo-miR-126-3p	TCGTACCGTGAGTAATAATGCG	GGGUCAUUAUUACUUUUGGUACGCGCUGUGACACAUCAAACUCGUACCGUGAGUAAUAAUGCGCCAUUG	NW_013185748.1
ggo-miR-27b	TTCACAGTGGCTAAGTTCTGC	CCCAGCGAUGACCUCUCUAACAAGGUGCAGAGCUUAGCUGAUUGGUGAACAGUGAUUGGUUUCCGCUUUGUUCACAGUGGCUAAGUUCUGCACCUGAAGAGAAGGUGA	NW_013185905.1
mdo-miR-20a-5p	TAAAGTGCTTATAGTGCAGGTAG	UGAAAGGACAGCUUUUGUAGCACUAAAGUGCUUAUAGUGCAGGUAGUGUUUAGUUAUCUACUGCAUUAUGAGCACUUGAAGUACUGCUAGCUGUAGAACUAC	NW_013185875.1
mmu-miR-7a-5p	TGGAAGACTAGTGATTTTGTTGT	UUGGAUGUUGGCCUAGUUCUGUGUGGAAGACUAGUGAUUUUGUUGUUUUUAGAUAACUAAAACGACAACAAAUCACAGUCUGCCAUAUGGCACAGGCCACCUCUACAG	NW_013185850.1
mml-miR-190a-3p	CTATATATCAAACATATTCCT	UGCAGGCCUCUGUGUGAUAUGUUUGAUAUAUUAGGUUGUUAUUUAAUCCAACUAUAUAUCAAACAUAUUCCUACAGUGUCUUGCC	NW_013185678.1
ggo-miR-103	AGCAGCATTGTACAGGGCTATGA	UACUGCCCUCGGCUUCUUUACAGUGCUGCCUUGUUGCAUAUGGAUCAAGCAGCAUUGUACAGGGCUAUGAAGGCAUUG	NW_013185683.1
cgr-let-7c	CTGTACAACCTTCTAGCTTTCC	GGGUUGAGGUAGUAGGUUGUAUGGUUUAGAGUUACACCCUGGGAGUUAACUGUACAACCUUCUAGCUUUCCUUGGAGCAC	NW_013185707.1
tgu-miR-128-3p	TCACAGTGAACCGGTCTCTTT	GGAUUCGGGGCCGUAACACUGUCUGAGAGGUUUACAUUUCUCACAGUGAACCGGUCUCUUUUUCAGCUGCU	NW_013185731.1
oan-miR-153-3p	TTGCATAGTCACAAAAGTGATC	UCAUUUUUGUGAUGUUGCAGCUAGUAAUAUGAGCCCAGUUGCAUAGUCACAAAAGUGAUC	NW_013185726.1
ssa-miR-27b-3p	TTCACAGTGGCTAAGTTCTGC	AGAGCUUAGCUGAUUGGUGAACAGUGAUUGAUCUCCUUUGUUCACAGUGGCUAAGUUCUGC	NW_013185905.1
ptr-let-7c	TGAGGTAGTAGGTTGTATGGTT	CAUCCGGGUUGAGGUAGUAGGUUGUAUGGUUUAGAGUUACACCCUGGGAGUUAACUGUACAACCUUCUAGCUUUCCUUGGAGC	NW_013185707.1
aca-miR-153-3p	TTGCATAGTCACAAAAGTGAT	CUAAUUAGCGGUUGCCAGUGUCAUUUUUGUGAUGUUGCAGCUAGUAAUAUAAGCCAAGUUGCAUAGUCACAAAAGUGAUCAUUGGAAACUGUGACUCUG	NW_013185726.1
mml-miR-101-3p	TACAGTACTGTGATAACTGAAG	ACUGUCCUUUUUCGGUUAUCAUGGUACCGAUGCUGUAUAUCUGAAAGGUACAGUACUGUGAUAACUGAAGAAUGGUGGU	NW_013185876.1
tgu-miR-221-5p	ACCTGGCATACAATGTAGATTTCTGT	ACCUGGCAUACAAUGUAGAUUUCUGUGUUUGUUAAGCAACAGCUACAUUGUCUGCUGGGUUUCCAGCUGCCUG	NW_013185698.1
tch-miR-23b-3p	ATCACATTGCCAGGGATTACCACG	GGGUUCCUGGCAUGCUGAUUUGUGACUUAAGAUUAAAAUCACAUUGCCAGGGAUUACCACG	NW_013185905.1
mdo-miR-181b-1-3p	TCACTGAACAATGAATGCAAC	AAGGUCACAAUCAACAUUCAUUGCUGUCGGUGGGUUUAACUGUAUGGACAAGCUCACUGAACAAUGAAUGCAACUGUGGCCCCACUU	NW_013185767.1
lla-miR-29b	TAGCACCATTTGAAATCAGT	CUUCAGGAAGCUGGUUUCAUAUGGUGGUUUAGAUUUAAAUAGUGAUUGUCUAGCACCAUUUGAAAUCAGUGUUCUUGGGGG	NW_013185724.1
eca-let-7a	TGAGGTAGTAGGTTGTATAGTT	AGGUUGAGGUAGUAGGUUGUAUAGUUUAGAAUUACAUCAAGGGAGAUAACUGUACAGCCUCCUAGCUUUCCU	NW_013185736.1
mdo-miR-135a-3p	ATGTAGGGATGGAAGCCATGAA	AGAUAAAUUCACUCUAGUGUCUUAUGGCUUUUUAUUCCUAUGUGAUAGUAAUAAAGUCUCAUGUAGGGAUGGAAGCCAUGAAAUACAUUGUGAAAUGUCA	NW_013185706.1
ocu-let-7f-3p	CTATACAATCTATTGCCTTCCC	UGAGGUAGUAGAUUGUAUAGUUGUGGGGUAGUGAUUUUACCCUGUUCAGGAGAUAACUAUACAAUCUAUUGCCUUCCC	NW_013185740.1
tgu-let-7d-3p	CTATACAACCTGCTGCCTTTCT	GCUCCUAGGAAGAGGUAGUAGGUUGCAUAGUUUUAGGGCAGGGAUUUUGCUCAGAAGGAGGUAACUAUACAACCUGCUGCCUUUCUUAGGGC	NW_013185740.1
eca-miR-9a	TCTTTGGTTATCTAGCTGTATGA	UUGGUUGUUAUCUUUGGUUAUCUAGCUGUAUGAGUGGUGUGGAGUCUUCAUAAAGCUAGAUAACCGAAAGUAAAAAUAA	NW_013185996.1
ocu-let-7c-5p	TGAGGTAGTAGGTTGTATGGTT	UGAGGUAGUAGGUUGUAUGGUUUAGAGUUACACCCUGGGAGUUAACUGUACAACCUUCUAGCUUUCC	NW_013185707.1
tgu-miR-460a-5p	CCTGCATTGTACACACTGTGT	CUUUAUAGCACCUGCAUUGUACACACUGUGUGUGUGGCUGGAAAUGCACAGCGCAUACAAUGUGGAUUCUGUACAAGUCGCU	NW_013185891.1
ppy-miR-204	TTCCCTTTGTCATCCTATGCCT	GGCUACAGUCUUUCUUCAUGUGACUCGUGGACUUCCCUUUGUCAUCCUAUGCCUGAGAAUAUAUGAAGGAGGCUGGGAAGGCAAAGGGACGUUCAAUUGUCAUCACUGGC	NW_013185824.1
mdo-miR-214-3p	ACAGCAGGCACAGACAGGCAG	GGGCUGGCUGGACGGAGUUGUCAUGUGUCUGCCUGUCUACACUUGCUGUGCAGAACAUCCUCUCACCUGUACAGCAGGCACAGACAGGCAGUCACAUGACAACCCAGCCU	NW_013185760.1
tch-miR-17-5p	CAAAGTGCTTACAGTGCAGGTAG	CAAAGUGCUUACAGUGCAGGUAGUGAUAUGUGCAUCUACUGCAGUGAAGGCACUUGUAGC	NW_013185875.1
xtr-miR-204	TTCCCTTTGTCATCCTATGCCT	AUGUGACCUGUGGGCUUCCCUUUGUCAUCCUAUGCCUGAGAAUAUAUGAAGGGGGCUGGGAAGGCAAAGGGACGUUCAGUUGUCAUCA	NW_013185824.1
hsa-miR-101-3p	TACAGTACTGTGATAACTGAA	ACUGUCCUUUUUCGGUUAUCAUGGUACCGAUGCUGUAUAUCUGAAAGGUACAGUACUGUGAUAACUGAAGAAUGGUGGU	NW_013185876.1
rno-miR-103-3p	AGCAGCATTGTACAGGGCTATGA	GUCUUCGUGCUUUCAGCUUCUUUACAGUGCUGCCUUGUAGCAUUCAGGUCAAGCAGCAUUGUACAGGGCUAUGAAAGAACCAAGAA	NW_013185704.1
gga-miR-1388b-5p	CATGGGCTGACGAACCTGAGATT	CAUGGGCUGACGAACCUGAGAUUGACCCUCAUGUUUCACCAUUCUCAGGUUAGACAGUCCUCGA	NW_013185749.1
mdo-miR-19b-3p	TGTGCAAATCCATGCAAAACTGA	GCACUGUUCUAUGGUUAGUUUUGCAGGUUUGCAUCCAGCUGUAUGAUAUUCUGCUGUGCAAAUCCAUGCAAAACUGACUGUGGUGGUGG	NW_013185875.1
bta-miR-99a-5p	AACCCGTAGATCCGATCTTGT	CCCAUUGGCAUAAACCCGUAGAUCCGAUCUUGUGGUGAAGUGGACCGCACAAGCUCGCUUCUAUGGGUCUGUGUCAGUGUG	NW_013185707.1
gga-miR-153-3p	TTGCATAGTCACAAAAGTGA	AGCGGUUGCCAGUGUCAUUUUUGUGAUGUUGCAGCUAGUAAUAUGAGCCCAGUUGCAUAGUCACAAAAGUGAUCAUUGGAAACUGUG	NW_013185726.1
bta-miR-10174-3p	ATCACATTGCCAGGGATTACCACG	UCUGGCUGCUUGGGUUCCUGGCAUGCUGAUUUGUGACUUAAGAUUAAAAUCACAUUGCCAGGGAUUACCACGCAACCACGAC	NW_013185905.1
xtr-miR-18a-5p	TAAGGTGCATCTAGTGCAGATAG	GUGCUUUUUGUCCUAAGGUGCAUCUAGUGCAGAUAGUGAAGUAGAUUAGCAUCUACUGCCCUAAGUGCUCCUUCUGGCAUAAAAAGU	NW_013185875.1
mmu-let-7i-3p	CTGCGCAAGCTACTGCCTTGCT	CUGGCUGAGGUAGUAGUUUGUGCUGUUGGUCGGGUUGUGACAUUGCCCGCUGUGGAGAUAACUGCGCAAGCUACUGCCUUGCUAG	NW_013185658.1
mmu-let-7b-3p	CTATACAACCTACTGCCTTCCC	GCAGGGUGAGGUAGUAGGUUGUGUGGUUUCAGGGCAGUGAUGUUGCCCCUCCGAAGAUAACUAUACAACCUACUGCCUUCCCUGA	NW_013185718.1
rno-miR-27b-5p	AGAGCTTAGCTGATTGGTGAACAG	ACCUCUCUAACAAGGUGCAGAGCUUAGCUGAUUGGUGAACAGUGAUUGGUUUCCGCUUUGUUCACAGUGGCUAAGUUCUGCACCUGAAGAGAAGGUG	NW_013185905.1
cgr-miR-27b-5p	AGAGCTTAGCTGATTGGTGAAC	AACAAGGUGCAGAGCUUAGCUGAUUGGUGAACAGUGAUUGGUUUCCGCUUUGUUCACAGUGGCUAAGUUCUGCACCUGAAGA	NW_013185905.1
oar-miR-29b	TAGCACCATTTGAAATCAGTGT	CUUCUGGAAGCUGGUUUCACAUGGUGGCUUAGAUUUUUCCAUCUUUGUAUCUAGCACCAUUUGAAAUCAGUGUUUUAGGAG	NW_013185757.1
tgu-miR-222-5p	CGCTCAGTAGTCAGTGTAGATT	UCGCUCAGUAGUCAGUGUAGAUUCUGUCUUUACAAUCAGCAGCUACAUCUGGCUACUGGGUCUCUGAUGACAUC	NW_013185698.1
chi-miR-204-3p	GCTGGGAAGGCAAAGGGAC	GGCUACAGUCUUUCUUCAUGUGACUCGUGGACUUCCCUUUGUCAUCCUAUGCCUGAGAAUAUAUGAAGGAGGCUGGGAAGGCAAAGGGACGUUCAAUUGUCAUCAC	NW_013185824.1
oha-miR-135-5p	TATGGCTTTTTATTCCTATGTGA	GAUCAAGAUAAAUUCACUCUAGUGUUUUAUGGCUUUUUAUUCCUAUGUGAUAGUAAUAAAGUCUCAUGUAGGGAUGGAAGCCAUGAAAUACAUUGUGAAAAAUCAUCAA	NW_013185706.1
chi-miR-27b-5p	AGAGCTTAGCTGATTGGTGAAC	GCGACGACCUCUCUGACGAGGUGCAGAGCUUAGCUGAUUGGUGAACAGUGACUGGUUUCCGCUUUGUUCACAGUGGCUAAGUUCUGCACCUGAAGAGAAGGUGA	NW_013185905.1
chi-miR-92a-3p	TATTGCACTTGTCCCGGCCTGT	GGAAAAUCAAACCCCUUUCUACACAGGUUGGGAUCAGUUGCAAUGCUGUGUUUCUGUAUGGUAUUGCACUUGUCCCGGCCUGUUGAGUUUGGUGGGGAU	NW_013185875.1
dre-miR-142b-5p	CATAAAGTAGACAGCACTACTA	ACAGUGCAGUCACUCAUAAAGUAGACAGCACUACUAAACUUCUCUACACAGUGUAGUGUUUCCUACUUUAUGGAUGAGUGUACUGU	NW_013185753.1
ssa-miR-140-3p	TACCACAGGGTAGAACCACGGA	CAGUGGUUUUACCCUAUGGUAGGUUACGUCAUGCUGUUCUACCACAGGGUAGAACCACGGA	NW_013185886.1
ssa-miR-489-5p	TGGTCGTATGTATGACGTCATT	UGGUCGUAUGUAUGACGUCAUUUACUUCAACGUUUGGAGUGACAUCAUAUGUACGGCUGCU	NW_013185735.1
tgu-miR-26-3p	CCTATTCTTGGTTACTTGCACT	UGUGGCCUGGUUCAAGUAAUCCAGGAUAGGCUGUAUCCAUUCUAACUCGCCUAUUCUUGGUUACUUGCACUG	NW_013185705.1
xtr-miR-30c	TGTAAACATCCTACACTCTCAGC	GAGAGACAGAUACUGUAAACAUCCUACACUCUCAGCUGUGGAAAUACAAAGCUGGGGGAAGGCUGUUUACUCUCUCUG	NW_013185662.1
efu-miR-140	CAGTGGTTTTACCCTATGGTAG	UGUGUCCUGCCAGUGGUUUUACCCUAUGGUAGGUUACGUCAUGCUGUUCUACCACAGGGUAGAACCACGGACAGGAUACCG	NW_013185886.1
aca-let-7a-3p	CTATACAGTCTACTGTCTTTC	CUGCACUGUGGGAUGAGGUAGUAGGUUGUAUAGUUUUAGGGUCAUACCCACCACUGGGAGAUAACUAUACAGUCUACUGUCUUUCCUAAAGAGGCAGAAAA	NW_013185740.1
mml-miR-92a-3p	TATTGCACTTGTCCCGGCCTGT	CUUUCUACACAGGUUGGGAUCGGUUGCAAUGCUGUGUUUCUGUAUGGUAUUGCACUUGUCCCGGCCUGUUGAGUUUGG	NW_013185875.1
mml-miR-204-3p	GGCTGGGAAGGCAAAGGGACGT	GGCUACAGUCUUUCUUCAUGUGACUCGUGGACUUCCCUUUGUCAUCCUAUGCCUGAGAAUAUAUGAAGGAGGCUGGGAAGGCAAAGGGACGUUCAAUUGUCAUCACUGGC	NW_013185824.1
ocu-miR-103a-3p	AGCAGCATTGTACAGGGCTATGA	AGCUUCUUUACAGUGCUGCCUUGUAGCAUUCAGGUCAAGCAGCAUUGUACAGGGCUAUGA	NW_013185704.1
aca-miR-24-3p	TGGCTCAGTTCAGCAGGAACAG	GGAUGGACCCGUCCUCCGGUGCCUACUGAGCUGAUAUCAGUUCUGAUUUUACACACUGGCUCAGUUCAGCAGGAACAGGAGUCGAGCCCUAAA	NW_013185905.1
chi-let-7d-5p	AGAGGTAGTAGGTTGCATAGTT	AAUGGGUUCCUAGGAAGAGGUAGUAGGUUGCAUAGUUUUAGGGCAGGGAUUUUGCCCACAAGGAGGUAACUAUACGACCUGCUGCCUUUCUUAGGGCCUUAUUAU	NW_013185740.1
mdo-miR-125b-1-3p	ACAGGTCAGGCTCTTGGGACCT	ACUUUUCCUAGUCCCUGAGACCCUAACUUGUGAGGCUUUUCAGCGACAACCACAGGUCAGGCUCUUGGGACCUAGGCGGAGG	NW_013185707.1
eca-miR-29a	TAGCACCATCTGAAATCGGTTA	GAUGACUGAUUUCUUUUGGUGUUCAGAGUCAAUAUAAUUUUCUAGCACCAUCUGAAAUCGGUUAU	NW_013185724.1
hsa-miR-9-3p	ATAAAGCTAGATAACCGAAAGT	CGGGGUUGGUUGUUAUCUUUGGUUAUCUAGCUGUAUGAGUGGUGUGGAGUCUUCAUAAAGCUAGAUAACCGAAAGUAAAAAUAACCCCA	NW_013185996.1
cfa-miR-135a-3p	TGTAGGGATGGAAGCCATGAAA	UUAUGGCUUUUUAUUCCUAUGUGAUAGUAAUAAAGUCUCAUGUAGGGAUGGAAGCCAUGAAA	NW_013185706.1
ssa-miR-96-5p	TTTGGCACTAGCACATTTTTGCT	UUUGGCACUAGCACAUUUUUGCUUCUGUAUAUAUCUGUUUGAGCAAUCAUGUGUAGUGCCAAUAU	NW_013185991.1
aca-miR-99a-3p	CAAGCTCGCTTCTATGGGTC	GGCAUAAACCCGUAGAUCCGAUCUUGUGGUGAAGUAUAAUGCACAAGCUCGCUUCUAUGGGUCUGUGUC	NW_013185707.1
aca-miR-181a	AACATTCAACGCTGTCGGTGAGT	GUGGUUGCUUCAGUGAACAUUCAACGCUGUCGGUGAGUUUGGGAUUAAAGUGAAAACCAUCGACCGUUGAUUGUACCCUCCAGCUAACCAUCC	NW_013185767.1
age-miR-128	TCACAGTGAACCGGTCTCTTTT	UGAGCUGUUGGAUUCGGGGCCGUAGCACUGUCUGAGAGGUUUACAUUUCUCACAGUGAACCGGUCUCUUUUUCAGCUGCUUC	NW_013185731.1
oha-let-7f-2-3p	CTATACAATCTATTGCCTTCCC	UCUUAUCAGGUUGAGGUAGUAGAUUGUAUAGUUGUAGGGUAGUUAUUUUGCCCUCUUCAGGAGAUAACUAUACAAUCUAUUGCCUUCCCUGAGGAG	NW_013185740.1
tgu-miR-126-5p	CATTATTACTTTTGGTACGC	AUCCUCGUUCCUGCAGGGCGGGUCUGGAGCCACGAGGAGCGGCGGGCGCCGCUGGUGACGGCCCAUUAUUACUUUUGGUACGCGCUGUGACACUUCAAACUCGUACCGUGAGUAAUAAUGCGCUGUGGCCAG	NW_013185748.1
ocu-miR-30e-3p	CTTTCAGTCGGATGTTTACAGC	UGUAAACAUCCUUGACUGGAAGCUGUAAGGUGUUAAGAGGAGCUUUCAGUCGGAUGUUUACAGC	NW_013185716.1
hsa-miR-29b-1-5p	GCTGGTTTCATATGGTGGTTTAGA	CUUCAGGAAGCUGGUUUCAUAUGGUGGUUUAGAUUUAAAUAGUGAUUGUCUAGCACCAUUUGAAAUCAGUGUUCUUGGGGG	NW_013185724.1
ssc-miR-199a-3p	ACAGTAGTCTGCACATTGGTTA	UCCGUCGCCCCAGUGUUCAGACUACCUGUUCAGGACAAUGCCGUUGUACAGUAGUCUGCACAUUGGUUAGACUGGG	NW_013185760.1
aca-let-7b-3p	CTATACAACCTACTGCCTTCC	UAGCUCUGGCAAGGUGAGGUAGUAGGUUGUGUGGUUUCAGGGUAGUCAUUUUGCCCCAAUCAGGAGAUAACUAUACAACCUACUGCCUUCCUUGA	NW_013185718.1
oan-miR-199-3p	ACAGTAGTCTGCACATTGGTT	UAGAAGCGUCCGGAGAUCCUGCUCCGUCGCCCCAGUGUUCAGACUACCUGUUCAGGACAAUGCUGUUGUACAGUAGUCUGCACAUUGGUUAGACUGGGCAAGGGAAAGCGGCGAAAUG	NW_013185760.1
ppy-miR-363	AATTGCACGGTATCCATCTGTA	UGUUGUCGGGUGGAUCACGAUGCAAUUUUGAUUAGUAUCAUAGGAGAAAAAUUGCACGGUAUCCAUCUGUAAACC	NW_013185711.1
tgu-miR-125-5p	TCCCTGAGACCCTAACTTGTGA	CCCCUCUCAAUCCCUGAGACCCUAACUUGUGAUGUUUAGCUUUUAAAUCCACGGGUUAGGCUCUUGGGAGCU	NW_013185736.1
mmu-miR-21a-5p	TAGCTTATCAGACTGATGTTGA	UGUACCACCUUGUCGGAUAGCUUAUCAGACUGAUGUUGACUGUUGAAUCUCAUGGCAACAGCAGUCGAUGGGCUGUCUGACAUUUUGGUAUC	NW_013185892.1
mmu-let-7g-5p	TGAGGTAGTAGTTTGTACAGTT	CCAGGCUGAGGUAGUAGUUUGUACAGUUUGAGGGUCUAUGAUACCACCCGGUACAGGAGAUAACUGUACAGGCCACUGCCUUGCCAGG	NW_013185786.1
rno-miR-32-5p	TATTGCACATTACTAAGTTGCA	GGGGAUAUUGCACAUUACUAAGUUGCAUGUUGUCACGGCCUCAAUGCAAUUUAGUGUGUGUGAUAUUCUC	NW_013185911.1
lla-miR-92	TATTGCACTTGTCCCGGCCTGT	CUUUCUACACAGGUUGGGAUCGGUUGCAAUGCUGUGUUUCUGUAUGGUAUUGCACUUGUCCCGGCCUGUUGAGUUUGG	NW_013185875.1
tni-miR-455	TATGTGCCCTTGGACTACATCG	CCCUGAUGUGAGGGUAUGUGCCCUUGGACUACAUCGUGGAAGCCAGCACCAUGCAGUCCAUGGGCAUAUACACUUUCCUCAAGG	NW_013185708.1
eca-let-7g	TGAGGTAGTAGTTTGTACAGTT	CCAGGCUGAGGUAGUAGUUUGUACAGUUUGAGGGUCUAUGAUACCACCCGGUACAGGAGAUAACUGUACAGGCCACUGCCUUGCCAGG	NW_013185786.1
aca-miR-133a	TTTGGTCCCCTTCAACCAGCTG	CUUAAUGUCGAUGCUUUGCUAAAGCUGGUAAAAUGGAACCAAAUCACCUGUUAAAUGGAUUUGGUCCCCUUCAACCAGCUGUAGCUAUGUAUUGAUC	NW_013185713.1
mml-miR-218-5p	TTGTGCTTGATCTAACCATGT	AAUGUAGCGAGAUUUUCUGUUGUGCUUGAUCUAACCAUGUGGUUGCGAGGUAUGAGUAAAACAUGGUUCCGUCAAGCACCAUGGAACGUCACGCAGCUUUCUACA	NW_013185655.1
ssc-miR-10b	TACCCTGTAGAACCGAATTTGT	GUCUAUAUAUACCCUGUAGAACCGAAUUUGUGUGGUAUCCACAUAGUCACAGAUUCGAUUCUAGGGGAAUAUAUGGUCGA	NW_013185660.1
ocu-miR-204-5p	TTCCCTTTGTCATCCTATGCCT	UUCCCUUUGUCAUCCUAUGCCUGAGAAUAUAUGAAGGAGGCUGGGAAGGCAAAGGGACGU	NW_013185824.1
efu-miR-7b	TGGAAGACTAGTGATTTTGTTGTTT	UAGUUCUGUGUGGAAGACUAGUGAUUUUGUUGUUUUUAGAUAACUAAAUCGACAACAAAUCACAGUCUGCCAUAUGGCACAGGC	NW_013185850.1
efu-miR-16	TAGCAGCACGTAAATATTGGCGT	UGUUCCGCUCUAGCAGCACGUAAAUAUUGGCGUAGUGAAAUAAACAUUAAACACCAAUAUUAUUGUGCUGCUUUAGCGUGACAGG	NW_013185801.1
ppy-miR-217	TACTGCATCAGGAACTGATTGGA	AGUAUAAUUAUUACAUAGUUUUUGAUGUCGCAGAUACUGCAUCAGGAACUGAUUGGAUAAGAAUCAGCCACCAUCAGUUCCUAAUGCAUUGCCUUCAGCAUCUAAACAAG	NW_013185774.1
cfa-miR-155	TTAATGCTAATCGTGATAGGGGT	UUAAUGCUAAUCGUGAUAGGGGUUUUUACCUCCGACUGACUCCUACAUGUUAGCAUUAACA	NW_013185707.1
ssc-miR-126-5p	CATTATTACTTTTGGTACGCG	CGACGGGACAUUAUUACUUUUGGUACGCGCUGUGACACUUCAAACUCGUACCGUGAGUAAUAAUGCGCUGUCG	NW_013185748.1
rno-miR-30a-3p	CTTTCAGTCGGATGTTTGCAGC	GCAACUGUAAACAUCCUCGACUGGAAGCUGUGAAGCCACAAAUGGGCUUUCAGUCGGAUGUUUGCAGCUGC	NW_013185662.1
ocu-miR-190a-5p	TGATATGTTTGATATATTAGGTTG	UGAUAUGUUUGAUAUAUUAGGUUGUUAUUUAAUCCAACUAUAUAUCAAACAUAUUCCU	NW_013185678.1
rno-miR-30a-5p	TGTAAACATCCTCGACTGGAAG	GCAACUGUAAACAUCCUCGACUGGAAGCUGUGAAGCCACAAAUGGGCUUUCAGUCGGAUGUUUGCAGCUGC	NW_013185662.1
xtr-miR-199a-5p	CCCAGTGTTCAGACTACCTGTTC	AAGAACCUGCUCCGUCGCCCCAGUGUUCAGACUACCUGUUCAGGACAAUGCUGUUGUACAGUAGUCUGCACAUUGGUUAGACUGGGCAUGGGACAG	NW_013185760.1
mmu-miR-128-3p	TCACAGTGAACCGGTCTCTTT	CAGUGGGAAGGGGGGCCGAUGCACUGUAAGAGAGUGAGUAGCAGGUCUCACAGUGAACCGGUCUCUUUCCCUACUG	NW_013185765.1
tgu-miR-138-1-3p	GCTACTTCACAACACCAGGGT	GCUGUGCAACAGCUGGUGUUGUGAAUCAGGCCGUCACCAGUCGGAGAACGGCUACUUCACAACACCAGGGUCG	NW_013185797.1
hsa-let-7a-3p	CTATACAATCTACTGTCTTTC	UGGGAUGAGGUAGUAGGUUGUAUAGUUUUAGGGUCACACCCACCACUGGGAGAUAACUAUACAAUCUACUGUCUUUCCUA	NW_013185740.1
mml-miR-148a-5p	AAAGTTCTGAGACACTCCGACT	GAGGCAAAGUUCUGAGACACUCCGACUCUGAGUAUGAUAGAAGUCAGUGCACUACAGAACUUUGUCUC	NW_013185661.1
aca-miR-222a-3p	AGCTACATCTGGCTACTGGGTC	UGUAGCUGUUCCUCAGUCGCUCAGUAGUCAGUGUAGAUUCUGUCUUCUCAAUCAGCAGCUACAUCUGGCUACUGGGUCUCUGAGGACAUCUUGU	NW_013185698.1
hsa-miR-383-5p	AGATCAGAAGGTGATTGTGGCT	CUCCUCAGAUCAGAAGGUGAUUGUGGCUUUGGGUGGAUAUUAAUCAGCCACAGCACUGCCUGGUCAGAAAGAG	NW_013185689.1
oar-miR-29a	TAGCACCATCTGAAATCGGTT	AUGACUGAUUUCUUUUGGUGUUCAGAGUCAAUAUAAUUUUCUAGCACCAUCUGAAAUCGGUUAU	NW_013185724.1
lca-miR-17-5p	CAAAGTGCTTACAGTGCAGGTAGT	GUCAGAAUAAUGUCAAAGUGCUUACAGUGCAGGUAGUGAUAUGUGCAUCUACUGCAGUGAAGGCACUUGUAGCAUUAUGGUGAC	NW_013185875.1
ocu-miR-153-3p	TTGCATAGTCACAAAAGTGATCA	GUCAUUUUUGUGAUGUUGCAGCUAGUAAUAUGAGCCCAGUUGCAUAGUCACAAAAGUGAUCA	NW_013185726.1
ocu-miR-194-3p	CCAGTGGAGATGCTGTTACTTT	UGUAACAGCAACUCCAUGUGGACUAUGUACCAAUUUCCAGUGGAGAUGCUGUUACUUU	NW_013185667.1
mmu-miR-9-3p	ATAAAGCTAGATAACCGAAAGT	CGGGGUUGGUUGUUAUCUUUGGUUAUCUAGCUGUAUGAGUGGUGUGGAGUCUUCAUAAAGCUAGAUAACCGAAAGUAAAAAUAACCCCA	NW_013185996.1
tgu-miR-19a-5p	TAGTTTTGCATAGTTGCACT	CUGUUAGUUUUGCAUAGUUGCACUACAAGAAGAGAGUGGUUGUGCAAAUCUAUGCAAAGCUGAUGGUGGC	NW_013185875.1
mmu-miR-137-3p	TTATTGCTTAAGAATACGCGTAG	CUUCGGUGACGGGUAUUCUUGGGUGGAUAAUACGGAUUACGUUGUUAUUGCUUAAGAAUACGCGUAGUCGAGG	NW_013185732.1
ppa-miR-20	TAAAGTGCTTATAGTGCAGGTA	GUAGCACUAAAGUGCUUAUAGUGCAGGUAGUGUUUAGUUAUCUACUGCAUUAUGAGCACUUAAAGUACUGC	NW_013185875.1
rno-miR-34c-3p	AATCACTAACCACACAGCCAGG	AGUCUAGUUACUAGGCAGUGUAGUUAGCUGAUUGCUAAUAGUACCAAUCACUAACCACACAGCCAGGUAAAAAGACU	NW_013185736.1
hsa-miR-148a-3p	TCAGTGCACTACAGAACTTTGT	GAGGCAAAGUUCUGAGACACUCCGACUCUGAGUAUGAUAGAAGUCAGUGCACUACAGAACUUUGUCUC	NW_013185661.1
hsa-let-7g-3p	CTGTACAGGCCACTGCCTTGC	AGGCUGAGGUAGUAGUUUGUACAGUUUGAGGGUCUAUGAUACCACCCGGUACAGGAGAUAACUGUACAGGCCACUGCCUUGCCA	NW_013185786.1
rno-miR-199a-5p	CCCAGTGTTCAGACTACCTGTTC	UGGAAGCUUCUGGAGAUCCUGCUCCGUCGCCCCAGUGUUCAGACUACCUGUUCAGGACAAUGCCGUUGUACAGUAGUCUGCACAUUGGUUAGACUGGGCAAGGGCCAGCA	NW_013185760.1
eca-miR-137	TTATTGCTTAAGAATACGCGTAG	CUUCGGUGACGGGUAUUCUUGGGUGGAUAAUACGGAUUACGUUGUUAUUGCUUAAGAAUACGCGUAGUCGAGG	NW_013185732.1
aca-miR-221-3p	AGCTACATTGTCTGCTGGGTTT	UUGGGGCCUGAACCUGGCAUACAAUGUAGAAUUCUGUUUGUUAAGCAACAGCUACAUUGUCUGCUGGGUUUCAGGCUGUCU	NW_013185698.1
ocu-miR-107-3p	AGCAGCATTGTACAGGGCTATCA	AGCUUCUUUACAGUGUUGCCUUGUGGCAUGGAGUUCAAGCAGCAUUGUACAGGGCUAUCA	NW_013185654.1
ssc-miR-29a-5p	ACTGATTTCTTTTGGTGTTCAG	CCCCUUAGAGGAUGACUGAUUUCUUUUGGUGUUCAGAGUCAAUAUAAUUUUCUAGCACCAUCUGAAAUCGGUUAUAAUGAUUGGGG	NW_013185724.1
mmu-miR-1306-5p	CACCACCTCCCCTGCAAACGTCC	CAGUCUCCACCACCUCCCCUGCAAACGUCCAGUGAUGCAGAGGUAAUGGACGUUGGCUCUGGUGGUGAUGGACAGUCCG	NW_013185666.1
cgr-miR-29a-3p	TAGCACCATCTGAAATCGGTT	UUAGAGGAUGACUGAUUUCUUUUGGUGUUCAGAGUCAAUAGAAUUUUCUAGCACCAUCUGAAAUCGGUUAUAAUGAUU	NW_013185724.1
ptr-miR-32	TATTGCACATTACTAAGTTGC	GGAGAUAUUGCACAUUACUAAGUUGCAUGUUGUCACGGCCUCAAUGCAAUUUAGUGUGUGUGAUAUUUUC	NW_013185911.1
ipu-miR-199a-3p	ACAGTAGTCTGCACATTGGTT	CCCAGUGUUCAGACUACCUGUUCAGGGCGUAGAGAUUGUACAGUAGUCUGCACAUUGGUU	NW_013185903.1
mml-miR-10b-5p	TACCCTGTAGAACCGAATTTGTG	CCAGAGGUUGUAACGUUGUCUAUAUAUACCCUGUAGAACCGAAUUUGUGUGGUAUCCAUAUAGUCACAGAUUCGAUUCUAGGGGAAUAUAUGGUCGAUGCAAAAACUUCA	NW_013185660.1
aca-miR-21-5p	TAGCTTATCAGACTGATGTTGA	CGGAUAGCUUAUCAGACUGAUGUUGACUGUUGGAUGUCAUGGCAACAACAGUCGGUAGGCUGUCUGA	NW_013185892.1
mne-miR-32	TATTGCACATTACTAAGTTGC	GGAGAUAUUGCACAUUACUAAGUUGCAUGUUGUCACGGCCUCAAUGCAAUUUAGUGUGUGUGAUAUUUUC	NW_013185911.1
aca-miR-1306	TGGACGTTGGCTCTGGTGGTGA	UCCACCACCUCCCCUGCAAACGUCCAGUGACGCAGAGGUAAUGGACGUUGGCUCUGGUGGUGAUGGACA	NW_013185666.1
oha-miR-7-5p	TGGAAGACTAGTGATTTTGTTGTT	UCAGUUGGACGUUGGUCUAGUUCUGUGUGGAAGACUAGUGAUUUUGUUGUUUUUAGAUUACUAAAGUGACAACAAAUCGCAGUCUACCAUAUGGCACAGUCCAUGCCUCUACAGGACAA	NW_013185850.1
tni-miR-181b	AACATTCATTGCTGTCGGTGGG	AAAGGUCACAAUCAACAUUCAUUGCUGUCGGUGGGUUUAACUGUAUGGAAGAGCUCACUGAACGAUGAAUGCAACUGUGUCCCAGAU	NW_013185767.1
chi-miR-30e-5p	TGTAAACATCCTTGACTGGAAGCT	UUCUGGGCAGUCUUUGCUACUGUAAACAUCCUUGACUGGAAGCUGUAAGGCGUUGCAAGGAGCUUUCAGUCGGAUGUUUACAGCGGCAGGCUGCCACGGUCAUCCC	NW_013185716.1
ocu-miR-138-5p	AGCTGGTGTTGTGAATCAGGCCG	AGCUGGUGUUGUGAAUCAGGCCGACGAGCAGCGCAUCCUCUUACCCGGCUAUUUCACGACACCAGGGU	NW_013185791.1
ssa-miR-101a-3p	TACAGTACTGTGATAACTGAAG	UCAGUUAUCACUGUGCUGAUGCUGUCCAUUUUAAAGGUACAGUACUGUGAUAACUGAAG	NW_013185802.1
ppa-miR-140	ACCACAGGGTAGAACCACGGAC	CAGUGGUUUUACCCUAUGGUAGGUUACGUCAUGCUGUUCUACCACAGGGUAGAACCACGGAC	NW_013185886.1
mmu-miR-125b-2-3p	ACAAGTCAGGTTCTTGGGACCT	GCCUAGUCCCUGAGACCCUAACUUGUGAGGUAUUUUAGUAACAUCACAAGUCAGGUUCUUGGGACCUAGGC	NW_013185707.1
dre-miR-1306	CCACCTCCCCTGCAAACGTCCA	UCCACCACCUCCCCUGCAAACGUCCAGUGACGCAGAGGAAAUGGACGUUAGCUCUGGUGGUGAUGGACA	NW_013185666.1
aca-miR-24-2-5p	TGCCTACTGAGCTGATATCAG	GGAUGGACCCGUCCUCCGGUGCCUACUGAGCUGAUAUCAGUUCUGAUUUUACACACUGGCUCAGUUCAGCAGGAACAGGAGUCGAGCCCUAAA	NW_013185905.1
mne-miR-30c	TGTAAACATCCTACACTCTCAGC	AGAUACUGUAAACAUCCUACACUCUCAGCUGUGGAAAGUAAGAAAGCUGGGAGAAGGCUGUUUACUCUUUCU	NW_013185662.1
ppy-miR-103	AGCAGCATTGTACAGGGCTATGA	UUGUGCUUUCAGCUUCUUUACAGUGCUGCCUUGUAGCAUUCAGGUCAAGCAGCAUUGUACAGGGCUAUGAAAGAACCA	NW_013185704.1
lla-miR-17-3p	ACTGCAGTGAAGGCACTTGT	GUCAGAAUAAUGUCAAAGUGCUUACAGUGCAGGUAGUGAUAUGUGCAUCUACUGCAGUGAAGGCACUUGUAGCAUUAUGGUGAC	NW_013185875.1
xtr-miR-216	TAATCTCAGCTGGCAACTGTG	UGGCUGUGAAUUGGCUUAAUCUCAGCUGGCAACUGUGAGCAGUUAAUAAAUUAUCUCACAGUGGUCUCUGGGAUUAUACUAAACACAGCAA	NW_013185774.1
aca-let-7c-5p	TGAGGTAGTAGGTTGTATGGTT	GCAUCCAGGUUGAGGUAGUAGGUUGUAUGGUUUAGAAUUACACCAAGGGAGAUAACUGUACAACCUCCUAGCUUUCCUUGGGUCUUGCACA	NW_013185736.1
bta-miR-24	GTGCCTACTGAGCTGATATCAGT	CUCCGGUGCCUACUGAGCUGAUAUCAGUUCUCAUUUUACACACUGGCUCAGUUCAGCAGGAACAGGAG	NW_013185905.1
mdo-miR-218-5p	TTGTGCTTGATCTAACCATGT	UGAUUAUGUGGCGAGAUUUUCUGUUGUGCUUGAUCUAACCAUGUGGUUGUGAGGUAUGAGUAAAACAUGGUUCUGUCAAGCACCAUGGAACGUCACGCAGCUUUCUACA	NW_013185655.1
mne-miR-17-3p	ACTGCAGTGAAGGCACTTGT	GUCAGAAUAAUGUCAAAGUGCUUACAGUGCAGGUAGUGAUAUGUGCAUCUACUGCAGUGAAGGCACUUGUAGCAUUAUGGUGAC	NW_013185875.1
ptr-miR-19a	TGTGCAAATCTATGCAAAACTGA	GCAGUCCUCUGUUAGUUUUGCAUAGUUGCACUACAAGAAGAAUGUAGUUGUGCAAAUCUAUGCAAAACUGAUGGUGGCCUGC	NW_013185875.1
oha-miR-199a-3p	ACAGTAGTCTGCACATTGGTTA	UCUGCCCAGUGUUCGGACUACCUGUUCAGGACUACGAGAUUGUACAGUAGUCUGCACAUUGGUUAGGCUGGGC	NW_013185903.1
hsa-miR-365a-5p	AGGGACTTTTGGGGGCAGATGTG	ACCGCAGGGAAAAUGAGGGACUUUUGGGGGCAGAUGUGUUUCCAUUCCACUAUCAUAAUGCCCCUAAAAAUCCUUAUUGCUCUUGCA	NW_013185755.1
aca-miR-16a-3p	CCAATATTGTTGTGCTGCTTA	UACUUGUUCCGCCCUAGCAGCACGUAAAUAUUGGUGUAGUAAAGAUAAUCUUAACCCCAAUAUUGUUGUGCUGCUUAAGCGUGGCAGGGAUU	NW_013185801.1
ocu-miR-30c-2-3p	CTGGGAGAAGGCTGTTTACTCT	UGUAAACAUCCUACACUCUCAGCUGUGGAAUGUAAGAAAGCUGGGAGAAGGCUGUUUACUCU	NW_013185662.1
cfa-miR-133a	TTGGTCCCCTTCAACCAGCTGT	CAAUGCUUUGCUAGAGCUGGUAAAAUGGAACCAAAUCGCCUCUUCAAUGGAUUUGGUCCCCUUCAACCAGCUGUAGCUAUGCAUUGA	NW_013185713.1
ssc-miR-204	TTCCCTTTGTCATCCTATGCCT	GGCUACAGUCCUUCUCAUGUGACUCGUGGACUUCCCUUUGUCAUCCUAUGCCUGAGAAUAUAUGAAGGAGGCUGGGAAGGCAAAGGGACGUUCAAUUGUCAUCACUGGC	NW_013185824.1
cfa-miR-383	AGATCAGAAGGTGATTGTGGCT	AGAUCAGAAGGUGAUUGUGGCUUUGGGUGGAUAUUAAUCAGCCACAGCACUGCCUGGUCAGA	NW_013185689.1
tgu-miR-1743	TGGAATGCAGCAATTATCACCT	AAAGUAGGUUCCACUGCGCUAAUCCUCUUGGAAUGCAGCAAUUAUCACCUACCGUAUAGGUGUUAAGUGCUGAAUUUCAAAGGGAUUAUCACUUUCCUCCUUC	NW_013185775.1
hsa-miR-1-5p	ACATACTTCTTTATATGCCCAT	UGGGAAACAUACUUCUUUAUAUGCCCAUAUGGACCUGCUAAGCUAUGGAAUGUAAAGAAGUAUGUAUCUCA	NW_013185749.1
tgu-miR-107	AGCAGCATTGTACAGGGCTATCA	UUCAGCUUCUUUACAGUGUUGCCUUGUGGCAUGGAGUUCAAGCAGCAUUGUACAGGGCUAUCAAAGCAUGGAG	NW_013185654.1
mmu-miR-19b-3p	TGTGCAAATCCATGCAAAACTGA	CACUGGUCUAUGGUUAGUUUUGCAGGUUUGCAUCCAGCUGUAUAAUAUUCUGCUGUGCAAAUCCAUGCAAAACUGACUGUGGUGGUG	NW_013185875.1
mmu-miR-1a-1-5p	ACATACTTCTTTATATGCCCATA	GCUUGGGACACAUACUUCUUUAUAUGCCCAUAUGAACCUGCUAAGCUAUGGAAUGUAAAGAAGUAUGUAUUUCAGGC	NW_013185749.1
oar-miR-21	TAGCTTATCAGACTGATGTTGAC	UGUCGGGUAGCUUAUCAGACUGAUGUUGACUGUUGAAUCUCAUGGCAACAGCAGUCGAUGGGCUGUCUGACA	NW_013185892.1
gga-miR-301b-5p	GCTCTGACTTTATTGCACTACT	GUUGCUGCUAACGAAUGCUCUGACUUUAUUGCACUACUGUACUUCACAGCUAGCAGUGCAAUAGUAUUGUCAAAGCAUCUGAAAGCAGAG	NW_013185859.1
tgu-miR-147	GTGTGCGGAAATGCTTCTGC	UAGUGGAAUCAUUUCUGCACAAACUUGACUACUGAAAUCAGUGUGCGGAAAUGCUUCUGCUACAUUUUUA	NW_013185678.1
oan-miR-190a-3p	ACTATATATCAAACATATTCCT	AGGCCUCUGUGUGAUAUGUUUGAUAUAUUAGGUUGUUAUUUAAUCCAACUAUAUAUCAAACAUAUUCCUACAGUGUCU	NW_013185678.1
pol-miR-122-5p	TGGAGTGTGACAATGGTGTTTG	CUGUGGAGUGUGACAAUGGUGUUUGUGUCCUGUCUAUCAAACGCCAUUAUCACACUAUAUAGC	NW_013185836.1
tgu-let-7i-3p	CTGCGCAAGCTACTGCCTTGCT	GGGCCCUGGCUGAGGUAGUAGUUUGUGCUGUUGGUCGGGUUGUGACAUUGCCCGCUGUGGAGAUAACUGCGCAAGCUACUGCCUUGCUAGUG	NW_013185658.1
rno-miR-27b-3p	TTCACAGTGGCTAAGTTCTGC	ACCUCUCUAACAAGGUGCAGAGCUUAGCUGAUUGGUGAACAGUGAUUGGUUUCCGCUUUGUUCACAGUGGCUAAGUUCUGCACCUGAAGAGAAGGUG	NW_013185905.1
ssc-miR-21-5p	TAGCTTATCAGACTGATGTTGA	UGUACCACCUUGUCGGGUAGCUUAUCAGACUGAUGUUGACUGUUGAAUCUCAUGGCAACAGCAGUCGAUGGGCUGUCUGACAUUUUGGUAUC	NW_013185892.1
oha-miR-19b-3p	TGTGCAAATCCATGCAAAACTGA	UAAACACUGUUCUCUGGUUAGUUUUGCAGGUUUGCAUCCAGCUGUAUGAUACUCUGCUGUGCAAAUCCAUGCAAAACUGACUGUGGCAGUGAAAAG	NW_013185875.1
oha-miR-135-2-3p	ATGTAGGGATGGAAGCCATGA	GAUCAAGAUAAAUUCACUCUAGUGUUUUAUGGCUUUUUAUUCCUAUGUGAUAGUAAUAAAGUCUCAUGUAGGGAUGGAAGCCAUGAAAUACAUUGUGAAAAAUCAUCAA	NW_013185706.1
cgr-miR-1306-3p	ACGTTGGCTCTGGTGGTGATG	CAGUCUCCACCACCUCCCCUGCAAACGUCCAGUGAUGCAGAGGUAAUGGACGUUGGCUCUGGUGGUGAUGGACAGUCCGA	NW_013185666.1
tgu-miR-17a-3p	ACTGCAGTGAAGGCACTTGTAG	GUCAAAGUGCUUACAGUGCAGGUAGUGAUAUAUAGAACCUACUGCAGUGAAGGCACUUGUAGCAUUAUGUUG	NW_013185875.1
bta-miR-125b	TCCCTGAGACCCTAACTTGTGA	GACUUUUCCUAGUCCCUGAGACCCUAACUUGUGAGGUAUUUUAGUAGCAUCACAAGUCAGGCUCUUGGGACCUAGGCGGAGGGGA	NW_013185707.1
efu-miR-138b	AGCTGGTGTTGTGAATCAGGCCGAC	UGGCUGCUGCAGCUGGUGUUGUGAAUCAGGCCGACGAGCAGCGCUUCCUCUUACCCGGCUAUUUCACGACACCAGGGUUGCAUCAUACC	NW_013185791.1
mdo-miR-1329-5p	TACAGTGATCAGGTTATGATGG	UACAGUGAUCAGGUUAUGAUGGAUUUCUCAAGUAAGCACCUCGUAGCUUGGUCACGAUAUC	NW_013185664.1
eca-miR-133b	TTTGGTCCCCTTCAACCAGCTA	UGGCUGGUCAAACGGAACCAAGUCCGUCUUCCUGAGAGGUUUGGUCCCCUUCAACCAGCUA	NW_013185717.1
ppy-miR-1	TGGAATGTAAAGAAGTATGTAT	UGGGAAACAUACUUCUUUAUAUGCCCAUAUGGACCUGCUAAGCUAUGGAAUGUAAAGAAGUAUGUAUCUCA	NW_013185749.1
ppa-miR-135	TATGGCTTTTTATTCCTATGTGA	AGAUAAAUUCACUCUAGUGCUUUAUGGCUUUUUAUUCCUAUGUGAUAGUAAUAAAGUCUCAUGUAGGGAUGGAAGCCAUGAAAUACAUUGUGAAAAAUCA	NW_013185706.1
cgr-miR-15b-5p	TAGCAGCACATCATGGTTTACA	AAAGUACUAUAGCAGCACAUCAUGGUUUACAUACUAUAGUCAAGAUGCGAAUCAUUAUUUGCUGCUCUAGAAAUUUAA	NW_013185801.1
cfa-miR-21	TAGCTTATCAGACTGATGTTGA	UAGCUUAUCAGACUGAUGUUGACUGUUGAAUCUCAUGGCAACAGCAGUCGAUGGGCUGUC	NW_013185892.1
aca-miR-301b-5p	GCTCTGACAGTGTTGCACTAC	AGGCUGCUGGGAUUGAUGGCUCUGACAGUGUUGCACUACUGUCUACACAAAUUAAGCAGUGCAAUAAUAUUGUCAAAGCAUUUGGUUCCAGUCC	NW_013185666.1
rno-miR-30e-3p	CTTTCAGTCGGATGTTTACAGC	GGGCAGUCUUUGCUACUGUAAACAUCCUUGACUGGAAGCUGUAAGGUGUUGAGAGGAGCUUUCAGUCGGAUGUUUACAGCGGCAGGCUGCCA	NW_013185716.1
oha-miR-190a-5p	TGATATGTTTGATATATTAGGTT	GACUCUGUGUGAUAUGUUUGAUAUAUUAGGUUGUAAUUUAGCCCAACUAUAUAUCAAACAUUCCUACGGUGU	NW_013185678.1
bta-miR-103	AGCAGCATTGTACAGGGCTATGA	UUGUGCUUUCAGCUUCUUUACAGUGCUGCCUUGUAGCAUUCAGGUCAAGCAGCAUUGUACAGGGCUAUGAAAGAAC	NW_013185704.1
mdo-let-7f-1-3p	CTATACAATCTATTGCCTTCCC	UCAGAGUGAGGUAGUAGAUUGUAUAGUUGUGGGGUAGUGAUUUUACCCUGUUCAGGAGAUAACUAUACAAUCUAUUGCCUUCCCUGA	NW_013185740.1
ocu-miR-125b-5p	TCCCTGAGACCCTAACTTGTGA	UCCCUGAGACCCUAACUUGUGAGGUAUUUUAGUAACAUCACAAGUCAGGCUCUUGGGACCU	NW_013185707.1
aca-miR-199b-5p	CCCAGTGTTCGGACTACCTGT	CCUCCACUCCGUCUGCCCAGUGUUCGGACUACCUGUUCAGGACUACGAGAUUGUACAGUAGUCUGCACAUUGGUUAGGCUGUGCUGGGAUAUACCGCA	NW_013185903.1
chi-miR-27b-3p	TTCACAGTGGCTAAGTTCTGC	GCGACGACCUCUCUGACGAGGUGCAGAGCUUAGCUGAUUGGUGAACAGUGACUGGUUUCCGCUUUGUUCACAGUGGCUAAGUUCUGCACCUGAAGAGAAGGUGA	NW_013185905.1
lla-miR-19a	TGTGCAAATCTATGCAAAACTGA	GCAGUCCUCUGUUAGUUUUGCAUAGUUGCACUACAAGAAGCAUGUAGUUGUGCAAAUCUAUGCAAAACUGAUGGUGGCCUGC	NW_013185875.1
tgu-miR-2188-3p	ATATATGTGGTCAGACCTATC	GAGGUUAGAUGGCACUUUGGGGUUUCCUUCUGAGGAAUAUCAGACCUGUGGGAAAGGUCCAACCUCACAUGUCCUGUAUAGAAUAAAGAGGGAUAUAUGUGGUCAGACCUAUCCCACAAGUCCUGUAUUCUUACUCAAGUUCAGAGACCUUGACAUGCCAUCUGAUCUU	NW_013185822.1
hsa-miR-455-5p	TATGTGCCTTTGGACTACATCG	UCCCUGGCGUGAGGGUAUGUGCCUUUGGACUACAUCGUGGAAGCCAGCACCAUGCAGUCCAUGGGCAUAUACACUUGCCUCAAGGCCUAUGUCAUC	NW_013185708.1
xtr-miR-101a	TACAGTACTGTGATAACTGAAG	AGGCUGCCCUGGCUCAGUUAUCACAGUGCUGAUGCUGUCUACUCUAAAGGUACAGUACUGUGAUAACUGAAGGAUGGUAGCCA	NW_013185802.1
ocu-miR-16a-5p	TAGCAGCACGTAAATACTGGCG	UAGCAGCACGUAAAUACUGGCGUUAAGAUUCUAAAAUUAUCUCCAGUAUUAACUGUGCUGCUGAA	NW_013185688.1
mdo-miR-29a-3p	TAGCACCATTTGAAATCGGTT	CCGAUUUCUCUUGGUGUUCAGAGUCUGUUUUUGUCUAGCACCAUUUGAAAUCGGUU	NW_013185757.1
rno-miR-29b-3p	TAGCACCATTTGAAATCAGTGTT	CUUCUGGAAGCUGGUUUCACAUGGUGGCUUAGAUUUUUCCAUCUUUGUAUCUAGCACCAUUUGAAAUCAGUGUUUUAGGAG	NW_013185757.1
lla-miR-218	TTGTGCTTGATCTAACCATGT	GUGAUAAUGUAGCGAGAUUUUCUGUUGUGCUUGAUCUAACCAUGUGGUUGCGAGGUAUGAGUAAAACAUGGUUCCGUCAAGCACCAUGGAACGUCACGCAGCUUUCUACA	NW_013185655.1
ssc-miR-24-3p	TGGCTCAGTTCAGCAGGAACAG	GACCCGCCCUCCGGUGCCUACUGAGCUGAUAUCAGUUCUCAUUUUACACACUGGCUCAGUUCAGCAGGAACAGGAGUCGA	NW_013185905.1
mdo-miR-1-3p	TGGAATGTAAAGAAGTATGTAT	ACAUACUACUUUAUAUGCCCAUAUGAACGUGCUAAGCUAUGGAAUGUAAAGAAGUAUGUAU	NW_013185749.1
ppy-miR-34c-5p	AGGCAGTGTAGTTAGCTGATTGC	AGUCUAGUUACUAGGCAGUGUAGUUAGCUGAUUGCUAAUAGUACCAAUCACUAACCACACGGCCAGGUAAAAAGAUU	NW_013185736.1
cgr-miR-137-3p	TTATTGCTTAAGAATACGCGTAG	CUCUUCGGUGACGGGUAUUCUUGGGUGGAUAAUACGGAUUACGUUGUUAUUGCUUAAGAAUACGCGUAGUCGAGGAGA	NW_013185732.1
tch-miR-107	AGCAGCATTGTACAGGGCTAT	AGCUUCUUUACAGUGUUGCCUUGUGGCAUGGAGUUCAAGCAGCAUUGUACAGGGCUAU	NW_013185654.1
xla-miR-143-3p	TGAGATGAAGCACTGTAGCTC	GGUGCAGUGCUGCAUCUCUGGUCAAUUGUGAGUCUGAGAUGAAGCACUGUAGCUC	NW_013185683.1
gga-let-7b	TGAGGTAGTAGGTTGTGTGGTT	CAGGAUGAGGUAGUAGGUUGUGUGGUUUCAGGGUAGUGAUUUUGCCCCAAUCAGGAGAUAACUAUACAACCUACUGCCUUCCCUG	NW_013185718.1
cfa-miR-16	TAGCAGCACGTAAATATTGGCG	UAGCAGCACGUAAAUAUUGGCGUAGUGAAAUAAAAAUUAAACACCAAUAUUAUUGUGCUGCUUUA	NW_013185801.1
tch-miR-20a-5p	TAAAGTGCTTATAGTGCAGGTA	UAAAGUGCUUAUAGUGCAGGUAGUGUUUAGUUAUCUACUGCAUUAUGAGCACUUAAAGU	NW_013185875.1
hsa-let-7d-5p	AGAGGTAGTAGGTTGCATAGTT	CCUAGGAAGAGGUAGUAGGUUGCAUAGUUUUAGGGCAGGGAUUUUGCCCACAAGGAGGUAACUAUACGACCUGCUGCCUUUCUUAGG	NW_013185740.1
tgu-miR-181a-2-3p	ACCATCGACCGTTGACTGTACC	AGCUUCAGUGAACAUUCAACGCUGUCGGUGAGUUUGAGAACUAGAAAAAACCAUCGACCGUUGACUGUACCUU	NW_013185748.1
ggo-miR-204	TTCCCTTTGTCATCCTATGCCT	GGCUACAGUCUUUCUUCAUGUGACUCGUGGACUUCCCUUUGUCAUCCUAUGCCUGAGAAUAUAUGAAGGAGGCUGGGAAGGCAAAGGGACGUUCAAUUGUCAUCACUGGC	NW_013185824.1
tgu-miR-106-5p	AAAAGTGCTTACAGTGCAGGTAG	CAAGUUGUGCAAAAGUGCUUACAGUGCAGGUAGAGUUCAGGAUCUACUGCAGUUUAAGCACUUCUGGCAUUAC	NW_013185711.1
xtr-miR-142-5p	CATAAAGTAGAAAGCACTAC	CAGUGCAGCCACCCAUAAAGUAGAAAGCACUACUAGACAGGACUGAACGCUGUAGUGUUUCCUACUUUAUGGAUGAGUGUACUGGG	NW_013185753.1
eca-miR-199a-5p	CCCAGTGTTCAGACTACCTGTTC	GCUCCGUCGCCCCAGUGUUCAGACUACCUGUUCAGGACAAUGCCGUUGUACAGUAGUCUGCACAUUGGUUAGACUGGGC	NW_013185760.1
ocu-miR-184-3p	TGGACGGAGAACTGATAAGGGT	CCCUUAUCACUUUUCCAGCCCAGCUUUGUGACUCUGACUGUUGGACGGAGAACUGAUAAGGGU	NW_013185972.1
tgu-miR-101-3p	GTACAGTACTGTGATAACTGAA	UGGCUCAGUUAUCACAGUGCUGAUGCUGUCUCUUGUAAAGGUACAGUACUGUGAUAACUGAAGGAUGGCAGC	NW_013185802.1
ssa-miR-204-5p	TTCCCTTTGTCATCCTATGCCT	UUCCCUUUGUCAUCCUAUGCCUGGAGAUCGUGAUAAGGCAGGGACAGCAAAGGGAUGC	NW_013185678.1
aca-miR-19a-3p	TGTGCAAATCTATGCAAAACTG	GCAGUCCUCUGUUAGUUUUGCAUAGUUGCACUACAAGAAGAAUGUAGUUGUGCAAAUCUAUGCAAAACUGAUUGUGGCCUGUUA	NW_013185875.1
oha-miR-21-5p	TAGCTTATCAGACTGATGTTGA	CUUUCUGUCGGAUAGCUUAUCAGACUGAUGUUGACUGUUGGAUGUCAUGGCAACAACAGUCGGUAGGCUGUCUGACAUUUU	NW_013185892.1
ocu-miR-135a-5p	TATGGCTTTTTATTCCTATGTGA	UAUGGCUUUUUAUUCCUAUGUGAUAGUAAUAAAGUCUCAUGUAGGGAUGGAAGCCAUGAA	NW_013185706.1
ppy-miR-125b	TCCCTGAGACCCTAACTTGTGA	ACCAGACUUUUCCUAGUCCCUGAGACCCUAACUUGUGAGGUAUUUUAGUAACAUCACAAGUCAGGCUCUUGGGACCUAGGCGGAGGGGA	NW_013185707.1
chi-miR-301a-3p	CAGTGCAATAGTATTGTCAAAGC	ACUGCUAACGAAUGCUCUGACUUUAUUGCACUACUGUACUUUACAGCUAGCAGUGCAAUAGUAUUGUCAAAGCAUCUGAAAGCAG	NW_013185859.1
tch-miR-34c-5p	AGGCAGTGTAGTTAGCTGATTGC	AGGCAGUGUAGUUAGCUGAUUGCUAAUAGUACCAAUCACUAACCACACGGCCAGG	NW_013185736.1
ssa-let-7c-3p	CTGTACAACCTTCTAGCTTTCC	UGAGGUAGUAGGUUGUAUGGUUUAGAAUGACACCCUAGGAGUUAACUGUACAACCUUCUAGCUUUCC	NW_013185707.1
chi-miR-99a-5p	AACCCGTAGATCCGATCTTGT	CCCAUUGGCAUAAACCCGUAGAUCCGAUCUUGUGGUGAAGUGGACCGCACAAGCUCGCUUCUAUGGGUCUGUGUCAGUGUG	NW_013185707.1
mdo-miR-133a-2-5p	AGCTGGTAAAAAGGAACCAAAT	AGCUGGUAAAAAGGAACCAAAUCACCUGUGCGAUGGAUUUGGUCCCCUUCAACCAGCUGU	NW_013185713.1
gga-miR-135a-2-3p	ATGTAGGGATGGAAGCCATGAA	AGAUAAAUUCACUCUAGUGUUUUAUGGCUUUUUAUUCCUAUGUGAUAGUAAUAAAGUCUCAUGUAGGGAUGGAAGCCAUGAAAUACAUUGUGAAAAAUCA	NW_013185706.1
ssc-miR-101	TACAGTACTGTGATAACTGAA	GGCUGCCCUGGCUCAGUUAUCACAGUGCUGAUGCUGUCCAUUCUAAAGGUACAGUACUGUGAUAACUGAAGGAUGGCAGCC	NW_013185802.1
eca-miR-17	CAAAGTGCTTACAGTGCAGGTAG	CAAAGUGCUUACAGUGCAGGUAGUGAUAUAUGUGCAUCUACUGCAGUGAAGGCACUUGU	NW_013185875.1
gga-miR-200a-3p	TAACACTGTCTGGTAACGATGT	GGUCCUCUGUGGGCAUCUUACUAGACAGUGCUGGAUUUCUUGGAUCUAUUCUAACACUGUCUGGUAACGAUGUUUAAAGGGUGAACC	NW_013185820.1
sha-miR-181a-3p	ACCATCGACCGTTGATTGT	UUUUUUGAGGUUGCUUCAGUGAACAUUCAACGCUGUCGGUGAGUUUGGAAUUAAAAUGAAAACCAUCGACCGUUGAUUGUACCCUACAGCUAACCGAC	NW_013185767.1
ppa-miR-222	AGCTACATCTGGCTACTGGGTCTC	CUCAGUAGCCAGUGUAGAUCCUGUCUUUCGUAAUCAGCAGCUACAUCUGGCUACUGGGUCUC	NW_013185698.1
mdo-miR-30d-3p	TTTCAGTCGGATGTTTACAGC	UGUAAACAUCCUUGACUGGAAGCUGUAAGGUGCUUGGAGGAGCUUUCAGUCGGAUGUUUACAGC	NW_013185716.1
mmu-miR-125b-5p	TCCCTGAGACCCTAACTTGTGA	GCCUAGUCCCUGAGACCCUAACUUGUGAGGUAUUUUAGUAACAUCACAAGUCAGGUUCUUGGGACCUAGGC	NW_013185707.1
oha-miR-30a-3p	CTTTCAGTCGGATGTTTGCAGC	GGGAGCGAUUGUAAACAUCCUCGACUGGAAGCUGUGAAGAAGCAGACAGGGCUUUCAGUCGGAUGUUUGCAGCUGCCAACU	NW_013185662.1
gga-miR-375	TTTGTTCGTTCGGCTCGCGTTA	CCUGGCGUCGAGCCCCACGUGCAAGACCUGACCUGAACGUUUUGUUCGUUCGGCUCGCGUUAGGC	NW_013185731.1
tch-miR-221-3p	AGCTACATTGTCTGCTGGGTT	ACCUGGCAUACAAUGUAGAUUUCUGUGUUUGUUGGGCAACAGCUACAUUGUCUGCUGGGUU	NW_013185698.1
xla-miR-10b-3p	AGATTCGATTCTAGGGGGATA	UACCCUGUAGAACCGAAUUUGUGUGGUUUUAACAUAGUCACAGAUUCGAUUCUAGGGGGAUA	NW_013185660.1
bta-let-7g	TGAGGTAGTAGTTTGTACAGTT	AGGCUGAGGUAGUAGUUUGUACAGUUUGAGGGUCUAUGAUACCACCCGGUACAGGAGAUAACUGUACAGGCCACUGCCUUGCC	NW_013185786.1
gga-miR-7	TGGAAGACTAGTGATTTTGTTG	CUGUGGUCUGGCUCUGUGUGGAAGACUAGUGAUUUUGUUGUUAUGAUUUAUAAAGGUGACAACAAAUCAUAGCCUGCCAUACAGCACAGAUCUUC	NW_013185837.1
dre-miR-455-3p	ATGCAGTCCATGGGCATATACAC	UCCCUGGUGUGAGGGUAUGUGCCCUUGGACUACAUCGUGGAAGCCAGCACCAUGCAGUCCAUGGGCAUAUACACUUGCCUCAAGGCCUAGAUCUUC	NW_013185708.1
oan-miR-142-5p	CATAAAGTAGAAAGCACTACT	CGACAGACAGACAGACAGUGCAGUCAUCCAUAAAGUAGAAAGCACUACUAACAGCGCUGUAGGGUGUAGUGUUUCCUACUUUAUGGAUGAGUGUACUGUGGGCUUCGGAG	NW_013185753.1
eca-miR-23b	ATCACATTGCCAGGGATTACC	GGCUGCUUGGGUUCCUGGCAUGCUGAUUUGUGACUUAAGAUUAAAAUCACAUUGCCAGGGAUUACCACGCAACC	NW_013185905.1
gga-miR-181b-2-3p	TCACTGATCAATGAATGCAAA	CUAAUGGCUGCAAUCAACAUUCAUUGCUGUCGGUGGGUUUUCAUUGCUAUCAACUCACUGAUCAAUGAAUGCAAACUGCGGACCA	NW_013185748.1
mdo-miR-214-5p	TGCCTGTCTACACTTGCTGTGC	GGGCUGGCUGGACGGAGUUGUCAUGUGUCUGCCUGUCUACACUUGCUGUGCAGAACAUCCUCUCACCUGUACAGCAGGCACAGACAGGCAGUCACAUGACAACCCAGCCU	NW_013185760.1
gga-miR-32-5p	TATTGCACATTACTAAGTTGC	GGAGAUAUUGCACAUUACUAAGUUGCAUGUUGUCACGGCCUCAGUGCAAUUUAGUGUGUGCGAUACUUUC	NW_013185911.1
xtr-miR-135	TATGGCTTTTTATTCCTATGTGA	AGAUAAAUUCACUGUGGUGUUUUAUGGCUUUUUAUUCCUAUGUGAUAGUAAUAAUGUCUCAUGUAGGGAUGGAAGCCAUGAAAUACAUUGUGAAAAGUCA	NW_013185706.1
hsa-let-7f-2-3p	CTATACAGTCTACTGTCTTTCC	UGUGGGAUGAGGUAGUAGAUUGUAUAGUUUUAGGGUCAUACCCCAUCUUGGAGAUAACUAUACAGUCUACUGUCUUUCCCACG	NW_013185740.1
oha-miR-101a-3p	GTACAGTACTGTGATAACTGAA	CAGGCUGCCCUGGCUCAGUUAUCACUGUGCUGAUGCUGUCUAUACUAAAGGUACAGUACUGUGAUAACUGAAGGAUGGUAGC	NW_013185802.1
bta-miR-1	TGGAATGTAAAGAAGTATGTAT	ACCUACUCAGAGUACAUACUUCUUUAUGUACCCAUAUGAACAUACAAUGCUAUGGAAUGUAAAGAAGUAUGUAUUUUUGGUAGGC	NW_013185713.1
hsa-miR-103a-3p	AGCAGCATTGTACAGGGCTATGA	UUGUGCUUUCAGCUUCUUUACAGUGCUGCCUUGUAGCAUUCAGGUCAAGCAGCAUUGUACAGGGCUAUGAAAGAACCA	NW_013185704.1
tgu-miR-142-5p	CCCATAAAGTAGAAAGCACT	UGCAGUCACCCAUAAAGUAGAAAGCACUACUAAACAGCACUGCAGGGUGUAGUGUUUCCUACUUUAUGGAU	NW_013185753.1
mml-miR-214-5p	TGCCTGTCTACACTTGCTGTGC	GGCCUGGCUGGACAGAGUUGUCAUGUGUCUGCCUGUCUACACUUGCUGUGCAGAACAUCCGCUCACCUGUACAGCAGGCACAGACAGGCAGUCACAUGACAACCCAGCCU	NW_013185760.1
gga-miR-128-2-5p	GGGGGCCGTTACACTGTAAGAGA	UGUCCAGCUGGAAGGGGGGCCGUUACACUGUAAGAGAGUGAGUAGCAGGUCUCACAGUGAACCGGUCUCUUUUCCUGCUGUGUC	NW_013185765.1
gga-miR-33-5p	GTGCATTGTAGTTGCATTGC	CUGUAGUGCAUUGUAGUUGCAUUGCAUGUGCUGGCAGUAACUGUGCAAUGUUCCUGCAGUGCAGUACAG	NW_013185658.1
tgu-miR-193a-5p	CGGGGTTTTGGGGGCGAGATGA	AGUCGGGGUUUUGGGGGCGAGAUGAGCUUAUGUUUUAUCCAACUGGCCCACAAAGUCCCGCUUUUGGUGGUC	NW_013185755.1
ocu-miR-365-2-5p	AGGGACTTTCAGGGGCAGCTGTG	AGGGACUUUCAGGGGCAGCUGUGUUUCCUGACUCAGUCAUAAUGCCCCUAAAAAUCCUUAU	NW_013185685.1
oha-let-7a-2-3p	TAACTATACAATCTACTGTCTTTC	UCCUUUGGGGUGAGGUAGUAGGUUGUAUAGUUUUAGGGUUAGACCCUGACUGUCAGAUAACUAUACAAUCUACUGUCUUUCCUGAAG	NW_013185718.1
gga-miR-148a-5p	AAAGTTCTGTGACACTCAGACT	GAAGCAAAGUUCUGUGACACUCAGACUCUGGUUACGAUAGCAGUCAGUGCACUACAGAACUUUGUCUC	NW_013185661.1
ppy-miR-142-3p	TGTAGTGTTTCCTACTTTATGGA	GACAGUGCAGUCACCCAUAAAGUAGAAAGCACUACUAACAGCACUGGAGGGUGUAGUGUUUCCUACUUUAUGGAUGAGUGUACUGUG	NW_013185753.1
mmu-miR-18a-5p	TAAGGTGCATCTAGTGCAGATAG	UGCGUGCUUUUUGUUCUAAGGUGCAUCUAGUGCAGAUAGUGAAGUAGACUAGCAUCUACUGCCCUAAGUGCUCCUUCUGGCAUAAGAAGUUAUGUC	NW_013185875.1
aca-miR-7-5p	TGGAAGACTAGTGATTTTGTTGT	UGUUGGCCUAGUUCUGUGUGGAAGACUAGUGAUUUUGUUGUUUUUAGAUAACUAAAUUGACAACAAAUCGCAGUCUACCAUAUGGCACAGGCCAUAACCUCU	NW_013185850.1
gga-miR-302b-3p	TAAGTGCTTCCATGTTTTAGTAG	CCCUUUUACUUUAACAUGGAGGUGCUUUCUGUGAUUUUACAAAAGUAAGUGCUUCCAUGUUUUAGUAGAGGU	NW_013185723.1
aca-miR-10a-3p	AAATTCGCGTCTAGGGGAAT	GUAUGUACCCUGUAGAUCCGAAUUUGUGUAAAAGAAACUGCGUCACAAAUUCGCGUCUAGGGGAAUAUGUAGUAGACACAAAC	NW_013185953.1
ppy-miR-126	TCGTACCGTGAGTAATAATGCG	CGCUGGCGACGGGACAUUAUUACUUUUGGUACGCGCUGUGACACUUCAAACUCGUACCGUGAGUAAUAAUGCGCCGUCCAC	NW_013185748.1
ssc-miR-20a-5p	TAAAGTGCTTATAGTGCAGGTA	GUAGCACUAAAGUGCUUAUAGUGCAGGUAGUGUUUAGUUAUCUACUGCAUUAUGAGCACUUAAAGUACUGC	NW_013185875.1
ppa-miR-29b	TAGCACCATTTGAAATCAGT	CUUCUGGAAGCUGGUUUCACAUGGUGGCUUAGAUUUUUCCAUCUUUGUAUCUAGCACCAUUUGAAAUCAGUGUUUUAGGAG	NW_013185757.1
gga-miR-301a-3p	CAGTGCAATAATATTGTCAAAGCAT	UGGCUGCUGGUAUCGCUGGCUCUGACAAUGUUGCACUACUGUCUGCACAAAUAAAGCAGUGCAAUAAUAUUGUCAAAGCAUUUGGUUCCAGUC	NW_013185666.1
mmu-miR-221-5p	ACCTGGCATACAATGTAGATTTCTGT	AUCCAGGUCUGGGGCAUGAACCUGGCAUACAAUGUAGAUUUCUGUGUUUGUUAGGCAACAGCUACAUUGUCUGCUGGGUUUCAGGCUACCUGGAA	NW_013185698.1
mmu-miR-30f	GTAAACATCCGACTGAAAGCTC	UGGCAGCCUGCCGCUGUAAACAUCCGACUGAAAGCUCCUCUCAACACCUUACAGCUUCCAGUCAAGGAUGUUUACAGUAGCAAAGACUGCCC	NW_013185716.1
hsa-miR-128-3p	TCACAGTGAACCGGTCTCTTT	UGUGCAGUGGGAAGGGGGGCCGAUACACUGUACGAGAGUGAGUAGCAGGUCUCACAGUGAACCGGUCUCUUUCCCUACUGUGUC	NW_013185765.1
tch-miR-365a-3p	TAATGCCCCTAAAAATCCTTAT	AGGGACUUUUGGGGGCAGAUGUGUUACCAUUCCACUACCAUAAUGCCCCUAAAAAUCCUUAU	NW_013185755.1
mml-miR-27b-5p	AGAGCTTAGCTGATTGGTGAACA	ACCUCUCUAACAAGGUGCAGAGCUUAGCUGAUUGGUGAACAGUGAUUGGUUUCCGCUUUGUUCACAGUGGCUAAGUUCUGCACCUGAAGAGAAGGUG	NW_013185905.1
gga-miR-135a-1-3p	ATATAGGGATTGAAGCCGTGCA	GCCUCACUGUCCUGUAUGGCUUUUUAUUCCUAUGUGAUUAUACAUCCCGCUUCAUAUAGGGAUUGAAGCCGUGCAAGGCGCUGGGGUC	NW_013185786.1
ipu-miR-199a-5p	CCCAGTGTTCAGACTACCTGTTC	CCCAGUGUUCAGACUACCUGUUCAGGGCGUAGAGAUUGUACAGUAGUCUGCACAUUGGUU	NW_013185903.1
gga-miR-301a-5p	TCTGACAATGTTGCACTACT	UGGCUGCUGGUAUCGCUGGCUCUGACAAUGUUGCACUACUGUCUGCACAAAUAAAGCAGUGCAAUAAUAUUGUCAAAGCAUUUGGUUCCAGUC	NW_013185666.1
cgr-miR-124	TAAGGCACGCGGTGAATGCCAA	ACUCUGCCCUCCGUGUUCACAGCGGACCUUGAUUUAAUGUCAUACAAUUAAGGCACGCGGUGAAUGCCAAGAGCGGAGCC	NW_013185728.1
gga-miR-15c-5p	TAGCAGCACATCATGGTTTGTA	UGAGGAGAUGUAGCAGCACAUCAUGGUUUGUAGGGACAAGGAGAUACAGACCAUUCUGGGCUGCCUCAUUACCUCA	NW_013185711.1
aca-miR-217-5p	TACTGCATCAGGAACTGATTGG	UUUUGAUGUCGCAGAUACUGCAUCAGGAACUGAUUGGGGAAUAAUCAUGUACCAUCAGUUCCUAAUGCAUUGCCUUCAGCAUCUAAA	NW_013185774.1
tgu-miR-1677-5p	TCCTGCACCGCTGAAGTCA	UAGGGUCUGAUCCUGCACCGCUGAAGUCAAUGGAAGCUUUGUCAUUGACUUCAAUAGGAGCAGGAUUUGAACCUUA	NW_013185691.1
ppy-miR-193b	AACTGGCCCTCAAAGTCCCGCT	GUGGUCUCAGAAUCGGGGUUUUGAGGGCGAGAUGAGUUUAUGUUUUAUCCAACUGGCCCUCAAAGUCCCGCUUUUGGGGUCAU	NW_013185755.1
pol-let-7b-3p	CTATACAACCTACTGCCTTCC	UGAGGUAGUAGGUUGUGUGGUUUCAGGGUUGUGAUUUUACCCCAUCAGGAGCUAACUAUACAACCUACUGCCUUCC	NW_013185718.1
cfa-miR-23b	ATCACATTGCCAGGGATTA	GUUCCUGGCAUGCUGAUUUGUGACUUAAGAUUAAAAUCACAUUGCCAGGGAUUA	NW_013185905.1
rno-miR-15a-5p	TAGCAGCACATAATGGTTT	CCUUGGAGUAAAGUAGCAGCACAUAAUGGUUUGUGGAUUUUGAAAAGGUGCAGGCCAUAUUGUGCUGCCUCAAAAUACAAGGA	NW_013185688.1
mmu-miR-126b-3p	CGCGTACCAAAAGTAATAATGTG	AUUAUUACUCACGGUACGAGUUUGAAGUGUCACAGCGCGUACCAAAAGUAAUAAUGUG	NW_013185748.1
tgu-miR-1662	TTGACATCATCATACTTGGGAT	UGGGCUUGACAUCAUCAUACUUGGGAUGUAUGACACGAAGUCCCAAGCAGGCUGAUGUCAGGCCCA	NW_013185705.1
oha-miR-133a-2-5p	AGCTGGTAAAATGGAACCAAATC	CUUUGCUAAAGCUGGUAAAAUGGAACCAAAUCAAGUGUUCAAUGGAUUUGGUCCCCUUCAACCAGCUGUAGCUGUGC	NW_013185749.1
ssa-miR-365-3p	TAATGCCCCTAAAAATCCTTAT	AGGGACUUUUAGGGGCAGCUGUGUUUUAUUAACCCAGUCAUAAUGCCCCUAAAAAUCCUUAU	NW_013185685.1
rno-miR-29a-5p	ACTGATTTCTTTTGGTGTTCAG	ACCCCUUAGAGGAUGACUGAUUUCUUUUGGUGUUCAGAGUCAAUAGAAUUUUCUAGCACCAUCUGAAAUCGGUUAUAAUGAUUGGGGA	NW_013185724.1
tgu-miR-456-3p	CAGGCTGGTTAGATGGTTGTC	GUGUGUGUGAGCAGGCAUCUUCUCAGCCUACAUGUGGAUUCCUAAAUCUGCAGGCUGGUUAGAUGGUUGUCAUGCAUUC	NW_013185659.1
gga-miR-1451-5p	TCGCACAGGAGCAAGTTACCGC	CAGAGCAAGCGCAGGAGCUGCUGCCUCGCACAGGAGCAAGUUACCGCGUUCAGCUCGCCUGCCGUAACUCGCUGCUGUGAGAGGCAGCGGCUCCUGGCUCUCCCUGCUCC	NW_013185691.1
cfa-miR-138a	AGCTGGTGTTGTGAATCAGGCCG	AGCUGGUGUUGUGAAUCAGGCCGUUGCCAAUCAGAGAACGGCUACUUCACAACACCAGGGUC	NW_013185797.1
tgu-miR-130a-5p	GCCCTTTTTCTGTTGTACTAC	AGAGCCCUUUUUCUGUUGUACUACUGGCAAUUAUGAUGAGCAGUGCAAUAUUAAAAGGGCAUUGGCUGGCAG	NW_013185666.1
gga-miR-1743	TGGAATGCAGCAATTATCACCT	AAAGUAGGCUCCACUGUGUUAAUCCUCUUGGAAUGCAGCAAUUAUCACCUACCAUAUAGGUGUUAAGUGCUGAAUUUCAAAGGGAUUAUCACUUUCCUCCUUU	NW_013185775.1
tgu-miR-23-3p	ATCACATTGCCAGGGATTACC	UUUGGGUUCCUGGCAUGAUGAUUUGUGACUUAAGAUUAAAAUCACAUUGCCAGGGAUUACCACGCAGCCAU	NW_013185905.1
age-miR-133a	TTGGTCCCCTTCAACCAGCTGT	ACAAUGCUUUGCUAGAGCUGGUAAAAUGGAACCAAAUCGCCUCUUCAAUGGAUUUGGUCCCCUUCAACCAGCUGUAGCUAUGCAUUGA	NW_013185713.1
ssa-let-7f-3p	CTATACAATCTATTGCCTTCCC	UGAGGUAGUAGAUUGUAUUGUUGUGGGGUAGUGAUUUUACCCUGAUCAGAAGAUAACUAUACAAUCUAUUGCCUUCCC	NW_013185740.1
mmu-miR-135a-2-3p	TGTAGGGATGGAAGCCATGAA	AGAUAAAUUCACUCUAGUGCUUUAUGGCUUUUUAUUCCUAUGUGAUCGUAAUAAAGUCUCAUGUAGGGAUGGAAGCCAUGAAAUACAUUGUGAAAAUUCA	NW_013185706.1
gga-miR-302c-3p	TAAGTGCTTCCATGTTTCAGTGG	CCUCCGCUUUAACAUGGAGGUACCUGCUGCCUACAAAAGUAAGUGCUUCCAUGUUUCAGUGGUGG	NW_013185723.1
cfa-miR-218	TTGTGCTTGATCTAACCATGT	UUGUGCUUGAUCUAACCAUGUGGUUGCCAGGUAUGAGUAAAACAUGGUUCCGUCAAGCACCAUG	NW_013185655.1
cgr-miR-18a-3p	ACTGCCCTAAGTGCTCCTTCTGG	GUGCUGAGUGCUUUUUGUUCUAAGGUGCAUCUAGUGCAGAUAGUGAAGUAGACUAGCAUCUACUGCCCUAAGUGCUCCUUCUGGCAUAAGAAGUUAUGUCGUC	NW_013185875.1
mml-let-7i-3p	TGCGCAAGCTACTGCCTTGCT	CUGGCUGAGGUAGUAGUUUGUGCUGUUGGUCGGGUUGUGACAUUGCCCGCUGUGGAGAUAACUGCGCAAGCUACUGCCUUGCUAG	NW_013185658.1
ola-miR-183-3p	GTGAATTACCATAGGGCCATA	UGACUCCUGUUCUGUGUAUGGCACUGGUAGAAUUCACUGUGAGAGCUCACUAUCAGUGAAUUACCAUAGGGCCAUAAACAGAGCAGAGAAA	NW_013185991.1
chi-miR-125b-3p	ACAAGTCAGGCTCTTGGGACC	GACUUUUCCUAGUCCCUGAGACCCUAACUUGUGAGGUAUUUUAGUAACAUCACAAGUCAGGCUCUUGGGACCUAGGCGGAGGG	NW_013185707.1
xla-miR-143-5p	GGTGCAGTGCTGCATCTCTGGT	GGUGCAGUGCUGCAUCUCUGGUCAAUUGUGAGUCUGAGAUGAAGCACUGUAGCUC	NW_013185683.1
hsa-miR-34a-5p	TGGCAGTGTCTTAGCTGGTTGT	GGCCAGCUGUGAGUGUUUCUUUGGCAGUGUCUUAGCUGGUUGUUGUGAGCAAUAGUAAGGAAGCAAUCAGCAAGUAUACUGCCCUAGAAGUGCUGCACGUUGUGGGGCCC	NW_013185820.1
cgr-miR-101a	TCAGTTATCACAGTGCTGATGC	AGGCUGCCCUGGCUCAGUUAUCACAGUGCUGAUGCUGUCCAUUCUAAAGGUACAGUACUGUGAUAACUGAAGGAUGGUAGCCA	NW_013185802.1
mml-miR-103-3p	AGCAGCATTGTACAGGGCTATGA	UUGUGCUUUCAGCUUCUUUACAGUGCUGCCUUGUAGCAUUCAGGUCAAGCAGCAUUGUACAGGGCUAUGAAAGAACCA	NW_013185704.1
mml-miR-24-3p	TGGCTCAGTTCAGCAGGAACAG	CUCCGGUGCCUACUGAGCUGAUAUCAGUUCUCAUUUUACACACUGGCUCAGUUCAGCAGGAACAGGAG	NW_013185905.1
ssc-miR-140-5p	AGTGGTTTTACCCTATGGTAG	CCUGCCAGUGGUUUUACCCUAUGGUAGGUUACGUCAUGCUGUUCUACCACAGGGUAGAACCACGGACAGG	NW_013185886.1
tgu-miR-338-3p	TCCAGCATCAGTGATTTTGTTG	AGCAACACUAUCCUGAUGCUGUCAGAGUAAGUGGUAAAGCUCCAGCAUCAGUGAUUUUGUUGUUAGUGGUAA	NW_013185677.1
tgu-miR-214-5p	TGCCTGTCTACACTTGCTGTGC	GACGGAGUUGUCAUGUGUCUGCCUGUCUACACUUGCUGUGCAGAACAUCCUCUCACCUGUACAGCAGGCACAGACAGGCAGUCGCAUGACAA	NW_013185760.1
ggo-miR-199a	CCCAGTGTTCAGACTACCTGTTC	AGGAAGCUUCUGGAGAUCCUGCUCCGUCGCCCCAGUGUUCAGACUACCUGUUCAGGACAAUGCCGUUGUACAGUAGUCUGCACAUUGGUUAGACUGGGCAAGGGAGAGCA	NW_013185760.1
dre-miR-137-3p	TTATTGCTTAAGAATACGCGTA	GGCUCUCUUCGGUGACGGGUAUUCUUGGGUGGAUAAUACGGCUCUCGUUGUUAUUGCUUAAGAAUACGCGUAGUUGAGGAGAGUC	NW_013185732.1
ppy-miR-107	AGCAGCATTGTACAGGGCTATCA	CUCUCUGCUUUCAGCUUCUUUACAGUGUUGCCUUGUGGCAUGGAGUUCAAGCAGCAUUGUACAGGGCUAUCAAAGCACAGA	NW_013185654.1
xla-miR-199-3p	ACAGTAGTCTGCACATTGGTTAG	CCCAGUGUUCAGACUACCUGUUCAGGACAAUGCUGUUGUACAGUAGUCUGCACAUUGGUUAG	NW_013185760.1
oha-miR-199c-5p	CCCAGTGTTCAGACTACCTGTTC	UCAACCUGCUCCGUCGCCCCAGUGUUCAGACUACCUGUUCAGGACAAUGCUGUUGUACAGUAGUCUGCACAUUGGUUAGACUGGGCAAGGGAAUGCA	NW_013185760.1
xtr-miR-30a-5p	TGTAAACATCCTCGACTGGAAG	GCGACUGUAAACAUCCUCGACUGGAAGCUGUGAAGCAGUUGAAGGGCUUUCAGUCAGAUGUUUGCAGCUGC	NW_013185662.1
ccr-miR-365	TAATGCCCCTAAAAATCCTTAT	AGCAAGAAAAAUGAGGGACUUUUAGGGGCAGCUGUGUUUUAUUAACCCAGUCAUAAUGCCCCUAAAAAUCCUUAUUGCUCUUGCAAU	NW_013185685.1
ocu-miR-27b-3p	TTCACAGTGGCTAAGTTCTGC	AGAGCUUAGCUGAUUGGUGAACAGUGAUUGGUUUCCGCCUUGUUCACAGUGGCUAAGUUCUGC	NW_013185905.1
xla-miR-107-3p	AGCAGCATTGTACAGGGCTAT	AGCUUCUUUACAGUGUUGCCUUGUGGCAUGGAGUUCAAGCAGCAUUGUACAGGGCUAU	NW_013185654.1
oha-miR-27b-5p	AGAGCTTAGCTGATTGGTGAACAG	AGUGAGGUGCAGAGCUUAGCUGAUUGGUGAACAGUGAUUGAUUUCCUCUUUGUUCACAGUGGCUAAGUUCUGCACCUGAAGA	NW_013185905.1
oha-miR-100-3p	ACACAAGCTTGTATCTATAGGT	CCUGCCGGUUGCCACAAACCCGUAGAUCCGAACUUGUGCUCCUAUCCUACACAAGCUUGUAUCUAUAGGUAUGUGUCUGCUUGG	NW_013185736.1
ocu-miR-124-3p	TTAAGGCACGCGGTGAATGCCAA	CGUGUUCACAGCGGACCUUGAUUUAAUGUCAUACAAUUAAGGCACGCGGUGAAUGCCAA	NW_013185728.1
mdo-miR-363	CGGGTGGATCACGATGCAAATT	UUUUGCUGUGUCGGGUGGAUCACGAUGCAAAUUUUGAUAAGUUUAAUAGGAGAAAAAAUUGCACGGUAUCCAUCUGUAAACCGCAAGAC	NW_013185711.1
mne-miR-125b	TCCCTGAGACCCTAACTTGTGA	ACCAGACUUUUCCUAGUCCCUGAGACCCUAACUUGUGAGGUAUUUUAGUAACAUCACAAGUCAGGCUCUUGGGACCUAGGCGGAGGGGA	NW_013185707.1
ocu-miR-100-5p	AACCCGTAGATCCGAACTTGTG	AACCCGUAGAUCCGAACUUGUGGUGAUAGUCCACACAAGCUUGCGUCUAUAGGUCUG	NW_013185736.1
mne-miR-19a	TGTGCAAATCTATGCAAAACTGA	GCAGUCCUCUGUUAGUUUUGCAUAGUUGCACUACAGGAAGAAUGUAGUUGUGCAAAUCUAUGCAAAACUGAUGGUGGCCUGC	NW_013185875.1
ssa-miR-18b-5p	TAAGGTGCATCTAGTGCAGATA	UAAGGUGCAUCUAGUGCAGAUAGUGAAGUAGACCAGCACCUACUGCCCUACGUGCUCCUUCUGGCA	NW_013185875.1
aca-let-7e-3p	TAACTATACAATCTACTGTCTTTC	AUGCUGUCCUUGAGGCUGAGGUAGUAGAUUGAAUAGUUGUGGAGCCUUAUUCUCCCUCUGAGCUAACUAUACAAUCUACUGUCUUUCCUAAGGAGACAGUAA	NW_013185962.1
tch-miR-30a-5p	TGTAAACATCCTCGACTGGA	UGUAAACAUCCUCGACUGGAAGCUGUGAAGCCACAGAUGGGCUUUCAGUCGGAUGUUUGCAGC	NW_013185662.1
gga-miR-99a-3p	CAAGCTCGCTTCTATGGGTCT	CCAAUUGGCAUAAACCCGUAGAUCCGAUCUUGUGUUGAAAUGCACUGCACAAGCUCGCUUCUAUGGGUCUGUGUCAGUAUG	NW_013185707.1
mdo-miR-29b-1-5p	GCTGGTTTCATATGGTGGTTTAGA	GCUUCUUCAGGAAGCUGGUUUCAUAUGGUGGUUUAGAUUUAACUACUGAGUGUCUAGCACCAUUUGAAAUCAGUGUUCUUGGAGGA	NW_013185724.1
ocu-miR-223-5p	CGTGTATTTGACAAGCTGAGTTG	CGUGUAUUUGACAAGCUGAGUUGGACACUCCGUGUGGUAGAGUGUCAGUUUGUCAAAUACCCCAA	NW_013185855.1
cgr-miR-125b-5p	TCCCTGAGACCCTAACTTGTGA	CUUUUCCUAGUCCCUGAGACCCUAACUUGUGAGGGAUUUUAGUAACAUCACAAGUCAGGCUCUUGGGACCUAGGCGGA	NW_013185707.1
hsa-miR-214-3p	ACAGCAGGCACAGACAGGCAGT	GGCCUGGCUGGACAGAGUUGUCAUGUGUCUGCCUGUCUACACUUGCUGUGCAGAACAUCCGCUCACCUGUACAGCAGGCACAGACAGGCAGUCACAUGACAACCCAGCCU	NW_013185760.1
gga-miR-190a-3p	CTATATATCAAACATATTCCT	UGCAGGACUCUGUGUGAUAUGUUUGAUAUAUUAGGUUGUUAUUUAAUCCAACUAUAUAUCAAACAUAUUCCUACAGUGUCCUGCC	NW_013185678.1
mdo-miR-181a-1-3p	CCATCGACCGTTGATTGTACC	UGAACAUUCAACGCUGUCGGUGAGUUUGGAAUUAAAAUGAAAACCAUCGACCGUUGAUUGUACC	NW_013185767.1
gga-miR-10a-3p	AAATTCGTATCTAGGGGAATA	CUAUAUGUACCCUGUAGAUCCGAAUUUGUGUAAAGGAAGUUGGGUCACAAAUUCGUAUCUAGGGGAAUAUGUAG	NW_013185953.1
tch-let-7i-5p	TGAGGTAGTAGTTTGTGCTGTT	UGAGGUAGUAGUUUGUGCUGUUGGUCGGGUUGUGACAUUGCCCGCUGUGGAGAUAACUGCGCAAGCUACUGCCUUGCU	NW_013185658.1
ocu-miR-193b-3p	AACTGGCCCACAAAGTCCCGCT	CGGGGUUUUGAGGGCGAGAUGAGUUUAUGUUUUAUCCAACUGGCCCACAAAGUCCCGCU	NW_013185755.1
oan-miR-218-3p	AAACATGGTTCTGTCAAGCA	GCAGUAUUGACGGUUUAGCGAGAUUUUCUGUUGUGCUUGAUCUAACCAUGUGGUUGCAAGGUAUGAGUAAAACAUGGUUCUGUCAAGCACCAUGGAAAGUCACGCAGCUUUCUACAGC	NW_013185655.1
hsa-miR-142-5p	CATAAAGTAGAAAGCACTACT	GACAGUGCAGUCACCCAUAAAGUAGAAAGCACUACUAACAGCACUGGAGGGUGUAGUGUUUCCUACUUUAUGGAUGAGUGUACUGUG	NW_013185753.1
tgu-miR-223	TGTCAGTTTGTCAAATACCCC	GUGUAUUUGACAAGCUGAGUCCGACACUCAGUGUGCAGAGUGUCAGUUUGUCAAAUACCCCAAGUGAGGCA	NW_013185855.1
gga-let-7j-5p	TGAGGTAGTAGGTTGTATAGTT	GUGAGGUAGUAGGUUGUAUAGUUUGGUGGGAGGGAUUCUGUCCCAUUUCAGGUGAUAACUAUACAGUCUAUUGCCUUCCUUAA	NW_013185962.1
ppy-miR-29c	TAGCACCATTTGAAATCGGTTA	AUCUCUUACACAGGCUGACCGAUUUCUCCUGGUGUUCAGAGUCUGUUUUUGUCUAGCACCAUUUGAAAUCGGUUAUGAUGUAGGGGGA	NW_013185757.1
tgu-miR-2984-3p	AATTTCACTCACAGCGGGCACTT	UGCUUCACCUGCGGAGCCUGCUGAGAGUGAAAUUGAUAAAGGACAGCACCAGCCCAGGCAAUUUCACUCACAGCGGGCACUUGCAGGUGAAGCA	NW_013185669.1
rno-miR-142-5p	CATAAAGTAGAAAGCACTACT	GACAGUGCAGUCACCCAUAAAGUAGAAAGCACUACUAACAGCACUGGAGGGUGUAGUGUUUCCUACUUUAUGGAUGAGUGUACUGUG	NW_013185753.1
tch-miR-142	GTAGTGTTTCCTACTTTATGGA	CAUAAAGUAGAAAGCACUACUAACAGCAAUGGAGGGUGUAGUGUUUCCUACUUUAUGGA	NW_013185753.1
cgr-miR-455-5p	TATGTGCCTTTGGACTACATCG	GGUGUGAGCGUAUGUGCCUUUGGACUACAUCGUGGACGCAGCACCAUGCAGUCCACGGGCAUAUACACUUGCCUCAAG	NW_013185708.1
gga-miR-143-3p	TGAGATGAAGCACTGTAGCTCG	UCUCCCAGCCCAAGGUGCAGUGCUGCAUCUCUGGUCAAUUGGGAGUCUGAGAUGAAGCACUGUAGCUCGGGAAGGGAGGA	NW_013185683.1
hsa-miR-135a-5p	TATGGCTTTTTATTCCTATGTGA	AGAUAAAUUCACUCUAGUGCUUUAUGGCUUUUUAUUCCUAUGUGAUAGUAAUAAAGUCUCAUGUAGGGAUGGAAGCCAUGAAAUACAUUGUGAAAAAUCA	NW_013185706.1
tni-miR-27b	TTCACAGTGGCTAAGTTCTGCA	AGGCACAGAGCUUAGCUGAUUGGUGAACAGUGAUUGAUUUCCUCUUUGUUCACAGUGGCUAAGUUCUGCACCUG	NW_013185905.1
tch-miR-199b-3p	ACAGTAGTCTGCACATTGGTT	CCCAGUGUUUAGACUAUCUGUUCAGGACUCCCGAAUUGUACAGUAGUCUGCACAUUGGUU	NW_013185903.1
ppa-miR-32	TATTGCACATTACTAAGTTGC	GGAGAUAUUGCACAUUACUAAGUUGCAUGUUGUCACGGCCUCAAUGCAAUUUAGUGUGUGUGAUAUUUUC	NW_013185911.1
mdo-miR-133a-1-5p	AGCTGGTAAAATGGAACCAAAT	CAAUGCUUUGCUAAAGCUGGUAAAAUGGAACCAAAUCACCUAUUCAAUGGAUUUGGUCCCCUUCAACCAGCUGUAGCUAUGCAUUGA	NW_013185713.1
gga-miR-1756b	TTCTCTGATTTACACTAGCTGAG	UGGGCCACAGUCACAGCUGGUGUAAAUCAGUGUGAGCUAAUGAAGUCAGUGGAGCUUCUCUGAUUUACACUAGCUGAGGUUAUGGCUCA	NW_013185703.1
chi-miR-137	ATTGCTTAAGAATACGCGTAGT	GGUCCUCUGACUCUCUUCGGUGACGGGUAUUCUUGGGUGGAUAAUACGGAUUACGUUGUUAUUGCUUAAGAAUACGCGUAGUCGAGGAGAGUACCAGCGGCAGGC	NW_013185732.1
cfa-miR-301a	CAGTGCAATAGTATTGTCAAAGC	CUGCUAACGAAUGCUCUGACUUUAUUGCACUACUGUACUUUACAGCUAGCAGUGCAAUAGUAUUGUCAAAGCAUCUGAAAGCAG	NW_013185859.1
gga-miR-10b-5p	TACCCTGTAGAACCGAATTTGT	CAGAACGUUAUUACGUUGUCUAUAUAUACCCUGUAGAACCGAAUUUGUGUGAUAUUCAUAUAGUCACAGAUUCGAUUCUAGGGGAAUAUAUGGUCGAUGCAAAAACUUCA	NW_013185660.1
tgu-miR-101-1-5p	TCGGTTATCATGGTACCGGTGC	UUUUUCGGUUAUCAUGGUACCGGUGCUGUAUACGUGAAAGGUACAGUACUGUGAUAACUGAAGAAUGGUGGU	NW_013185876.1
tch-miR-125b-5p	TCCCTGAGACCCTAACTTGTGA	UCCCUGAGACCCUAACUUGUGAUGUUUACCGUUUAAAUCCACGGGUUAGGCUCUUGGGAGCU	NW_013185736.1
gga-miR-217-5p	TACTGCATCAGGAACTGATTGGAT	AAAGUCACUGCAGAGUUCUUGAUGUCGCAGAUACUGCAUCAGGAACUGAUUGGAUAAUAAUCAGUCACCAUCAGUUCCUAAUGCAUUGCCUUCAGCAUCUAAACAAG	NW_013185774.1
ptr-miR-148a	TCAGTGCACTACAGAACTTTGT	GAGGCAAAGUUCUGAGACACUCCGACUCUGAGUAUGAUAGAAGUCAGUGCACUACAGAACUUUGUCU	NW_013185661.1
gga-miR-455-5p	TATGTGCCCTTGGACTACATCG	UCCCUGGUGUGAGGGUAUGUGCCCUUGGACUACAUCGUGGAAGCCAGCACCAUGCAGUCCAUGGGCAUAUACACUUGCCUCAAGGU	NW_013185708.1
fru-miR-133	TTTGGTCCCCTTCAACCAGCTG	AAUGCUUUGCUAAAGCUGGUAAAAUGGAACCAAAUCACCUCUUGAAUGGAUUUGGUCCCCUUCAACCAGCUGUAGCUAUGCUUUGAU	NW_013185713.1
ppy-miR-138	AGCTGGTGTTGTGAATCAGGCCG	CGUUGCUGCAGCUGGUGUUGUGAAUCAGGCCGACGAGCAGCGCAUCCUCUUACCCGGCUAUUUCACGACACCAGGGUUGCAUCA	NW_013185791.1
tgu-miR-181a-5p	AACATTCAACGCTGTCGGTGAGT	AGCUUCAGUGAACAUUCAACGCUGUCGGUGAGUUUGAGAACUAGAAAAAACCAUCGACCGUUGACUGUACCUU	NW_013185748.1
tgu-miR-135a-5p	TATGGCTTTTTATTCCTATGTGA	CCUCUGCUGUGGUUUAUGGCUUUUUAUUCCUAUGUGAUUGCUUUCCCGAACUCAUGUAGGGCGAAAAGCCAUGGGCUACACAGAGG	NW_013185757.1
aca-let-7e-5p	TGAGGTAGTAGATTGAATAGTT	AUGCUGUCCUUGAGGCUGAGGUAGUAGAUUGAAUAGUUGUGGAGCCUUAUUCUCCCUCUGAGCUAACUAUACAAUCUACUGUCUUUCCUAAGGAGACAGUAA	NW_013185962.1
rno-miR-19b-3p	TGTGCAAATCCATGCAAAACTGA	CACUGGUCUAUGGUUAGUUUUGCAGGUUUGCAUCCAGCUGUAUAAUAUUCUGCUGUGCAAAUCCAUGCAAAACUGACUGUGGUGGUG	NW_013185875.1
ocu-miR-103a-2-5p	AGCTTCTTTACAGTGCTGCCTTG	AGCUUCUUUACAGUGCUGCCUUGUAGCAUUCAGGUCAAGCAGCAUUGUACAGGGCUAUGA	NW_013185704.1
ipu-miR-455a	TATGTGCCCTTGGACTACATCG	UAUGUGCCCUUGGACUACAUCGUGGAAGCCAGCACCAUGCAGUCCAUGGGCAUAUACACU	NW_013185708.1
ssc-let-7i-3p	CTGCGCAAGCTACTGCCTTGCT	CUGGCUGAGGUAGUAGUUUGUGCUGUUGGUCGGGUUGUGACAUUGCCCGCUGUGGAGAUAACUGCGCAAGCUACUGCCUUGCUAG	NW_013185658.1
oan-let-7b-5p	TGAGGTAGTAGGTTGTGTGGTT	GGGAUGAGGUAGUAGGUUGUGUGGUUUCAGGGGAGUGAUUUUGCCCCAAUCAGAAGAUAACUAUACAGCCUACUGCCUUCCC	NW_013185718.1
cgr-miR-19b-3p	TGTGCAAATCCATGCAAAACTGA	GUCUAUGGUUAGUUUUGCAGGUUUGCAUCCAGCUGUAUAAUACUCUGCUGUGCAAAUCCAUGCAAAACUGACUGUGGUGG	NW_013185875.1
gga-miR-1c	TGGAATGGAAAGCAGTATGTAT	GGCUCAGUGGCUGGAAUGGAAAGCAGUAUGUAUUUUAUGUAAAAUAGAUUUGCAUUAUUAUUUAUUCAUGAGCU	NW_013185893.1
ssa-miR-133a-3-5p	AGCTGGTAAAAAGGAACCAAATC	AGCUGGUAAAAAGGAACCAAAUCACCUCUUGAAUGGAUUUGGUCCCCUUCAACCAGCUGU	NW_013185713.1
eca-miR-153	TTGCATAGTCACAAAAGTGATC	GUGUCAUUUUUGUGAUGUUGCAGCUAGUAAUAUGAGCCCAGUUGCAUAGUCACAAAAGUGAUCAUUG	NW_013185726.1
ggo-miR-19a	TGTGCAAATCTATGCAAAACTGA	GCAGUCCUCUGUUAGUUUUGCAUAGUUGCACUACAAGAAGAAUGUAGUUGUGCAAAUCUAUGCAAAACUGAUGGUGGCCUGC	NW_013185875.1
xla-miR-133b	TTGGTCCCCTTCAACCAGCTA	CUGCUAUGGCUGGUCAAACGGAACCAAGUCCGUCUUCCUUAGAGGUUUGGUCCCCUUCAACCAGCUAUUGCAGUA	NW_013185717.1
oha-miR-124-3p	TAAGGCACGCGGTGAATGCCAAG	CCUUCUCUCCGUGUUCACAGCGGACCUUGAUUUAAUGUCCAUACAAUUAAGGCACGCGGUGAAUGCCAAGAGAUCGG	NW_013185728.1
ssc-miR-23b	ATCACATTGCCAGGGATTACCA	CUCUGGCUGCUUGGGUUCCUGGCAUGCUGAUUUGUGACUUAAGAUUAAAAUCACAUUGCCAGGGAUUACCACGCAGCCAC	NW_013185905.1
mml-let-7a-5p	TGAGGTAGTAGGTTGTATAGTT	AGGCUGAGGUAGUAGGUUGUAUAGUUUAGAAUUACAUCAAGGGAGAUAACUGUACAGCCUCCUAGCUUUCCU	NW_013185736.1
chi-miR-29b-3p	TAGCACCATTTGAAATCAGT	CUUCUGGAAGCUGGUUUCACAUGGUGGCUUAGAUUUUUCCAUCUUUGUAUCUAGCACCAUUUGAAAUCAGUGUUUUAGGAGUAA	NW_013185757.1
oar-miR-199a-3p	ACAGTAGTCTGCACATTGGTT	UGGAAGCUUCUGGAGAUCCUGCUCCGUCGCCCCAGUGUUCAGACUACCUGUUCAGGACAAUGCCGUUGUACAGUAGUCUGCACAUUGGUUAGACUGGGCAAGGG	NW_013185760.1
tni-miR-190	TGATATGTTTGATATATTAGGT	CUGUCUGAUAUGUUUGAUAUAUUAGGUUGUUAUUCAGUCCAACUAUAUAUCAAACAUAUUCCUACAG	NW_013185678.1
mdo-miR-199b-3p	ACAGTAGTCTGCACATTGGTT	CCAGUGUUCAGACUACCUGUUCAGGACAAUGCUGUUGUACAGUAGUCUGCACAUUGGUU	NW_013185760.1
ptr-miR-99a	AACCCGTAGATCCGATCTTGTG	CCCAUUGGCAUAAACCCGUAGAUCCGAUCUUGUGGUGAAGUGGACCGCACAAGCUCGCUUCUAUGGGUCUGUGUCAGUGUG	NW_013185707.1
mml-miR-455-5p	TATGTGCCTTTGGACTACATCG	UCCCUGGCGUGAGGGUAUGUGCCUUUGGACUACAUCGUGGAAGCCAGCACCAUGCAGUCCAUGGGCAUAUACACUUGCCUCAAGGCCUAUGUCAUC	NW_013185708.1
ppy-miR-29a	CTAGCACCATCTGAAATCGGTT	AUGACUGAUUUCUUUUGGUGUUCAGAGUCAAUAUAAUUUUCUAGCACCAUCUGAAAUCGGUUAU	NW_013185724.1
gga-miR-16-5p	TAGCAGCACGTAAATATTGGTG	CCUACUUGUUCCGCCCUAGCAGCACGUAAAUAUUGGUGUAGUAAAAUAAACCUUAAACCCCAAUAUUAUUGUGCUGCUUAAGCGUGGCAGAGAU	NW_013185801.1
gga-miR-1677-5p	TCCTGCACCGCTGAAGTCAAT	AGGGUCUGAUCCUGCACCGCUGAAGUCAAUGGAAGUUUUGUCAUUGACUUCAGUAGGAGCAGGAUUUGAACCU	NW_013185691.1
gga-miR-23b-3p	ATCACATTGCCAGGGATTACC	UGUUGUGGCUGUUUGGGUUCCUGGCAUGAUGAUUUGUGAGUUAAGAUUAAAAUCACAUUGCCAGGGAUUACCACAUAGCCAUGACC	NW_013185905.1
mml-miR-30c-1-3p	TGGGAGAGGGTTGTTTACTCC	ACCAUGCUGUAGUGUGUGUAAACAUCCUACACUCUCAGCUGUGAGCUCAAGGUGGCUGGGAGAGGGUUGUUUACUCCUUCUGCCAUGGA	NW_013185716.1
xtr-miR-27b	TTCACAGTGGCTAAGTTCTGC	ACCUUUCUACCAAGGUGCAGAGCUUAGCUGAUUGGUGAACAGUGAUUGAUUCCCUCUUUGUUCACAGUGGCUAAGUUCUGCACCUGAAGAGAGGGC	NW_013185905.1
tgu-miR-1784-5p	TTCTGCTCTTATTGAAATCAGT	UGAUUUCUUGGGGCCCAAUUCUGCUCUUAUUGAAAUCAGUGAGAGUCCUGCCAUUGACUUAAAUGGGAGCAGAAUUGGGACCUAAGAGGACA	NW_013185659.1
xtr-miR-18a-3p	ACTGCCCTAAGTGCTCCTTCT	GUGCUUUUUGUCCUAAGGUGCAUCUAGUGCAGAUAGUGAAGUAGAUUAGCAUCUACUGCCCUAAGUGCUCCUUCUGGCAUAAAAAGU	NW_013185875.1
gga-miR-454-3p	TAGTGCAATATTGCTTATAGGGT	CCAUUAUCCAGCUUCCUAACCUUAAGGAUGAGACCCUAUCAAUAUUGCCUCUGCUUUUGUGCUCAGGGUAGUAGUGCAAUAUUGCUUAUAGGGUCUUUUCUUUUGAGGGUAUUCUUCAUGG	NW_013185666.1
oha-miR-216-5p	TAATCTCAGCTGGCAACTGTGAG	CAUAGAUGGCUGUGAAUUGGUUUAAUCUCAGCUGGCAACUGUGAGCAGUUAAUAAAUCCUCUCACAGUGGUAUCUGGGAUUAUACUAAACACAGCAAUUUCCGUGCU	NW_013185774.1
mdo-miR-10a-3p	AAATTCGTATCTAGGGGAATA	CUGUCUUCUGUAUAUACCCUGUAGAUCCGAAUUUGUGUAAGGAAUUUUGUGGUCACAAAUUCGUAUCUAGGGGAAUAUGUAGUUGACAUA	NW_013185953.1
cfa-miR-142	CCCATAAAGTAGAAAGCACTA	CCCAUAAAGUAGAAAGCACUACUAACAGCACUGGAGGGUGUAGUGUUUCCUACUUUAUGGAUG	NW_013185753.1
gga-miR-458b-3p	ATAGCTCTGAAAATGGCGCTG	AUGCUGUUUUUCCAGUACAUAUGGCAGUACCAUUCAAAGAGCUAUGACAAUGACGCUGUUUAUAGCUCUGAAAAUGGCGCUGCCAUCUGCACCACGGCCGCG	NW_013185683.1
aca-miR-221-5p	AACCTGGCATACAATGTAGAATT	UUGGGGCCUGAACCUGGCAUACAAUGUAGAAUUCUGUUUGUUAAGCAACAGCUACAUUGUCUGCUGGGUUUCAGGCUGUCU	NW_013185698.1
cfa-miR-128	TCACAGTGAACCGGTCTCTTT	GGGGGCCGAUACACUGUACGAGAGUGAGUAGCAGGUCUCACAGUGAACCGGUCUCUUU	NW_013185765.1
gga-miR-187-5p	GGCTACAACACAGGACATGGGA	AAACUAUUGUGAGACCUCCGGCUACAACACAGGACAUGGGAGCUUUUCUGAACCCUCGUGUCUUGUGUUGCAGCCAGAGGGGCACA	NW_013185911.1
oar-miR-30a-3p	CTTTCAGTCGGATGTTTGCAG	CUGUAAACAUCCUCGACUGGAAGCUGUGAGGCUGCAGAAAGGCUUUCAGUCGGAUGUUUGCAGCUGC	NW_013185662.1
tgu-miR-490-5p	CCATGGATCTCCAGGTGGGT	UCAUGAGUUCAUGCUUCGACACCAUGGAUCUCCAGGUGGGUCAAGAUUAUAGAGAUACACCAACCUGGAGGACUCCAUGCUGUCGAGCUGUUC	NW_013185665.1
rno-miR-125b-2-3p	ACAAGTCAGGCTCTTGGGACCT	ACCAGACUUUUCCUAGUCCCUGAGACCCUAACUUGUGAGGUAUUUUAGUAACAUCACAAGUCAGGCUCUUGGGACCUAGGCGGAGAGG	NW_013185707.1
ssa-let-7e-5p	TGAGGTAGTAGATTGAATAGTT	UGAGGUAGUAGAUUGAAUAGUUGUGGGGUAUAUGUCCUCCCUCUGAGAUAACUAUACAAUCUACUGUCUUUCC	NW_013185962.1
gga-miR-122-3p	AACGCCATTATCACACTAAATA	CAGAGCUAUGGAGUGUGACAAUGGUGUUUGUGUCCAAUCUAUCAAACGCCAUUAUCACACUAAAUAGCUACUGGUAG	NW_013185836.1
sla-miR-199a	CCCAGTGTTCAGACTACCTGTTC	AGGAAGCUUCUGGAGAUCCUGCUCCGUCGCCCCAGUGUUCAGACUACCUGUUCAGGACAAUGCCGUUGUACAGUAGUCUGCACAUUGGUUAGACUGGGCAAGGGAGAGCA	NW_013185760.1
mmu-miR-133a-5p	GCTGGTAAAATGGAACCAAAT	GCUAAAGCUGGUAAAAUGGAACCAAAUCGCCUCUUCAAUGGAUUUGGUCCCCUUCAACCAGCUGUAGC	NW_013185713.1
tgu-miR-363-3p	AATTGCACGGTATCCATCTGT	GUUUUGCUGUUGUCGGGUGGAUCACGAUGCAAUUUUGAUUAGUUUAGUAGGAGAAAAAUUGCACGGUAUCCAUCUGUAAACCGCAAGAC	NW_013185711.1
lla-miR-18	TAAGGTGCATCTAGTGCAGATA	UGUUCUAAGGUGCAUCUAGUGCAGAUAGUGAAGUAGAUUAGCAUCUACUGCCCUAAGUGCUCCUUCUGGCA	NW_013185875.1
gga-miR-10b-3p	AGATTCGATTCTAGGGGAATA	CAGAACGUUAUUACGUUGUCUAUAUAUACCCUGUAGAACCGAAUUUGUGUGAUAUUCAUAUAGUCACAGAUUCGAUUCUAGGGGAAUAUAUGGUCGAUGCAAAAACUUCA	NW_013185660.1
tgu-miR-125-2-3p	ACGGGTTAGGCTCTTGGGAGC	CCCCUCUCAAUCCCUGAGACCCUAACUUGUGAUGUUUAGCUUUUAAAUCCACGGGUUAGGCUCUUGGGAGCU	NW_013185736.1
ocu-miR-217-5p	ATACTGCATCAGGAACTGATTG	AUACUGCAUCAGGAACUGAUUGGAUAAGAAUCUGUCACCAUCAGUUCCUAAUGCAUUGCCU	NW_013185774.1
gga-miR-200b-3p	TAATACTGCCTGGTAATGATGAT	GCCAUUACCAUCUUACUGGGCAGCAUUGGAUGUUCUCUGUUUUUCUAAUACUGCCUGGUAAUGAUGAUUGUGGUGUUUCGUGCAC	NW_013185820.1
rno-miR-199a-3p	ACAGTAGTCTGCACATTGGTTA	UGGAAGCUUCUGGAGAUCCUGCUCCGUCGCCCCAGUGUUCAGACUACCUGUUCAGGACAAUGCCGUUGUACAGUAGUCUGCACAUUGGUUAGACUGGGCAAGGGCCAGCA	NW_013185760.1
tch-miR-155-5p	TTAATGCTAATCGTGATAGGGGT	UUAAUGCUAAUCGUGAUAGGGGUUUUUGCCUCCGACUGACUCCUACAUGUUAGCAUUAACA	NW_013185707.1
mml-let-7b-5p	TGAGGTAGTAGGTTGTGTGGTT	CGGGGUGAGGUAGUAGGUUGUGUGGUUUCAGGGCAGUGAUGUUGCCCCUCAGAAGAUAACUAUACAACCUACUGCCUUCCCUG	NW_013185718.1
ppy-miR-17-5p	CAAAGTGCTTACAGTGCAGGTAGT	GUCAGAAUAAUGUCAAAGUGCUUACAGUGCAGGUAGUGAUACGUGCAUCUACUGCAGUGAAGGCACUUGUAGCAUUAUGGUGAC	NW_013185875.1
rno-miR-126a-5p	CATTATTACTTTTGGTACGCG	UGACAGCACAUUAUUACUUUUGGUACGCGCUGUGACACUUCAAACUCGUACCGUGAGUAAUAAUGCGUGGUCA	NW_013185748.1
mdo-miR-30a-5p	TGTAAACATCCTCGACTGGAAG	GCGGCUGUAAACAUCCUCGACUGGAAGCUGUGAAGCAGCAGAUGGGGCUUUCAGUCGGAUGUUUGCAGCUGC	NW_013185662.1
gga-miR-124c-3p	TCAAGGTCCGCTGTGAACACGG	UGCCGCCUGGAGGAUCCGCUCUUGGCAUUCACCGCGUGCCUUAAUUGUAUGACAUUAAAUCAAGGUCCGCUGUGAACACGGAGAGGCAGAGCCUGGGAGCG	NW_013185728.1
eca-miR-30e	TGTAAACATCCTTGACTGGAAG	GGGCAGUCUUUGCUACUGUAAACAUCCUUGACUGGAAGCUGUAAGGUGUUCAGAGGAGCUUUCAGUCGGAUGUUUACAGCGGCAGGCUGCCA	NW_013185716.1
ocu-miR-34c-3p	AATCACTAACCACACGGCCAGG	AGGCAGUGUAGUUAGCUGAUUGCUGAUAGUACCAAUCACUAACCACACGGCCAGG	NW_013185736.1
ptr-miR-7	TGGAAGACTAGTGATTTTGTTGT	UUGGAUGUUGGCCUAGUUCUGUGUGGAAGACUAGUGAUUUUGUUGUUUUUAGAUAACUAAAUCGACAACAAAUCACAGUCUGCCAUAUGGCACAGGCCAUGCCUCUACA	NW_013185850.1
sla-miR-7	TGGAAGACTAGTGATTTTGTT	UUGGAUAUUGGCCUAGUUCUGUGUGGAAGACUAGUGAUUUUGUUGUUUUUAGAUAAUUAAAUCGACAACAAAUCACAGUCUGCCAUAUGGCACAGGCCAUGCCUCUACAG	NW_013185850.1
ipu-miR-96	TTTGGCACTAGCACATTTTTGCT	UUUGGCACUAGCACAUUUUUGCUUUUUUAUAUAUACCUUGAGCAAUUAUGUGUAGUGCCAAUAU	NW_013185991.1
ppy-miR-148a	TCAGTGCACTACAGAACTTTGT	GAGGCAAAGUUCUGAGACACUCCGACUCUGAGUAUGAUAGAAGUCAGUGCACUACAGAACUUUGUCUC	NW_013185661.1
gga-miR-3538	GTTCGGTGATGAAACCATGGA	GCAGUUCGGUGAUGAAACCAUGGAAUAAGCGCUGGGCACAGCGCCUGACAUCCGUGAGGAGUCGUUCCAUGCUGC	NW_013185696.1
gga-miR-146b-5p	TGAGAACTGAATTCCATAGGCG	GGACUGGCUGCUUGGCUUUGAGAACUGAAUUCCAUAGGCGUUAAAGCAUCCAAAAAUGCCCUAUGGAUUCAGUUCUGCAGUUGGGCAGCAAAUAAACCUCCAGCC	NW_013185669.1
aca-let-7i-3p	CTGCGCAAGCTACTGCCTTGCTA	GCACCACGGCCCUGGCUGAGGUAGUAGUUUGUGCUGUUGGUCGGGUUGUGACAUUGCCCGCUGUGGAGAUAACUGCGCAAGCUACUGCCUUGCUAGUGCUGGUGAUGAUCGG	NW_013185658.1
hsa-let-7g-5p	TGAGGTAGTAGTTTGTACAGTT	AGGCUGAGGUAGUAGUUUGUACAGUUUGAGGGUCUAUGAUACCACCCGGUACAGGAGAUAACUGUACAGGCCACUGCCUUGCCA	NW_013185786.1
oha-let-7a	TGAGGTAGTAGGTTGTATAGTT	UUCUGUGGGAUGAGGUAGUAGGUUGUAUAGUUUUAGGGUCAUACCCACCACUGGGAGAUAACUAUACAGUCUACUGUCUUUCCUAAGGA	NW_013185740.1
ccr-miR-214	TACAGCAGGCACAGACAGG	CUGUCUGCCUGUCUACACUUGCUGUGCAGAACUUCCUGCACCUGUACAGCAGGCACAGACAGGCAGACAG	NW_013185760.1
tch-miR-181b-5p	AACATTCATTGCTGTCGGTGGGT	AACAUUCAUUGCUGUCGGUGGGUUGAACUGUGUGGACAAGCUCACUGAACAAUGAAUGCA	NW_013185767.1
gga-miR-106-3p	ACTGCAGTATAAGCACTTCTGG	CCUUGAGUUGUGCAAAAGUGCUUACAGUGCAGGUAGAGCUCAGCACCUACUGCAGUAUAAGCACUUCUGGCAUGACCGUGG	NW_013185711.1
hsa-let-7i-5p	TGAGGTAGTAGTTTGTGCTGTT	CUGGCUGAGGUAGUAGUUUGUGCUGUUGGUCGGGUUGUGACAUUGCCCGCUGUGGAGAUAACUGCGCAAGCUACUGCCUUGCUA	NW_013185658.1
bta-miR-200b	TAATACTGCCTGGTAATGATG	CCAUCUUACUGGGCAGCAUUGGAUGGUGUCUGGUCUCUAAUACUGCCUGGUAAUGAUGA	NW_013185820.1
age-miR-92	TATTGCACTTGTCCCGGCCTGT	CUUUCUACACAGGUUGGGAUCGGUUGCAAUGCUGUGUUUCUGUAUGGUAUUGCACUUGUCCCGGCCUGUUGAGUUUGG	NW_013185875.1
fru-miR-19a	TGTGCAAATCTATGCAAAACTGA	GCAGUUCUCUGCUAGUUUUGCAUAGUUGCACUACAAGAAUAGAGGAGUUGUGCAAAUCUAUGCAAAACUGAUGGUGGCCUG	NW_013185875.1
mml-let-7d	AGAGGTAGTAGGTTGCATAGTT	CCUAGGAAGAGGUAGUAGGUUGCAUAGUUUUAGGGCAGGGAUUUUGCCCACAAGGAGGUAACUAUACGACCUGCUGCCUUUCUUAGG	NW_013185740.1
mdo-miR-181a-5p	AACATTCAACGCTGTCGGTGAGT	UGAACAUUCAACGCUGUCGGUGAGUUUGGAAUUAAAAUGAAAACCAUCGACCGUUGAUUGUACC	NW_013185767.1
chi-let-7f-5p	TGAGGTAGTAGATTGTATAGTT	AAAAGAUUGCUCUAUCAGAGUGAGGUAGUAGAUUGUAUAGUUGUGGGGUAGUGAUUUUACCCUGUUCAGGAGAUAACUAUACAAUCUAUUGCCUUCCCUGAGGAGUAGAC	NW_013185740.1
chi-miR-204-5p	TTCCCTTTGTCATCCTATGCCT	GGCUACAGUCUUUCUUCAUGUGACUCGUGGACUUCCCUUUGUCAUCCUAUGCCUGAGAAUAUAUGAAGGAGGCUGGGAAGGCAAAGGGACGUUCAAUUGUCAUCAC	NW_013185824.1
tch-miR-199a-3p	ACAGTAGTCTGCACATTGGTT	CCCAGUGUUCAGACUACCUGUUCAGGACAAUGCCGUUGUACAGUAGUCUGCACAUUGGUU	NW_013185760.1
oar-miR-17-5p	CAAAGTGCTTACAGTGCAGGTA	GUCAGAAUAAUGUCAAAGUGCUUACAGUGCAGGUAGUGAUUUGUGCAUCUACUGCAGUGAAGGCACUUGUAGCAUUAUGGUGAC	NW_013185875.1
mdo-miR-187-3p	TCGTGTCTTGTGTTGCAGCC	AUUGUGAGACCUCUGGCUACAACACAGGACACGGGAGCUUUUCUGAACCCUCGUGUCUUGUGUUGCAGCCAGAGGGGCACA	NW_013185911.1
pol-let-7b-5p	TGAGGTAGTAGGTTGTGTGGTT	UGAGGUAGUAGGUUGUGUGGUUUCAGGGUUGUGAUUUUACCCCAUCAGGAGCUAACUAUACAACCUACUGCCUUCC	NW_013185718.1
gga-miR-1805-5p	GAGTTGTAGTCTTTCAAACAGA	GGAAUAUUCUGGGAGUUGUAGUCUUUCAAACAGAGCUUUGCAAGGACAUACCUGUAUUGGAACACUACAGCUCCCUGAACUUCC	NW_013185695.1
oha-miR-1306-5p	CACCACCTCCCCTGCAAACGTCC	CAACGAACAGCCUCCACCACCUCCCCUGCAAACGUCCAGUGACGCAGAGGUAAUGGACGUUAGCUCCGGUGGUGAUGGACAGUCAGAUACCC	NW_013185666.1
chi-miR-30e-3p	CTTTCAGTCGGATGTTTACAG	UUCUGGGCAGUCUUUGCUACUGUAAACAUCCUUGACUGGAAGCUGUAAGGCGUUGCAAGGAGCUUUCAGUCGGAUGUUUACAGCGGCAGGCUGCCACGGUCAUCCC	NW_013185716.1
mdo-miR-29b-2-5p	GCTGGTTTCACATGGTGGCTTAGA	GCUGGUUUCACAUGGUGGCUUAGAUUUUUCCAUCUCUGUAUCUAGCACCAUUUGAAAUCAGUGU	NW_013185757.1
gga-miR-133a-3p	TTGGTCCCCTTCAACCAGCTGT	GUGAGGCCAAAUGCUUUGCUAAAGCUGGUAAAAUGGAACCAAAUCAACUGUUCAAUGGAUUUGGUCCCCUUCAACCAGCUGUAGCUGUGCAUUGAU	NW_013185749.1
fru-miR-199	CCCAGTGTTCAGACTACCTGTTC	CCGCCUGCCCAGUGUUCAGACUACCUGUUCAGGAAGUAGUGGUUGUACAGUAGUCUGCACAUUGGUUAGGCUG	NW_013185903.1
cgr-miR-101b-3p	TACAGTACTGTGATAACTGAAG	GUCCUUUUUCGGUUAUCAUGGUACCGAUGCUGUAUAUCUGAAAGGUACAGUACUGUGAUAACUGAAGAAUGGUGGUG	NW_013185876.1
cgr-miR-196b	TAGGTAGTTTCCTGTTGTTGGG	GUCGGUGAUUUAGGUAGUUUCCUGUUGUUGGGAUCCACCUUUCUCUCGACAGCACGACACUGCCUUCAUUACUUCAGUUG	NW_013185661.1
bta-miR-34a	TGGCAGTGTCTTAGCTGGTTGT	GGCCAGCUGUGAGUGUUUCUUUGGCAGUGUCUUAGCUGGUUGUUGUGAGUAAUAAUGCAGGAAGCAAUCAGCAAGUAUACUGCCCUAGAAGUGCUGCACGUUGUGGG	NW_013185820.1
xla-miR-216-5p	TAATCTCAGCTGGCAACTGTGAG	UAAUCUCAGCUGGCAACUGUGAGCGGUUAAUAAAUUAUCUCACAGUGGUCUCUGGGAUUAUG	NW_013185774.1
gga-miR-7463-5p	TGAGTCTCCTTGAAAGTAATGG	UGAGUCUCCUUGAAAGUAAUGGCAUGUGAUUGCUUACCCCAUUACUUUCAAUGGGACUAAGU	NW_013185703.1
gga-miR-92-3p	TATTGCACTTGTCCCGGCCTG	GUUCCUCCGUGGGUGGGGAUUUGUUGCAUUACUUGUAGCUGUGUGUAGAGUAUUGCACUUGUCCCGGCCUGUGGAGGAAAG	NW_013185711.1
gga-miR-184b-3p	TGGGCTGGAAAAGTGATAAGGGG	CCUUAUCAGUUCUCCGUCCAACAGUCAGAGCGAAGAAGCUGGGCUGGAAAAGUGAUAAGGGGG	NW_013185972.1
rno-miR-29a-3p	TAGCACCATCTGAAATCGGTTA	ACCCCUUAGAGGAUGACUGAUUUCUUUUGGUGUUCAGAGUCAAUAGAAUUUUCUAGCACCAUCUGAAAUCGGUUAUAAUGAUUGGGGA	NW_013185724.1
oar-miR-218a	TTGTGCTTGATCTAACCATGT	UUUGUGCUUGAUCUAACCAUGUGGUGGAACGAUGGAAACGGAACAUGGUUCUGUCAAGCACC	NW_013185683.1
mmu-miR-29c-3p	TAGCACCATTTGAAATCGGTTA	AUCUCUUACACAGGCUGACCGAUUUCUCCUGGUGUUCAGAGUCUGUUUUUGUCUAGCACCAUUUGAAAUCGGUUAUGAUGUAGGGGGA	NW_013185757.1
tgu-miR-138-2-3p	GCTATTTCACTACACCAGGGT	UUGUUGCUGCAGCUGGUGUUGUGAAUCAGGCCGACGACAAGCGCUUCCUACAAUCCGGCUAUUUCACUACACCAGGGUUGCAUCAUACCACUC	NW_013185791.1
ccr-miR-140-3p	TACCACAGGGTAGAACCACGGA	GUCUCCUGUGUCCUGUCAGUGGUUUUACCCUAUGGUAGGUUACGUCAUACUGUUCUACCACAGGGUAGAACCACGGACCGGAUGUCUGGAG	NW_013185886.1
sla-miR-19a	TGTGCAAATCTATGCAAAACTGA	GCAGUCCUCUGUUAGUUUUGCAUAGUUGCACUACAAGAAGAAUGUAGUUGUGCAAAUCUAUGCAAAACUGAUGGUGGCCUGC	NW_013185875.1
hsa-miR-3120-3p	CACAGCAAGTGTAGACAGGCA	GUCAUGUGACUGCCUGUCUGUGCCUGCUGUACAGGUGAGCGGAUGUUCUGCACAGCAAGUGUAGACAGGCAGACACAUGAC	NW_013185760.1
ipu-miR-455b	TATGTGCCCTTGGACTACATTG	UAUGUGCCCUUGGACUACAUUGUGGAGGCCAGCACCAUGCAGUCCAUGGGCAUAUACACU	NW_013185708.1
ppa-miR-34a	TGGCAGTGTCTTAGCTGGTTGT	GGCCAGCUGUGAGUGUUUCUUUGGCAGUGUCUUAGCUGGUUGUUGUGAGCAAUAGUAAGGAAGCAAUCAGCAAGUAUACUGCCCUAGAAGUGCUGCACGUUGUGGGGCCC	NW_013185820.1
cgr-miR-455-3p	GCAGTCCACGGGCATATACACT	GGUGUGAGCGUAUGUGCCUUUGGACUACAUCGUGGACGCAGCACCAUGCAGUCCACGGGCAUAUACACUUGCCUCAAG	NW_013185708.1
aca-miR-363-5p	GTGGATCACGATGCAATTTTGA	CUUGUGUUUUGCUGUUGUCGGGUGGAUCACGAUGCAAUUUUGAUUAGAUUAGCAGGACGAAAAUUGCACGGUAUCCAUCUGUAAACCGCAGGACCUUCG	NW_013185711.1
ppy-miR-214	ACAGCAGGCACAGACAGGCAG	GGCCUGGCUGGACAGAGUUGUCAUGUGUCUGCCUGUCUACACUUGCUGUGCAGAACAUCCGCUCACCUGUACAGCAGGCACAGACAGGCAGUCACAUGACAACCCAGCCU	NW_013185760.1
ssa-miR-190a-3p	ACTATATATCAAACATATTCCT	UGAUAUGUUUGAUAUAUUAGGUUGUUAUUCAGUCCAACUAUAUAUCAAACAUAUUCCU	NW_013185678.1
oha-miR-24-1-5p	GTGCCTACTGAGCTGATATCAGT	CGUCCUCCGGUGCCUACUGAGCUGAUAUCAGUUCUGAUUUUAUAUACUGGCUCAGUUCAGCAGGAACAGGAGUCGAG	NW_013185905.1
mdo-miR-143-5p	GTGCAGTGCTGCATCTCTGG	CCCGAGGUGCAGUGCUGCAUCUCUGGUCAGUUGUGAGUCUGAGAUGAAGCACUGUAGCUCGGG	NW_013185683.1
xtr-miR-122	TGGAGTGTGACAATGGTGTTTGT	GAGCUAUGGAGUGUGACAAUGGUGUUUGUGUCAGAGCUAUCAAACGCCAUUAUCACACUAAUGAGCUAC	NW_013185836.1
oan-miR-92a-3p	TATTGCACTTGTCCCGGCCTGT	AUCUGAGAAGGUUUUGCACUGAUUCCUCCAUGGGUGGGGAUUUGUUGCAUUACUUGUAGCUAUGUUUAGAGUAUUGCACUUGUCCCGGCCUGUGGAGGGAAGGAGGACUUGUCAUCAGGU	NW_013185711.1
mdo-miR-128a-3p	TCACAGTGAACCGGTCTCTTT	UGUGCAGCAGGAAGGGGGGCCGUUACACUGUCAGAGAGUGAGUAGCAGGUCUCACAGUGAACCGGUCUCUUUCCCUGCUGUGGC	NW_013185765.1
mdo-miR-32-5p	TATTGCACATTACTAAGTTGC	GGAGAUAUUGCACAUUACUAAGUUGCAUGUUGUCACGGCUUUAGUGCAAUUUAGUAUGUGUGAUAUUUU	NW_013185911.1
mdo-miR-200a-5p	CATCTTACTAGACAGTGCTGGA	GGGCCUCUGUGGGCAUCUUACUAGACAGUGCUGGAUUUUUGGAUGUACUCUAACACUGUCUGGUAACGAUGUUUAAAGAGGGAACC	NW_013185820.1
mdo-miR-1306-5p	CCACCTCCCCTGCAAACGTCC	CCACCUCCCCUGCAAACGUCCAGUGACGCAGACGUAAUGGACGUUGGCUCUGGUGGUGCUG	NW_013185666.1
aca-miR-489-5p	TGGTCGTATGTATGACGTCATT	GUGAUGGCUUGGUGGUCGUAUGUAUGACGUCAUUUACUUGUUCUUUUAGGAGUGACAUCAUAUGUACGGCUGCUAAACUGCCACAUGGGAC	NW_013185735.1
ppy-miR-15a	TAGCAGCACATAATGGTTTGTG	CCUUGGAGUAAAGUAGCAGCACAUAAUGGUUUGUGGAUUUUGAAAAGGUGCAGGCCAUAUUGUGCUGCCUCAAAAAUACAAGG	NW_013185688.1
hsa-let-7f-1-3p	CTATACAATCTATTGCCTTCCC	UCAGAGUGAGGUAGUAGAUUGUAUAGUUGUGGGGUAGUGAUUUUACCCUGUUCAGGAGAUAACUAUACAAUCUAUUGCCUUCCCUGA	NW_013185740.1
mml-miR-30a-5p	TGTAAACATCCTCGACTGGAAG	GCGACUGUAAACAUCCUCGACUGGAAGCUGUGAAGCCAUAGAUGGGCUUUCAGUCGGAUGUUUGCAGCUGC	NW_013185662.1
gga-miR-34c-3p	AATCACTAACCACACAGCCAGG	AGCCUGGUUACCAGGCAGUGUAGUUAGCUGAUUGCCACCAGGACCAAUCACUAACCACACAGCCAGGUAAAAAG	NW_013185736.1
hsa-miR-1306-3p	ACGTTGGCTCTGGTGGTG	GUGAGCAGUCUCCACCACCUCCCCUGCAAACGUCCAGUGGUGCAGAGGUAAUGGACGUUGGCUCUGGUGGUGAUGGACAGUCCGA	NW_013185666.1
ppy-miR-135a	TATGGCTTTTTATTCCTATGTGA	AGAUAAAUUCACUCUAGUGCUUUAUGGCUUUUUAUUCCUAUGUGAUAGUAAUAAAGUCUCAUGUAGGGAUGGAAGCCAUGAAAUACAUUGUGAAAAAUCA	NW_013185706.1
mdo-miR-365-3p	TAATGCCCCTAAAAATCCTTAT	CCGCAGGGAAAAUGAGGGACUUUUGGGGGCAGAUGUGUUUCCAUUACACUAUCAUAAUGCCCCUAAAAAUCCUUAUUGCUCUUGCAG	NW_013185755.1
sla-miR-32	TATTGCACATTACTAAGTTGC	GGAGAUAUUGCACAUUACUAAGUUGCAUGUUGUCACGGCCUCAAUGCAAUUUAGUGUGUGUGAUAUUUUC	NW_013185911.1
ptr-miR-301a	CAGTGCAATAGTATTGTCAAAGC	ACUGCUAACGAAUGCUCUGACUUUAUUGCACUACUGUACUUUACAGCUAGCAGUGCAAUAGUAUUGUCAAAGCAUCUGAAAGCAG	NW_013185859.1
tgu-miR-365-3p	TAATGCCCCTAAAAATCCTTAT	UGCCCUCCUGGGGACCGACUGAGCGGCAGCAAGAAAAAUGAGGGACUUUCAGGGGCAGCUGUGUUUUACUAACCCAGUCAUAAUGCCCCUAAAAAUCCUUAUUGUUCUUGCA	NW_013185685.1
ptr-miR-137	TTATTGCTTAAGAATACGCGTAG	GGUCCUCUGACUCUCUUCGGUGACGGGUAUUCUUGGGUGGAUAAUACGGAUUACGUUGUUAUUGCUUAAGAAUACGCGUAGUCGAGGAGAGUACCAGCGGC	NW_013185732.1
rno-miR-363-5p	CGGGTGGATCACGATGCAATTT	UUUUGCUGUUAUCGGGUGGAUCACGAUGCAAUUUUGAUUAGAGUAAUGGGAGAGAAAUUGCACGGUAUCCAUCUGUAAACCGCAGGA	NW_013185711.1
mdo-miR-17-5p	CAAAGTGCTTACAGTGCAGGTAGT	GUCAGAAUAAUGUCAAAGUGCUUACAGUGCAGGUAGUGAUAUGUAGAAUCUACUGCAGUGAAGGCACUUGUAGCAUUAUAGUGAC	NW_013185875.1
cgr-miR-126a	TCGTACCGTGAGTAATAATGCG	CGGUGACAGCACAUUAUUACUUUUGGUACGCGCUGUGACACUUCAAACUCGUACCGUGAGUAAUAAUGCGCUGUCAGCAG	NW_013185748.1
mdo-miR-27b-5p	AGAGCTTAGCCGATTGGTGAACA	ACCUCUCUGACAAGGUGCAGAGCUUAGCCGAUUGGUGAACAGUCACUGAUUUCCUCUUUGUUCACAGUGGCUAAGUUCUGCACCUGAAGAGAAGGGG	NW_013185905.1
aca-miR-143-3p	TGAGATGAAGCACTGTAGCTC	AUGUCUCCCAGCCCAAGGUGCAGUGCUGCAUCUCUGGUCAGUUGUGAGUCUGAGAUGAAGCACUGUAGCUCGGGAAGGGAGGAAC	NW_013185683.1
ppy-miR-9	TCTTTGGTTATCTAGCTGTATGA	CGGGGUUGGUUGUUAUCUUUGGUUAUCUAGCUGUAUGAGUGGUGUGGAGUCUUCAUAAAGCUAGAUAACCGAAAGUAAAAAUAACCCCA	NW_013185996.1
xla-miR-200a-5p	CATCTTACTAGACAGTGCTGGA	CAUCUUACUAGACAGUGCUGGAUUUAUUUUAUGUUUUCUAACACUGUCUGGUAACGAUGUUU	NW_013185820.1
aca-miR-17-5p	CAAAGTGCTTACAGTGCAGGTAG	AUGUCAAAGUGCUUACAGUGCAGGUAGUGAUAAGUAGAACCUACUGCAGUGAAGGCACUUGUAGCAU	NW_013185875.1
oar-miR-10b	ACCCTGTAGAACCGAATTTGTG	CAGUAACGUUGUCUAUAUAUACCCUGUAGAACCGAAUUUGUGUGGUAUCCAUGUAGUCACAGAUUCGAUUCUAGGGGAAUAUAUGGUCGAUGCAAAAAC	NW_013185660.1
mdo-miR-30a-3p	TTTCAGTCGGATGTTTGCAGC	GCGGCUGUAAACAUCCUCGACUGGAAGCUGUGAAGCAGCAGAUGGGGCUUUCAGUCGGAUGUUUGCAGCUGC	NW_013185662.1
ssc-miR-7-5p	TGGAAGACTAGTGATTTTGTTGTT	UGGAUGUUGGUCUAGUUCUGUGUGGAAGACUAGUGAUUUUGUUGUUUUUAGAUAACUAAAUCGACAACAAAUCACAGUCUGCCAUAUGGCACAGGCCAUGCCUCUACAG	NW_013185850.1
lla-miR-133a	TTGGTCCCCTTCAACCAGCTGT	ACAAUGCUUUGCUAGAGCUGGUAAAAUGGAACCAAAUCGCCUCUUCAAUGGAUUUGGUCCCCUUCAACCAGCUGUAGCUAUGCAUUGA	NW_013185713.1
tgu-let-7a-4-3p	CTATACAGTCTATTGCCTTCCT	UCUGUGGAGGUGAGGUAGUAGGUUGUAUAGUUUGGUGGGAGGGAUUUGAUCCCAUUUCAGGUGAUAACUAUACAGUCUAUUGCCUUCCUUAA	NW_013185962.1
oan-miR-187-3p	TCGTGTCTTGTGTTGCAGCCA	UGUGAGACCUCCGGCUACAACAGAGGACACAGGAGCUUUUCAGAACCCUCGUGUCUUGUGUUGCAGCCAGAGGAGCACA	NW_013185911.1
bta-miR-217	TACTGCATCAGGAACTGATTGGAT	AAUAUAAUUAACACAGAGUUUUUGAUGUCGCAGAUACUGCAUCAGGAACUGAUUGGAUAAGAAUCGGUCACCAUCAGUUCCUCAUGCAUUGCCUUCAGCAUCUAAACAAG	NW_013185774.1
eca-miR-128	TCACAGTGAACCGGTCTCTTT	GUUGGAUUCGGGGCCGUAGCACUGUCUGAGAGGUUUACAUUUCUCACAGUGAACCGGUCUCUUUUUCAGC	NW_013185731.1
fru-miR-122	TGGAGTGTGACAATGGTGTTTG	AGCUAUGGAGUGUGACAAUGGUGUUUGUUUCCUUUCUUUCAAACGCCAUUAUCACACUAAAUAGCU	NW_013185836.1
mdo-miR-10b-3p	AGATTCGATTCTAGGGGAATA	CAGAAUGUUAUUACGUUGUCUAUAUAUACCCUGUAGAACCGAAUUUGUGUGGUAUUUACAUAGUCACAGAUUCGAUUCUAGGGGAAUAUAUGGUCGAUGCAAAAACUUCAC	NW_013185660.1
cgr-miR-30e-3p	CTTTCAGTCGGATGTTTACAGC	CUUUGCUACUGUAAACAUCCUUGACUGGAAGCUGUAAGGUGUUGAGAAGAGCUUUCAGUCGGAUGUUUACAGCGGCAGGCUGC	NW_013185716.1
bta-let-7d	AGAGGTAGTAGGTTGCATAGTT	CCUAGGAAGAGGUAGUAGGUUGCAUAGUUUUCGGGCAGGGAUUUUGCCCACAAGGAGGUAACUAUACGACCUGCUGCCUUUCUUAGG	NW_013185740.1
lla-miR-20	TAAAGTGCTTATAGTGCAGGTA	GUAGCACUAAAGUGCUUAUAGUGCAGGUAGUGUUUAGUUAUCUACUGCAUUAUGAGCACUUAAAGUACUGC	NW_013185875.1
ggo-miR-18a	TAAGGTGCATCTAGTGCAGATA	UGUUCUAAGGUGCAUCUAGUGCAGAUAGUGAAGUAGAUUAGCAUCUACUGCCCUAAGUGCUCCUUCUGGCA	NW_013185875.1
tgu-miR-2972	TCAGGTGCTCAACTCCTATTT	CCAGACCUGCAAAGGUAAUCAGGUGCUCAACUCCUAUUUAGGCACCAGCCUCCCACUGAAGUCUGAAAUAGAAGUUAGGCCCCUAAAUAUCUCUGUGGGUCUGG	NW_013185797.1
ssa-miR-128-3p	TCACAGTGAACCGGTCTCTTT	GGGGGCCGUUACACUGUAAGAGAUGUAGUCUGAGGUCUCACAGUGAACCGGUCUCUUU	NW_013185765.1
mdo-miR-23b-3p	ATCACATTGCCAGGGATTACC	GGCUGCUUGGGUUCCUGGCAUGCUGAUUUGUGACUUAAGAUGAAAAUCACAUUGCCAGGGAUUACCACGCAGCC	NW_013185905.1
gga-miR-199-5p	CCCAGTGTTCAGACTACCTGTTC	GAAGCGUCCGGAGAUCCUGCUCCGUCGCCCCAGUGUUCAGACUACCUGUUCAGGACAAUGCUGUUGUACAGUAGUCUGCACAUUGGUUAGACUGGGCAAGGGAAAGCA	NW_013185760.1
ssc-miR-133a-5p	AGCTGGTAAAATGGAACCAAAT	UAGAGCUGGUAAAAUGGAACCAAAUCGCCUCUUCAAUGGAUUUGGUCCCCUUCAACCAGCUGUAGCUAUGCAU	NW_013185713.1
ssc-miR-30c-5p	TGTAAACATCCTACACTCTCAGC	GACAGAUACUGUAAACAUCCUACACUCUCAGCUGUGGAAAGUAAGAAAGCUGGGAGAAGGCUGUUUACUCUCUCUGCCUU	NW_013185662.1
efu-miR-103b	AGCAGCATTGTACAGGGCTATGAAA	CUUUGUGCUUUCAGCUUCUUUACAGUGCUGCCUUGUAGCAUUCAGGUCAAGCAGCAUUGUACAGGGCUAUGAAAGAACCAAGAA	NW_013185704.1
ppa-miR-100	AACCCGTAGATCCGAACTTGTG	CCUGUUGCCACAAACCCGUAGAUCCGAACUUGUGGUAUUAGUCCGCACAAGCUUGUAUCUAUAGGUAUGUGUCUGUUAGG	NW_013185736.1
cfa-miR-126	CATTATTACTTTTGGTACGCG	CAUUAUUACUUUUGGUACGCGCUGUGACACUUCAAACUCGUACCGUGAGUAAUAAUGCG	NW_013185748.1
oha-miR-128-3p	TCACAGTGAACCGGTCTCTTTT	AGCUGUUGGAUUCGGGGCCGUAACACUGUCUGAGAGGGUUACAUAUCUCACAGUGAACCGGUCUCUUUUUCAGCUGCUU	NW_013185731.1
xla-miR-142-3p	TGTAGTGTTTCCTACTTTATGGA	CAUAAAGUAGAAAGCACUACUAGACAGCACUGAACGCUGUAGUGUUUCCUACUUUAUGGA	NW_013185753.1
gga-miR-1329-5p	TACAGTGATCACGTTACGATGG	UCUUGGUCUGGUUGUAGAGAUACAGUGAUCACGUUACGAUGGAUUUCUCAAGUAACAACCUCGUAGCUUGAUCACGAUAUCCCUAUGACUUGAGA	NW_013185664.1
tgu-miR-193a-3p	AACTGGCCCACAAAGTCCCGCT	AGUCGGGGUUUUGGGGGCGAGAUGAGCUUAUGUUUUAUCCAACUGGCCCACAAAGUCCCGCUUUUGGUGGUC	NW_013185755.1
eca-miR-142-3p	TGTAGTGTTTCCTACTTTATGGA	ACCCAUAAAGUAGAAAGCACUACUAACAGCACUGGAGGGUGUAGUGUUUCCUACUUUAUGGAUG	NW_013185753.1
chi-let-7c-5p	TGAGGTAGTAGGTTGTATGGTT	GAAGCUGUGUGCAUCCGGGUUGAGGUAGUAGGUUGUAUGGUUUAGAGUUACACCCUGGGAGUUAACUGUACAACCUUCUAGCUUUCCUUGGAGCACACUUGAGCCAUC	NW_013185707.1
eca-miR-29c	TAGCACCATTTGAAATCGGTTA	AUCUCUUACACAGGCUGACCGAUUUCUCCUGGUGUUCAGAGUCUGUUUUUGUCUAGCACCAUUUGAAAUCGGUUAUGACGUAGGGGGA	NW_013185757.1
tgu-miR-30b-3p	CTTTCAGTCGGATGTTTGCAG	AGUGAGCGACUGUAAACAUCCUCGACUGGAAGCUGUGAAGCAGCAGAUGGGGCUUUCAGUCGGAUGUUUGCAG	NW_013185662.1
oan-miR-107-3p	AGCAGCATTGTACAGGGCTATC	CUUCUCUUUGCUUUCAGCUUCUUUACAGUGUUGCCUUGUGGCAUGGAGUUCAAGCAGCAUUGUACAGGGCUAUCAAAGCCUAGAGAGCG	NW_013185654.1
cfa-miR-214	ACAGCAGGCACAGACAGGCAGT	GGCCUGGCUGGACGGAGUUGUCAUGUGUCUGCCUGUCUACACUUGCUGUGCAGAACAUCCGCUCACCUGUACAGCAGGCACAGACAGGCAGUCACAUGACAACCCAGCCU	NW_013185760.1
ocu-miR-18a-5p	TAAGGTGCATCTAGTGCAGATAG	UAAGGUGCAUCUAGUGCAGAUAGUGAAGUAGAUUAGCAUCUACUGCCCUAAGUGCUCCUUCUGGC	NW_013185875.1
cfa-miR-206	TGGAATGTAAGGAAGTGTGTGG	ACAUGCUUCUUUAUAUCCCCAUACGGAUUACGUUGCUAUGGAAUGUAAGGAAGUGUGUGG	NW_013185717.1
efu-miR-135	TGTAGGGATGGAAGCCATGAAA	CUCUAGUGCUUUAUGGCUUUUUAUUCCUAUGUGAUAGUAAUAAAGUCUCAUGUAGGGAUGGAAGCCAUGAAAUACAUUGUGA	NW_013185706.1
ggo-miR-214	ACAGCAGGCACAGACAGGCAG	GGCCUGGCUGGACAGAGUUGUCAUGUGUCUGCCUGUCUACACUUGCUGUGCAGAACAUCCGCUCACCUGUACAGCAGGCACAGACAGGCAGUCACAUGACAACCCAGCCU	NW_013185760.1
oha-miR-218-5p	TTGTGCTTGATCTAACCATGTG	GGGAUUUUCCUUUGUGCUUGAUCUAACCAUGUGGUAGAACAAUACAAAUUGAACAUGGUUCUGUCAAGCACCAUGGAAGGCUCCAUGCUUUCCUGCAGCAU	NW_013185683.1
oha-miR-128-5p	CGGGGCCGTAACACTGTCTGA	AGCUGUUGGAUUCGGGGCCGUAACACUGUCUGAGAGGGUUACAUAUCUCACAGUGAACCGGUCUCUUUUUCAGCUGCUU	NW_013185731.1
efu-miR-17	ACTGCAGTGAAGGCACTTGTAGCAT	UCAGAGUAAUGUCAAAGUGCUUACAGUGCAGGUAGUGAUAUGUGCAUCUACUGCAGUGAAGGCACUUGUAGCAUUAUGGUGACA	NW_013185875.1
rno-miR-107-3p	AGCAGCATTGTACAGGGCTATCA	UUCUCUCUGCUUUAAGCUUCUUUACAGUGUUGCCUUGUGGCAUGGAGUUCAAGCAGCAUUGUACAGGGCUAUCAAAGCACAGAGAGC	NW_013185654.1
efu-let-7c	GTTGAGGTAGTAGGTTGTATGGTTT	GUGCAUCCGGGUUGAGGUAGUAGGUUGUAUGGUUUAGAGUUAUACCCUGGGAGUUAACUGUACAACCUUCUAGCUUUCCUUGGAGCACACU	NW_013185707.1
tgu-miR-2188-5p	AAGGTCCAACCTCACATGTCCT	GAGGUUAGAUGGCACUUUGGGGUUUCCUUCUGAGGAAUAUCAGACCUGUGGGAAAGGUCCAACCUCACAUGUCCUGUAUAGAAUAAAGAGGGAUAUAUGUGGUCAGACCUAUCCCACAAGUCCUGUAUUCUUACUCAAGUUCAGAGACCUUGACAUGCCAUCUGAUCUU	NW_013185822.1
dre-miR-365	TAATGCCCCTAAAAATCCTTAT	AAGUCAGCAAGAAAAGUGAGGGACUUUUAGGGGCAGCUGUGUUAUACUGACCCAGUCAUAAUGCCCCUAAAAAUCCUUAUUGCUCUUGCAGUGCUCAAC	NW_013185685.1
tgu-miR-204	TTCCCTTTGTCATCCTATGCCT	ACCUGUGGGCUUCCCUUUGUCAUCCUAUGCCUGGAGAUCACAGUGAGGCAGGGACAGCAAAGGGAUGCUCAG	NW_013185678.1
tgu-miR-27-5p	AGAGCTTAGCTGATTGGTGAAC	AUCUCUCUGGCGAGGUGCAGAGCUUAGCUGAUUGGUGAACAGUGAUUGUUUUCCUCUUUGUUCACAGUGGCUAAGUUCUGCACCUGAAGAG	NW_013185905.1
chi-let-7c-3p	CTGTACAACCTTCTAGCTTTCC	GAAGCUGUGUGCAUCCGGGUUGAGGUAGUAGGUUGUAUGGUUUAGAGUUACACCCUGGGAGUUAACUGUACAACCUUCUAGCUUUCCUUGGAGCACACUUGAGCCAUC	NW_013185707.1
xtr-miR-223	TGTCAGTTTGTCAAATACCCC	AGUGUGGCACUGAGUGUAUUUGACAAGCUGAGUCCGACACUCAAUGAGACAGAGUGUCAGUUUGUCAAAUACCCCAAGUGAGGCAC	NW_013185855.1
sha-miR-7	CAACAAATCACAGTCTGCCAT	UUAUAUAGAGCCUGUAGAAAAUAUGGAAGAUUUCAUUGGAUAUUGGCCUAGUUCUGUGUGGAAGACUAGUGAUUUUGUUGUUUUUAGAUAACUAAAACGACAACAAAUCACAGUCUGCCAUAUGGCACAGGCCAUGCCUCUACAGGAUAA	NW_013185850.1
gga-let-7j-3p	CTATACAGTCTATTGCCTTCCT	GUGAGGUAGUAGGUUGUAUAGUUUGGUGGGAGGGAUUCUGUCCCAUUUCAGGUGAUAACUAUACAGUCUAUUGCCUUCCUUAA	NW_013185962.1
oha-miR-32-5p	TATTGCACATTACTAAGTTGCAT	CUGGUGGUGAUAUUGCACAUUACUAAGUUGCAUGUUGUCACGGCUUCAGUGCAAUUUAGUGUGUGUGAUAUUUUCACAU	NW_013185911.1
mdo-miR-140-3p	TACCACAGGGTAGAACCACGGA	CCUGCCAGUGGUUUUACCCUAUGGUAGGUUACGUCAUGCUGUUCUACCACAGGGUAGAACCACGGACAGG	NW_013185886.1
eca-miR-1	TGGAATGTAAAGAAGTATGTAT	GCUUGGGAAACAUACUUCUUUAUAUGCCCAUAUGGACCUGCUAAGCUAUGGAAUGUAAAGAAGUAUGUAUUUCAGG	NW_013185749.1
xla-miR-140-3p	TACCACAGGGTAGAACCACGGAC	CCAGUGGUUUUACCCUAUGGUAGGUUACGUCAGGCUGUUCUACCACAGGGUAGAACCACGGAC	NW_013185886.1
ocu-miR-142-5p	CATAAAGTAGAAAGCACTACT	CAUAAAGUAGAAAGCACUACUAACAGCACUGGAGGGUGUAGUGUUUCCUACUUUAUGGA	NW_013185753.1
tgu-miR-153-3p	TTGCATAGTCACAAAAGTGATC	UGUCAUUUUUGUGAUGUUGCAGCUAGUAAUAUGAGCCCAGUUGCAUAGUCACAAAAGUGAUCAUUGGAAACU	NW_013185726.1
ssc-miR-30e-5p	TGTAAACATCCTTGACTGGAAGCT	UUUGCCACUGUAAACAUCCUUGACUGGAAGCUGUGAGGCGUUCCCAGGAGCUUUCAGUCGGAUGUUUACAGCGGCAGGCU	NW_013185716.1
ocu-miR-135b-5p	TATGGCTTTTCATTCCTATGTGA	UAUGGCUUUUCAUUCCUAUGUGAUUGCUCCUCCAAACUCAUGUAGGGCUAAAAGCCAUGGG	NW_013185757.1
eca-miR-199a-3p	ACAGTAGTCTGCACATTGGTTA	GCUCCGUCGCCCCAGUGUUCAGACUACCUGUUCAGGACAAUGCCGUUGUACAGUAGUCUGCACAUUGGUUAGACUGGGC	NW_013185760.1
tgu-miR-130a-3p	CAGTGCAATATTAAAAGGGCAT	AGAGCCCUUUUUCUGUUGUACUACUGGCAAUUAUGAUGAGCAGUGCAAUAUUAAAAGGGCAUUGGCUGGCAG	NW_013185666.1
aja-miR-3120	CACAGCAAGTGTAGACAGGCA	GUCAUGUGACUGCCUGUCUGUGCCUGCUGUACAGGUGAGCGGAUGUUCUGCACAGCAAGUGUAGACAGGCAGACACAUGAC	NW_013185760.1
cgr-let-7g-3p	CTGTACAGGCCACTGCCTTGC	AUUCCAGGCUGAGGUAGUAGUUUGUACAGUUUGAGGGUCUAUGAUACCACCCGGUACAGGAGAUAACUGUACAGGCCACUGCCUUGCCAGGAACAGC	NW_013185786.1
rno-miR-1306-3p	GACGTTGGCTCTGGTGGTGATG	AGUCUCCACCACCUCCCCUGCAAACGUCCAGUGAUGCAGAGGUAAUGGACGUUGGCUCUGGUGGUGAUGGACA	NW_013185666.1
mdo-miR-31-5p	GGAGGCAAGATGTTGGCATAGCTG	AGCUGGAGAGGAGGCAAGAUGUUGGCAUAGCUGUUGAACUGAGAACCUGCUAUGCCAACAUAUUGCCAUCUUUCUUGUCUAUCAGCA	NW_013185741.1
gga-miR-1641	TGAGGATTAATGACTGTCTGGG	GAUGCAGGGCAUUUCCUGAGGAUUAAUGACUGUCUGGGGUCAUCAUCUCCUCCCAGUUAGUUAUUAAUCCCCAGGAAAUACUCUGUGCCUUGAUC	NW_013185703.1
dre-miR-455-5p	TATGTGCCCTTGGACTACATCG	UCCCUGGUGUGAGGGUAUGUGCCCUUGGACUACAUCGUGGAAGCCAGCACCAUGCAGUCCAUGGGCAUAUACACUUGCCUCAAGGCCUAGAUCUUC	NW_013185708.1
bta-miR-15a	TAGCAGCACATAATGGTTTGT	CCUUGGAGUAAAGUAGCAGCACAUAAUGGUUUGUGGAUUUUGAAAAGGUGCAGGCCAUAUUGUGCUGCCUCAAAAAUACAAGG	NW_013185688.1
bta-let-7a-5p	TGAGGTAGTAGGTTGTATAGTT	AGGUUGAGGUAGUAGGUUGUAUAGUUUAGAAUUACAUCAAGGGAGAUAACUGUACAGCCUCCUAGCUUUCCU	NW_013185736.1
dre-miR-101a	TACAGTACTGTGATAACTGAAG	GGCUGCCCUGGUUCAGUUAUCACAGUGCUGAUGCUGUCCAUCUUAAAGGUACAGUACUGUGAUAACUGAAGGAUGGCUGCC	NW_013185802.1
cfa-miR-133c	TTGGTCCCCTTCAACCAGCTG	AAUGCUUUGCUAAAGCUGGUAAAAUGGAACCAAAUCAACUGUUCAAUGGAUUUGGUCCCCUUCAACCAGCUGUAGCUGUGCAUUGA	NW_013185749.1
oan-miR-363-5p	CGGGTGGATCACGATGCAATTT	GUUUUGCUGUUGUCGGGUGGAUCACGAUGCAAUUUUGAUUAGUUUAGUAGGAGAAAAAUUGCACGGUAUCCAUCUGUAAACCGCAGGAC	NW_013185711.1
hsa-miR-32-5p	TATTGCACATTACTAAGTTGCA	GGAGAUAUUGCACAUUACUAAGUUGCAUGUUGUCACGGCCUCAAUGCAAUUUAGUGUGUGUGAUAUUUUC	NW_013185911.1
hsa-miR-18b-5p	TAAGGTGCATCTAGTGCAGTTAG	UGUGUUAAGGUGCAUCUAGUGCAGUUAGUGAAGCAGCUUAGAAUCUACUGCCCUAAAUGCCCCUUCUGGCA	NW_013185711.1
xtr-miR-10b	TACCCTGTAGAACCGAATTTGT	AACGUUGUCUAUAUGUACCCUGUAGAACCGAAUUUGUGUGGUUCGUACAGUCACAGAUUCGAUUCUAGGGGGAUAUAUGGUCGAUGCA	NW_013185660.1
rno-miR-455-3p	GCAGTCCACGGGCATATACACT	GGUGUGAGCGUAUGUGCCUUUGGACUACAUCGUGGACGCAGCACCAUGCAGUCCACGGGCAUAUACACUUGCCUCAAG	NW_013185708.1
age-miR-29a	CTAGCACCATCTGAAATCGGTT	AUGACUGAUUUCUUUUGGUGUUCAGAGUCAAUAUAAUUUUCUAGCACCAUCUGAAAUCGGUUAU	NW_013185724.1
ssc-miR-30c-1-3p	CTGGGAGAGGGTTGTTTACT	CGUAGUGCGUGUAAACAUCCUACACUCUCAGCUGUGAGCUCGAGGUGGCUGGGAGAGGGUUGUUUACUCCUUCUGCCAUG	NW_013185716.1
mmu-miR-221-3p	AGCTACATTGTCTGCTGGGTTTC	AUCCAGGUCUGGGGCAUGAACCUGGCAUACAAUGUAGAUUUCUGUGUUUGUUAGGCAACAGCUACAUUGUCUGCUGGGUUUCAGGCUACCUGGAA	NW_013185698.1
ssc-miR-27b-5p	AGAGCTTAGCTGATTGGTGAACA	ACGAGGUGCAGAGCUUAGCUGAUUGGUGAACAGUGACUGGUUUCCGCUUUGUUCACAGUGGCUAAGUUCUGCACCUGAAG	NW_013185905.1
mmu-miR-29b-2-5p	CTGGTTTCACATGGTGGCTTAGATT	CUUCUGGAAGCUGGUUUCACAUGGUGGCUUAGAUUUUUCCAUCUUUGUAUCUAGCACCAUUUGAAAUCAGUGUUUUAGGAG	NW_013185757.1
hsa-miR-29a-3p	TAGCACCATCTGAAATCGGTTA	AUGACUGAUUUCUUUUGGUGUUCAGAGUCAAUAUAAUUUUCUAGCACCAUCUGAAAUCGGUUAU	NW_013185724.1
gga-miR-193b-5p	CGGGGTTTTGGGGGCGAGATGA	GUGGUUCCAGAGUCGGGGUUUUGGGGGCGAGAUGAGCUUAUGUUUUAUCCAACUGGCCCACAAAGUCCCGCUUUUGGUGGUCA	NW_013185755.1
ppy-miR-32	TATTGCACATTACTAAGTTGC	GGAGAUAUUGCACAUUACUAAGUUGCAUGUUGUCACGGCCUCAAUGCAAUUUAGUGUGUGUGAUAUUUUC	NW_013185911.1
rno-let-7c-5p	TGAGGTAGTAGGTTGTATGGTT	UGUGUGCAUCCGGGUUGAGGUAGUAGGUUGUAUGGUUUAGAGUUACACCCUGGGAGUUAACUGUACAACCUUCUAGCUUUCCUUGGAGCACACU	NW_013185707.1
mml-miR-29a-5p	CTGATTTCTTTTGGTGTTCAGA	AUGACUGAUUUCUUUUGGUGUUCAGAGUCAAUAUAAUUUUCUAGCACCAUCUGAAAUCGGUUAU	NW_013185724.1
ipu-miR-130c	GCCCTTTTTCTGTTGTACT	GCCCUUUUUCUGUUGUACUACUGUGCAGUCAGAUGAGCAGUGCAAUAUUAAAAGGGCAU	NW_013185666.1
gga-miR-3531-3p	CCTTGCAACACAAACAGGAGACA	UUGCAGAUCAAAGCCUCCUUGUUUGGGUUGUAAUGAAGUGUCGAACUGUUUCCUUGCAACACAAACAGGAGACACUUUGAUCUGCAA	NW_013185841.1
mdo-miR-124a-5p	GTGTTCACAGCGGACCTTGAT	CUCUGCGUGUUCACAGCGGACCUUGAUUUAAUGUCUAUACAAUUAAGGCACGCGGUGAAUGCCAAGAG	NW_013185728.1
cgr-let-7i	CTGCGCAAGCTACTGCCTTGC	UGGCUGAGGUAGUAGUUUGUGCUGUUGGUCGGGUUGUGACAUUGCCCGCUGUGGAGAUAACUGCGCAAGCUACUGCCUUGCUAGUGCUGG	NW_013185658.1
aca-miR-490-3p	CAACCTGGAGGACTCCATGCTGT	UGAUAUGUUCAUGCCUCAACACCAUGGAUCUCCAGGUGGGUCAAGAUUAUAGAGAAACACCAACCUGGAGGACUCCAUGCUGUUGAGCUGUUCACAAGC	NW_013185665.1
rno-miR-30c-1-3p	CTGGGAGAGGGTTGTTTACTCC	ACCAUGUUGUAGUGUGUGUAAACAUCCUACACUCUCAGCUGUGAGCUCAAGGUGGCUGGGAGAGGGUUGUUUACUCCUUCUGCCAUGGA	NW_013185716.1
oha-miR-363-3p	AATTGCACGGTATCCATCTGTAA	GUUGCUGUUGUCGGGUGGAUCACGAUGCAAUUUUGAUUAGAUUAGCAGGAAGGAAAUUGCACGGUAUCCAUCUGUAAACCGCAG	NW_013185711.1
gga-let-7d	AGAGGTAGTGGGTTGCATAGT	AUUGGGCUCCUAGGAAGAGGUAGUGGGUUGCAUAGUUUUAGGGCAGGGAUUUUGCUCACAAGGAGGUAACUAUACAACCUGCUGCCUUUCUUAGGGCUUUAUU	NW_013185740.1
ppy-miR-7	TGGAAGACTAGTGATTTTGTT	UUGGAUGUUGGCCUAGUUCUGUGUGGAAGACUAGUGAUUUUGUUGUUUUUAGAUAACUAAAUCGACAACAAAUCACAGUCUGCCAUAUGGCACAGGCCAUGCCUCUACAG	NW_013185850.1
eca-miR-107a	AGCAGCATTGTACAGGGCTATGA	CUCACUGCCCUCGGCUUCUUUACAGUGCUGCCUUGUUGCGGAUGGAUCAAGCAGCAUUGUACAGGGCUAUGA	NW_013185683.1
gga-let-7f-3p	CTATACAATCTATTGCCTTCCC	UCAGAGUGAGGUAGUAGAUUGUAUAGUUGUAGGGUAGUUAUUUUACCCUGUUCAGGAGAUAACUAUACAAUCUAUUGCCUUCCCUGA	NW_013185740.1
ppy-let-7c	TGAGGTAGTAGGTTGTATGGTT	GCAUCCGGGUUGAGGUAGUAGGUUGUAUGGUUUAGAGUUACACCCUGGGAGUUAACUGUACAACCUUCUAGCUUUCCUUGGAGC	NW_013185707.1
chi-miR-10b-3p	ACAGATTCGATTCTAGGGGAAT	CAGUAACGUUGUCUAUAUAUACCCUGUAGAACCGAAUUUGUGUGGUAUCCUCGUAGUCACAGAUUCGAUUCUAGGGGAAUAUAUGGUCGAUGCAAAAACUUCAC	NW_013185660.1
age-miR-101	TACAGTACTGTGATAACTGAAG	UGCCCUGGCUCAGUUAUCACAGUGCUGAUGCUGUCUAUUCUAAAGGUACAGUACUGUGAUAACUGAAGGAUGGCA	NW_013185802.1
mdo-miR-29b-3p	TAGCACCATTTGAAATCAGTGT	GCUGGUUUCACAUGGUGGCUUAGAUUUUUCCAUCUCUGUAUCUAGCACCAUUUGAAAUCAGUGU	NW_013185757.1
aja-miR-143	TGAGATGAAGCACTGTAGCTCG	CCCAGCCUGAGGUGCAGUGCUGCAUCUCUGGUCAGUUGGGAGUCUGAGAUGAAGCACUGUAGCUCGGGAAGGGAGAAGCUGUUCUGC	NW_013185683.1
fru-miR-455	TATGTGCCCTTGGACTACATCG	CCCUGGUGUGAGGGUAUGUGCCCUUGGACUACAUCGUGGAAGCCAGCACCAUGCAGUCCAUGGGCAUAUACACUUGCCUCAUGG	NW_013185708.1
pol-miR-122-3p	AACGCCATTATCACACTATATA	CUGUGGAGUGUGACAAUGGUGUUUGUGUCCUGUCUAUCAAACGCCAUUAUCACACUAUAUAGC	NW_013185836.1
oan-miR-193-3p	AACTGGCCCACAAAGTCCCGCT	GGUUGUGAUUCCAGAGUCGGGGUUUUGAGGGCGAGAUGAGUUUGUGUUUUAUCCAACUGGCCCACAAAGUCCCGCUUUUGGUGGUCACUUUGAUC	NW_013185755.1
mml-miR-10b-3p	AGATTCGATTCTAGGGGAATA	CCAGAGGUUGUAACGUUGUCUAUAUAUACCCUGUAGAACCGAAUUUGUGUGGUAUCCAUAUAGUCACAGAUUCGAUUCUAGGGGAAUAUAUGGUCGAUGCAAAAACUUCA	NW_013185660.1
ssc-miR-181b	AACATTCATTGCTGTCGGTGGGTT	GGUCACAAUCAACAUUCAUUGCUGUCGGUGGGUUGAACUGUGUAGACAAGCUCACUGAACAAUGAAUGCAACUGUGGCCC	NW_013185767.1
ocu-miR-27b-5p	AGAGCTTAGCTGATTGGTGAACA	AGAGCUUAGCUGAUUGGUGAACAGUGAUUGGUUUCCGCCUUGUUCACAGUGGCUAAGUUCUGC	NW_013185905.1
bta-miR-27b	TTCACAGTGGCTAAGTTCTGC	ACCUCUCUGACGAGGUGCAGAGCUUAGCUGAUUGGUGAACAGUGACUGGUUUCCGCUUUGUUCACAGUGGCUAAGUUCUGCACCUGAAGAGAAGGUG	NW_013185905.1
mdo-miR-18b-5p	TAAGGTGCATCTAGTGCAGTTAG	UAAGGUGCAUCUAGUGCAGUUAGUGAUGUAGUUUAGUAUCUACUGCCCUAAAUGCUCCUUCCGGC	NW_013185711.1
aca-miR-458	ATAGCTCTTTGAATGGTACTGC	GUGCAGAUGGCAGCGCCAUUUUUGGAGCUAUAAACACUCUCACUGUCAUAGCUCUUUGAAUGGUACUGCCAUAUGUAC	NW_013185683.1
gga-miR-7452-3p	GCGGATTCTTGAACCAGTCCTGCTGC	ACAGGGCUGGCUGAUCCGUGCACUUUCACUUAAUGAUGUUGCGCGGAUUCUUGAACCAGUCCUGCUGC	NW_013185698.1
ppa-miR-199a	CCCAGTGTTCAGACTACCTGTTC	AGGAAGCUUCUGGAGAUCCUGCUCCGUCGCCCCAGUGUUCAGACUACCUGUUCAGGACAAUGCCGUUGUACAGUAGUCUGCACAUUGGUUAGACUGGGCAAGGGAGAGCA	NW_013185760.1
ipu-let-7e	TGAGGTAGTAGATTGAATAGTT	UGAGGUAGUAGAUUGAAUAGUUGUGGAGUAUAAAACCUCCCUUUGAGAUAACUAUACAAUCUACUGUCUUUCU	NW_013185962.1
ipu-let-7a	TGAGGTAGTAGGTTGTATAGTT	UGAGGUAGUAGGUUGUAUAGUUUUAGGGUGACACCCUUCCUGUUAGAUAACUAUACAACUUACUGUCUUUCC	NW_013185718.1
gga-miR-146c-5p	TGAGAACTGAATTCCATGGACTG	GAAGAUGUGACGAAUCUUGGCAGUUCCCAGCUCUGAGAACUGAAUUCCAUGGACUGGUUUCAAUUCCAUGCGUUCAGUCCAUGGUAUUCAGUUCUCUAGCUUGGCUGCAUCAAACUUCACAACUGCUAA	NW_013185704.1
tgu-miR-460a-3p	CACAGCGCATACAATGTGGATT	CUUUAUAGCACCUGCAUUGUACACACUGUGUGUGUGGCUGGAAAUGCACAGCGCAUACAAUGUGGAUUCUGUACAAGUCGCU	NW_013185891.1
mmu-miR-30a-5p	TGTAAACATCCTCGACTGGAAG	GCGACUGUAAACAUCCUCGACUGGAAGCUGUGAAGCCACAAAUGGGCUUUCAGUCGGAUGUUUGCAGCUGC	NW_013185662.1
tgu-miR-18a	TAAGGTGCATCTAGTGCAGATA	CUUUUUGUACUAAGGUGCAUCUAGUGCAGAUAGUGAAGUAGAUUAGCAUCUACUGCCCUAAGUGCUCCUUCU	NW_013185875.1
tgu-miR-21-3p	AACAACAGTCGGTAGGCTGTCT	UCCUGUCGGAUAGCUUAUCAGACUGAUGUUGACUGUUGGAUCUCAUGGCAACAACAGUCGGUAGGCUGUCUG	NW_013185892.1
gga-let-7a-2-3p	CTGTACAACCTCCTAGCTTTCC	AGGUUGAGGUAGUAGGUUGUAUAGUUUAGAAUUACACCAAGGGAGAUAACUGUACAACCUCCUAGCUUUCCU	NW_013185736.1
mml-miR-135a-5p	TATGGCTTTTTATTCCTATGTGA	AGAUAAAUUCACUCUAGUGCUUUAUGGCUUUUUAUUCCUAUGUGAUAGUAAUAAAGUCUCAUGUAGGGAUGGAAGCCAUGAAAUACAUUGUGAAAAAUCA	NW_013185706.1
oan-miR-199-5p	CCCAGTGTTCAGACTACCTGTT	UAGAAGCGUCCGGAGAUCCUGCUCCGUCGCCCCAGUGUUCAGACUACCUGUUCAGGACAAUGCUGUUGUACAGUAGUCUGCACAUUGGUUAGACUGGGCAAGGGAAAGCGGCGAAAUG	NW_013185760.1
gga-miR-1597-5p	ATGTTTACAGGGCTCTTCATT	UUUUAUUACAUGUUUACAGGGCUCUUCAUUGUGGUCUCAGCAAUAUGAGGAGCUCUGCAAGCAUGCAAUAAAA	NW_013185713.1
sla-miR-17-5p	CAAAGTGCTTACAGTGCAGGTAGT	GUCAGAAUAAUGUCAAAGUGCUUACAGUGCAGGUAGUGAUAUGUGCAUCUACUGCAGUGAAGGCACUUGUAGCAUUAUGGUGAC	NW_013185875.1
pol-miR-124-5p	CGTGTTCACAGCGGACCTTGAT	CGUGUUCACAGCGGACCUUGAUUUAAUGUCCAUACAAUUAAGGCACGCGGUGAAUGCCAA	NW_013185728.1
hsa-miR-455-3p	GCAGTCCATGGGCATATACAC	UCCCUGGCGUGAGGGUAUGUGCCUUUGGACUACAUCGUGGAAGCCAGCACCAUGCAGUCCAUGGGCAUAUACACUUGCCUCAAGGCCUAUGUCAUC	NW_013185708.1
cgr-miR-193b-3p	AACTGGCCCACAAAGTCCCGCT	GCCCAGAAUCGGGGUUUUGAGGGCGAGAUGAGUUUGUGUUUUAUCCAACUGGCCCACAAAGUCCCGCUUUUGGGGUCA	NW_013185755.1
ola-miR-455-3p	TGCAGTCCATGGGCATATAC	CCUGGCGUGAGGGUAUGUGCCCUUGGACUACAUCGUGGAAGCCAGCACCAUGCAGUCCAUGGGCAUAUACACUUGCCUCAUGG	NW_013185708.1
mmu-miR-142a-3p	TGTAGTGTTTCCTACTTTATGGA	ACCCAUAAAGUAGAAAGCACUACUAACAGCACUGGAGGGUGUAGUGUUUCCUACUUUAUGGAUG	NW_013185753.1
xtr-miR-363-5p	CGGGTGGATCACGATGCAATTT	UUUUGUUGUUCGCGGGUGGAUCACGAUGCAAUUUUAUUUAGUUUGGUAGGAGAAAAAUUGCACGGUAUCCAUCUGUAAACCGCAGAA	NW_013185711.1
ocu-miR-19b-5p	AGTTTTGCAGGTTTGCATCCAGC	AGUUUUGCAGGUUUGCAUCCAGCUGUGUGAUAUUCUGCUGUGCAAAUCCAUGCAAAACUGA	NW_013185875.1
gga-miR-18a-5p	TAAGGTGCATCTAGTGCAGATA	GUGCUUUUUGUACUAAGGUGCAUCUAGUGCAGAUAGUGAAGUAGAUUAGCAUCUACUGCCCUAAGUGCUCCUUCUGGCAUAAGAAGUUAUGUC	NW_013185875.1
xtr-miR-126-3p	TCGTACCGTGAGTAATAATGC	GGCUGUGCAUUAUUACUUUUGGUACGCGCUGUGUCACAUCAAACUCGUACCGUGAGUAAUAAUGCGCAG	NW_013185748.1
aca-miR-135-5p	TATGGCTTTTTATTCCTATGTGA	AAGCCCUCUGCUGUGGUCUAUGGCUUUUUAUUCCUAUGUGAUUGCUUUUCAUAACUCAUGUAGGGCUAAAAGCCAUGGGCUACACAGAGGAAUAA	NW_013185757.1
mmu-miR-30c-5p	TGTAAACATCCTACACTCTCAGC	GAGUGACAGAUAUUGUAAACAUCCUACACUCUCAGCUGUGAAAAGUAAGAAAGCUGGGAGAAGGCUGUUUACUCUCUCUGCCUU	NW_013185662.1
mml-miR-128a-3p	TCACAGTGAACCGGTCTCTTTT	UGAGCUGUUGGAUUCGGGGCCGUAGCACUGUCUGAGAGGUUUACAUUUCUCACAGUGAACCGGUCUCUUUUUCAGCUGCUUC	NW_013185731.1
tgu-miR-30c-3p	CTGGGAGAAGGCTGTTTACTCT	UGUAAACAUCCUACACUCUCAGCUGUGGAAACUAAGAAAGCUGGGAGAAGGCUGUUUACUCUCUCUGCCUUG	NW_013185662.1
mml-let-7g-5p	TGAGGTAGTAGTTTGTACAGTT	AGGCUGAGGUAGUAGUUUGUACAGUUUGAGGGUCUAUGAUACCACCCGGUACAGGAGAUAACUGUACAGGCCACUGCCUUGCCA	NW_013185786.1
cgr-miR-125b	ACGGGTTAGGCTCTTGGGAGC	AGUCCCUGAGACCCUAACUUGUGAUGUUUACCGUUUAAAUCCACGGGUUAGGCUCUUGGGAGC	NW_013185736.1
ptr-let-7f	TGAGGTAGTAGATTGTATAGTT	UGUGGGAUGAGGUAGUAGAUUGUAUAGUUUUAGGGUCAUACCCCAUCUUGGAGAUAACUAUACAGUCUACUGUCUUUCCCAC	NW_013185740.1
mmu-miR-103-2-5p	AGCTTCTTTACAGTGCTGCCTTG	GUCUUCGUGCUUUCAGCUUCUUUACAGUGCUGCCUUGUAGCAUUCAGGUCAAGCAGCAUUGUACAGGGCUAUGAAAGAACCAAGAA	NW_013185704.1
rno-miR-137-3p	TTATTGCTTAAGAATACGCGTAG	GGCCCUCUGACUCUCUUCGGUGACGGGUAUUCUUGGGUGGAUAAUACGGAUUACGUUGUUAUUGCUUAAGAAUACGCGUAGUCGAGGAGAGUACCAGCGGCA	NW_013185732.1
ocu-miR-181a-3p	ACCATCGACCGTTGATTGTACC	AACAUUCAACGCUGUCGGUGAGUUUGGAAUUAAAAUCAAAACCAUCGACCGUUGAUUGUACC	NW_013185767.1
aja-miR-3074	GATATCAGCTCAGTAGGCACCG	GGGCUCGACUCCUGUUCCUGCUGAACUGAGCCAGUGUGUAAAAUGAGAACUGAUAUCAGCUCAGUAGGCACCGGAGGGCGGGUCC	NW_013185905.1
gga-miR-146c-3p	AGTCCATGGTATTCAGTTCTCT	GAAGAUGUGACGAAUCUUGGCAGUUCCCAGCUCUGAGAACUGAAUUCCAUGGACUGGUUUCAAUUCCAUGCGUUCAGUCCAUGGUAUUCAGUUCUCUAGCUUGGCUGCAUCAAACUUCACAACUGCUAA	NW_013185704.1
ccr-miR-101a	TACAGTACTGTGATAACTGAAG	GGCUGCCCUGGUUCAGUUAUCACAGUGCUGAUGCUGUCCAUCUUAAAGGUACAGUACUGUGAUAACUGAAGGAUGGCUGCC	NW_013185802.1
sha-let-7i	TGAGGTAGTAGTTTGTGCTGT	CCGCUCCAGCGUCCGCACCAUGGCCCUGGCUGAGGUAGUAGUUUGUGCUGUUGGUCGGGUUGUGACAUUGCCCGCUGUGGAGAUAACUGCGCAAGCUACUGCCUUGCUAGUGCUGGUGAUGAUCAGCCGCGGGUGAAGACAAUGGCCCGG	NW_013185658.1
eca-miR-338-3p	TCCAGCATCAGTGATTTTGTTG	CAACAAUAUCCUGGUGCUGAGUGAUGACACACGCAACUCCAGCAUCAGUGAUUUUGUUG	NW_013185890.1
tgu-miR-489-5p	TGGTCGTATGTATGACGTCATT	UGUCACGUGGUGGCUUGGUGGUCGUAUGUAUGACGUCAUUUACUUGGACUUUUAGGAGUGACAUCAUAUGUACGGCUGCUAAACUGCUGCAUGGGACA	NW_013185735.1
ggo-let-7g	TGAGGTAGTAGTTTGTACAGT	CCUUUUGCCUGAUUCCAGGCUGAGGUAGUAGUUUGUACAGUUUGAGGGUCUAUGAUACCACCCGGUACAGGAGAUAACUGUACAGGCCACUGCCUUGCCAGGAACAGCGCG	NW_013185786.1
gga-miR-460b-3p	CACAGCGCATGCAATGTGGACAT	CUCAGAUCUGGCUCUACGUUGUCCUCAUUGUACAUGCUGUGUGUAUUUGCCACGUACACAGCGCAUGCAAUGUGGACAUAAUGGAGCUCA	NW_013185711.1
eca-miR-135a	TATGGCTTTTTATTCCTATGTGA	AGAUAAAUUCACUCUAGUGCUUUAUGGCUUUUUAUUCCUAUGUGAUAGUAAUAAAGUCUCAUGUAGGGAUGGAAGCCAUGAAAUACAUUGUGAAAAAUCA	NW_013185706.1
aca-miR-92a	TATTGCACTTGTCCCGGCCTGT	UACACAGGUUGGGAUUGGUUGCAAUGCUGUCUAUGUGUAUGUGGUAUUGCACUUGUCCCGGCCUGUUG	NW_013185875.1
oar-miR-200b	TAATACTGCCTGGTAATGATG	CCAUCUUACUGGGCAGCAUUGGAUGGUGUCUGGUCUCUAAUACUGCCUGGUAAUGAUGA	NW_013185820.1
tgu-miR-23-5p	TGGGTTCCTGGCATGATGATT	UUUGGGUUCCUGGCAUGAUGAUUUGUGACUUAAGAUUAAAAUCACAUUGCCAGGGAUUACCACGCAGCCAU	NW_013185905.1
oha-miR-153-3p	TTGCATAGTCACAAAAGTGATCAT	UGCCAGUGUCAUUUUUGUGAUGUUGCAGCUAGUAAUAUAAGCCCAGUUGCAUAGUCACAAAAGUGAUCAUUGGAAA	NW_013185726.1
ggo-miR-101	TACAGTACTGTGATAACTGAAG	UGCCCUGGCUCAGUUAUCACAGUGCUGAUGCUGUCCAUUCUAAAGGUACAGUACUGUGAUAACUGAAGGAUGGCA	NW_013185802.1
mdo-miR-17-3p	ACTGCAGTGAAGGCACTTGTA	GUCAGAAUAAUGUCAAAGUGCUUACAGUGCAGGUAGUGAUAUGUAGAAUCUACUGCAGUGAAGGCACUUGUAGCAUUAUAGUGAC	NW_013185875.1
mdo-miR-200a-3p	TAACACTGTCTGGTAACGATGT	GGGCCUCUGUGGGCAUCUUACUAGACAGUGCUGGAUUUUUGGAUGUACUCUAACACUGUCUGGUAACGAUGUUUAAAGAGGGAACC	NW_013185820.1
mdo-miR-29a-1-5p	CTGATTTCTTTTGGTGTTCAGA	AUGACUGAUUUCUUUUGGUGUUCAGAGUCAAUAUCAUUUUCUAGCACCAUUUGAAAUCGGUUAU	NW_013185724.1
oha-miR-140-5p	CAGTGGTTTTACCCTATGGTAG	GGUGUCCCGCCAGUGGUUUUACCCUAUGGUAGGUGACCUGGUGCUGUUCUACCACAGGGUAGAACCACGGACGGGAUGC	NW_013185886.1
ocu-miR-145-3p	GGATTCCTGGAAATACTGTTCTT	GUCCAGUUUUCCCAGGAAUCCCUUAGAUGCUAAGAUGGGGAUUCCUGGAAAUACUGUUCUU	NW_013185683.1
ppa-miR-190	TGATATGTTTGATATATTAGGT	UGCAGGCCUCUGUGUGAUAUGUUUGAUAUAUUAGGUUGUUAUUUAAUCCAACUAUAUAUCAAACAUAUUCCUACAGUGUCUUGCC	NW_013185678.1
tgu-miR-124-5p	CGTGTTCACAGCGGACCTTGA	CCGUGUUCACAGCGGACCUUGAUUUAAAUGUCCAUACAAUUAAGGCACGCGGUGAAUGCCAAGAACGAGGC	NW_013185728.1
oar-let-7g	TGAGGTAGTAGTTTGTACAGT	AGGCUGAGGUAGUAGUUUGUACAGUUUGAGGGUCUAUGAUACCACCCGGUACAGGAGAUAACUGUACAGGCCACUGCCUUGCC	NW_013185786.1
ocu-miR-30a-5p	TGTAAACATCCTCGACTGGAAGCT	UGUAAACAUCCUCGACUGGAAGCUGUGAGGCGCAGACGGGCUUUCAGUCGGAUGUUUGCAGC	NW_013185662.1
rno-miR-15a-3p	AGGCCATATTGTGCTGCCTCA	CCUUGGAGUAAAGUAGCAGCACAUAAUGGUUUGUGGAUUUUGAAAAGGUGCAGGCCAUAUUGUGCUGCCUCAAAAUACAAGGA	NW_013185688.1
gga-miR-107-3p	AGCAGCATTGTACAGGGCTATCA	CUCUUUGCUUUCAGCUUCUUUACAGUGUUGCCUUGUGGCAUGGAGUUCAAGCAGCAUUGUACAGGGCUAUCAAAGCAUGGA	NW_013185654.1
tgu-miR-425-3p	CATCGGGGATGTCGTGTCTTT	GAGAGAUGGCUUUGGAAUGACACGAUCACUCCCGCUGAGCCAGCAGCCAGAGAGCCAUCGGGGAUGUCGUGUCUUUCCAAAGCUCUUUC	NW_013185692.1
sla-miR-29a	CTAGCACCATCTGAAATCGGTT	AUGACUGAUUUCUUUUGGUGUUCAGAGUCAAUAUAAUUUUCUAGCACCAUCUGAAAUCGGUUAU	NW_013185724.1
ocu-miR-206-3p	TGGAATGTAAGGAAGTGTGTGG	ACAUGCUUCUUUAUAUCCCCAUACGGAUUACUUUGCUAUGGAAUGUAAGGAAGUGUGUGG	NW_013185717.1
tgu-miR-106-3p	ACTGCAGTTTAAGCACTTCTGG	CAAGUUGUGCAAAAGUGCUUACAGUGCAGGUAGAGUUCAGGAUCUACUGCAGUUUAAGCACUUCUGGCAUUAC	NW_013185711.1
xtr-miR-153	TTGCATAGTCACAAAAGTGA	AGCAGUUGCCAGUGUCAUUUUUGUGACGUUGCAGCUAGUAAUAUGAGCCCAGUUGCAUAGUCACAAAAGUGAUUAUUGGAAACUGU	NW_013185726.1
ptr-miR-128	TCACAGTGAACCGGTCTCTTT	GUGCAGUGGGAAGGGGGGCCGAUACACUGUACGAGAGUGAGUAGCAGGUCUCACAGUGAACCGGUCUCUUUCCCUACUGUGUC	NW_013185765.1
rno-let-7c-1-3p	CTGTACAACCTTCTAGCTTTCC	UGUGUGCAUCCGGGUUGAGGUAGUAGGUUGUAUGGUUUAGAGUUACACCCUGGGAGUUAACUGUACAACCUUCUAGCUUUCCUUGGAGCACACU	NW_013185707.1
gga-miR-194	TGTAACAGCAACTCCATGTGGA	UGGUGCUCUCAUAUGUAACAGCAACUCCAUGUGGACUACACUGACUUCCAGUGGAGAUGCUGUUACUUUUGAUAG	NW_013185667.1
ocu-miR-10a-5p	TACCCTGTAGATCCGAATTTGT	UACCCUGUAGAUCCGAAUUUGUGUAAGGAAUUUUGUGGUCACAAAUUCGUAUCUAGGGGAAUA	NW_013185953.1
tgu-miR-1805-5p	AGTTGTAGTCTTTCAAACAGA	GUGGAAUAUUCUGGGAGUUGUAGUCUUUCAAACAGAGCUUCACAAGGACAUACCUGUAUUGGAACACUACAGCUCCCUGAACUUCCUC	NW_013185695.1
tgu-miR-2968	CTCTGCTTGGTGACCTTGGGCGA	GCUGCCCUGCGAGUUGCUAUCCUCCAGGUCGCUCUGGCAGCCCUCGUCGUUGAGCGAGCUCUGCUUGGUGACCUUGGGCGACAGCAGCUUCACCAGGUCGCCCAGC	NW_013185664.1
tgu-miR-455-3p	TGCAGTCCATGGGCATATACA	GGGUAUGUGCCCUUGGACUACAUCGUGGAAGCCAGCACCAUGCAGUCCAUGGGCAUAUACACUUGCCUCAA	NW_013185708.1
oha-miR-363-5p	CGGGTGGATCACGATGCAATTT	GUUGCUGUUGUCGGGUGGAUCACGAUGCAAUUUUGAUUAGAUUAGCAGGAAGGAAAUUGCACGGUAUCCAUCUGUAAACCGCAG	NW_013185711.1
aca-miR-128-3p	TCACAGTGAACCGGTCTCTTT	AUUCCUGAGCUGUUGGAUUCGGGGCCGUAACACUGUCUGAGAGGGUUACAUUUCUCACAGUGAACCGGUCUCUUUUUCAGCUGCUUCCUAGCUU	NW_013185731.1
lla-miR-199a	CCCAGTGTTCAGACTACCTGTTC	AGGAAGCUUCUGGAGAUCCUGCUCCGUCGCCCCAGUGUUCAGACUACCUGUUCAGGACAAUGCCGUUGUACAGUAGUCUGCACAUUGGUUAGACUGGGCAAGGGAGAACA	NW_013185760.1
xtr-miR-18b	TAAGGTGCATCTAGTGCAGTTAG	CCUUGUGUUAAGGUGCAUCUAGUGCAGUUAGUGACAUAGUGUAGCAUCUACUGCCCUAAAUGCUCCUUUUGGCACAGG	NW_013185711.1
hsa-miR-199a-5p	CCCAGTGTTCAGACTACCTGTTC	AGGAAGCUUCUGGAGAUCCUGCUCCGUCGCCCCAGUGUUCAGACUACCUGUUCAGGACAAUGCCGUUGUACAGUAGUCUGCACAUUGGUUAGACUGGGCAAGGGAGAGCA	NW_013185760.1
mmu-miR-143-3p	TGAGATGAAGCACTGTAGCTC	CCUGAGGUGCAGUGCUGCAUCUCUGGUCAGUUGGGAGUCUGAGAUGAAGCACUGUAGCUCAGG	NW_013185683.1
mmu-miR-140-3p	TACCACAGGGTAGAACCACGG	CCUGCCAGUGGUUUUACCCUAUGGUAGGUUACGUCAUGCUGUUCUACCACAGGGUAGAACCACGGACAGG	NW_013185886.1
mmu-miR-27b-5p	AGAGCTTAGCTGATTGGTGAAC	AGGUGCAGAGCUUAGCUGAUUGGUGAACAGUGAUUGGUUUCCGCUUUGUUCACAGUGGCUAAGUUCUGCACCU	NW_013185905.1
gga-miR-124a-3p	TTAAGGCACGCGGTGAATGCCA	AGGCUCUGCCUCUCCGUGUUCACAGCGGACCUUGAUUUAAUGUCAUACAAUUAAGGCACGCGGUGAAUGCCAAGAGCGGAUCCUCCAGGCGGCAUU	NW_013185728.1
ocu-miR-199a-3p	ACAGTAGTCTGCACATTGGTTA	CCCAGUGUUCAGACUACCUGUUCAGGACAAUGCCGUUGUACAGUAGUCUGCACAUUGGUUA	NW_013185760.1
age-miR-125b	TCCCTGAGACCCTAACTTGTGA	ACCAGACUUUUCCUAGUCCCUGAGACCCUAACUUGUGAGGUAUUUUAGUAACAUCACAAGUCAGGCUCUUGGGACCUAGGCGGAGGGGA	NW_013185707.1
hsa-miR-10b-3p	ACAGATTCGATTCTAGGGGAAT	CCAGAGGUUGUAACGUUGUCUAUAUAUACCCUGUAGAACCGAAUUUGUGUGGUAUCCGUAUAGUCACAGAUUCGAUUCUAGGGGAAUAUAUGGUCGAUGCAAAAACUUCA	NW_013185660.1
efu-miR-455	ATGCAGTCCATGGGCATATACACTT	CCUGGCGUGAGGGUAUGUGCCUUUGGACUACAUCGUGGAAGCCAGCACCAUGCAGUCCAUGGGCAUAUACACUUGCCUCAAGGC	NW_013185708.1
gga-miR-1597-3p	TGAGGAGCTCTGCAAGCATGCA	UUUUAUUACAUGUUUACAGGGCUCUUCAUUGUGGUCUCAGCAAUAUGAGGAGCUCUGCAAGCAUGCAAUAAAA	NW_013185713.1
oha-miR-1b-5p	ACATACTTCTTTATATGCCCATA	AAUGACAUACUUCUUUAUAUGCCCAUAUGAACCUGGCCAACUAUGGAAUGUAAAGAAGUAUGUAUUUCAGGCACGGA	NW_013185749.1
gga-miR-449d-3p	AGCAACTAACTACACTGCCACA	GUGUGUGAUGAUUAGGCAGUGUAUUGUUAGUUAGCUGCUCUUCAUACACCAGCAACUAACUACACUGCCACAUUAGCACAUCA	NW_013185694.1
oha-miR-7-1-3p	CAACAAATCGCAGTCTACCATA	UCAGUUGGACGUUGGUCUAGUUCUGUGUGGAAGACUAGUGAUUUUGUUGUUUUUAGAUUACUAAAGUGACAACAAAUCGCAGUCUACCAUAUGGCACAGUCCAUGCCUCUACAGGACAA	NW_013185850.1
tgu-miR-181b-2-3p	ACTCACTGACCAATGAATGCA	GGCUGCAAUCAACAUUCAUUGCUGUCGGUGGGUUUUCAUUUCUAUCAACUCACUGACCAAUGAAUGCAAACUGC	NW_013185748.1
mdo-miR-190a-3p	CTATATATCAAACATATTCCT	UGCAGGCCUCUGUGUGAUAUGUUUGAUAUAUUAGGUUGUUAUUUAAUCCAACUAUAUAUCAAACAUAUUCCUACAGUGUCCUGCC	NW_013185678.1
oan-miR-101	TACAGTACTGTGATAACTGAAG	ACUGUCCUUUUUCGGUUAUCACGGUACCGAUGCUGUAUAUGUGAAAGGUACAGUACUGUGAUAACUGAAGAAUGGUGGU	NW_013185876.1
oan-miR-137a-3p	TTATTGCTTAAGAATACGCGTAG	GCUUCGUCUUUCUGACUCUCUUCGGUGACGGGUAUUCUUGGGUGGAUAAUACGGAUUACGUUGUUAUUGCUUAAGAAUACGCGUAGUCGAGGAGAGUAUCUGCGGCAGGC	NW_013185732.1
hsa-miR-133a-5p	AGCTGGTAAAATGGAACCAAAT	GGGAGCCAAAUGCUUUGCUAGAGCUGGUAAAAUGGAACCAAAUCGACUGUCCAAUGGAUUUGGUCCCCUUCAACCAGCUGUAGCUGUGCAUUGAUGGCGCCG	NW_013185749.1
rno-let-7f-1-3p	CTATACAATCTATTGCCTTCC	AUCAGAGUGAGGUAGUAGAUUGUAUAGUUGUGGGGUAGUGAUUUUACCCUGUUUAGGAGAUAACUAUACAAUCUAUUGCCUUCCCUGAG	NW_013185740.1
lca-miR-19b	TGTGCAAATCCATGCAAAACTGA	CACUGUUCUAUGGUUAGUUUUGCAGGUUUGCAUCCAGCUGUGUAAUAUUCUGCUGUGCAAAUCCAUGCAAAACUGACUGUGGUAGUG	NW_013185875.1
xtr-miR-15c	TAGCAGCACATCATGGTTTGTA	CUUUGAGGUGAUCUAGCAGCACAUCAUGGUUUGUAGAAACAAGGAGAUACAGACCAUUCUGAGCUGCCUCUUGA	NW_013185711.1
ggo-miR-21	TAGCTTATCAGACTGATGTTGA	UGUCGGGUAGCUUAUCAGACUGAUGUUGACUGUUGAAUCUCAUGGCAACACCAGUCGAUGGGCUGUCUGACA	NW_013185892.1
oha-miR-9-4-5p	ACTTTCGGTTATCTAGCTTTA	AUGGGGUUAUUUUUACUUUCGGUUAUCUAGCUUUAUGAAGACUUGAGCCCACUCAUACAGCUAGAUAACCAAAGAUAAC	NW_013185996.1
tgu-let-7b-3p	CTATACAACCTACTGCCTTCC	UCUAACAGGAUGAGGUAGUAGGUUGUGUGGUUUCAGGGUAGUGAUUUUGCCCCAAUCAGGAGAUAACUAUACAACCUACUGCCUUCCCUGAU	NW_013185718.1
tni-miR-153a	TTGCATAGTCACAAAAGTGATC	CCAGUGUCAUUUUUUGUGAUGUUGCAGCUAGUAAUAUAAGCCAAGUUGCAUAGUCACAAAAGUGAUCAUUGG	NW_013185726.1
tgu-miR-30e	TGTAAACATCCTACACTCAGCT	UUUUAGUUCCUGUAAACAUCCUACACUCAGCUAUUAUAAGUGGUGGGGCUGGGGGUUGGGUGUUUACUUCAACUGACUU	NW_013185795.1
efu-miR-18	TAAGGTGCATCTAGTGCAGATAGTG	CUUUUUGUUCUAAGGUGCAUCUAGUGCAGAUAGUGAAGUAGAUUAGCAUCUACUGCCCUAAGUGCUCCUUCUGGCAUAAGAAGUU	NW_013185875.1
mml-miR-29b-2-5p	AGCTGGTTTCACATGGTGGCTTAGA	CUUCUGGAAGCUGGUUUCACAUGGUGGCUUAGAUUUUUCCAUCUUUGUAUCUAGCACCAUUUGAAAUCAGUGUUUUAGGAG	NW_013185757.1
lla-miR-99a	AACCCGTAGATCCGATCTTGTG	CCCAUUGGCAUAAACCCGUAGAUCCGAUCUUGUGGUGAAGUGGACCGCACAAGCUCGCUUCUAUGGGUCUGUGUCAGUGUG	NW_013185707.1
xla-miR-301-3p	CAGTGCAATAGTATTGTCAAAG	GCUCUGACUUUAUUGCACUACUGUACUAUACAGCUAGCAGUGCAAUAGUAUUGUCAAAGCA	NW_013185859.1
gga-miR-30a-3p	CTTTCAGTCGGATGTTTGCAGC	GCGACUGUAAACAUCCUCGACUGGAAGCUGUGAAGCAGCAGAUGGGGCUUUCAGUCGGAUGUUUGCAGCUGC	NW_013185662.1
ocu-miR-19a-3p	TGTGCAAATCTATGCAAAACTGA	AGUUUUGCAUAGUUGCACUACAAGAAGAAUGUAGUUGUGCAAAUCUAUGCAAAACUGA	NW_013185875.1
aca-miR-383-5p	AGATCAGAAGGTGATTGTGGC	CUCCUCAGAUCAGAAGGUGAUUGUGGCUUUGCUUUUAUAUGAAACAGCCACAGCACUGCCUGGUCAGAAAGAG	NW_013185689.1
oha-let-7i-3p	CTGCGCAAGCTACTGCCTTGCTA	UGACCCUGGCUGAGGUAGUAGUUUGUGCUGUUCGUCGGGCUGUGAUACUGCCCGCUGUGGAGAUAACUGCGCAAGCUACUGCCUUGCUAGUGCU	NW_013185658.1
ppa-miR-29a	CTAGCACCATCTGAAATCGGTT	AUGACUGAUUUCUUUUGGUGUUCAGAGUCAAUAUAAUUUUCUAGCACCAUCUGAAAUCGGUUAU	NW_013185724.1
oha-miR-124-5p	CGTGTTCACAGCGGACCTTGAT	CCUUCUCUCCGUGUUCACAGCGGACCUUGAUUUAAUGUCCAUACAAUUAAGGCACGCGGUGAAUGCCAAGAGAUCGG	NW_013185728.1
xla-miR-10b-5p	TACCCTGTAGAACCGAATTTGT	UACCCUGUAGAACCGAAUUUGUGUGGUUUUAACAUAGUCACAGAUUCGAUUCUAGGGGGAUA	NW_013185660.1
tgu-miR-2954-3p	CATCCCCATTCCACTCCTAGCAG	GGAGCAGUGCUGAGAGGGCUUGGGGAGAGGAUUGUAGUGGAGCUCCAUCCCCAUUCCACUCCUAGCAGCUCU	NW_013185741.1
tgu-miR-20a-3p	ACTGCATTATAAGCACTTAAAGT	CUUGUAGCACUAAAGUGCUUAUAGUGCAGGUAGUGUUCACUAAUCUACUGCAUUAUAAGCACUUAAAGUACUG	NW_013185875.1
pol-miR-199a-3p	ACAGTAGTCTGCACATTGGTTA	CCCAGUGUUCAGACUACCUGUUCAGGAAGUAGUGGUUGUACAGUAGUCUGCACAUUGGUUA	NW_013185903.1
eca-miR-20a	TAAAGTGCTTATAGTGCAGGTAG	GUAGCACUAAAGUGCUUAUAGUGCAGGUAGUGUUUAGUUAUCUACUGCAUUAUGAGCACUUAAAGUACUGC	NW_013185875.1
gga-miR-222a	AGCTACATCTGGCTACTGGGTCTC	UGUAGUUGCCCAUCAAUCGCUCAGUAGUCAGUGUAGAUUCUGUCUUUACAAUCAGCAGCUACAUCUGGCUACUGGGUCUCUGAUGACAUCUCAUAUCU	NW_013185698.1
cfa-miR-153	TTGCATAGTCACAAAAGTGA	AGCGGUGGCCAGUGUCAUUUUUGUGAUGUUGCAGCUAGUAAUAUGAGCCCAGUUGCAUAGUCACAAAAGUGAUCAUUGGA	NW_013185726.1
hsa-miR-7-5p	TGGAAGACTAGTGATTTTGTTGTT	UUGGAUGUUGGCCUAGUUCUGUGUGGAAGACUAGUGAUUUUGUUGUUUUUAGAUAACUAAAUCGACAACAAAUCACAGUCUGCCAUAUGGCACAGGCCAUGCCUCUACAG	NW_013185850.1
bta-miR-199a-3p	ACAGTAGTCTGCACATTGGTTA	UGGAAGCUUCUGGAGAUCCUGCUCCGUCGCCCCAGUGUUCAGACUACCUGUUCAGGACAAUGCCGUUGUACAGUAGUCUGCACAUUGGUUAGACUGGGCAAGGG	NW_013185760.1
ssa-miR-190a-5p	TGATATGTTTGATATATTAGGTTG	UGAUAUGUUUGAUAUAUUAGGUUGUUAUUCAGUCCAACUAUAUAUCAAACAUAUUCCU	NW_013185678.1
ocu-miR-10a-3p	CAAATTCGTATCTAGGGGAATA	UACCCUGUAGAUCCGAAUUUGUGUAAGGAAUUUUGUGGUCACAAAUUCGUAUCUAGGGGAAUA	NW_013185953.1
xla-miR-19a-3p	TGTGCAAATCTATGCAAAACTGATG	UCAGUUUUGCAUAGUUGCACUACAAGAAAAAUGUAGUUGUGCAAAUCUAUGCAAAACUGAUG	NW_013185875.1
mdo-miR-30c-5p	TGTAAACATCCTACACTCTCAGC	UGUAAACAUCCUACACUCUCAGCUGUGAGCUCAAGGUGGCUGGGAGAGGGCUGUUUACUCC	NW_013185716.1
mdo-miR-138	AGCTGGTGTTGTGAATC	GUUGCUGCAGCUGGUGUUGUGAAUCAGGCCGACAAGCAGCUCAUCCUAUUACCCGGCUAUUUCACUACACCAGGGUUGCAUCA	NW_013185791.1
gga-miR-20b-3p	ACTGTAATGTGGGCACTTACAG	CUAGCAGUAUCAAAGUGCUCAUAGUGCAGGUAGCUUGGCAUUGGACCUACUGUAAUGUGGGCACUUACAGUACUGUUAGAUAAAG	NW_013185711.1
gga-miR-460a-5p	CCTGCATTGTACACACTGTGTG	CUGACUAUAUAGCACCUGCAUUGUACACACUGUGUGUGUUAACUGGAAAUGCACAGCGCAUACAAUGUGGAUUCUGUAGAAGUCACUCAC	NW_013185891.1
mml-miR-7	TGGAAGACTAGTGATTTTGTTGT	UUGGAUGUUGGCCUAGUUCUGUGUGGAAGACUAGUGAUUUUGUUGUUUUUAGAUAACUAAAUUGACAACAAAUCACAGUCUGCCAUAUGGCACAGGCCAUGCCUCUACAG	NW_013185850.1
tgu-miR-301-3p	CAGTGCAATAGTATTGTCAAAGC	AGUGCUCUGACUUUAUUGCACUACUGUACUAUACAGAGAGCAGUGCAAUAGUAUUGUCAAAGCAUCUGAGAGC	NW_013185859.1
ssa-miR-27b-5p	AGAGCTTAGCTGATTGGTGAAC	AGAGCUUAGCUGAUUGGUGAACAGUGAUUGAUCUCCUUUGUUCACAGUGGCUAAGUUCUGC	NW_013185905.1
tgu-miR-365-2-5p	GAGGGACTTTCAGGGGCAGCTGT	UGCCCUCCUGGGGACCGACUGAGCGGCAGCAAGAAAAAUGAGGGACUUUCAGGGGCAGCUGUGUUUUACUAACCCAGUCAUAAUGCCCCUAAAAAUCCUUAUUGUUCUUGCA	NW_013185685.1
gga-miR-27b-5p	AGAGCTTAGCTGATTGGTGAACA	ACCUCUCUGGUGAGGUGCAGAGCUUAGCUGAUUGGUGAACAGUGAUUGUUUCCCUCUUUGUUCACAGUGGCUAAGUUCUGCACCUGAAGAGAAGGUG	NW_013185905.1
gga-miR-20a-5p	TAAAGTGCTTATAGTGCAGGTAG	UGACAGCUCUUGUAGCACUAAAGUGCUUAUAGUGCAGGUAGUGUUCACUAAUCUACUGCAUUAUAAGCACUUAAAGUACUGCUAGCUGUAGAACUACA	NW_013185875.1
oan-miR-143-5p	AGGTGCAGTGCTGCATCTCTGGT	GAUGUCUCCCAGCCCAAGGUGCAGUGCUGCAUCUCUGGUCAGUUGUGAGUCUGAGAUGAAGCACUGUAGCUCGGGAAGGGAGGAGCUGUC	NW_013185683.1
gga-miR-184b-5p	CCTTATCAGTTCTCCGTCCAAC	CCUUAUCAGUUCUCCGUCCAACAGUCAGAGCGAAGAAGCUGGGCUGGAAAAGUGAUAAGGGGG	NW_013185972.1
mdo-miR-153-3p	TTGCATAGTCACAAAAGTGATC	AGCGGUUGCCGGUGUCAUUUUUGUGAUGUUGCAGCUAGUAAUAUGAGCCCAGUUGCAUAGUCACAAAAGUGAUCAUUGGAAACUGUG	NW_013185726.1
bta-miR-365-5p	AGGGACTTTTGGGGGCAGATGTG	ACCGCAGGGAAAAUGAGGGACUUUUGGGGGCAGAUGUGUUUGCAUUCCACUAUCAUAAUGCCCCUAAAAAUCCUUAUUGCUCUUGCA	NW_013185755.1
aca-miR-216a	TAATCTCAGCTGGCAACTGTGA	AAGGAUGGCUGUGAAUUGGUUUAAUCUCAGCUGGCAACUGUGAGCAGUUUCCAAAUCCUCUCACAGUGGUUUCUGGGAUUAUGCUAAACACAGCAAUUUCA	NW_013185774.1
efu-miR-124	TTAAGGCACGCGGTGAATGCCAA	CUCUGCCCUCCGUGUUCACAGCGGACCUUGAUUUAAUGUCAUACAAUUAAGGCACGCGGUGAAUGCCAAGAGCGGAGCC	NW_013185728.1
tgu-miR-1-3p	TGGAATGTAAAGAAGTATGTAT	CACAUACUUCUUUAUGUACCCAUAUGAACAUACAAUGCUAUGGAAUGUAAAGAAGUAUGUAUUUUUGGCAGG	NW_013185713.1
gga-miR-3535	GGATATGATGACTGATTATCTGAAA	UGCUGGAUAUGAUGACUGAUUAUCUGAAAUGCUGAUGAAACCACUUCUAAAGUCCUCUAGAUAGUCAAGUGCUGAUCCAGCA	NW_013185833.1
ssa-let-7a-5p	TGAGGTAGTAGGTTGTATAGTT	UGAGGUAGUAGGUUGUAUAGUUUGUGGGAGGGAUUUAAUCCUAUUCAGGUGAUAACUAUACAGUCUAUUGCCUUCCU	NW_013185962.1
oha-let-7g-5p	TGAGGTAGTAGTTTGTACAGTT	GGUUCCAGGCUGAGGUAGUAGUUUGUACAGUUUGAGGGUCUAUGAUACCACCCGGUACAGGAGAUAACUGUACAGGCCACUGCCUUGCCUGGGGCAG	NW_013185786.1
tch-miR-190a	TGATATGTTTGATATATTAGGTT	UGAUAUGUUUGAUAUAUUAGGUUGUUAUUUAAUCCAACUAUAUAUCAAACAUAUUCCU	NW_013185678.1
xla-miR-148a-3p	TCAGTGCACTACAGAACTTTGTT	CAAAGUUCUGUGACACUUCGACUCUGAAUUUGAUAGCAGUCAGUGCACUACAGAACUUUGUU	NW_013185661.1
gga-let-7a-5p	TGAGGTAGTAGGTTGTATAGTT	GGGUGAGGUAGUAGGUUGUAUAGUUUUAGGGUUAUGCCCUGCCUGUCAGAUAACUAUACAAUCUACUGUCUUUCCU	NW_013185718.1
age-miR-17-3p	ACTGCAGTGAAGGCACTTGT	GUCAGAAUAAUGUCAAAGUGCUUACAGUGCAGGUAGUGAUAUGUGCAUCUACUGCAGUGAAGGCACUUGUAGCAUUAUGGUGAC	NW_013185875.1
rno-miR-101a-3p	TACAGTACTGTGATAACTGAA	UGCCCUGGCUCAGUUAUCACAGUGCUGAUGCUGUCCAUUCUAAAGGUACAGUACUGUGAUAACUGAAGGAUGGCA	NW_013185802.1
aca-miR-140-5p	CAGTGGTTTTACCCTATGGT	CCUUCCUCUCUCUGUGUCCUUCCAGUGGUUUUACCCUAUGGUAGGUUACGUCAUGCUGUUCUACCACAGGGUAGAACCACGGACGGGAUGCCGGGGCUCUCUGCG	NW_013185886.1
ptr-miR-100	AACCCGTAGATCCGAACTTGTG	CCUGUUGCCACAAACCCGUAGAUCCGAACUUGUGGUAUUAGUCCGCACAAGCUUGUAUCUAUAGGUAUGUGUCUGUUAGG	NW_013185736.1
tgu-miR-190-3p	ACTATATATCAAACATATTCCT	AGACUCUGUGUGAUAUGUUUGAUAUAUUAGGUUGUUAUUUAAUCCAACUAUAUAUCAAACAUAUUCCUACAG	NW_013185678.1
xla-miR-206-3p	TGGAATGTAAGGAAGTGTGTGG	ACAUGCUUCUUUAUAUACCCAUAUGAACUACAUUGUUAUGGAAUGUAAGGAAGUGUGUGG	NW_013185717.1
xla-miR-455-5p	TATGTGCCCTTGGACTACAT	UAUGUGCCCUUGGACUACAUCGUGGAAGCCAGCACCAUGCAGUCCAUGGGCAUAUACA	NW_013185708.1
xtr-miR-9a-3p	TAAAGCTAGATAACCGAAAGT	GGGGUUGGUUGUUAUCUUUGGUUAUCUAGCUGUAUGAGUGUUGUCAAUCCUUCAUAAAGCUAGAUAACCGAAAGUAAAAAUAACCCCA	NW_013185996.1
ipu-miR-301a	CAGTGCAATAGTATTGTCAAAGC	UCUGACUUCAUUGCACUACUGUAUUGGACAGCUAGCAGUGCAAUAGUAUUGUCAAAGC	NW_013185859.1
ocu-miR-363-3p	AATTGCACGGTATCCATCTGTA	CGGGUGGAUCACGAUGCAAUUUUGAUUAGUACAAUAGGAGAAAAAUUGCACGGUAUCCAUCUGUA	NW_013185711.1
mml-miR-214-3p	ACAGCAGGCACAGACAGGCAG	GGCCUGGCUGGACAGAGUUGUCAUGUGUCUGCCUGUCUACACUUGCUGUGCAGAACAUCCGCUCACCUGUACAGCAGGCACAGACAGGCAGUCACAUGACAACCCAGCCU	NW_013185760.1
oan-let-7c-3p	CTGTACAACCTTCTAGCTTTCC	UGAGGUAGUAGGUUGUAUGGUUUAGAGUCACACCCCGGGAGUUAACUGUACAACCUUCUAGCUUUCC	NW_013185707.1
rno-miR-363-3p	AATTGCACGGTATCCATCTGT	UUUUGCUGUUAUCGGGUGGAUCACGAUGCAAUUUUGAUUAGAGUAAUGGGAGAGAAAUUGCACGGUAUCCAUCUGUAAACCGCAGGA	NW_013185711.1
mmu-miR-124-3p	TAAGGCACGCGGTGAATGCC	CUCUGCGUGUUCACAGCGGACCUUGAUUUAAUGUCUAUACAAUUAAGGCACGCGGUGAAUGCCAAGAG	NW_013185728.1
ppa-miR-1	TGGAATGTAAAGAAGTATGTA	ACCUACUCAGAGUACAUACUUCUUUAUGUACCCAUAUGAACAUACAAUGCUAUGGAAUGUAAAGAAGUAUGUAUUUUUGGUAGGC	NW_013185713.1
oha-miR-455-3p	GCAGTCCATGGGCATATACAC	ACUGGUCCCUGGUGUGAGGGUAUGUGCCCUUGGACUACAUCGUGGAAAAUAUCACCAUGCAGUCCAUGGGCAUAUACACUUGCCCCAAGGUUUC	NW_013185708.1
ipu-miR-107a	AGCAGCATTGTACAGGGCTATC	AGCUUCUUUACAGUGUUGUCUUGUGGCAUGGAGAUCAAGCAGCAUUGUACAGGGCUAUC	NW_013185654.1
eca-miR-124	TAAGGCACGCGGTGAATGCC	GUGUUCACAGCGGACCUUGAUUUAAUGUCAUACAAUUAAGGCACGCGGUGAAUGCC	NW_013185728.1
xla-miR-101-3p	TACAGTACTGTGATAACTGAAG	UCGGUUAUCAUGGUACCGCUGCUGUAUAUAUGAAAGGUACAGUACUGUGAUAACUGAAG	NW_013185876.1
efu-miR-29b	CTAGCACCATTTGAAATCAGTGTT	UUCCUCAGGAAGCUGGUUUCAUAUGGUGGUUUAGAUUUAAAUAGUGAUUGUCUAGCACCAUUUGAAAUCAGUGUUCUUGGGGAAG	NW_013185724.1
ppa-miR-133a	TTGGTCCCCTTCAACCAGCTGT	ACAAUGCUUUGCUAGAGCUGGUAAAAUGGAACCAAAUCGCCUCUUCAAUGGAUUUGGUCCCCUUCAACCAGCUGUAGCUAUGCAUUGA	NW_013185713.1
ppy-miR-20a	TAAAGTGCTTATAGTGCAGGTA	GUAGCACUAAAGUGCUUAUAGUGCAGGUAGUGUUUAGUUAUCUACUGCAUUAUGAGCACUUAAAGUACUGC	NW_013185875.1
xla-miR-148a-5p	CAAAGTTCTGTGACACTTCGACT	CAAAGUUCUGUGACACUUCGACUCUGAAUUUGAUAGCAGUCAGUGCACUACAGAACUUUGUU	NW_013185661.1
ssc-miR-17-5p	CAAAGTGCTTACAGTGCAGGTAG	GAAUAAUGUCAAAGUGCUUACAGUGCAGGUAGUGAUAAUGUGCAUCUACUGCAGUGAAGGCACUUGUAGCAUUAUGG	NW_013185875.1
mmu-miR-30e-3p	CTTTCAGTCGGATGTTTACAGC	GGGCAGUCUUUGCUACUGUAAACAUCCUUGACUGGAAGCUGUAAGGUGUUGAGAGGAGCUUUCAGUCGGAUGUUUACAGCGGCAGGCUGCCA	NW_013185716.1
cgr-miR-30c	CTGGGAGAGGGTTGTTTACTCC	ACCAUGUUGUAGUGUGUGUAAACAUCCUACACUCUCAGCUGUGAGCUCAAGGUGGCUGGGAGAGGGUUGUUUACUCCUUCUGCCAUGGA	NW_013185716.1
tgu-miR-375	TTTGTTCGTTCGGCTCGCGTTA	CCUGGCGUCGAGCCCCACGUGCAAUACCUGACCUGAACGUUUUGUUCGUUCGGCUCGCGUUAGGCAGGUCCA	NW_013185731.1
cgr-miR-34c-3p	AATCACTAACCACACGGCCAGG	CUAGUUACUAGGCAGUGUAGUUAGCUGAUUGCUAAUAGUACCAAUCACUAACCACACGGCCAGGUAAAAAGACU	NW_013185736.1
ccr-miR-489	TGACATCATATGTACGGCTGCT	GGUGGUGGCCUGGUGGUCGUAUGUAUGACGUCAUUUACUUCAAAGUUUGGAGUGACAUCAUAUGUACGGCUGCUAAACUGCUAC	NW_013185735.1
mdo-miR-221-3p	AGCTACATTGTCTGCTGGGTTTC	GCAUGAACCUGGCAUACAAUGUAGAAUUCUGUGUUUAUUAAGUAACAGCUACAUUGUCUGCUGGGUUUCAGGCU	NW_013185698.1
gga-miR-125b-5p	TCCCTGAGACCCTAACTTGTGA	AUCAGACUUUUCCUAGUCCCUGAGACCCUAACUUGUGAGGUUUUGUAGCAACAAUCACAAGUCAGGCUCUUGGGACCUAGGCGGAGGGGA	NW_013185707.1
xla-let-7a-3p	CTGTACAGCCTCCTATCTTTCC	UGAGGUAGUAGGUUGUAUAGUUGAGGAUAACACCAAAGGAGAUAACUGUACAGCCUCCUAUCUUUCC	NW_013185736.1
mdo-miR-145-3p	ATTCCTGGAAATACTGTTCT	CUCAGGGUCCAGUUUUCCCAGGAAUCCCUUAGAUGCUAAGAUGGGGAUUCCUGGAAAUACUGUUCUUGAG	NW_013185683.1
gga-miR-425-5p	AATGACACGATCACTCCCGCTGA	AAUGACACGAUCACUCCCGCUGAGCGCGCAGCCACAGAGCCAUCGGGGAUGUCGUGUCUGUCC	NW_013185692.1
ssa-miR-455-5p	TATGTGCCCTTGGACTACATCG	UAUGUGCCCUUGGACUACAUCGUGGAAGGCAGCACCAUGCAGUCCAUGGGCAUAUACACU	NW_013185708.1
oan-let-7g-3p	CTGTACAGGCCACTGCCTTG	UCCAGGCUGAGGUAGUAGUUUGUACAGUUUCAGGGUCUACAAUACCACCCGGUAUAGGAGAUAACUGUACAGGCCACUGCCUUGCCAGGGA	NW_013185786.1
lla-miR-125b	TCCCTGAGACCCTAACTTGTGA	ACCAGACUUUUCCUAGUCCCUGAGACCCUAACUUGUGAGGUAUUUUAGUAACAUCACAAGUCAGGCUCUUGGGACCUAGGCGGAGGGGA	NW_013185707.1
ptr-miR-30a-3p	CTTTCAGTCGGATGTTTGCAGC	GCGACUGUAAACAUCCUCGACUGGAAGCUGUGAAGCCACAGAUGGGCUUUCAGUCGGAUGUUUGCAGCUGC	NW_013185662.1
oan-let-7d-3p	CTATACAACCTGCTGCCTTTCT	GAAGAAACUAUGGGCUCCUAGGAAGAGGUAGUAGGUUGCAUAGUUUUAGGGCAGUGAUUUUGCUCAUAAGGUGUUAACUAUACAACCUGCUGCCUUUCUUAGGGCUUUAUUAUUAC	NW_013185740.1
ssa-miR-214-5p	TGCCTGTCTACACTTGCTGTGC	UGCCUGUCUACACUUGCUGUGCAGAACUUCCUGGAACCUGUACAGCAGGCACAGACAGGCAGA	NW_013185760.1
sla-miR-15a	TAGCAGCACATAATGGTTTGTG	CCUUGGAGUAAAGUAGCAGCACAUAAUGGUUUGUGGAUUUUGAAAAGGUGCAGGCCAUAUUGUGCUGCCUCAAAAAUACAAGG	NW_013185688.1
ssc-miR-18a	TAAGGTGCATCTAGTGCAGATA	GUGCUUUUUGUUCUAAGGUGCAUCUAGUGCAGAUAGUGAAGUAGAUUAGCAUCUACUGCCCUAAGUGCUCCUUCUGGCAUAAGAAGUUAUGU	NW_013185875.1
mne-miR-7	TGGAAGACTAGTGATTTTGTT	UUGGAUGUUGGCCUAGUUCUGUGUGGAAGACUAGUGAUUUUGUUGUUUUUAGAUAACUAAAUUGACAACAAAUCACAGUCUGCCAUAUGGCACAGGCCAUGCCUCUACAG	NW_013185850.1
xla-miR-122-3p	ACGCCATTATCACACTAATGA	UGGAGUGUGACAAUGGUGUUUGUGUCAGAGCUAUCAAACGCCAUUAUCACACUAAUGA	NW_013185836.1
gga-miR-130c-5p	GCCCTTTTTATGTTGTACTACT	UUGAGCGGUGUCUGUCCAGCGCCCUUUUUAUGUUGUACUACUAGUGAUCAUACACAAAGCAGUGCAAUGUUAAAAGGGCAUUGGCCAGCAGUGC	NW_013185859.1
chi-miR-103-5p	AGCTTCTTTACAGTGCTGCCTTGTAGCATT	GUCUUUGUGCUUUCAGCUUCUUUACAGUGCUGCCUUGUAGCAUUCAGGUCAAGCAGCAUUGUACAGGGCUAUGAAAGAACUAAGAA	NW_013185704.1
eca-miR-16	TAGCAGCACGTAAATATTGGCG	UAGCAGCACGUAAAUAUUGGCGUUAAGAUUCUAAAAUUAUCUCCAGUAUUAACUGUGCUGCUG	NW_013185688.1
cgr-miR-10a-5p	TACCCTGTAGATCCGAATTTGT	UUCUGUAUAUACCCUGUAGAUCCGAAUUUGUGUAAGGAAUUUUGUGGUCACAAAUUCGUAUCUAGGGGAAUAUGUAGUUGA	NW_013185953.1
mdo-let-7d	AGAGGTAGTAGGTTGCATAGT	AAUGGGCUCCUAGGAAGAGGUAGUAGGUUGCAUAGUUUUAGGGCAGGGAUUUUGCCCACAAGGAGUUAACUAUACAACCUGCUGCCUUUCUUAGGGCUCUAUUAUU	NW_013185740.1
efu-miR-9-3p	ATAAAGCTAGATAACCGAAAGTA	UUGGUUGUUAUCUUUGGUUAUCUAGCUGUAUGAGUGGUGUGGAGUCUUCAUAAAGCUAGAUAACCGAAAGUAAAAAUAACCC	NW_013185996.1
mmu-miR-153-3p	TTGCATAGTCACAAAAGTGATC	CGGUGUCAUUUUUGUGACGUUGCAGCUAGUAAUAUGAGCCCAGUUGCAUAGUCACAAAAGUGAUCAUUG	NW_013185726.1
fru-let-7i	TGAGGTAGTAGTTTGTGCTGTT	CUGGCUGAGGUAGUAGUUUGUGCUGUUGGUUGGGUUGUGACACUGCCCGCUAUGGAGAUGACUGCGCAAGCUACUGCCUUGCUA	NW_013185658.1
tgu-miR-1805-3p	TGTATTGGAACACTACAGCT	GUGGAAUAUUCUGGGAGUUGUAGUCUUUCAAACAGAGCUUCACAAGGACAUACCUGUAUUGGAACACUACAGCUCCCUGAACUUCCUC	NW_013185695.1
aca-miR-10b-3p	AGATTCGATTCTAGGGGAAT	GUUGUCUAUAUAUACCCUGUAGAACCGAAUUUGUGUGGUAUUUACACAGUCACAGAUUCGAUUCUAGGGGAAUAUAUGGUCGAUGCAAAA	NW_013185660.1
mml-miR-9-3p	ATAAAGCTAGATAACCGAAAGTA	CGGGGUUGGUUGUUAUCUUUGGUUAUCUAGCUGUAUGAGUGGUGUGGAGUCUUCAUAAAGCUAGAUAACCGAAAGUAAAAAUAACCCCA	NW_013185996.1
xla-miR-15c-3p	CAGACCATTCTGAGCTGCCTCT	UAGCAGCACAUCAUGGUUUGUAGAAACAAGGAGAUACAGACCAUUCUGAGCUGCCUCU	NW_013185711.1
ptr-let-7a	TGAGGTAGTAGGTTGTATAGTT	AGGUUGAGGUAGUAGGUUGUAUAGUUUAGAAUUACAUCAAGGGAGAUAACUGUACAGCCUCCUAGCUUUCC	NW_013185736.1
aca-miR-214-3p	ACAGCAGGCACAGACAGGCAGT	CAGAGUUGUCAUGUGUCUGCCUGUCUACACUUGCUGUGCAGAACAUCCUCUCACCUGUACAGCAGGCACAGACAGGCAGUCACAUGACAACCCAG	NW_013185760.1
ggo-miR-133a	TTGGTCCCCTTCAACCAGCTGT	ACAAUGCUUUGCUAGAGCUGGUAAAAUGGAACCAAAUCGCCUCUUCAAUGGAUUUGGUCCCCUUCAACCAGCUGUAGCUAUGCAUUGA	NW_013185713.1
hsa-miR-107	AGCAGCATTGTACAGGGCTATCA	CUCUCUGCUUUCAGCUUCUUUACAGUGUUGCCUUGUGGCAUGGAGUUCAAGCAGCAUUGUACAGGGCUAUCAAAGCACAGA	NW_013185654.1
chi-miR-125b-5p	TCCCTGAGACCCTAACTTGT	GACUUUUCCUAGUCCCUGAGACCCUAACUUGUGAGGUAUUUUAGUAACAUCACAAGUCAGGCUCUUGGGACCUAGGCGGAGGG	NW_013185707.1
gga-miR-190a-5p	TGATATGTTTGATATATTAGGT	UGCAGGACUCUGUGUGAUAUGUUUGAUAUAUUAGGUUGUUAUUUAAUCCAACUAUAUAUCAAACAUAUUCCUACAGUGUCCUGCC	NW_013185678.1
cgr-miR-107	AGCAGCATTGTACAGGGCTATC	CUCUCUGCUUUCAGCUUCUUUACAGUGUUGCCUUGUGGCAUGGAAUUCAAGCAGCAUUGUACAGGGCUAUCAAAGCACUG	NW_013185654.1
chi-miR-18a-3p	ACTGCCCTAAGTGCTCCTTCTGG	GCUUUUUGUUCUAAGGUGCAUCUAGUGCAGAUAGUGAAGUAGAUUAGCAUCUACUGCCCUAAGUGCUCCUUCUGGCAUAAGAAGUUAUG	NW_013185875.1
ptr-miR-9	TCTTTGGTTATCTAGCTGTATGA	CGGGGUUGGUUGUUAUCUUUGGUUAUCUAGCUGUAUGAGUGGUGUGGAGUCUUCAUAAAGCUAGAUAACCGAAAGUAAAAAUAACCCC	NW_013185996.1
mmu-miR-124b-3p	TCAAGGTCCGCTGTGAACACGG	GCAUUCACCGCGUGCCUUAAUUGUAUGACAUUAAAUCAAGGUCCGCUGUGAACACGG	NW_013185728.1
rno-miR-3120	CACAGCAAGTGTAGACAGGCA	GGUUGUCAUUCAGGCUGGGUUGUCAUGUGACUGCCUGUCUGUGCCUGCUGUACAGGUGAGCGGAUGUUCUGCACAGCAAGUGUAGACAGGCAGACACAUGACAACUCUGUCCAUCCA	NW_013185760.1
hsa-miR-34c-5p	AGGCAGTGTAGTTAGCTGATTGC	AGUCUAGUUACUAGGCAGUGUAGUUAGCUGAUUGCUAAUAGUACCAAUCACUAACCACACGGCCAGGUAAAAAGAUU	NW_013185736.1
gga-miR-2954	CATCCCCATTCCACTCCTAGCA	CUGAGAGGGCUUGGGGAGAGGAUUGUAGUGGAGCUCCAUCCCCAUUCCACUCCUAGCAGCUCUCUGGC	NW_013185741.1
oan-miR-29a-3p	TAGCACCATTTGAAATCGGTT	CAGGACCCAUCUCUUACACAGGCUGACCGAUUUCUCUUGGUGUUCAGAGUCUCAGUUCUUGUCUAGCACCAUUUGAAAUCGGUUAUGAUGUAGGGGGAAAAGCAGCAGUCCUG	NW_013185757.1
gga-miR-103-2-5p	AGCTTCTTTACAGTGCTGCCTTG	UCUCUGUGCUUUCAGCUUCUUUACAGUGCUGCCUUGUUGCGUUCAUGUCAAGCAGCAUUGUACAGGGCUAUGAAAGAACAGAG	NW_013185704.1
ocu-miR-29a-3p	TAGCACCATCTGAAATCGGTTA	ACUGAUUUCUUUUGGUGUUCAGAGUCAAUAGAAUUUUCUAGCACCAUCUGAAAUCGGUUA	NW_013185724.1
xtr-miR-218	TTGTGCTTGATCTAACCATGT	GGGGUUUUCCUUUGUGCUUGAUCUAACCAUGUGGUAGAACAAUACAUAUUGAACAUGGUUCUGUCAAGCACCAUGGAAGGCCAC	NW_013185683.1
xtr-miR-301	CAGTGCAATAGTATTGTCAAAGC	CUGCUAAUGUGUGCUCUGACUUUAUUGCACUACUGUACUAUACAGCUAGCAGUGCAAUAGUAUUGUCAAAGCAUCUGCAAGCAG	NW_013185859.1
cgr-miR-199a	CCCAGTGTTCAGACTACCTGTTC	UGGAAGCUUCUGGAGAUCCUGCUCCGUCGCCCCAGUGUUCAGACUACCUGUUCAGGACAAUGCCGUUGUACAGUAGUCUGCACAUUGGUUAGACUGGGCAAGGGCCAGCA	NW_013185760.1
ssa-miR-128-4-5p	GGGGGCCGTTACACTGTAAGA	GGGGGCCGUUACACUGUAAGAGAUGUAGUCUGAGGUCUCACAGUGAACCGGUCUCUUU	NW_013185765.1
tgu-miR-92-2-5p	GTGGGGATTTGTTGCATTACTT	CCUUGCACUGAUUUCUCCAUGGGUGGGGAUUUGUUGCAUUACUUGUAGCUGUAUGUAGAGUAUUGCACUUGUCCCGGCCUGUGGAGGAAAGG	NW_013185711.1
tgu-miR-1451-3p	CAGTAACTTGCTCCTGTGAGA	GAGCAAGCGCAGGAGCUGCUGCCUCGCACAGGAGCAAAUUACCGCGUUCAGCUAAUCCGCAGUAACUUGCUCCUGUGAGAGGUAGCGGCUCCUGGCUCCUC	NW_013185691.1
mmu-miR-34a-5p	TGGCAGTGTCTTAGCTGGTTGT	CCAGCUGUGAGUAAUUCUUUGGCAGUGUCUUAGCUGGUUGUUGUGAGUAUUAGCUAAGGAAGCAAUCAGCAAGUAUACUGCCCUAGAAGUGCUGCACAUUGU	NW_013185820.1
ssc-miR-221-5p	ACCTGGCATACAATGTAGATTTCTGT	UGAACCUGGCAUACAAUGUAGAUUUCUGUGUUUGUUGGGCAACAGCUACAUUGUCUGCUGGGUUUCAGGC	NW_013185698.1
xla-miR-17-2-3p	CTGCAGTGAAGGCACTTGTAGC	CAAAGUGCUUACAGUGCAGGUAGUGAUUUAACAGAACCUACUGCAGUGAAGGCACUUGUAGC	NW_013185875.1
aca-let-7a-2-3p	CTATACAGTCTATTGCCTTCCT	AGGUGAGGUAGUAGGUUGUAUAGUUUGUGGGAGGGAUUACAUCCCAUUUCAGGUGAUAACUAUACAGUCUAUUGCCUUCCUUA	NW_013185962.1
dre-let-7c-3p	CTGTACAACCTTCTAGCTTTCC	GUGUGCAUCCAGGCUGAGGUAGUAGGUUGUAUGGUUUCGAAUGACACCAUGGGAGUUAACUGUACAACCUUCUAGCUUUCCUUGGAGUACAC	NW_013185707.1
gga-miR-429-3p	TAATACTGTCTGGTAATGCCGT	GCCUGCUGAUUGCUGUCUUACCAGGCAAAGUUAGAUCUAGCUAUUUCUGUCUAAUACUGUCUGGUAAUGCCGUCAAUCGCAUGG	NW_013185820.1
age-miR-34a	TGGCAGTGTCTTAGCTGGTTGT	GGCCAGCUGUGAGUGUUUCUUUGGCAGUGUCUUAGCUGGUUGUUGUGUGCAAUAGUGAAGGAAGCAAUCAGCAAGUAUACUGCCCUAGAAGUGCUGCACGUUGUGGGGCCC	NW_013185820.1
efu-miR-125b	TCCCTGAGACCCTAACTTGTGAGG	CUUUUCCUAGUCCCUGAGACCCUAACUUGUGAGGUAUUUCAGUAACAUCACAAGUCAGGCUCUUGGGACCUAGGCGGAGAG	NW_013185707.1
mmu-let-7a-5p	TGAGGTAGTAGGTTGTATAGTT	CUGCAUGUUCCCAGGUUGAGGUAGUAGGUUGUAUAGUUUAGAGUUACAUCAAGGGAGAUAACUGUACAGCCUCCUAGCUUUCCUUGGGACUUGCAC	NW_013185736.1
hsa-miR-18a-3p	ACTGCCCTAAGTGCTCCTTCTGG	UGUUCUAAGGUGCAUCUAGUGCAGAUAGUGAAGUAGAUUAGCAUCUACUGCCCUAAGUGCUCCUUCUGGCA	NW_013185875.1
cgr-miR-19a	TGTGCAAATCTATGCAAAACTGA	GCAGCCCUCUGUUAGUUUUGCAUACUUGCACUACAAGAAGAAUGCAGUUGUGCAAAUCUAUGCAAAACUGAUGGUGGCCU	NW_013185875.1
mdo-miR-92a-3p	TATTGCACTTGTCCCGGCCTGT	CUUUCUACACAGGUUGGGAUCAGUUGCAAUGCUGUGUCUGUCUGUAGUAUUGCACUUGUCCCGGCCUGUUGAGUUUGG	NW_013185875.1
efu-miR-142	TGTAGTGTTTCCTACTTTATGGA	UGCAGUCACCCAUAAAGUAGAAAGCACUACUAACAGCACUGGAGGGUGUAGUGUUUCCUACUUUAUGGAUGAGUGUACU	NW_013185753.1
oha-miR-21-3p	AACAACAGTCGGTAGGCTGTCT	CUUUCUGUCGGAUAGCUUAUCAGACUGAUGUUGACUGUUGGAUGUCAUGGCAACAACAGUCGGUAGGCUGUCUGACAUUUU	NW_013185892.1
mne-miR-29a	CTAGCACCATCTGAAATCGGTT	AUGACUGAUUUCUUUUGGUGUUCAGAGUCAAUAUAAUUUUCUAGCACCAUCUGAAAUCGGUUAU	NW_013185724.1
ocu-miR-30c-5p	TGTAAACATCCTACACTCTCAGCT	UGUAAACAUCCUACACUCUCAGCUGUGGAAUGUAAGAAAGCUGGGAGAAGGCUGUUUACUCU	NW_013185662.1
cgr-miR-214-5p	TGCCTGTCTACACTTGCTGTGC	GUCAUGUGUCUGCCUGUCUACACUUGCUGUGCAGAACAUCCGCUCACCUGUACAGCAGGCACAGACAGGCAGUCACAU	NW_013185760.1
mml-miR-34a-5p	TGGCAGTGTCTTAGCTGGTTGT	GGCCAGCUGUGAGUGUUUCUUUGGCAGUGUCUUAGCUGGUUGUUGUGAGCAAUAGUAAGGAAGCAAUCAGCAAGUAUACUGCCCUAGAAGUGCUACACAUUGUGGGGCCU	NW_013185820.1
oha-miR-217-5p	TACTGCATCAGGAACTGATTGGAT	UGAAUUUUUGAUGUCGCAGAUACUGCAUCAGGAACUGAUUGGAUAAUAAUCAAACACCAUCAGUUCUUAAUGCAUUGCCUUCAGCAUCUAAACAAGCUUCA	NW_013185774.1
ssc-let-7c	TGAGGTAGTAGGTTGTATGGTT	UGUGUGCAUCCGGGUUGAGGUAGUAGGUUGUAUGGUUUAGAGUUACACCGUGGGAGUUAACUGUACAACCUUCUAGCUUUCCUUGGAGCACACU	NW_013185707.1
cgr-miR-32-5p	TATTGCACATTACTAAGTTGC	CUGGUGGAGAUAUUGCACAUUACUAAGUUGCAUGUUGUCACGGCCUCAGUGCAAUUUAGUGUGUGUGAUAUUUUCACGUGA	NW_013185911.1
oan-let-7c-5p	TGAGGTAGTAGGTTGTATGGTT	UGAGGUAGUAGGUUGUAUGGUUUAGAGUCACACCCCGGGAGUUAACUGUACAACCUUCUAGCUUUCC	NW_013185707.1
ssc-miR-365-3p	TAATGCCCCTAAAAATCCTTAT	AAAAAUGAGGGACUUUCAGGGGCAGCUGUGUUUUCUGACUCAGUCAUAAUGCCCCUAAAAAUCCUUAUUGUUCUUGCAGU	NW_013185685.1
oha-let-7g-3p	ACTGTACAGGCCACTGCCTTGC	GGUUCCAGGCUGAGGUAGUAGUUUGUACAGUUUGAGGGUCUAUGAUACCACCCGGUACAGGAGAUAACUGUACAGGCCACUGCCUUGCCUGGGGCAG	NW_013185786.1
hsa-miR-18a-5p	TAAGGTGCATCTAGTGCAGATAG	UGUUCUAAGGUGCAUCUAGUGCAGAUAGUGAAGUAGAUUAGCAUCUACUGCCCUAAGUGCUCCUUCUGGCA	NW_013185875.1
oha-let-7b-5p	TGAGGTAGTAGGTTGTGTGGTT	CAGCAGGGUGAGGUAGUAGGUUGUGUGGUUUCAGGGUAGUAAUUUUGCCCCAAUCAGGAGUUAACUAUACAACCUACUGCCUUCCUUGAGGA	NW_013185718.1
xla-miR-145-3p	GGATTCCTGGAAATACTGTTCT	CAGUUUUCCCAGGAAUCCCUUGGGUGCUGUGGUGGGGAUUCCUGGAAAUACUGUUCU	NW_013185683.1
ggo-miR-32	TATTGCACATTACTAAGTTGC	GGAGAUAUUGCACAUUACUAAGUUGCAUGUUGUCACGGCCUCAAUGCAAUUUAGUGUGUGUGAUAUUUUC	NW_013185911.1
oha-miR-30a-5p	TGTAAACATCCTCGACTGGAAGCT	GGGAGCGAUUGUAAACAUCCUCGACUGGAAGCUGUGAAGAAGCAGACAGGGCUUUCAGUCGGAUGUUUGCAGCUGCCAACU	NW_013185662.1
efu-miR-30e	GCTTTCAGTCGGATGTTTACAGC	UCUUUGCUACUGUAAACAUCCUUGACUGGAAGCUGUAAGGUGUUCAGAGGAGCUUUCAGUCGGAUGUUUACAGCGGCAGGCUGC	NW_013185716.1
rno-let-7i-5p	TGAGGTAGTAGTTTGTGCTGTT	CUGGCUGAGGUAGUAGUUUGUGCUGUUGGUCGGGUUGUGACAUUGCCCGCUGUGGAGAUAACUGCGCAAGCUACUGCCUUGCUAG	NW_013185658.1
hsa-miR-15a-3p	CAGGCCATATTGTGCTGCCTCA	CCUUGGAGUAAAGUAGCAGCACAUAAUGGUUUGUGGAUUUUGAAAAGGUGCAGGCCAUAUUGUGCUGCCUCAAAAAUACAAGG	NW_013185688.1
gga-miR-1805-3p	TGTATTGGAACACTACAGCTC	GGAAUAUUCUGGGAGUUGUAGUCUUUCAAACAGAGCUUUGCAAGGACAUACCUGUAUUGGAACACUACAGCUCCCUGAACUUCC	NW_013185695.1
ocu-miR-9-5p	TCTTTGGTTATCTAGCTGTATGA	UCUUUGGUUAUCUAGCUGUAUGAGUGGUGUGGAGUCUUCAUAAAGCUAGAUAACCGAAAGUA	NW_013185996.1
ssc-miR-148a-3p	TCAGTGCACTACAGAACTTTGT	GAGGCAAAGUUCUGAGACACUCCGACUCUGAAUAUGAUAGAAGUCAGUGCACUACAGAACUUUGUCUC	NW_013185661.1
gga-miR-137-3p	TATTGCTTAAGAATACGCGTAG	UCUGACUCUCUUCGGUGACGGGUAUUCUUGGGUGGAUAAUACGGAUUACGUUGUUAUUGCUUAAGAAUACGCGUAGUCGAGGAGAGUACCGGCGGC	NW_013185732.1
mml-miR-125b-2-3p	ACAAGTCAGGCTCTTGGGACCT	ACCAGACUUUUCCUAGUCCCUGAGACCCUAACUUGUGAGGUAUUUUAGUAACAUCACAAGUCAGGCUCUUGGGACCUAGGCGGAGGGGA	NW_013185707.1
ola-let-7c	TGAGGTAGTAGGTTGTATGGT	AUGUGUGCAUCCGGGUUGAGGUAGUAGGUUGUAUGGUUUAGAAUUACACCCUGGGAGUUAACUGUACAACCUUCUAGCUUUCCUUGGAGCGCACGU	NW_013185707.1
tgu-miR-19a-3p	TGTGCAAATCTATGCAAAGC	CUGUUAGUUUUGCAUAGUUGCACUACAAGAAGAGAGUGGUUGUGCAAAUCUAUGCAAAGCUGAUGGUGGC	NW_013185875.1
tgu-miR-199-5p	CCCAGTGTTCAGACTACCTGTT	GCGUCCGGAGAUCCUGCUCCGUCGCCCCAGUGUUCAGACUACCUGUUCAGGACAAUGCUGUUGUACAGUAGUCUGCACAUUGGUUAGACUGGGCAAGGGAAAGCGGCGGCGUGGACUAUUGGGGACGC	NW_013185760.1
chi-miR-214-5p	TGCCTGTCTACACTTGCTGTGC	GGCCUGGCUGGACGGAGUUGUCAUGUGUCUGCCUGUCUACACUUGCUGUGCAGAACAUCCGCUCACCUGUACAGCAGGCACAGACAGGCAGUCACAUGACAACCCAGCCUGA	NW_013185760.1
mmu-miR-30c-1-3p	CTGGGAGAGGGTTGTTTACTCC	ACCAUGUUGUAGUGUGUGUAAACAUCCUACACUCUCAGCUGUGAGCUCAAGGUGGCUGGGAGAGGGUUGUUUACUCCUUCUGCCAUGGA	NW_013185716.1
mdo-miR-181b-5p	AACATTCATTGCTGTCGGTGGGT	AACAUUCAUUGCUGUCGGUGGGUUUUUGAUUCAAUCAACUCACUGAUCAAUGAAUGCAAA	NW_013185748.1
mdo-miR-365-5p	GAGGGACTTTTGGGGGCAGATGT	CCGCAGGGAAAAUGAGGGACUUUUGGGGGCAGAUGUGUUUCCAUUACACUAUCAUAAUGCCCCUAAAAAUCCUUAUUGCUCUUGCAG	NW_013185755.1
fru-miR-126	TCGTACCGTGAGTAATAATGC	CGGCCCAUUAUUACUUUUGGUACGCGCUAUGCCACUCUCAACUCGUACCGUGAGUAAUAAUGC	NW_013185748.1
ptr-miR-10b	TACCCTGTAGAACCGAATTTGTG	CAGAGGUUGUAACGUUGUCUAUAUAUACCCUGUAGAACCGAAUUUGUGUGGUAUCCGUAUAGUCACAGAUUCGAUUCUAGGGGAAUAUAUGGUCGAUGCAAAAACUUCA	NW_013185660.1
tgu-let-7a-5p	TGAGGTAGTAGGTTGTATAGTT	UCUGUGGAGGUGAGGUAGUAGGUUGUAUAGUUUGGUGGGAGGGAUUUGAUCCCAUUUCAGGUGAUAACUAUACAGUCUAUUGCCUUCCUUAA	NW_013185962.1
mmu-miR-383-5p	AGATCAGAAGGTGACTGTGGCT	CUCAGAUCAGAAGGUGACUGUGGCUUUGGGUGGAUAUUAAUCAGCCACAGCACUGCCUGGUCAGAAAGAG	NW_013185689.1
ocu-miR-32-5p	TATTGCACATTACTAAGTTGCA	UAUUGCACAUUACUAAGUUGCAUGUUGUCACGGCCUCAAUGCAAUUUAGUGUGUGUGAUAUU	NW_013185911.1
xla-miR-138-5p	AGCTGGTGTTGTGAATCAGGCCG	AGCUGGUGUUGUGAAUCAGGCCGUGACCACUCAGAAAACGGCUACUUCACAACACCAGGGUU	NW_013185797.1
rno-miR-9a-3p	ATAAAGCTAGATAACCGAAAGT	CGGGGUUGGUUGUUAUCUUUGGUUAUCUAGCUGUAUGAGUGGUGUGGAGUCUUCAUAAAGCUAGAUAACCGAAAGUAAAAAUAACCCCA	NW_013185996.1
chi-miR-193a	AACTGGCCCACAAAGTCCC	GCUGUGGUCCCAGAAUCGGGGUUUUGAGGGCGAGAUGAGUUUAUGUUUUAUCCAACUGGCCCACAAAGUCCCGCUUUUGGGGUCAUUCU	NW_013185755.1
aca-miR-99a-5p	AACCCGTAGATCCGATCTTGTG	GGCAUAAACCCGUAGAUCCGAUCUUGUGGUGAAGUAUAAUGCACAAGCUCGCUUCUAUGGGUCUGUGUC	NW_013185707.1
mdo-miR-187-5p	TGGCTACAACACAGGACACGGGA	AUUGUGAGACCUCUGGCUACAACACAGGACACGGGAGCUUUUCUGAACCCUCGUGUCUUGUGUUGCAGCCAGAGGGGCACA	NW_013185911.1
cgr-miR-140-3p	ACCACAGGGTAGAACCACGGAC	GUGUCCUGCCAGUGGUUUUACCCUAUGGUAGGUUACGUCAUGCUGUUCUACCACAGGGUAGAACCACGGACAGGAUACCGG	NW_013185886.1
ssc-let-7f-5p	TGAGGTAGTAGATTGTATAGTT	UCUAUCAGAGUGAGGUAGUAGAUUGUAUAGUUGUGGGGUAGUGAUUUUACCCUGUUCAGGAGAUAACUAUACAAUCUAUUGCCUUCCCUGAGGAGUA	NW_013185740.1
ppa-miR-24-3p	TGGCTCAGTTCAGCAGGAACAG	CUCCGGUGCCUACUGAGCUGAUAUCAGUUCUCAUUUUACACACUGGCUCAGUUCAGCAGGAACAGGAG	NW_013185905.1
mml-miR-101-1-5p	TCAGTTATCACAGTGCTGATGCT	UGCCCUGGCUCAGUUAUCACAGUGCUGAUGCUGUCCAUUCUAAAGGUACAGUACUGUGAUAACUGAAGGAUGGCA	NW_013185802.1
mdo-let-7g-5p	TGAGGTAGTAGTTTGTACAGT	AGGCUGAGGUAGUAGUUUGUACAGUUUGAGGGUCUAUGAUACCACCCGGUACAGGAGAUAACUGUACAGGCCACUGCCUUGCC	NW_013185786.1
oar-let-7b	TGAGGTAGTAGGTTGTGTGGT	CGGGGUGAGGUAGUAGGUUGUGUGGUUUCAGGGUAGUGAUGUUGCCCCCUCGGAAGAUAACUAUACAACCUACUGCCUUCCUUG	NW_013185718.1
oha-miR-216-3p	CACAGTGGTATCTGGGATTAT	CAUAGAUGGCUGUGAAUUGGUUUAAUCUCAGCUGGCAACUGUGAGCAGUUAAUAAAUCCUCUCACAGUGGUAUCUGGGAUUAUACUAAACACAGCAAUUUCCGUGCU	NW_013185774.1
xla-miR-126-3p	CGTACCGTGAGTAATAATGCGC	CAUUAUUACUUUUGGUACGCGCUGUGUCACAUCAAACUCGUACCGUGAGUAAUAAUGCGC	NW_013185748.1
tgu-miR-10a-3p	AGATTCGATTCTAGGGGAAT	ACAGAAUGUUAUUACGUUGUCUAUAUAUACCCUGUAGAACCGAAUUUGUGUGAUAUUCAUAUAGUCACAGAUUCGAUUCUAGGGGAAUAUAUGGUCGAUGCAAAAACUUCAC	NW_013185660.1
cfa-miR-137	TTATTGCTTAAGAATACGCGT	GGGUAUUCUUGGGUGGAUAAUACGGAUUACGUUGUUAUUGCUUAAGAAUACGCGU	NW_013185732.1
bta-miR-133a	TTTGGTCCCCTTCAACCAGCTG	CAAUGCUUUGCUAGAGCUGGUAAAAUGGAACCAAAUCGCCUCUUCAAUGGAUUUGGUCCCCUUCAACCAGCUGUAGCUAUGCAUUGA	NW_013185713.1
ppa-let-7i	TGAGGTAGTAGTTTGTGCTGTT	UGAGGUAGUAGUUUGUGCUGUUGGUCGGGUUGUGACAUUGCCCGCUGUGGAGAUAACUGCGCAAGCUACUGCCUUGCU	NW_013185658.1
efu-miR-1	TGGAATGTAAAGAAGTATGTAT	UGCCUGGGAGACAUACUUCUUUAUAUGCCCAUAUGACCUGGGAAGCUAUGGAAUGUAAAGAAGUAUGUAUUUCAGGUCGG	NW_013185749.1
ssa-miR-1-3p	TGGAATGTAAAGAAGTATGTAT	ACAUACUUCUUUAUAUGCCCAUAUGAACAAGAGCAACUAUGGAAUGUAAAGAAGUAUGUAU	NW_013185749.1
ggo-miR-19b	TGTGCAAATCCATGCAAAACTGA	CACUGUUCUAUGGUUAGUUUUGCAGGUUUGCAUCCAGCUGUGUGAUAUUCUGCUGUGCAAAUCCAUGCAAAACUGACUGUGGUAGUG	NW_013185875.1
gga-miR-17-5p	CAAAGTGCTTACAGTGCAGGTAGT	GUCAGAGUAAUGUCAAAGUGCUUACAGUGCAGGUAGUGAUAUAUAGAACCUACUGCAGUGAAGGCACUUGUAGCAUUAUGUUGAC	NW_013185875.1
ppy-miR-128	TCACAGTGAACCGGTCTCTTT	UGUGCAGUGGGAAGGGGGGCCGAUACACUGUACGAGAGUGAGUAGCAGGUCUCACAGUGAACCGGUCUCUUUCCCUACUGUGUC	NW_013185765.1
mmu-miR-455-5p	TATGTGCCTTTGGACTACATCG	CUCCCUGGUGUGAGCGUAUGUGCCUUUGGACUACAUCGUGAACGCAGCACCAUGCAGUCCACGGGCAUAUACACUUGCCUCA	NW_013185708.1
gga-miR-3064-3p	TTGCCACACTGCAACACTTTACA	ACUAUUGUCUAACGUUUAUCUUCGAUUUGGCUGUUGUGGUGUGCAAAACUUUGUACCUUGCUUUUUGCCACACUGCAACACUUUACAGAUGUGGAAGAUGUGAAAUUUGUCAUCAAUUAUGACU	NW_013185685.1
gga-miR-30b-5p	TGTAAACATCCTACACTCAGCT	CUAACUUUUAGUUCCUGUAAACAUCCUACACUCAGCUAUAACAAGUGGUAGGGCUGGGGGGUGGAUGUUUACUUCAACUGACUUGGA	NW_013185795.1
mdo-miR-190a-5p	TGATATGTTTGATATATTAGGT	UGCAGGCCUCUGUGUGAUAUGUUUGAUAUAUUAGGUUGUUAUUUAAUCCAACUAUAUAUCAAACAUAUUCCUACAGUGUCCUGCC	NW_013185678.1
ptr-miR-15a	TAGCAGCACATAATGGTTTGTG	CCUUGGAGUAAAGUAGCAGCACAUAAUGGUUUGUGGAUUUUGAAAAGGUGCAGGCCAUAUUGUGCUGCCUCAAAAAUACAAGG	NW_013185688.1
xla-miR-17-5p	CAAAGTGCTTACAGTGCAGGTAGT	CAAAGUGCUUACAGUGCAGGUAGUGAUUUAACAGAACCUACUGCAGUGAAGGCACUUGUAGC	NW_013185875.1
ggo-miR-217	TACTGCATCAGGAACTGATTGGAT	AGUAUAAUUAUUACAUAGUUUUUGAUGUCGCAGAUACUGCAUCAGGAACUGAUUGGAUAAGAAUCAGUCACCAUCAGUUCCUAAUGCAUUGCCUUCAGCAUCUAAACAAG	NW_013185774.1
oha-miR-1397-3p	ATGTAACCCAACGCAGCATGAT	ACUUUCUGACAAAAUGCGAUGUGUGCAUUGCAUUGCGACGGGUUACAUCACUGGUCAUAACAUGAUGUAACCCAACGCAGCAUGAUGUAAGCAUCGUGAUACAUUGGAGGUUUAAAGA	NW_013185746.1
ssc-miR-199b-5p	CCCAGTGTTTAGACTATCTGTT	CCGUCUACCCAGUGUUUAGACUAUCUGUUCAGGACUCCCAAAUUGUACAGUAGUCUGCACAUUGGUUAGGCUGG	NW_013185903.1
ppy-miR-30c	TGTAAACATCCTACACTCTCAGC	ACCAUGCUGUAGUGUGUGUAAACAUCCUACACUCUCAGCUGUGAGCUCAAGGUGGCUGGGAGAGGGUUGUUUACUCCUUCUGCCAUGGA	NW_013185716.1
cfa-miR-10a	TACCCTGTAGATCCGAATTTGT	UACCCUGUAGAUCCGAAUUUGUGUAAGGAAUUUUGUGGUCACAAAUUCGUAUCUAGGGGAAUA	NW_013185953.1
mdo-miR-145-5p	GTCCAGTTTTCCCAGGAATCCCT	CUCAGGGUCCAGUUUUCCCAGGAAUCCCUUAGAUGCUAAGAUGGGGAUUCCUGGAAAUACUGUUCUUGAG	NW_013185683.1
oan-miR-30c-5p	TGTAAACATCCTACACTCTCAGC	UGUAAACAUCCUACACUCUCAGCUGUCAAGUCAAGGAGGCUGGGAGAGGGUUGUUUACUCC	NW_013185716.1
efu-miR-128b	TCACAGTGAACCGGTCTCTTTTT	AGCUGUUGGAUUCGGGGCCGUAGCACUGUCUGAGAGGUUUACAUUUCUCACAGUGAACCGGUCUCUUUUUCAGCUGCUUC	NW_013185731.1
mdo-miR-15a-3p	CAGGCCATATTGTGCTGCCTCA	CCUUGGGGUAAAGUAGCAGCACAUAAUGGUUUGUUGGUUUUGAAAAGGUGCAGGCCAUAUUGUGCUGCCUCAAAAAUACAAGG	NW_013185688.1
xla-miR-1306	ACGTTGGCTCTGGTGGTG	AAGAAGAGCCUCCACCACCUCCCCUGCAAACGUCCAGUGACGCAGAGGUAAUGGACGUUGGCUCUGGUGGUGAUGGACAGUCACA	NW_013185666.1
mne-miR-20	TAAAGTGCTTATAGTGCAGGTA	GUAGCACUAAAGUGCUUAUAGUGCAGGUAGUGUUUAGUUAUCUACUGCAUUAUGAGCACUUAAAGUACUGC	NW_013185875.1
cfa-miR-143	TGAGATGAAGCACTGTAGCTC	GGUGCAGUGCUGCAUCUCUGGUCAGUUGGGAGUCUGAGAUGAAGCACUGUAGCUC	NW_013185683.1
tch-miR-1306-3p	ACGTTGGCTCTGGTGGTGATG	CCACCUCCCCUGCAAACGUCCAGUGAUGCAGAGGUAAUGGACGUUGGCUCUGGUGGUGAUG	NW_013185666.1
chi-let-7g-5p	TGAGGTAGTAGTTTGTACAGTT	CCUUUUGCCUGAUUCCAGGCUGAGGUAGUAGUUUGUACAGUUUGAGGGUCUAUGAUACCACCCGGUACAGGAGAUAACUGUACAGGCCACUGCCUUGCCGGGAACAG	NW_013185786.1
ppa-let-7b	TGAGGTAGTAGGTTGTGTGGTT	UGAGGUAGUAGGUUGUGUGGUUUCAGGGCAGUGAUGUUGCCCCUCAGAAGAUAACUAUACAACCUACUGCCUUCCC	NW_013185718.1
bta-miR-455-3p	GCAGTCCATGGGCATATACACT	UCCCUGGCGUGAGGGUAUGUGCCUUUGGACUACAUCGUGGAAGCCAGCACCAUGCAGUCCAUGGGCAUAUACACUUGCCUCAAGGCCUA	NW_013185708.1
ssc-miR-155-5p	TTAATGCTAATTGTGATAGGGG	CUAUAUGCUGUUAAUGCUAAUUGUGAUAGGGGUUUUUACCUCCGUCUGACUCCUACAUGUUAGCAUUAACAGGGUAUGAUG	NW_013185707.1
sla-miR-18	TAAGGTGCATCTAGTGCAGATA	UGUUCUAAGGUGCAUCUAGUGCAGAUAGUGAAGUAGAUUAGCAUCUACUGCCCUAAGUGCUCCUUCUGGCA	NW_013185875.1
oan-miR-142-3p	TGTAGTGTTTCCTACTTTATGG	CGACAGACAGACAGACAGUGCAGUCAUCCAUAAAGUAGAAAGCACUACUAACAGCGCUGUAGGGUGUAGUGUUUCCUACUUUAUGGAUGAGUGUACUGUGGGCUUCGGAG	NW_013185753.1
ocu-miR-124-5p	CGTGTTCACAGCGGACCTTGAT	CGUGUUCACAGCGGACCUUGAUUUAAUGUCAUACAAUUAAGGCACGCGGUGAAUGCCAA	NW_013185728.1
ssa-miR-122-5p	TGGAGTGTGACAATGGTGTTTG	UGGAGUGUGACAAUGGUGUUUGUGUUCUCUGCAAUCAAACGCCAUUAUCACACUAAAUA	NW_013185836.1
ssa-let-7j-3p	CTGTACAACCTACTGTCTTTCT	UGAGGUAGUAGGUUGGAUAGUUUUAGGGUCACACCCACACUGGGAGAUAACUGUACAACCUACUGUCUUUCU	NW_013185740.1
gga-let-7k-3p	CTATACAATCTACTGTCTTTCC	GGCUGAGGUAGUAGAUUGAAUAGUUGUGGAGUCCUAUCCUCCCUUUGAGCUAACUAUACAAUCUACUGUCUUUCCUAAGGAGA	NW_013185962.1
tgu-let-7e-3p	CTATACAATCTACTGTCTTTCC	UCCUUGAGGCUGAGGUAGUAGAUUGAAUAGUUGUGGAGUCUGGUCCUCCCUCUGAGCUAACUAUACAAUCUACUGUCUUUCCUAAGGAGACA	NW_013185962.1
chi-miR-19b-5p	AGTTTTGCAGGTTTGCATCCAGC	CACUGUUCUAUGGUUAGUUUUGCAGGUUUGCAUCCAGCUGUGUGAUAUUCUGCUGUGCAAAUCCAUGCAAAACUGACUGUGGUAGUG	NW_013185875.1
gga-miR-34b-5p	CAGGCAGTGTAGTTAGCTGATTG	GUGCUUGGUUUGCAGGCAGUGUAGUUAGCUGAUUGUACCCAGCGCCCCACAAUCACUAAAUUCACUGCCAUCAAAACAAGGCAC	NW_013185736.1
gga-miR-12231-3p	ATCCTCTCAGATGAACAGCT	UGCUGUCCCCUGAGAGGAUCAUGCCUGAGGAGUUUAGCAUGUCCUAUGAACGGAUCCUCUCAGAUGAACAGCUUCU	NW_013185929.1
aca-miR-29a-2-5p	TGACCGATTTCTCTTGGTGTTC	CGUCUCUUACACAGGCUGACCGAUUUCUCUUGGUGUUCAGAGUCUUAGUUUUUGUCUAGCACCAUUUGAAAUCGGUUAUGAUGUAGGGGGAAAAGC	NW_013185757.1
tch-miR-9-5p	TCTTTGGTTATCTAGCTGTATGA	UCUUUGGUUAUCUAGCUGUAUGAGUGGUGUGGAGUCUUCAUAAAGCUAGAUAACCGAAAGU	NW_013185996.1
tgu-miR-454-3p	TAGTGCAATATTGCTTATAGGGT	GACCCUAUCAAUAUUGCCUCUGCUUUUGUGAUCAGGGUAGUAGUGCAAUAUUGCUUAUAGGGUCUUUUCUUUU	NW_013185666.1
aca-miR-301b-3p	CAGTGCAATAATATTGTCAAAGC	AGGCUGCUGGGAUUGAUGGCUCUGACAGUGUUGCACUACUGUCUACACAAAUUAAGCAGUGCAAUAAUAUUGUCAAAGCAUUUGGUUCCAGUCC	NW_013185666.1
aca-miR-10b-5p	TACCCTGTAGAACCGAATTTGT	GUUGUCUAUAUAUACCCUGUAGAACCGAAUUUGUGUGGUAUUUACACAGUCACAGAUUCGAUUCUAGGGGAAUAUAUGGUCGAUGCAAAA	NW_013185660.1
mml-miR-19a-3p	TGTGCAAATCTATGCAAAACTGA	GCAGUCCUCUGUUAGUUUUGCAUAGUUGCACUACAAGAAGAAUGUAGUUGUGCAAAUCUAUGCAAAACUGAUGGUGGCCUGC	NW_013185875.1
mne-miR-218	TTGTGCTTGATCTAACCATGT	GUGACAAUGUAGCGAGAUUUUCUGUUGUGCUUGAUCUAACCAUGUGGUUGCGAGGUAUGAGUAAAACAUGGUUCCGUCAAGCACCAUGGAACGUCACGCAGCUUUCUACA	NW_013185655.1
bta-miR-193b	AACTGGCCCACAAAGTCCCGCTTT	GUGGUCCCAGAAUCGGGGUUUUGAGGGCGAGAUGAGUUUAUGUUUUAUCCAACUGGCCCACAAAGUCCCGCUUUUGGGGUCAU	NW_013185755.1
cgr-miR-103-5p	AGCTTCTTTACAGTGCTGCCTTGT	UCGUGCUUUCAGCUUCUUUACAGUGCUGCCUUGUAGCAUUCAGGUCAAGCAGCAUUGUACAGGGCUAUGAAAGAACCAA	NW_013185704.1
ppa-miR-10b	TACCCTGTAGAACCGAATTTGT	CCAGAGGUUGUAACGUUGUCUAUAUAUACCCUGUAGAACCGAAUUUGUGUGGUAUCCGUAUAGUCACAGAUUCGAUUCUAGGGGAAUAUAUGGUCGAUGCAAAAACUUCA	NW_013185660.1
xla-miR-18b-5p	TAAGGTGCATCTAGTGCAGAT	UAAGGUGCAUCUAGUGCAGAUAGUGAAGUAGAUUAGCAUCUACUGCCCUAAGUGCUCCUUCUG	NW_013185875.1
cfa-miR-363	AATTGCACGGTATCCATCTGTAA	UCGGGUGGAUCACGAUGCAAUUUUGAUGAGUAUAAUAGGAGAAAAAUUGCACGGUAUCCAUCUGUAA	NW_013185711.1
tch-miR-29a-3p	TAGCACCATCTGAAATCGGTT	ACUGAUUUCUUUUGGUGUUCAGAGUCAAUAUAAUUUUCUAGCACCAUCUGAAAUCGGUU	NW_013185724.1
gga-miR-365-1-5p	GAGGGACTTTTGGGGGCAGATGT	CGCAGGGAAAAUGAGGGACUUUUGGGGGCAGAUGUGUUUCCAUUACACUAUCAUAAUGCCCCUAAAAAUCCUUAUUGCUCUUGCA	NW_013185755.1
ocu-miR-455-3p	ATGCAGTCCATGGGCATATACA	UAUGUGCCUUUGGACUACAUCGUGGAAGCCAGCACCAUGCAGUCCAUGGGCAUAUACA	NW_013185708.1
mmu-miR-107-3p	AGCAGCATTGTACAGGGCTATCA	UUCUCUGUGCUUUCAGCUUCUUUACAGUGUUGCCUUGUGGCAUGGAGUUCAAGCAGCAUUGUACAGGGCUAUCAAAGCACAGAGAGC	NW_013185654.1
hsa-miR-1306-5p	CCACCTCCCCTGCAAACGTCCA	GUGAGCAGUCUCCACCACCUCCCCUGCAAACGUCCAGUGGUGCAGAGGUAAUGGACGUUGGCUCUGGUGGUGAUGGACAGUCCGA	NW_013185666.1
oha-miR-3120	CCTGTCTGTGCCTGCTGTACA	GGAUUGUCAUGUGACUGCCUGUCUGUGCCUGCUGUACAGGUGAGAGGAUGUUCUGCACAGCAAGUGUAGACAGGCAGACACAUGACAACU	NW_013185760.1
hsa-miR-135a-2-3p	ATGTAGGGATGGAAGCCATGAA	AGAUAAAUUCACUCUAGUGCUUUAUGGCUUUUUAUUCCUAUGUGAUAGUAAUAAAGUCUCAUGUAGGGAUGGAAGCCAUGAAAUACAUUGUGAAAAAUCA	NW_013185706.1
aca-miR-101-3p	TACAGTACTGTGATAACTGA	ACUGUCCUUUUUCGGUUAUCAUGGUACCGGUGCUGUAUAUCUGAAAGGUACAGUACUGUGAUAACUGAAGAAUGAUGGUGCCAUCACAAUGAG	NW_013185876.1
tgu-miR-19b-2-5p	AGTTTTGCAGGTTTGCATCCCAGC	GUCAGUUUUGCAGGUUUGCAUCCCAGCUUACUAAAAUUGCUGUGCAAAUCCAUGCAAAACUGACUGUGGUGGU	NW_013185711.1
gga-miR-18b-3p	TACTGCCCTAAATGCTCCTTCTGGC	CGUGGUCCUUGUGUUAAGGUGCAUCUAGUGCAGUUAGUGACGUAGCGUAGAAUCUACUGCCCUAAAUGCUCCUUCUGGCACAAG	NW_013185711.1
mml-miR-24-5p	GTGCCTACTGAGCTGATATCAGT	CUCCGGUGCCUACUGAGCUGAUAUCAGUUCUCAUUUUACACACUGGCUCAGUUCAGCAGGAACAGGAG	NW_013185905.1
ipu-miR-18a	TAAGGTGCATCTAGTGCAGA	UAAGGUGCAUCUAGUGCAGAUAGUGAAGUAGACUAGCACCUACUGCCCUAAGUGCUCCUUCUG	NW_013185875.1
ssa-miR-214-3p	TACAGCAGGCACAGACAGGCAGA	UGCCUGUCUACACUUGCUGUGCAGAACUUCCUGGAACCUGUACAGCAGGCACAGACAGGCAGA	NW_013185760.1
xla-miR-199-5p	CCCAGTGTTCAGACTACCTGTTCA	CCCAGUGUUCAGACUACCUGUUCAGGACAAUGCUGUUGUACAGUAGUCUGCACAUUGGUUAG	NW_013185760.1
oan-miR-29b-3p	TAGCACCATTTGAAATCAGTGT	CUUCUGGAAGCUGGUUUCACAUGGUGGCUUAGAUUUUUCCAUCUCUGUAUCUAGCACCAUUUGAAAUCAGUGUUUUAGGAG	NW_013185757.1
ptr-miR-214	ACAGCAGGCACAGACAGGCAG	GGCCUGGCUGGACAGAGUUGUCAUGUGUCUGCCUGUCUACACUUGCUGUGCAGAACAUCCGCUCACCUGUACAGCAGGCACAGACAGGCAGUCACAUGACAACCCAGCCU	NW_013185760.1
rno-miR-30c-2-3p	CTGGGAGAAGGCTGTTTACTCT	GAGUGACAGAUACUGUAAACAUCCUACACUCUCAGCUGUGAAAAGUAAGAAAGCUGGGAGAAGGCUGUUUACUCUCUCUGCCUU	NW_013185662.1
gga-miR-140-5p	AGTGGTTTTACCCTATGGTAG	UGCGUCUCUCCGUGUCCUGCCAGUGGUUUUACCCUAUGGUAGGUUACGUCAUGCUGUUCUACCACAGGGUAGAACCACGGACGGGAUGCCGGGGC	NW_013185886.1
oan-miR-32-3p	CAATTTAGTGTGTGCGATATT	UUCCCAUUCUGCUAGCUCUGGUGGAGAUAUUGCACAUUACUAAGUUGCAUGUUGUCAAGGCCUCUGUGCAAUUUAGUGUGUGCGAUAUUUUCACAUGAGUGCAUGCACCCCGGUUG	NW_013185911.1
cgr-miR-19b-5p	AGTTTTGCAGGTTTGCATCCAGC	GUCUAUGGUUAGUUUUGCAGGUUUGCAUCCAGCUGUAUAAUACUCUGCUGUGCAAAUCCAUGCAAAACUGACUGUGGUGG	NW_013185875.1
tni-let-7i	TGAGGTAGTAGTTTGTGCTGTT	CUGGCUGAGGUAGUAGUUUGUGCUGUUGGUUGGGUUGUGACACUGCCCGCUAUGGAGAUGACUGCGCAAGCUACUGCCUUGCUA	NW_013185658.1
hsa-miR-125b-1-3p	ACGGGTTAGGCTCTTGGGAGCT	UGCGCUCCUCUCAGUCCCUGAGACCCUAACUUGUGAUGUUUACCGUUUAAAUCCACGGGUUAGGCUCUUGGGAGCUGCGAGUCGUGCU	NW_013185736.1
tgu-miR-190-5p	TGATATGTTTGATATATTAGGT	AGACUCUGUGUGAUAUGUUUGAUAUAUUAGGUUGUUAUUUAAUCCAACUAUAUAUCAAACAUAUUCCUACAG	NW_013185678.1
mne-miR-153	TTGCATAGTCACAAAAGTGA	AGCGGUGGCCAGUGUCAUUUUUGUGAUGUUGCAGCUAGUAAUAUGAGCCCAGUUGCAUAGUCACAAAAGUGAUCAUUGGAAACUGUG	NW_013185726.1
ccr-miR-183	TATGGCACTGGTAGAATTCACTG	UGUUCUGUGUAUGGCACUGGUAGAAUUCACUGUGAAAGCACACUAUCAGUGAAUUACCAAAGGGCCAUAAACAGAGCAGA	NW_013185991.1
mmu-miR-3074-5p	GTTCCTGCTGAACTGAGCCAGT	GGGCUCGACUCCUGUUCCUGCUGAACUGAGCCAGUGUGUGAAAUGAGAACUGAUAUCAGCUCAGUAGGCACCGGAGGGCGGGUCC	NW_013185905.1
gga-miR-27b-3p	TTCACAGTGGCTAAGTTCTGC	ACCUCUCUGGUGAGGUGCAGAGCUUAGCUGAUUGGUGAACAGUGAUUGUUUCCCUCUUUGUUCACAGUGGCUAAGUUCUGCACCUGAAGAGAAGGUG	NW_013185905.1
gga-miR-10585-5p	TGATGAAATCCCCCTATGGCCTGT	UGAUGAAAUCCCCCUAUGGCCUGUUUGUGAUGGUACCGCAGGAUAGGUGGGUUUCAUUGAAU	NW_013186468.1
ocu-miR-34c-5p	AGGCAGTGTAGTTAGCTGATTGC	AGGCAGUGUAGUUAGCUGAUUGCUGAUAGUACCAAUCACUAACCACACGGCCAGG	NW_013185736.1
fru-let-7b	TGAGGTAGTAGGTTGTGTGGTT	CAGGGUGAGGUAGUAGGUUGUGUGGUUUCAGGGUUGUGAUUUUGCCCCAUCAGGAGCUAACUAUACAACCUACUGCCUUCCCUG	NW_013185718.1
efu-miR-34a	TGGCAGTGTCTTAGCTGGTTGTTG	GGUGUUUCUUUGGCAGUGUCUUAGCUGGUUGUUGUGAGUCAUAAUGAGGGAAGCAAUCAGCAAGUAUACUGCCCUAGAAAUGCUGC	NW_013185820.1
chi-miR-133a-5p	AGCTGGTAAAATGGAACCAAAT	CGGGACCGAAUGCUUUGCUAAAGCUGGUAAAAUGGAACCAAAUCAACUGUUCGAUGGAUUUGGUCCCCUUCAACCAGCUGUAGCUGUGCAUUGAU	NW_013185749.1
eca-miR-30c	TGTAAACATCCTACACTCTCAGC	UGUAAACAUCCUACACUCUCAGCUGUGGAAAGUGAGAAAGCUGGGAGAAGGCUGUUUACU	NW_013185662.1
ssc-miR-18b	TAAGGTGCATCTAGTGCAGTTAG	UCUCUUGUGUUAAGGUGCAUCUAGUGCAGUUAGUGAAGCAGCUUAGAAUCUACUGCCCUAAAUGCCCCUUCUGGCACAGGCUG	NW_013185711.1
hsa-miR-19b-3p	TGTGCAAATCCATGCAAAACTGA	CACUGUUCUAUGGUUAGUUUUGCAGGUUUGCAUCCAGCUGUGUGAUAUUCUGCUGUGCAAAUCCAUGCAAAACUGACUGUGGUAGUG	NW_013185875.1
fru-miR-101a	TACAGTACTGTGATAACTGAAG	UGCCCUGGUUCAGUUAUCACAGUGCUGAUGCUGUCCCCAUCGAAGGUACAGUACUGUGAUAACUGAAGGAUGGC	NW_013185802.1
rno-miR-10b-5p	CCCTGTAGAACCGAATTTGTGT	CCAAAGUUGUAACGUUGUCUAUAUAUACCCUGUAGAACCGAAUUUGUGUGGUACCCACAUAGUCACAGAUUCGAUUCUAGGGGAAUAUAUGGUCGAUGCAAAAACUUCA	NW_013185660.1
efu-miR-365	TAATGCCCCTAAAAATCCTTAT	CAAGAAAAAUAAGGGACUUUCAGGGGCAGCUGUGUUUUCUGACUCAAGUCAUAAUGCCCCUAAAAAUCCUUAUUGCUCUUGCA	NW_013185685.1
ssc-let-7f-3p	CTATACAATCTATTGCCTTCC	UCUAUCAGAGUGAGGUAGUAGAUUGUAUAGUUGUGGGGUAGUGAUUUUACCCUGUUCAGGAGAUAACUAUACAAUCUAUUGCCUUCCCUGAGGAGUA	NW_013185740.1
cfa-miR-34a	TGGCAGTGTCTTAGCTGGTTGT	UGGCAGUGUCUUAGCUGGUUGUUGUGAGUAAUAGUGAAGGAAGCAAUCAGCAAGUAUACUGCCCUA	NW_013185820.1
rno-miR-24-1-5p	GTGCCTACTGAGCTGATATCAG	CUCCGGUGCCUACUGAGCUGAUAUCAGUUCUCAUUUCACACACUGGCUCAGUUCAGCAGGAACAGGAG	NW_013185905.1
bta-miR-142-5p	CATAAAGTAGAAAGCACTAC	GACAGUGCAGUCACCCAUAAAGUAGAAAGCACUACUAACAGCACUGGAGGGUGUAGUGUUUCCUACUUUAUGGAUGAGUGUACUGUG	NW_013185753.1
ocu-miR-128a-3p	TCACAGTGAACCGGTCTCTTT	CGGGGCCGUAGCACUGUCUGAGAGGUUUACAUUUCUCACAGUGAACCGGUCUCUUU	NW_013185731.1
ssa-let-7a-4-3p	CTATACAGTCTATTGCCTTCCT	UGAGGUAGUAGGUUGUAUAGUUUGUGGGAGGGAUUUAAUCCUAUUCAGGUGAUAACUAUACAGUCUAUUGCCUUCCU	NW_013185962.1
xtr-miR-107	AGCAGCATTGTACAGGGCTATCA	CUGCUUUCAGCUUCUUUACAGUGUUGCCUUGUGGCAUGGAGUUCAAGCAGCAUUGUACAGGGCUAUCAAAGCA	NW_013185654.1
tni-let-7b	TGAGGTAGTAGGTTGTGTGGTT	CAGGGUGAGGUAGUAGGUUGUGUGGUUUCAGGGUUGUGAUUUUGCCCCAUCAGGAGCUAACUAUACAACCUACUGCCUUCCCUG	NW_013185718.1
rno-let-7d-5p	AGAGGTAGTAGGTTGCATAGTT	UGGGCUCCUAGGAAGAGGUAGUAGGUUGCAUAGUUUUAGGGCAGAGAUUUUGCCCACAAGGAGUUAACUAUACGACCUGCUGCCUUUCUUAGGGCCUU	NW_013185740.1
eca-miR-103	AGCAGCATTGTACAGGGCTATGA	UCGUGCUUUCAGCUUCUUUACAGUGCUGCCUUGUAGCAUUCAGGUCAAGCAGCAUUGUACAGGGCUAUGAAAGAACCA	NW_013185704.1
hsa-miR-122b-5p	TTTAGTGTGATAATGGCGTTTGA	CAGUAGCUAUUUAGUGUGAUAAUGGCGUUUGAUAGUUUAGACACAAACACCAUUGUCACACUCCACAGCUCUG	NW_013185836.1
ssa-let-7j-5p	TGAGGTAGTAGGTTGGATAGTT	UGAGGUAGUAGGUUGGAUAGUUUUAGGGUCACACCCACACUGGGAGAUAACUGUACAACCUACUGUCUUUCU	NW_013185740.1
mmu-miR-190a-5p	TGATATGTTTGATATATTAGGT	CUGUGUGAUAUGUUUGAUAUAUUAGGUUGUUAUUUAAUCCAACUAUAUAUCAAGCAUAUUCCUACAG	NW_013185678.1
tgu-miR-29a-2-5p	TGACCGATTTCTCTTGGTGTTC	UGACCGAUUUCUCUUGGUGUUCAGAGUCUCAGUUUUUGUCUAGCACCAUUUGAAAUCGGUUAUGAUGUAGG	NW_013185757.1
rno-miR-190a-5p	TGATATGTTTGATATATTAGGT	UGCAGGCCUCUGUGUGAUAUGUUUGAUAUAUUAGGUUGUUAUUUAAUCCAACUAUAUAUCAAGCAUAUUCCUACAGUGUCUUGCC	NW_013185678.1
chi-miR-34a	TGGCAGTGTCTTAGCTGGTTGT	GGCCAGCUGUGAGUGUUUCUUUGGCAGUGUCUUAGCUGGUUGUUGUGAGUAAUAAUGCAGGAAGCAAUCAGCAAGUAUACUGCCCUAGAAGUGCUGCACGUUGUGGG	NW_013185820.1
ocu-miR-16a-3p	CCAGTATTAACTGTGCTGCTGAA	UAGCAGCACGUAAAUACUGGCGUUAAGAUUCUAAAAUUAUCUCCAGUAUUAACUGUGCUGCUGAA	NW_013185688.1
hsa-miR-214-5p	TGCCTGTCTACACTTGCTGTGC	GGCCUGGCUGGACAGAGUUGUCAUGUGUCUGCCUGUCUACACUUGCUGUGCAGAACAUCCGCUCACCUGUACAGCAGGCACAGACAGGCAGUCACAUGACAACCCAGCCU	NW_013185760.1
ppa-let-7c	TGAGGTAGTAGGTTGTATGGTT	UGAGGUAGUAGGUUGUAUGGUUUAGAGUUACACCCUGGGAGUUAACUGUACAACCUUCUAGCUUUCC	NW_013185707.1
xtr-miR-7	TGGAAGACTAGTGATTTTGTTG	UGGAUGUUGGUUUAGUUCUGUGUGGAAGACUAGUGAUUUUGUUGUUUUUAGAUAACAACAUUGACAACAAAUCGCAGUCUGCCAUAUGGCACAGACCAUGCCUCUACA	NW_013185850.1
ipu-miR-100	AACCCGTAGATCCGAACTTGTG	AACCCGUAGAUCCGAACUUGUGGUGACUGUCCACACAAGCUUGUAUCUAUAGGUAUC	NW_013185736.1
mml-miR-30c-2-3p	TGGGAGAAGGCTGTTTACTCT	AGAUACUGUAAACAUCCUACACUCUCAGCUGUGGAAAGUAAGAAAGCUGGGAGAAGGCUGUUUACUCUCUCU	NW_013185662.1
tch-miR-101	GTACAGTACTGTGATAACTGA	CAGUUAUCACAGUGCUGAUGCUGUCCAUUCUAAAGGUACAGUACUGUGAUAACUGA	NW_013185802.1
ssc-miR-1306-5p	CCACCTCCCCTGCAAACGTCCA	GUCUCCACCACCUCCCCUGCAAACGUCCAGUGAUGCAGAGGUAAUGGACGUUGGCUCUGGUGGUGAUGGACAGGCCGAAC	NW_013185666.1
gga-miR-138-5p	AGCTGGTGTTGTGAATC	GUUGCUGCAGCUGGUGUUGUGAAUCAGGCCGACGGCAAGCGCUUCCUACUAUCCGGCUAUUUCACUACACCAGGGUUGCAUCA	NW_013185791.1
oha-miR-204-1-3p	GCTGGGAAGGCAAAGGGACGT	CCUGUGGACUUCCCUUUGUCAUCCUAUGCCUGAGGAUAUAUGAAGGGGGCUGGGAAGGCAAAGGGACGUUCAAUUGU	NW_013185824.1
ppy-miR-27b	TTCACAGTGGCTAAGTTCTGC	ACCUCUCUAACAAGGUGCAGAGCUUAGCUGAUUGGUGAACAGUGAUUGGUUUCCGCUUUGUUCACAGUGGCUAAGUUCUGCACCUGAAGAGAAGGUG	NW_013185905.1
ptr-miR-19b	TGTGCAAATCCATGCAAAACTGA	CACUGUUCUAUGGUUAGUUUUGCAGGUUUGCAUCCAGCUGUGUGAUAUUCUGCUGUGCAAAUCCAUGCAAAACUGACUGUGGUAGUG	NW_013185875.1
ccr-miR-199-5p	CCCAGTGTTCAGACTACCTGTTC	CGUCAUCCCAGUGUUCAGACUACCUGUUCAGGAUCAUACUGGUGUACAGUAGUCUGCACAUUGGUUAGAC	NW_013185760.1
chi-let-7i-3p	CTGCGCAAGCTACTGCCTTGCT	CCCGACACCAUGGCCCUGGCUGAGGUAGUAGUUUGUGCUGUUGGUCGGGUUGUGACAUUGCCCGCUGUGGAGAUAACUGCGCAAGCUACUGCCUUGCUAGUGCUGGUG	NW_013185658.1
tgu-miR-218-3p	AAACATGGTTCTGTCAAGCAC	AGAUUUUCUGUUGUGCUUGAUCUAACCAUGUGGUUGUGAGGUAUGAGUAAAACAUGGUUCUGUCAAGCACCAUGGAACGUCACGCAGCUUUCUACAGCAUGGCAAGCUGCU	NW_013185655.1
hsa-let-7i-3p	CTGCGCAAGCTACTGCCTTGCT	CUGGCUGAGGUAGUAGUUUGUGCUGUUGGUCGGGUUGUGACAUUGCCCGCUGUGGAGAUAACUGCGCAAGCUACUGCCUUGCUA	NW_013185658.1
ptr-miR-1306	ACGTTGGCTCTGGTGGTG	UGAGCAGUCUCCACCACCUCCCCUGCAAACGUCCAGUGGUGCAGAGGUAAUGGACGUUGGCUCUGGUGGUGAUGGACAGUCCGA	NW_013185666.1
bta-miR-365-3p	TAATGCCCCTAAAAATCCTTAT	ACCGCAGGGAAAAUGAGGGACUUUUGGGGGCAGAUGUGUUUGCAUUCCACUAUCAUAAUGCCCCUAAAAAUCCUUAUUGCUCUUGCA	NW_013185755.1
tgu-let-7i-5p	TGAGGTAGTAGTTTGTGCTGTT	GGGCCCUGGCUGAGGUAGUAGUUUGUGCUGUUGGUCGGGUUGUGACAUUGCCCGCUGUGGAGAUAACUGCGCAAGCUACUGCCUUGCUAGUG	NW_013185658.1
xla-miR-125b-5p	TCCCTGAGACCCTAACTTGTGA	UCCCUGAGACCCUAACUUGUGAUGUUUAGCUUUAAAAAUCCACGGGUUAGGCUCUUGGGAGC	NW_013185736.1
tni-miR-19a	TGTGCAAATCTATGCAAAACTGA	GCAGUUCUCUGCUAGUUUUGCAUAGUUGCACUACAAGAAUAGAGGAGUUGUGCAAAUCUAUGCAAAACUGAUGGUGGCCUG	NW_013185875.1
tgu-miR-222-3p	AGCTACATCTGGCTACTGGGTCTC	UCGCUCAGUAGUCAGUGUAGAUUCUGUCUUUACAAUCAGCAGCUACAUCUGGCUACUGGGUCUCUGAUGACAUC	NW_013185698.1
gga-miR-100-3p	AAGCTTGTATCTATAGGTATG	CCUGUUGCCACAAACCCGUAGAUCCGAACUUGUGGUCAUAUUCCACACAAGCUUGUAUCUAUAGGUAUGUGUCUGUCUGG	NW_013185736.1
ocu-let-7a-3p	CTATACAATCTACTGTCTTTCC	UGAGGUAGUAGGUUGUAUAGUUUUAGGGUCACACCCACCACUGGGAGAUAACUAUACAAUCUACUGUCUUUCC	NW_013185740.1
ola-miR-133-3p	TGGTCCCCTTCAACCAGC	UUCACCCCUAAAAUGCUUUGCUAAAGCUGGUAAAAUGGAACCAAAUCAACUGUUCAAUGGAUUUGGUCCCCUUCAACCAGCUGUAGCUGUGCAUUGAUCACUGCAA	NW_013185713.1
hsa-miR-20a-5p	TAAAGTGCTTATAGTGCAGGTAG	GUAGCACUAAAGUGCUUAUAGUGCAGGUAGUGUUUAGUUAUCUACUGCAUUAUGAGCACUUAAAGUACUGC	NW_013185875.1
ggo-miR-190a	TGATATGTTTGATATATTAGGT	UGCAGGCCUCUGUGUGAUAUGUUUGAUAUAUUAGGUUGUUAUUUAAUCCAACUAUAUAUCAAACAUAUUCCUACAGUGUCUUGCC	NW_013185678.1
ocu-miR-301a-5p	GCTCTGACTTTATTGCACTACT	GCUCUGACUUUAUUGCACUACUGUACUUUACAGCUAGCAGUGCAAUAGUAUUGUCAAAGCAU	NW_013185859.1
aca-miR-202-5p	TTTCCTATGCATATACTTCTT	CUCAUUGUUCCUUUUUCCUAUGCAUAUACUUCUUUGAGAAUCUGAUCUAAAGAGGCAUACGGCAUGGGAAAAUGGGGCAAUUGAGGUA	NW_013185654.1
tgu-let-7g-3p	CTGTACAGGCCACTGCCTTGC	GAUUCCAGGCUGAGGUAGUAGUUUGUACAGUUUGAGGGUCUAUGAUACCACCCGGUACAGGAGAUAACUGUACAGGCCACUGCCUUGCCUGG	NW_013185786.1
oha-miR-19a-3p	TGTGCAAATCTATGCAAAACTGA	UUUUGCAGUCUUCUGUUAGUUUUGCAUAGUUGCACUACAGGAAGAAUGUAGUUGUGCAAAUCUAUGCAAAACUGAUUGUGGCCUGUUAUU	NW_013185875.1
ocu-miR-181b-5p	AACATTCATTGCTGTCGGTGGGTT	AACAUUCAUUGCUGUCGGUGGGUUGAACUGUGUGGACAAGCUCACUGAACAAUGAAUGCAA	NW_013185767.1
gga-miR-22-5p	AGTTCTTCAGTGGCAAGCTTTA	GCUCCUGGCUGCCCGGCAGCAGUUCUUCAGUGGCAAGCUUUAUGUCCUUCUCUAGUAGCUAAAGCUGCCAGUUGAAGAACUGUUGAAUGUAGCCACGUUC	NW_013185758.1
ppy-miR-100	AACCCGTAGATCCGAACTTGTG	CCUGUUGCCACAAACCCGUAGAUCCGAACUUGUGGUAUUAGUCCGCACAAGCUUGUAUCUACAGGUAUGUGUCUGUUAGG	NW_013185736.1
xla-let-7c-3p	CTGTACAACCTTCTAGCTTTCC	UGAGGUAGUAGGUUGUAUGGUUUAGAAUGACACCCUGGGAGUUAACUGUACAACCUUCUAGCUUUCC	NW_013185707.1
xtr-miR-133a	TTGGTCCCCTTCAACCAGCTGT	CAAUGCUUUGCUAAAGCUGGUAAAAUGGAACCAAAUCACCUCUUCAAUGGAUUUGGUCCCCUUCAACCAGCUGUAGGAUUGCAUUG	NW_013185713.1
gga-miR-133b	TTGGTCCCCTTCAACCAGCTA	CUCUGCUCUGGCUGGUCAAACGGAACCAAGCCCGUCUUCUUCGGAGGUUUGGUCCCCUUCAACCAGCUAUAGCAGUGUUGAAAA	NW_013185717.1
ssa-miR-221-5p	AGCTACATTGTCTGCTGGGTTT	ACCUAGCAUACAAUGUAGAUUUCUGUGUGGUUUAAACUACAGCUACAUUGUCUGCUGGGUUU	NW_013185698.1
rno-miR-214-3p	ACAGCAGGCACAGACAGGCAG	GUCCUGGAUGGACAGAGUUGUCAUGUGUCUGCCUGUCUACACUUGCUGUGCAGAACAUCCGCUCACCUGUACAGCAGGCACAGACAGGCAGUCACAUGACAACCCAGCCU	NW_013185760.1
oar-let-7c	TGAGGTAGTAGGTTGTATGGTT	GCAUCCGGGUUGAGGUAGUAGGUUGUAUGGUUUAGAGUUACACCCUGGGAGUUAACUGUACAACCUUCUAGCUUUCCUUGGAGC	NW_013185707.1
hsa-miR-29a-5p	ACTGATTTCTTTTGGTGTTCAG	AUGACUGAUUUCUUUUGGUGUUCAGAGUCAAUAUAAUUUUCUAGCACCAUCUGAAAUCGGUUAU	NW_013185724.1
gga-miR-146a-3p	ACCCATGGGGCTCAGTTCTTCAG	GUGUAUCCUCAGCUUUGAGAACUGAAUUCCAUGGGUUGUAAUUGAAUCCUUUGUCAGACCCAUGGGGCUCAGUUCUUCAGCUUGGAUAUUUCUGUCUUC	NW_013185683.1
mml-let-7c-3p	CTGTACAACCTTCTAGCTTTCC	GCAUCCGGGUUGAGGUAGUAGGUUGUAUGGUUUAGAGUUACACCCUGGGAGUUAACUGUACAACCUUCUAGCUUUCCUUGGAGC	NW_013185707.1
rno-miR-19a-3p	TGTGCAAATCTATGCAAAACTGA	GCAGCCCUCUGUUCGUUUUGCAUAGUUGCACUACAAGAAGAAUGUAGUUGUGCAAAUCUAUGCAAAACUGAUGGUGGCCUGC	NW_013185875.1
rno-let-7f-2-3p	CTATACAGTCTACTGTCTTTC	UGUGGGAUGAGGUAGUAGAUUGUAUAGUUUUAGGGUCAUACCCCAUCUUGGAGAUAACUAUACAGUCUACUGUCUUUCCCACG	NW_013185740.1
rno-miR-29b-5p	CTGGTTTCACATGGTGGCTTAG	CUUCUGGAAGCUGGUUUCACAUGGUGGCUUAGAUUUUUCCAUCUUUGUAUCUAGCACCAUUUGAAAUCAGUGUUUUAGGAG	NW_013185757.1
gga-miR-2131-3p	CTGTTACTGTTCTTCTGATGG	UCUCGUGGCUUCCAUGCAGAAGUGCACGGAAACAGCUGUUUGCUAUCGAAAAGUUGGCUGUUACUGUUCUUCUGAUGGAGGCUGCUGGA	NW_013185741.1
aca-miR-218-5p	TTGTGCTTGATCTAACCATGTG	CCUGUUAAUGGGAUUUUCCUUUGUGCUUGAUCUAACCAUGUGGUAGAACAAUACAAAUUGAACAUGGUUCUGUCAAGCACCAUGGAAGGCUCCAUGCU	NW_013185683.1
gga-miR-365-3p	TAATGCCCCTAAAAATCCTTAT	GGCAGCAAGAAAAAUGAGGGACUUUCAGGGGCAGCUGUGUUUUACUAACCCAGUCAUAAUGCCCCUAAAAAUCCUUAUUGUUCUUGCAAUGGUCAA	NW_013185685.1
ssc-miR-100	AACCCGTAGATCCGAACTTGTG	AGGCCUGUUGCCACAAACCCGUAGAUCCGAACUUGUGCUGAUAGUGCACACAAGCUUGUGUCUAUAGGUAUGUGUCUGUG	NW_013185736.1
tgu-miR-29a-1-5p	ACTGATTTCTTTTGGTGTTCAGA	UGACUGAUUUCUUUUGGUGUUCAGAGUCAAUAAUAAUUUCUAGCACCAUUUGAAAUCGGUUAUAGUGAUUG	NW_013185724.1
oha-miR-19a-5p	TAGTTTTGCATAGTTGCACTA	UUUUGCAGUCUUCUGUUAGUUUUGCAUAGUUGCACUACAGGAAGAAUGUAGUUGUGCAAAUCUAUGCAAAACUGAUUGUGGCCUGUUAUU	NW_013185875.1
cgr-miR-1306-5p	CCACCTCCCCTGCAAACGTCC	CAGUCUCCACCACCUCCCCUGCAAACGUCCAGUGAUGCAGAGGUAAUGGACGUUGGCUCUGGUGGUGAUGGACAGUCCGA	NW_013185666.1
ppy-miR-30e	TGTAAACATCCTTGACTGGAAG	GGGCAGUCUUUGCUACUGUAAACAUCCUUGACUGGAAGCUGUAAGGUGUUCAGAGGAGCUUUCAGUCGGAUGUUUACAGCGGCAGGCUGCCA	NW_013185716.1
oha-miR-365a-2-5p	AGGGACTTTCAGGGGCAGCTGTG	UGAGACAGCAAGAAAAAUGAGGGACUUUCAGGGGCAGCUGUGUUUUACUAACCCAGUCAUAAUGCCCCUAAAAAUCCUUAUUGUUCCUUGCAAUGUU	NW_013185685.1
tgu-miR-135a-2-3p	ATGTAGGGCGAAAAGCCATGG	CCUCUGCUGUGGUUUAUGGCUUUUUAUUCCUAUGUGAUUGCUUUCCCGAACUCAUGUAGGGCGAAAAGCCAUGGGCUACACAGAGG	NW_013185757.1
bta-miR-383	AGATCAGAAGGTGATTGTGGCT	CUCCUCAGAUCAGAAGGUGAUUGUGGCUUUGGGUGGAUAUCAAUCAGCCACAGCACUGCCUGGUCAGAAAGAG	NW_013185689.1
rno-miR-218b	CATGGTTAGATCAAGCACAA	UGUAGAAAGCUGCGUGACGUUCCAUGGUGCUUGACGGAACCAUGUUUUACUCAUACCUCGCAAGCACAUGGUUAGAUCAAGCACAACAGAAAAUCUCGCUACGUUAUCACUACA	NW_013185655.1
aca-miR-19a-5p	TAGTTTTGCATAGTTGCACTA	GCAGUCCUCUGUUAGUUUUGCAUAGUUGCACUACAAGAAGAAUGUAGUUGUGCAAAUCUAUGCAAAACUGAUUGUGGCCUGUUA	NW_013185875.1
mdo-let-7g-3p	CTGTACAGGCCACTGCCTTGCC	AGGCUGAGGUAGUAGUUUGUACAGUUUGAGGGUCUAUGAUACCACCCGGUACAGGAGAUAACUGUACAGGCCACUGCCUUGCC	NW_013185786.1
eca-miR-155	TTAATGCTAATCGTGATAGGGGT	CUGUUAAUGCUAAUCGUGAUAGGGGUUUUUACCUCGGACUGACUCCUACAUGUUAGCAUUAACAG	NW_013185707.1
xla-miR-130a-3p	CAGTGCAATGTTAAAAGGGCATT	UGCCCUUUUUAUGUUGUACUACUAGUGGUCACACACAAAAAAAGCAGUGCAAUGUUAAAAGGGCAUU	NW_013185859.1
gga-miR-20a-3p	AATCTACTGCATTATAAGCACTTAAAGT	UGACAGCUCUUGUAGCACUAAAGUGCUUAUAGUGCAGGUAGUGUUCACUAAUCUACUGCAUUAUAAGCACUUAAAGUACUGCUAGCUGUAGAACUACA	NW_013185875.1
ssc-miR-140-3p	TACCACAGGGTAGAACCACGGAC	CCUGCCAGUGGUUUUACCCUAUGGUAGGUUACGUCAUGCUGUUCUACCACAGGGUAGAACCACGGACAGG	NW_013185886.1
mdo-miR-9a-3p	ATAAAGCTAGATAACCGAAAGT	UCUUUGGUUAUCUAGCUGUAUGAGUGGUGUCGAGUCUUCAUAAAGCUAGAUAACCGAAAGUA	NW_013185996.1
age-miR-19b	TGTGCAAATCCATGCAAAACTGA	CACUGUUCUAUGGUUAGUUUUGCAGGUUUGCAUCCAGCUGUGUGAUAUUCUGCUGUGCAAAUCCAUGCAAAACUGACUGUGGUAGUG	NW_013185875.1
gga-miR-15c-3p	CAGACCATTCTGGGCTGCCTCA	UGAGGAGAUGUAGCAGCACAUCAUGGUUUGUAGGGACAAGGAGAUACAGACCAUUCUGGGCUGCCUCAUUACCUCA	NW_013185711.1
cgr-miR-190a	TGATATGTTTGATATATTAGGTTG	GCCUCUGUGUGAUAUGUUUGAUAUAUUAGGUUGUUAUUUAAUCCAACUAUAUAUCAAGCAUAUUCCUACAGUGUCUUGCC	NW_013185678.1
mdo-miR-18a-3p	ACTGCCCTAAGTGCTCCTTCTGGC	UUGUUCUAAGGUGCAUCUAGUGCAGAUAGUGAAGUAGAUUAGCAUCUACUGCCCUAAGUGCUCCUUCUGGCA	NW_013185875.1
hsa-miR-125b-5p	TCCCTGAGACCCTAACTTGTGA	ACCAGACUUUUCCUAGUCCCUGAGACCCUAACUUGUGAGGUAUUUUAGUAACAUCACAAGUCAGGCUCUUGGGACCUAGGCGGAGGGGA	NW_013185707.1
gga-miR-19b-3p	TGTGCAAATCCATGCAAAACTGA	GCUGCUCACAGUCAGUUUUGCAGGUUUGCAUCCCAGCUUGCUAAAAUUGCUGUGCAAAUCCAUGCAAAACUGACUGUGGUGGU	NW_013185711.1
oha-let-7e-3p	TAACTATACAATCTACTGTCTTTC	CUUGAGGCUGAGGUAGUAGAUUGAAUAGUUGUGGAGCCAUCUUCUCCCUUUGAGCUAACUAUACAAUCUACUGUCUUUCCUAAGGAGACAGU	NW_013185962.1
tgu-miR-30a-5p	TGTAAACATCCTTGACTGGAAGCT	UUGGGGCAGUCAGUGCCUCUGUAAACAUCCUUGACUGGAAGCUGGAAGGGCUGGAAGGAGCUUUCAGUCGGAUGUUUACAGCAGCAGGCUGC	NW_013185716.1
oha-miR-29b-1-5p	CTGGTTTCATATGGTGGTTTAG	AGCUCCUUCAGGAAUCUGGUUUCAUAUGGUGGUUUAGAUUUAAGUACACAAUGUCUAGCACCAUUUGAAAUCAGUGUUUUUGGGGGAAGA	NW_013185724.1
aca-miR-19b	TGTGCAAATCCATGCAAAACT	UGGUUAGUUUUGCAGGUUUGCAUCCAGCUGUAUAAUGUGUUGCUGUGCAAAUCCAUGCAAAACUGACUGU	NW_013185875.1
ssc-miR-455-3p	GCAGTCCATGGGCATATACAC	UGGCGUGAGGGUAUGUGCCUUUGGACUACAUCGUGGAAGCCAGCACCAUGCAGUCCAUGGGCAUAUACACUUGCCUCAAG	NW_013185708.1
cfa-miR-29b	TAGCACCATTTGAAATCAGTGTT	AGCUGGUUUCACAUGGUGGCUUAGAUUUUUCCAUCUUUGUAUCUAGCACCAUUUGAAAUCAGUGUU	NW_013185757.1
tgu-miR-187-5p	GCTACAACACAGGACATGGGAG	CUCCGGCUACAACACAGGACAUGGGAGCUUUUCUGAACCCUCGUGUCUUGUGUUGCAGCCAGAGGGGCAC	NW_013185911.1
lla-miR-103	AGCAGCATTGTACAGGGCTATGA	UACUGCCCUCGGCUUCUUUACAGUGCUGCCUUGUUGCAUAUGGAUCAAGCAGCAUUGUACAGGGCUAUGAAGGCAUUG	NW_013185683.1
gga-miR-30b-3p	CTGGGGGGTGGATGTTTACTTC	CUAACUUUUAGUUCCUGUAAACAUCCUACACUCAGCUAUAACAAGUGGUAGGGCUGGGGGGUGGAUGUUUACUUCAACUGACUUGGA	NW_013185795.1
ppa-miR-27b	TTCACAGTGGCTAAGTTCTGC	AGAGCUUAGCUGAUUGGUGAACAGUGAUUGGUUUCCGCUUUGUUCACAGUGGCUAAGUUCUGC	NW_013185905.1
gga-miR-1329-3p	CCTCGTAGCTTGATCACGATAT	UCUUGGUCUGGUUGUAGAGAUACAGUGAUCACGUUACGAUGGAUUUCUCAAGUAACAACCUCGUAGCUUGAUCACGAUAUCCCUAUGACUUGAGA	NW_013185664.1
gga-miR-135a-3-3p	ATGTAGGGCGAAAAGCCATGGG	CCCUCUGCUGUGGUCUAUGGCUUUUUAUUCCUAUGUGAUUGCUUUUCCUAACUCAUGUAGGGCGAAAAGCCAUGGGCUACUCAGGGGAGGGACUCC	NW_013185757.1
cfa-miR-199	ACAGTAGTCTGCACATTGGTT	CCAGUGUUUAGACUAUCUGUUCAGGACUCCCAAAUUGUACAGUAGUCUGCACAUUGGUU	NW_013185903.1
ptr-miR-455	GCAGTCCATGGGCATATACAC	CCCUGGCGUGAGGGUAUGUGCCUUUGGACUACAUCGUGGAAGCCAGCACCAUGCAGUCCAUGGGCAUAUACACUUGCCUCAAGGCCUAUGUCAUC	NW_013185708.1
eca-miR-142-5p	CATAAAGTAGAAAGCACTACT	ACCCAUAAAGUAGAAAGCACUACUAACAGCACUGGAGGGUGUAGUGUUUCCUACUUUAUGGAUG	NW_013185753.1
gga-miR-489-5p	TGGTCGTATGTATGACGTCATT	GUGGUGGCUUGGUGGUCGUAUGUAUGACGUCAUUUACUUGGACUUUUAGGAGUGACAUCAUAUGUACGGCUGCUAAACUGCUGC	NW_013185735.1
mml-miR-30e-5p	TGTAAACATCCTTGACTGGAAG	GGGCAGUCUUCGCUACUGUAAACAUCCUUGACUGGAAGCUGUAAGGUGUUCAGAGGAGCUUUCAGUCGGAUGUUUACAGCGGCAGGCUGCCA	NW_013185716.1
mml-miR-133c-3p	TTTGGTCCCCTTCAACCAGCTG	GGGAGCCAAAUGCUUUGCUAGAGCUGGUAAAAUGGAACCAAAUCGACUGUCCAAUGGAUUUGGUCCCCUUCAACCAGCUGUAGCUGUGCAUUGAUGGCGCCG	NW_013185749.1
ccr-miR-455	TATGTGCCCTTGGACTACATCG	AUGCCAGUGUGAUCCCUGGUGUGAGGGUAUGUGCCCUUGGACUACAUCGUGGAAGCCAGCACCAUGCAGUCCAUGGGCAUAUACACUUGCCUCAAGGCCUCGAUCU	NW_013185708.1
ssc-miR-122-3p	AACGCCATTATCACACTAAAT	CCUUAGCAGAGCUGUGGAGUGUGACAAUGGUGUUUGUGUCCAAACUAUCAAACGCCAUUAUCACACUAAAUAGCUACUGUUAGGC	NW_013185836.1
mmu-miR-301a-5p	GCTCTGACTTTATTGCACTACT	CCUGCUAACGGCUGCUCUGACUUUAUUGCACUACUGUACUUUACAGCGAGCAGUGCAAUAGUAUUGUCAAAGCAUCCGCGAGCAGG	NW_013185859.1
chi-miR-383	AGATCAGAAGGTGATTGTGGCTT	CUCCACGUCACCUGCUCCUCAGAUCAGAAGGUGAUUGUGGCUUUGGGUGGAUAUUAAUCAGCCACAGCACUGCCUGGUCAGAAAGAGCAAGUGUCCUAGCCUUUUACCUCA	NW_013185689.1
mdo-miR-10a-5p	TACCCTGTAGATCCGAATTTGTG	CUGUCUUCUGUAUAUACCCUGUAGAUCCGAAUUUGUGUAAGGAAUUUUGUGGUCACAAAUUCGUAUCUAGGGGAAUAUGUAGUUGACAUA	NW_013185953.1
oan-miR-214-3p	ACAGCAGGCACAGACAGGCAGT	UGGGACUGGCUGGACGGAGUUGUCACGUGUCUGCCUGUCUACACUUGCUGUGCAGAACAUCCUCUCACCUGUACAGCAGGCACAGACAGGCAGUCACAUGACAACCCAGCCUGACUGA	NW_013185760.1
dre-miR-153a-3p	TTGCATAGTCACAAAAGTGATC	GGUUGCCAGUGUCAUUUUUGUGAUGUUGCAGCUAGUUAUAUGAGCCCAGUUGCAUAGUCACAAAAGUGAUCAUUGGAAACU	NW_013185726.1
pol-miR-140-3p	ACCACAGGGTAGAACCACGGAC	CAGUGGUUUUACCCUAUGGUAGGUGACAUCAUGCUGUUCUACCACAGGGUAGAACCACGGAC	NW_013185886.1
chi-miR-181b-3p	CTCACTGATCAATGAATGCAA	CUGAUGGCUGCACUCAACAUUCAUUGCUGUCGGUGGGUUUGACUUUGAAUCAACUCACUGAUCAAUGAAUGCAAACUGCGGACCAAACA	NW_013185748.1
gga-miR-490-3p	CAACCTGGAGGACTCCATGCTG	AAGUUCAUGGUUCGACACCAUGGAUCUCCAGGUGGGUCAAGAUUAUAGAGAUACACCAACCUGGAGGACUCCAUGCUGUUGAGCUGUUCACAA	NW_013185665.1
ptr-miR-204	TTCCCTTTGTCATCCTATGCCT	GGCUACAGUCUUUCUUCAUGUGACUCGUGGACUUCCCUUUGUCAUCCUAUGCCUGAGAAUAUAUGAAGGAGGCUGGGAAGGCAAAGGGACGUUCAAUUGUCAUCACUGGC	NW_013185824.1
ggo-miR-218	TTGTGCTTGATCTAACCATGT	GUGAUAAUGUAGCGAGAUUUUCUGUUGUGCUUGAUCUAACCAUGUGGUUGCGAGGUAUGAGUAAAACAUGGUUCCGUCAAGCACCAUGGAACGUCACGCAGCUUUCUACA	NW_013185655.1
ocu-miR-92a-5p	AGGTTGGGATCAGTTGCAATGCT	AGGUUGGGAUCAGUUGCAAUGCUGUGUUUCUGUAUGGUAUUGCACUUGUCCCGGCCUGU	NW_013185875.1
bta-miR-18a	TAAGGTGCATCTAGTGCAGATA	UGUUCUAAGGUGCAUCUAGUGCAGAUAGUGAAGUAGAUUAGCAUCUACUGCCCUAAGUGCUCCUUCUGGCA	NW_013185875.1
fru-miR-365	TAATGCCCCTAAAAATCCTTAT	CAGCAAGAAAAGUGAGGGACUUUUAGGGGCAGCUGUGUUUUAUUAACCCAGUCAUAAUGCCCCUAAAAAUCCUUAUUGCUCUUGCAAUUGUCAAC	NW_013185685.1
ppy-miR-34a	TGGCAGTGTCTTAGCTGGTTGT	GGCCAGCUGUGAGUGUUUCUUUGGCAGUGUCUUAGCUGGUUGUUGUGAGCAAUAGUAAGGAAGCAAUCAGCAAGUAUACUGCCCUAGAAGUGCUGCACGUUGUGGGGCCC	NW_013185820.1
tgu-miR-20b-5p	CAAAGTGCTCATAGTGCAGGTAG	CUAGCAGUAUCAAAGUGCUCAUAGUGCAGGUAGCUUGGAAAUGGACCUACUGUAAUGUGGGCACUUACAGUAC	NW_013185711.1
aca-miR-101-2-5p	TCGGTTATCATGGTACCGGTG	ACUGUCCUUUUUCGGUUAUCAUGGUACCGGUGCUGUAUAUCUGAAAGGUACAGUACUGUGAUAACUGAAGAAUGAUGGUGCCAUCACAAUGAG	NW_013185876.1
efu-miR-181e	AACATTCATTGCTGTCGGTGGGTTT	GGCUGCACUCAACAUUCAUUGCUGUCGGUGGGUUUGAGUCUGAACCAACUCACUGAUCAAUGAAUGCAAACUGCGGACCA	NW_013185748.1
hsa-miR-24-3p	TGGCTCAGTTCAGCAGGAACAG	CUCCGGUGCCUACUGAGCUGAUAUCAGUUCUCAUUUUACACACUGGCUCAGUUCAGCAGGAACAGGAG	NW_013185905.1
mmu-miR-1306-3p	ACGTTGGCTCTGGTGGTGATG	CAGUCUCCACCACCUCCCCUGCAAACGUCCAGUGAUGCAGAGGUAAUGGACGUUGGCUCUGGUGGUGAUGGACAGUCCG	NW_013185666.1
chi-miR-126-5p	CATTATTACTTTTGGTACGCGC	GCUGGUGACGGGACAUUAUUACUUUUGGUACGCGCUGUGACACUUCAAACUCGUACCGUGAGUAAUAAUGCGCCGUCAGCAG	NW_013185748.1
ppy-miR-155	TTAATGCTAATCGTGATAGGGGT	CUGUUAAUGCUAAUCGUGAUAGGGGUUUUUACCUCCAACUGACUCCUACAUGUUAGCAUUAACAG	NW_013185707.1
chi-miR-15a-3p	CAGGCCATATTGTGCTGCCTCA	ACCUUGGAGUAAAGUAGCAGCACAUAAUGGUUUGUGGAUUUUGAAAAGGUGCAGGCCAUAUUGUGCUGCCUCAAAAAUACAAGGAUCUGAUCUUC	NW_013185688.1
ocu-miR-148a-3p	TCAGTGCACTACAGAACTTTGT	AAAGUUCUGAGACACUCCGACUCUGAGUACGAUAGAAGUCAGUGCACUACAGAACUUUGU	NW_013185661.1
aca-miR-456	CAGGCTGGTTAGATGGTTGTC	UGUUAUGUGUAUGUGUGAGCAGGCAUCUUCUCAGCCUACAUGUGGAUUCCUAAAUCUGCAGGCUGGUUAGAUGGUUGUCAUACAUUCAUCUAAUGUC	NW_013185659.1
bta-miR-214	ACAGCAGGCACAGACAGGCAGT	GGCCUGGCUGGACGGAGUUGUCAUGUGUCUGCCUGUCUACACUUGCUGUGCAGAACAUCCGCUCACCUGUACAGCAGGCACAGACAGGCAGUCACAUGACAACCCAGCCU	NW_013185760.1
gga-let-7f-5p	TGAGGTAGTAGATTGTATAGTT	UCAGAGUGAGGUAGUAGAUUGUAUAGUUGUAGGGUAGUUAUUUUACCCUGUUCAGGAGAUAACUAUACAAUCUAUUGCCUUCCCUGA	NW_013185740.1
tch-miR-34a-5p	TGGCAGTGTCTTAGCTGGTTGTT	UGGCAGUGUCUUAGCUGGUUGUUGUGAGAAAUAGUGAAGGAAGCAAUCAGCAAGUAUACUGCCCUA	NW_013185820.1
ggo-miR-125b	TCCCTGAGACCCTAACTTGTGA	ACCAGACUUUUCCUAGUCCCUGAGACCCUAACUUGUGAGGUAUUUUAGUAACAUCACAAGUCAGGCUCUUGGGACCUAGGCGGAGGGGA	NW_013185707.1
mdo-miR-130c-3p	CAGTGCAATGTTAAAAGGGCAT	GCCCUUUUUAUGUUGUACUACUAGUGAUCCUGCACAAGAAGCAGUGCAAUGUUAAAAGGGCAU	NW_013185859.1
hsa-miR-24-1-5p	TGCCTACTGAGCTGATATCAGT	CUCCGGUGCCUACUGAGCUGAUAUCAGUUCUCAUUUUACACACUGGCUCAGUUCAGCAGGAACAGGAG	NW_013185905.1
ptr-let-7i	TGAGGTAGTAGTTTGTGCTGTT	CUGGCUGAGGUAGUAGUUUGUGCUGUUGGUCGGGUUGUGACAUUGCCCGCUGUGGAGAUAACUGCGCAAGCUACUGCCUUGCU	NW_013185658.1
gga-miR-18b-5p	TAAGGTGCATCTAGTGCAGTTA	CGUGGUCCUUGUGUUAAGGUGCAUCUAGUGCAGUUAGUGACGUAGCGUAGAAUCUACUGCCCUAAAUGCUCCUUCUGGCACAAG	NW_013185711.1
hsa-miR-199a-3p	ACAGTAGTCTGCACATTGGTTA	AGGAAGCUUCUGGAGAUCCUGCUCCGUCGCCCCAGUGUUCAGACUACCUGUUCAGGACAAUGCCGUUGUACAGUAGUCUGCACAUUGGUUAGACUGGGCAAGGGAGAGCA	NW_013185760.1
gga-miR-21-5p	TAGCTTATCAGACTGATGTTGA	UGUACCAUCCUGUCGGAUAGCUUAUCAGACUGAUGUUGACUGUUGGAUCUCAUGGCAACAACAGUCGGUAGGCUGUCUGACAUUUUGGUAUCUCUCA	NW_013185892.1
ptr-miR-125b	TCCCTGAGACCCTAACTTGTGA	ACCAGACUUUUCCUAGUCCCUGAGACCCUAACUUGUGAGGUAUUUUAGUAACAUCACAAGUCAGGCUCUUGGGACCUAGGCGGAGGGGA	NW_013185707.1
chi-miR-10b-5p	TACCCTGTAGAACCGAATTTGT	CAGUAACGUUGUCUAUAUAUACCCUGUAGAACCGAAUUUGUGUGGUAUCCUCGUAGUCACAGAUUCGAUUCUAGGGGAAUAUAUGGUCGAUGCAAAAACUUCAC	NW_013185660.1
aca-miR-199a-5p	CCCAGTGTTCAGACTACCTGT	AUCCUGCUCCGUCGCCCCAGUGUUCAGACUACCUGUUCAGGACAAUGCUGUUGUACAGUAGUCUGCACAUUGGUUAGACUGGGCAAGGAAACGCAGCGA	NW_013185760.1
oan-miR-92a-1-5p	GGGTGGGGATTTGTTGCATTACT	AUCUGAGAAGGUUUUGCACUGAUUCCUCCAUGGGUGGGGAUUUGUUGCAUUACUUGUAGCUAUGUUUAGAGUAUUGCACUUGUCCCGGCCUGUGGAGGGAAGGAGGACUUGUCAUCAGGU	NW_013185711.1
gga-miR-302a	AAGTGCTTCCATGTTTTAGTGA	CCACAACUUAAAUGUGGAUGUGCUUGCUUUGUUCUGAAAAGAAAGUGCUUCCAUGUUUUAGUGAUGG	NW_013185723.1
gga-miR-135a-5p	TATGGCTTTTTATTCCTATGTGA	CCCUCUGCUGUGGUCUAUGGCUUUUUAUUCCUAUGUGAUUGCUUUUCCUAACUCAUGUAGGGCGAAAAGCCAUGGGCUACUCAGGGGAGGGACUCC	NW_013185757.1
oan-miR-365-2-5p	GAGGGACTTTCAGGGGCAGCTGT	GAGGGACUUUCAGGGGCAGCUGUGUUUUACUGACCCAGUCAUAAUGCCCCUAAAAAUCCUUAU	NW_013185685.1
mdo-miR-301-3p	CAGTGCAATAGTATTGTCAAAGC	ACUGCUAACGAAUGCUCUGACUUUAUUGCACUACUGUACUUUACAGCUAGCAGUGCAAUAGUAUUGUCAAAGCAUCUGAAAGCAG	NW_013185859.1
ppa-miR-217	TACTGCATCAGGAACTGATTGGAT	AGUAUAAUUAUUACAUAGUUUUUGAUGUCGCAGAUACUGCAUCAGGAACUGAUUGGAUAAGAAUCAGUCACCAUCAGUUCCUAAUGCAUUGCCUUCAGCAUCUAAACAAG	NW_013185774.1
ppy-miR-30a-3p	CTTTCAGTCGGATGTTTGCAGC	GCGACUGUAAACAUCCUCGACUGGAAGCUGUGAAGCCACAGAUGGGCUUUCAGUCGGAUGUUUGCAGCUGC	NW_013185662.1
bta-miR-18b	TAAGGTGCATCTAGTGCAGTTA	CUUGUGUUAAGGUGCAUCUAGUGCAGUUAGUGAAGCAGCUCAGAAUCUACUGCCCUAAAUGCUCCUUCUGGCACA	NW_013185711.1
gga-let-7a-3p	CTATACAATCTACTGTCTTTCC	GGGUGAGGUAGUAGGUUGUAUAGUUUUAGGGUUAUGCCCUGCCUGUCAGAUAACUAUACAAUCUACUGUCUUUCCU	NW_013185718.1
ssc-miR-214-3p	ACAGCAGGCACAGACAGGCAG	GGCCUGGCUGGACGGAGUUGUCAUGUGUCUGCCUGUCUACACUUGCUGUGCAGAACAUCCGCUCACCUGUACAGCAGGCACAGACAGGCAGUCACAUGACAACCCAGCCU	NW_013185760.1
tgu-miR-124-3p	TAAGGCACGCGGTGAATGCCA	CCGUGUUCACAGCGGACCUUGAUUUAAAUGUCCAUACAAUUAAGGCACGCGGUGAAUGCCAAGAACGAGGC	NW_013185728.1
aca-miR-181b	AACATTCATTGCTGTCGGTGGG	CAAAAGGUCACAAUCAACAUUCAUUGCUGUCGGUGGGUUUAACUAUGUGGACAAGCUCACUGAACAAUGAAUGCAACUGUGGCCCCAC	NW_013185767.1
efu-miR-99a	AAACCCGTAGATCCGATCTTGTGGT	CCAUUGGCAUAAACCCGUAGAUCCGAUCUUGUGGUGAAGUGGACCGCACAAGCUCGCUUCUAUGGGUCUGUGUCAGUGUGG	NW_013185707.1
oar-let-7d	AGAGGTAGTAGGTTGCATAG	CCUAGGAAGAGGUAGUAGGUUGCAUAGUUUUAGGGCAGGGAUUUUGCCCACAAGGAGGUAACUAUACGACCUGCUGCCUUUCUUAGG	NW_013185740.1
mml-let-7i-5p	TGAGGTAGTAGTTTGTGCTGTT	CUGGCUGAGGUAGUAGUUUGUGCUGUUGGUCGGGUUGUGACAUUGCCCGCUGUGGAGAUAACUGCGCAAGCUACUGCCUUGCUAG	NW_013185658.1
ggo-miR-29a	CTAGCACCATCTGAAATCGGTT	AUGACUGAUUUCUUUUGGUGUUCAGAGUCAAUAUAAUUUUCUAGCACCAUCUGAAAUCGGUUAU	NW_013185724.1
ocu-let-7a-2-3p	CTGTACAACCTCCTAGCTTTCC	UGAGGUAGUAGGUUGUAUAGUUUAGAAUUACAUCAAGGGAGAUAACUGUACAACCUCCUAGCUUUCC	NW_013185736.1
bta-miR-29d-3p	TAGCACCATTTGAAATCGATTA	AUCUCUUACACAGGCUGACCGAUUUCUCCUGGUGUUCAGAGUCUGUUUUUGUCUAGCACCAUUUGAAAUCGAUUAUGAUGUAGGGGGA	NW_013185757.1
mdo-miR-122-5p	TGGAGTGTGACAATGGTGTTTGTGT	CAGAGCUAUGGAGUGUGACAAUGGUGUUUGUGUCCAGUCUAUCAAACGCCAUUAUCACACUAAAUAGCUACUGU	NW_013185836.1
oan-miR-181b-5p	AACATTCATTGCTGTCGGTGG	AACAUUCAUUGCUGUCGGUGGGUUUUUGUCUGAAUCAACUCACUGAUCAAUGAAUGCAAA	NW_013185748.1
oan-miR-365-3p	TAATGCCCCTAAAAATCCTTAT	GAGGGACUUUCAGGGGCAGCUGUGUUUUACUGACCCAGUCAUAAUGCCCCUAAAAAUCCUUAU	NW_013185685.1
tgu-miR-34a	TGGCAGTGTCTTAGCTGGTTGT	AGUGUUUCUUUGGCAGUGUCUUAGCUGGUUGUUGUGAGCAAUAGUCAAGGAAGCAAUCAGCAAGUAUACUGC	NW_013185820.1
hsa-miR-27b-3p	TTCACAGTGGCTAAGTTCTGC	ACCUCUCUAACAAGGUGCAGAGCUUAGCUGAUUGGUGAACAGUGAUUGGUUUCCGCUUUGUUCACAGUGGCUAAGUUCUGCACCUGAAGAGAAGGUG	NW_013185905.1
tgu-miR-187-3p	TCGTGTCTTGTGTTGCAGCC	CUCCGGCUACAACACAGGACAUGGGAGCUUUUCUGAACCCUCGUGUCUUGUGUUGCAGCCAGAGGGGCAC	NW_013185911.1
aca-miR-125b	TCCCTGAGACCCTAACTTGTGA	CAGACUUUUCCUAGUCCCUGAGACCCUAACUUGUGAGGUUUUUAGUAACAAUCACAAGUCAGGCUCUUGGGACCUAGGCGGAGGGGAACC	NW_013185707.1
hsa-miR-142-3p	TGTAGTGTTTCCTACTTTATGGA	GACAGUGCAGUCACCCAUAAAGUAGAAAGCACUACUAACAGCACUGGAGGGUGUAGUGUUUCCUACUUUAUGGAUGAGUGUACUGUG	NW_013185753.1
tgu-miR-17a-5p	CAAAGTGCTTACAGTGCAGGTAG	GUCAAAGUGCUUACAGUGCAGGUAGUGAUAUAUAGAACCUACUGCAGUGAAGGCACUUGUAGCAUUAUGUUG	NW_013185875.1
cfa-miR-124	TAAGGCACGCGGTGAATGCCA	GUGUUCACAGCGGACCUUGAUUUAAUGUCCAUACAAUUAAGGCACGCGGUGAAUGCCA	NW_013185728.1
ssc-miR-29b	TAGCACCATTTGAAATCAGTGTT	CUUCUGGAAGCUGGUUUCACAUGGUGGCUUAGAUUUUUCCAUCUUUGUAUCUAGCACCAUUUGAAAUCAGUGUUUUAGGAGUAA	NW_013185757.1
mdo-miR-126-5p	CATTATTACTTTTGGTACGCG	GGGUCAUUAUUACUUUUGGUACGCGCUGUGACACAUCAAACUCGUACCGUGAGUAAUAAUGCGCCAUUG	NW_013185748.1
ocu-miR-9-3p	ATAAAGCTAGATAACCGAAAGTA	UCUUUGGUUAUCUAGCUGUAUGAGUGGUGUGGAGUCUUCAUAAAGCUAGAUAACCGAAAGUA	NW_013185996.1
hsa-miR-3120-5p	CCTGTCTGTGCCTGCTGTACA	GUCAUGUGACUGCCUGUCUGUGCCUGCUGUACAGGUGAGCGGAUGUUCUGCACAGCAAGUGUAGACAGGCAGACACAUGAC	NW_013185760.1
chi-miR-17-5p	CAAAGTGCTTACAGTGCAGGTAGT	GUCAGAAUAAUGUCAAAGUGCUUACAGUGCAGGUAGUGAUUUGUGCAUCUACUGCAGUGAAGGCACUUGUAGCAUUAUGGUGAC	NW_013185875.1
oan-miR-9-5p	TCTTTGGTTATCTAGCTGTATG	GUUGUUAUCUUUGGUUAUCUAGCUGUAUGAGUGUAUUGGUCUUCAUAAAGCUAGAUAACCGAAAGUAA	NW_013185996.1
bta-miR-3533	ATGAAGTGTGACGTGGACAT	GGUAUGGAGUCCUGUGGCAUCCAUGAGACCACCUUCAACUCCAUCAUGAAGUGUGACGUGGACAUCCGAAAGGACCUGUAUGCC	NW_013185818.1
ppy-miR-18b	TAAGGTGCATCTAGTGCAGTTAG	UGUGUUAAGGUGCAUCUAGUGCAGUUAGUGAAGCAGCUUAGAAUCUACUGCCCUAAAUGCCCCUUCUGGCA	NW_013185711.1
gga-miR-26a-5p	TTCAAGTAATCCAGGATAGGC	GUCACCUGGUUCAAGUAAUCCAGGAUAGGCUGUAUCCAUUCCUGCUGGCCUAUUCUUGGUUACUUGCACUGGGAGGC	NW_013185705.1
bta-miR-17-5p	CAAAGTGCTTACAGTGCAGGTAGT	GUCAGAAUAAUGUCAAAGUGCUUACAGUGCAGGUAGUGAUAUGUGCAUCUACUGCAGUGAAGGCACUUGUAGCAUUAUGGUGAC	NW_013185875.1
ssa-miR-181a-4-3p	ACCATCGACCGTTGAGTGTACC	AACAUUCAACGCUGUCGGUGAGUUUGAGCUAAAUUGACAAAAACCAUCGACCGUUGAGUGUACC	NW_013185748.1
cfa-let-7a	TGAGGTAGTAGGTTGTATAGTT	CUGCAUGUUCCCAGGUUGAGGUAGUAGGUUGUAUAGUUUAGAAUUACAUCAAGGGAGAUAACUGUACAGCCUCCUAGCUUUCCUUGGGUCUUGCAC	NW_013185736.1
age-miR-100	AACCCGTAGATCCGAACTTGTG	CCUGUUGCCACAAACCCGUAGAUCCGAACUUGUGGUGUUAGUCUGCACAAGCUUGUGUCUAUAGGUAUGUGUCUGUUAGG	NW_013185736.1
mml-miR-455-3p	GCAGTCCATGGGCATATACAC	UCCCUGGCGUGAGGGUAUGUGCCUUUGGACUACAUCGUGGAAGCCAGCACCAUGCAGUCCAUGGGCAUAUACACUUGCCUCAAGGCCUAUGUCAUC	NW_013185708.1
tgu-miR-31	AGGCAAGATGTTGGCATAGCTG	UUCCUUUAUGCAGAGCUGGAGAGGAGGCAAGAUGUUGGCAUAGCUGUUGAUCUAAAAACCUGCUAUGCCAACAUAUUGUCAUCUUUCCUGUCUGUUUGCGGCAGAGGGA	NW_013185741.1
eca-miR-122	TGGAGTGTGACAATGGTGTTTG	AGCUGUGGAGUGUGACAAUGGUGUUUGUGUCCAAACUAUCAAACGCCAUUAUCACACUAAAUAGCU	NW_013185836.1
ssa-let-7i-5p	TGAGGTAGTAGTTTGTGCTGTT	UGAGGUAGUAGUUUGUGCUGUUGGUUGGGUUAUGACAUUUCCCGCUAUGGAGAUGACUGCGCAAGCUACUGCCUUGCC	NW_013185658.1
ocu-miR-125b-2-3p	ACAAGTCAGGCTCTTGGGACCT	UCCCUGAGACCCUAACUUGUGAGGUAUUUUAGUAACAUCACAAGUCAGGCUCUUGGGACCU	NW_013185707.1
gga-miR-383-5p	AGATCAGAAGGTGATTGTGGCT	CUCCUCAGAUCAGAAGGUGAUUGUGGCUUUGGGUAAAUAUUGAGCAGCCACAGCACUGCCUGGUCAGAAAGAG	NW_013185689.1
gga-miR-455-3p	TGCAGTCCATGGGCATATACAC	UCCCUGGUGUGAGGGUAUGUGCCCUUGGACUACAUCGUGGAAGCCAGCACCAUGCAGUCCAUGGGCAUAUACACUUGCCUCAAGGU	NW_013185708.1
xla-miR-103b-3p	AGCAGCATTGTACAGGGCTATGAA	CAGCUUCUUUACGGUGCUGCCUUGUAUCAUGUAUGUCAAGCAGCAUUGUACAGGGCUAUGAA	NW_013185704.1
aja-miR-142	TGTAGTGTTTCCTACTTTATGGA	GACAGUGCAGUCACCCAUAAAGUAGAAAGCACUACUAACAGCACUGGAGGGUGUAGUGUUUCCUACUUUAUGGAUGAGUGUACUGUG	NW_013185753.1
mdo-miR-205a	TCCTTCATTCCACCGGAGTCTG	CUUGUCCUUCAUUCCACCGGAGUCUGUCUCAUAUCUAAUCAGAUUUCAGUGGAGUGAAGCAUAAGAGGCAUG	NW_013185757.1
eca-miR-126-3p	TCGTACCGTGAGTAATAATGCG	CGACGGGACAUUAUUACUUUUGGUACGCGCUGUGACACUUCAAACUCGUACCGUGAGUAAUAAUGCGCCGUCG	NW_013185748.1
bta-miR-363	ATTGCACGGTATCCATCTGCG	UGUUGUCGGGUGGAUCACGAUGCAAUUUUGAUUAGUAUAAUAGGAGAAAAAUUGCACGGUAUCCAUCUGCGAAC	NW_013185711.1
gga-miR-143-5p	GGTGCAGTGCTGCATCTCTGG	UCUCCCAGCCCAAGGUGCAGUGCUGCAUCUCUGGUCAAUUGGGAGUCUGAGAUGAAGCACUGUAGCUCGGGAAGGGAGGA	NW_013185683.1
hsa-miR-103a-2-5p	AGCTTCTTTACAGTGCTGCCTTG	UUGUGCUUUCAGCUUCUUUACAGUGCUGCCUUGUAGCAUUCAGGUCAAGCAGCAUUGUACAGGGCUAUGAAAGAACCA	NW_013185704.1
ocu-miR-143-3p	TGAGATGAAGCACTGTAGCTC	GGUGCAGUGCUGCAUCUCUGGUCAGUUGGGAGUCUGAGAUGAAGCACUGUAGCUC	NW_013185683.1
mmu-miR-24-1-5p	GTGCCTACTGAGCTGATATCAGT	CUCCGGUGCCUACUGAGCUGAUAUCAGUUCUCAUUUCACACACUGGCUCAGUUCAGCAGGAACAGGAG	NW_013185905.1
gga-miR-34b-3p	AATCACTAAATTCACTGCCATC	GUGCUUGGUUUGCAGGCAGUGUAGUUAGCUGAUUGUACCCAGCGCCCCACAAUCACUAAAUUCACUGCCAUCAAAACAAGGCAC	NW_013185736.1
tgu-miR-148b	TCGGAGTGTCACAGAACTTTGC	CCGGAGACAAAGUUCUGUAGUGCACUGACUGCUAUCGUACCCAGAGUCGGAGUGUCACAGAACUUUGCUUCCGG	NW_013185661.1
ssa-miR-143-5p	GGTGCAGTGCTGCATCTCTGGT	GGUGCAGUGCUGCAUCUCUGGUCAAUUGGGAGUCUGAGAUGAAGCACUGUAGCUC	NW_013185683.1
cgr-miR-30c-2	TGTAAACATCCTACACTCTCAGC	UGACAGAUACUGUAAACAUCCUACACUCUCAGCUGUGAAAAGUAAGAAAGCUGGGAGAAGGCUGUUUACUCUCUCUGCC	NW_013185662.1
eca-miR-338-5p	AACAATATCCTGGTGCTGAGTG	CAACAAUAUCCUGGUGCUGAGUGAUGACACACGCAACUCCAGCAUCAGUGAUUUUGUUG	NW_013185890.1
chi-miR-107-3p	AGCAGCATTGTACAGGGCTAT	UUCUCUCUGCUUUCAGCUUCUUUACAGUGUUGCCUUGUGGCAUGGAGUUCAAGCAGCAUUGUACAGGGCUAUCAAAGCACAGAGAGC	NW_013185654.1
ipu-miR-124a	TAAGGCACGCGGTGAATGCC	CGUGUUCACGGCGGACCUUGAUUUAAUAUCCAUACAAUUAAGGCACGCGGUGAAUGCC	NW_013185728.1
eca-miR-140-5p	CAGTGGTTTTACCCTATGGTAG	CCAGUGGUUUUACCCUAUGGUAGGUUACGUCAUGCUGUUCUACCACAGGGUAGAACCACGG	NW_013185886.1
gga-miR-184-3p	TGGACGGAGAACTGATAAGGGT	CCGCUCUCACCCCCUUAUCACUUUUCCAGCCCAGCUUCUUCGCUCUGACUGUUGGACGGAGAACUGAUAAGGGU	NW_013185972.1
ppy-miR-190a	TGATATGTTTGATATATTAGGT	UGCAGGCCUCUGUGUGAUAUGUUUGAUAUAUUAGGUUGUUAUUUAAUCCAACUAUAUAUCAAACAUAUUCCUACAGUGUCUUGCC	NW_013185678.1
tch-miR-29b-3p	TAGCACCATTTGAAATCAGTGTT	GCUGGUUUCAUAUGGUGGUUUAGAUUUAAAUAGUGAUUGUCUAGCACCAUUUGAAAUCAGUGUU	NW_013185724.1
xla-miR-22-3p	AAGCTGCCAGTTGAAGAACTGTT	CAGUUCUUCAGUGGCAAGCUUUAUGUUGUUCUUCUGUGCUAAAGCUGCCAGUUGAAGAACUGUU	NW_013185758.1
aca-miR-302b	TAAGTGCTTCCATGTTTTAGTAG	GACUGCUUCUACUUUAACAUGGAGGUGCUUUCUGUGCAUAUAAAAAGUAAGUGCUUCCAUGUUUUAGUAGAGGUGAA	NW_013185723.1
cgr-let-7a	TGAGGTAGTAGGTTGTATAGTT	CACUGUGGGAUGAGGUAGUAGGUUGUAUAGUUUUAGGGUCACACCCACCACUGGGAGAUAACUAUACAAUCUACUGUCUUUCCUAAGGUGAUGGAAAAGU	NW_013185740.1
xla-let-7c-5p	TGAGGTAGTAGGTTGTATGGTT	UGAGGUAGUAGGUUGUAUGGUUUAGAAUGACACCCUGGGAGUUAACUGUACAACCUUCUAGCUUUCC	NW_013185707.1
eca-miR-218	TTGTGCTTGATCTAACCATGT	UUGUGCUUGAUCUAACCAUGUGGUUGCCAGGUAUGAGUAAAACAUGGUUCCGUCAAGCACCA	NW_013185655.1
pol-miR-140-5p	CAGTGGTTTTACCCTATGGTAG	CAGUGGUUUUACCCUAUGGUAGGUGACAUCAUGCUGUUCUACCACAGGGUAGAACCACGGAC	NW_013185886.1
tch-miR-103a-3p	AGCAGCATTGTACAGGGCTATGA	AGCUUCUUUACAGUGCUGCCUUGUAGCAUUCGGGUCAAGCAGCAUUGUACAGGGCUAUGA	NW_013185704.1
mml-miR-365-1-5p	GAGGGACTTTTGGGGGCAGATGT	ACCGCAGGGAAAAUGAGGGACUUUUGGGGGCAGAUGUGUUUCCAUUCCACUAUCAUAAUGCCCCUAAAAAUCCUUAUUGCUCUUGCA	NW_013185755.1
eca-miR-19b	TGTGCAAATCCATGCAAAACTGA	GUUAGUUUUGCAGGUUUGCAUCCAGCUGUGUGAUGUUCUGCUGUGCAAAUCCAUGCAAAACUGA	NW_013185875.1
ptr-miR-34c	AATCACTAACCACACGGCCAGG	GUCUAGUUACUAGGCAGUGUAGUUAGCUGAUUGCUAAUAGUACCAAUCACUAACCACACGGCCAGGUAAAAAGAUU	NW_013185736.1
gga-miR-205c-3p	GACTCCGGTGGAATGAAGGA	GCUUCACUCCACUGAAAUCUGGUUAGGUACGAGACAGACUCCGGUGGAAUGAAGGACA	NW_013185757.1
mml-miR-30c-5p	TGTAAACATCCTACACTCTCAGC	AGAUACUGUAAACAUCCUACACUCUCAGCUGUGGAAAGUAAGAAAGCUGGGAGAAGGCUGUUUACUCUCUCU	NW_013185662.1
gga-miR-130a-5p	GCCCTTTTTCTGTTGTACTACT	UGCUGUUGUCCAGAGCCCUUUUUCUGUUGUACUACUGGCAAUUAUGAUGAGCAGUGCAAUAUUAAAAGGGCAUUGGCUGGCAG	NW_013185666.1
oha-let-7c-3-3p	CTGTACAACCTTCTAGCTTTCC	AUCCGGGUUGAGGUAGUAGGUUGUAUGGUUUAGAGUUACACCCAGGAGUUAACUGUACAACCUUCUAGCUUUCCUUGGA	NW_013185707.1
mmu-miR-181a-5p	AACATTCAACGCTGTCGGTGAGT	GGUUGCUUCAGUGAACAUUCAACGCUGUCGGUGAGUUUGGAAUUCAAAUAAAAACCAUCGACCGUUGAUUGUACCCUAUAGCUAACC	NW_013185767.1
cgr-miR-301a-3p	CAGTGCAATAGTATTGTCAAAGC	GCUCGCGAAUGCUCUGACUUUAUUGCACUACUGUACUUUACAGCUAGCAGUGCAAUAGUAUUGUCAAAGCAUCCGAAAG	NW_013185859.1
cfa-miR-27b	TTCACAGTGGCTAAGTTCTGC	AGAGCUUAGCUGAUUGGUGAACAGUGACUGGUUUCCGCUUUGUUCACAGUGGCUAAGUUCUGC	NW_013185905.1
gga-miR-499-3p	AACATCACTTTAAGTCTGTGCT	UUUGAGGGAGCGGCAGUUAAGACUUGUAGUGAUGUUUAGAUAAUGUAUUACAUGAACAUCACUUUAAGUCUGUGCUACUUCUCUCCUCAUU	NW_013185926.1
tgu-miR-7644-5p	TTGCCATGGTCTGAAGGAAAAGG	UCAAUUUCUAGAUUAAGUGGCUAUGCUUGUGGGAUAGAGAAAAACUUGCCAUGGUCUGAAGGAAAAGGUUGAUUGUAUCUUUUUCCUAUAUGAAAAUGGCAGAACAACCUUUA	NW_013185733.1
gga-miR-18a-3p	ACTGCCCTAAGTGCTCCTTCTG	GUGCUUUUUGUACUAAGGUGCAUCUAGUGCAGAUAGUGAAGUAGAUUAGCAUCUACUGCCCUAAGUGCUCCUUCUGGCAUAAGAAGUUAUGUC	NW_013185875.1
eca-miR-204b	TTCCCTTTGTCATCCTATGCCT	UGGACUUCCCUUUGUCAUCCUAUGCCUGAGAAUAUAUGAAGGAGGCUGGGAAGGCAAAGGGACGUUCA	NW_013185824.1
mdo-miR-455-5p	TATGTGCCCTTGGACTACATCG	UCCCUGGCGUGAGGGUAUGUGCCCUUGGACUACAUCGUGGAAGCCAACACCAUGCAGUCCAUGGGCAUAUACACUUGCCUCAAGGUU	NW_013185708.1
mml-miR-100-5p	AACCCGTAGATCCGAACTTGTG	CCUGUUGCCACAAACCCGUAGAUCCGAACUUGUGGUAUUAGUCCGCACAAGCUUGUGUCUAUAGGUAUGUGUCUUUUAGG	NW_013185736.1
cfa-let-7f	TGAGGTAGTAGATTGTATAGTT	UGAGGUAGUAGAUUGUAUAGUUGUGGGGUAGUGAUUUUACCCUGUUCAGGAGAUAACUAUACAAUCUAUUGCCUUCCC	NW_013185740.1
hsa-miR-100-3p	CAAGCTTGTATCTATAGGTATG	CCUGUUGCCACAAACCCGUAGAUCCGAACUUGUGGUAUUAGUCCGCACAAGCUUGUAUCUAUAGGUAUGUGUCUGUUAGG	NW_013185736.1
pma-miR-199a-3p	CAGTAGTCTGCACATTGGTTA	GUUCCGUCUCCCCAGUGUUCAGACUACCUGUUCAGGAGGUUAAUGUUGUACAGUAGUCUGCACAUUGGUUAGACUGAGC	NW_013185760.1
dre-miR-133a-5p	AGCTGGTAAAATGGAACCAAAT	CAUCAAACCACAAUGCUUUGCUAAAGCUGGUAAAAUGGAACCAAAUCACCUCUUCAAUGGAUUUGGUCCCCUUCAACCAGCUGUAGCUAUGCUUUGAUG	NW_013185713.1
lla-miR-135	TATGGCTTTTTATTCCTATGTGA	AGAUAAAUUCACUCUAGUGCUUUAUGGCUUUUUAUUCCUAUGUGAUAGUAAUAAAGUCUCAUGUAGGGAUGGAAGCCAUGCACCACAUAAUGUAAAAUCA	NW_013185706.1
eca-miR-32	TATTGCACATTACTAAGTTGCA	GGAGAUAUUGCACAUUACUAAGUUGCACGUUGUCACGGCCUCAGUGCAAUUUAGUGUGUGUGAUAUUUUC	NW_013185911.1
rno-let-7f-5p	TGAGGTAGTAGATTGTATAGTT	UGUGGGAUGAGGUAGUAGAUUGUAUAGUUUUAGGGUCAUACCCCAUCUUGGAGAUAACUAUACAGUCUACUGUCUUUCCCACG	NW_013185740.1
ptr-miR-217	TACTGCATCAGGAACTGATTGGA	AGUAUAAUUAUUACAUAGUUUUUGAUGUCGCAGAUACUGCAUCAGGAACUGAUUGGAUAAGAAUCAGUCACCAUCAGUUCCUAAUGCAUUGCCUUCAGCAUCUAAACAA	NW_013185774.1
efu-miR-125a	ACGGGTTAGGCTCTTGGGAGCT	GCCCCUCUCGAUCCCUGAGACCCUAACUUGUGAUGUUUUCCGUUUAAAUCCACGGGUUAGGCUCUUGGGAGCUGCGAGCCGCG	NW_013185736.1
xla-miR-124-3p	TAAGGCACGCGGTGAATGCCA	CGUGUUCACAGUGGACCUUGAUUUAAUGUCCAUACAAUUAAGGCACGCGGUGAAUGCCAA	NW_013185728.1
ppy-let-7f	TGAGGTAGTAGATTGTATAGTT	UGUGGGAUGAGGUAGUAGAUUGUAUAGUUUUAGGGUCAUACCCCAUCUUGGAGAUAACUAUACAGUCUACUGUCUUUCCCACG	NW_013185740.1
mml-let-7c-5p	TGAGGTAGTAGGTTGTATGGTT	GCAUCCGGGUUGAGGUAGUAGGUUGUAUGGUUUAGAGUUACACCCUGGGAGUUAACUGUACAACCUUCUAGCUUUCCUUGGAGC	NW_013185707.1
ssc-miR-142-5p	CATAAAGTAGAAAGCACTACT	GUGCAGUCACCCAUAAAGUAGAAAGCACUACUAACAGCACUGGAGGGUGUAGUGUUUCCUACUUUAUGGAUGAGUGUACU	NW_013185753.1
bta-miR-140	TACCACAGGGTAGAACCACGGA	UCUCUCUGUGUCCUGCCAGUGGUUUUACCCUAUGGUAGGUUACGUCAUGCUGUUCUACCACAGGGUAGAACCACGGACAGGAUACCGGGGCACC	NW_013185886.1
mml-miR-301a-5p	TCTGACTTTATTGCACTACT	ACUGCUAACGAAUGCUCUGACUUUAUUGCACUACUGUACUUUACAGCUAGCAGUGCAAUAGUAUUGUCAAAGCAUCUGAAAGCAGG	NW_013185859.1
aca-miR-363-3p	AATTGCACGGTATCCATCTGT	CUUGUGUUUUGCUGUUGUCGGGUGGAUCACGAUGCAAUUUUGAUUAGAUUAGCAGGACGAAAAUUGCACGGUAUCCAUCUGUAAACCGCAGGACCUUCG	NW_013185711.1
sla-miR-20	TAAAGTGCTTATAGTGCAGGTA	GUAGCACUAAAGUGCUUAUAGUGCAGGUAGUGUUUAGUUAUCUACUGCAUUAUGAGCACUUAAAGUACUGC	NW_013185875.1
mne-miR-10b	TACCCTGTAGAACCGAATTTGT	CAGAGGUUGUAACGUUGUCUAUAUAUACCCUGUAGAACCGAAUUUGUGUGGUAUCCAUAUAGUCACAGAUUCGAUUCUAGGGGAAUAUAUGGUCGAUGCAAAAACUUCA	NW_013185660.1
xtr-miR-142-3p	TGTAGTGTTTCCTACTTTATGGA	CAGUGCAGCCACCCAUAAAGUAGAAAGCACUACUAGACAGGACUGAACGCUGUAGUGUUUCCUACUUUAUGGAUGAGUGUACUGGG	NW_013185753.1
cfa-miR-190a	TGATATGTTTGATATATTAGGT	UGCAGGCCUCUGUGUGAUAUGUUUGAUAUAUUAGGUUGUUAUUUAAUCCAACUAUAUAUCAAACAUAUUCCUACAGUGUCUUGCC	NW_013185678.1
ptr-miR-153	TTGCATAGTCACAAAAGTGATC	AGCGGUGGCCAGUGUCAUUUUUGUGAUGUUGCAGCUAGUAAUAUGAGCCCAGUUGCAUAGUCACAAAAGUGAUCAUUGGAAACUGU	NW_013185726.1
bta-miR-29a	CTAGCACCATCTGAAATCGGTTA	AUGACUGAUUUCUUUUGGUGUUCAGAGUCAAUAUAAUUUUCUAGCACCAUCUGAAAUCGGUUAU	NW_013185724.1
fru-miR-181b	AACATTCATTGCTGTCGGTGGG	AAAGGUCACAAUCAACAUUCAUUGCUGUCGGUGGGUUUAACUGUAUGGAAGAGCUCACUGAACGAUGAAUGCAACUGUGUCCCAGAU	NW_013185767.1
gga-miR-196-5p	TAGGTAGTTTCATGTTGTTGG	AACUGCUCUGUGGUUUAGGUAGUUUCAUGUUGUUGGGGCUCCACCUUUCUCUCUACAGCACGAAACUGCCUUAAUUACUUCAGUUGAUAUCAUC	NW_013185661.1
gga-miR-126-5p	CATTATTACTTTTGGTACGCG	GCUGGUGACGGCCCAUUAUUACUUUUGGUACGCGCUGUGACACUUCAAACUCGUACCGUGAGUAAUAAUGCGCUGUGGUCAGCA	NW_013185748.1
mmu-miR-101a-5p	TCAGTTATCACAGTGCTGATGC	AGGCUGCCCUGGCUCAGUUAUCACAGUGCUGAUGCUGUCCAUUCUAAAGGUACAGUACUGUGAUAACUGAAGGAUGGCAGCCA	NW_013185802.1
mmu-miR-29b-1-5p	GCTGGTTTCATATGGTGGTTTA	AGGAAGCUGGUUUCAUAUGGUGGUUUAGAUUUAAAUAGUGAUUGUCUAGCACCAUUUGAAAUCAGUGUUCU	NW_013185724.1
tgu-miR-128-1-5p	CGGGGCCGTAACACTGTCTGA	GGAUUCGGGGCCGUAACACUGUCUGAGAGGUUUACAUUUCUCACAGUGAACCGGUCUCUUUUUCAGCUGCU	NW_013185731.1
gga-miR-193b-3p	AACTGGCCCACAAAGTCCCGCTTT	GUGGUUCCAGAGUCGGGGUUUUGGGGGCGAGAUGAGCUUAUGUUUUAUCCAACUGGCCCACAAAGUCCCGCUUUUGGUGGUCA	NW_013185755.1
ggo-miR-383	AGATCAGAAGGTGATTGTGGC	CUCCACGUCACCUGCUCCUCAGAUCAGAAGGUGAUUGUGGCUUUGGGUGGAUAUUAAUCAGCCACAGCACUGCCUGGUCAGAAAGAGCAAGUGUCCUAGCCUUUUACCUCA	NW_013185689.1
mml-miR-17-5p	CAAAGTGCTTACAGTGCAGGTAGT	GUCAGAAUAAUGUCAAAGUGCUUACAGUGCAGGUAGUGAUAUGUGCAUCUACUGCAGUGAAGGCACUUGUAGCAUUAUGGUGAC	NW_013185875.1
gga-miR-138-1-3p	TACTTCACAACACCAGGGTG	CCCUGCCGGGUGCCGUGCAGCAGCUGGUGUUGUGAAUCAGGCCGUCACCAGUCGGAGAACGGCUACUUCACAACACCAGGGUGGCACUGCACCACA	NW_013185797.1
cfa-miR-29a	TAGCACCATCTGAAATCGGTTA	ACUGAUUUCUUUUGGUGUUCAGAGUCAAUAUAAUUUUCUAGCACCAUCUGAAAUCGGUUA	NW_013185724.1
gga-miR-456-3p	CAGGCTGGTTAGATGGTTGTCA	AUUUAAGCUGCUGUGUGUGUGCGUGUGUGAGCAGGCAUCUUCUCAGCCUACAUGUGGAUUCCUAAAUCUGCAGGCUGGUUAGAUGGUUGUCAUGCAUUCAUCUGAUAACUGC	NW_013185659.1
ocu-miR-29b-2-5p	CTGGTTTCACATGGTGGCTTAGA	CUGGUUUCACAUGGUGGCUUAGAUUUUUCCAUCUUUGUAUCUAGCACCAUUUGAAAUCAGUGUU	NW_013185757.1
ggo-miR-30a-5p	TGTAAACATCCTCGACTGGAAG	GCGACUGUAAACAUCCUCGACUGGAAGCUGUGAAGCCACAGAUGGGCUUUCAGUCGGAUGUUUGCAGCUGC	NW_013185662.1
ppy-miR-21	TAGCTTATCAGACTGATGTTGA	UGUCGGGUAGCUUAUCAGACUGAUGUUGACUGUUGAAUCUCAUGGCAACACCAGUCGAUGGGCUGUCUGACA	NW_013185892.1
cgr-miR-30a-5p	TGTAAACATCCTCGACTGGAAGC	AGUGAGCGACUGUAAACAUCCUCGACUGGAAGCUGUGAAGCCACAAAUGGGCUUUCAGUCGGAUGUUUGCAGCUGCCUACUG	NW_013185662.1
eca-miR-21	TAGCTTATCAGACTGATGTTGA	UGUCGGGUAGCUUAUCAGACUGAUGUUGACUGUUGAAUCUCAUGGCAACAGCAGUCGAUGGGCUGUCUGACA	NW_013185892.1
chi-miR-24-3p	TGGCTCAGTTCAGCAGGAAC	GACCCGCCCUCCGGUGCCUACUGAGCUGAUAUCAGUUCUCAUUUUACACACUGGCUCAGUUCAGCAGGAACAGGAGUCGA	NW_013185905.1
ppa-miR-30e	TGTAAACATCCTTGACTGGAAGCT	UGUAAACAUCCUUGACUGGAAGCUGUAAGGUGUUCAGAGGAGCUUUCAGUCGGAUGUUUACAGC	NW_013185716.1
cfa-miR-122	TGGAGTGTGACAATGGTGTTTG	UGGAGUGUGACAAUGGUGUUUGUGUCCAAACUAUCAAACGCCAUUAUCACACUAAAUA	NW_013185836.1
gga-miR-17-3p	ACTGCAGTGAAGGCACTTGT	GUCAGAGUAAUGUCAAAGUGCUUACAGUGCAGGUAGUGAUAUAUAGAACCUACUGCAGUGAAGGCACUUGUAGCAUUAUGUUGAC	NW_013185875.1
xtr-miR-363-3p	AATTGCACGGTATCCATCTGT	UUUUGUUGUUCGCGGGUGGAUCACGAUGCAAUUUUAUUUAGUUUGGUAGGAGAAAAAUUGCACGGUAUCCAUCUGUAAACCGCAGAA	NW_013185711.1
mmu-miR-365-1-5p	AGGGACTTTTGGGGGCAGATGTG	ACCGCAGGGAAAAUGAGGGACUUUUGGGGGCAGAUGUGUUUCCAUUCCGCUAUCAUAAUGCCCCUAAAAAUCCUUAUUGCUCUUGCA	NW_013185755.1
oha-miR-199c-3p	TACAGTAGTCTGCACATTGGTT	UCAACCUGCUCCGUCGCCCCAGUGUUCAGACUACCUGUUCAGGACAAUGCUGUUGUACAGUAGUCUGCACAUUGGUUAGACUGGGCAAGGGAAUGCA	NW_013185760.1
gga-miR-1784-5p	TTCTGCTCTTATTGAAATCAGT	UGGACCAAUUUCUUGGGGCCCAAUUCUGCUCUUAUUGAAAUCAGUGAGAGUUCUGCCAUUGACUUAAAUAGGAGCAGAAUUGGGACCUAAGAAGAGAUUUCCA	NW_013185659.1
xtr-miR-383	AGATCAGAAGGTGATTGTGGCT	CUCCUCAGAUCAGAAGGUGAUUGUGGCUUUUAGUAGAUAUUAAGCAGCCACAGCACUGCCUGGUCAGAAAGAG	NW_013185689.1
mdo-miR-125b-2-3p	ACGGGTTAGGCTCTTGGGAGC	AAUCCCUGAGACCCUAACUUGUGAUGUUUACCGUUUAAAUCCACGGGUUAGGCUCUUGGGAGC	NW_013185736.1
cfa-miR-30c	TGTAAACATCCTACACTCTCAGCT	UGUAAACAUCCUACACUCUCAGCUGUGGAAAGUAAGAAAGCUGGGAGAAGGCUGUUUACUCU	NW_013185662.1
oha-miR-100-5p	AACCCGTAGATCCGAACTTGTGCT	CCUGCCGGUUGCCACAAACCCGUAGAUCCGAACUUGUGCUCCUAUCCUACACAAGCUUGUAUCUAUAGGUAUGUGUCUGCUUGG	NW_013185736.1
fru-miR-183	TATGGCACTGGTAGAATTCACTG	CUGUGUAUGGCACUGGUAGAAUUCACUGUGAGAGCUCACUAUCAGUGAAUUACCAUAGGGCCAUAAACAG	NW_013185991.1
xla-let-7i-3p	TGCGCAAGCTACTGCCTTGCT	UGAGGUAGUAGUUUGUGCUGUUGGUCGGGUUGUGACACUGCCCGCUGUGGAGAUAACUGCGCAAGCUACUGCCUUGCU	NW_013185658.1
gga-miR-10585-3p	GGATAGGTGGGTTTCATTGA	UGAUGAAAUCCCCCUAUGGCCUGUUUGUGAUGGUACCGCAGGAUAGGUGGGUUUCAUUGAAU	NW_013186468.1
oha-miR-107-3p	AGCAGCATTGTACAGGGCTATCA	CUCUUUGCUUUCAGCUUCUUUACAGUGUUGCCUUGUGGCAUGGAGUUCAAGCAGCAUUGUACAGGGCUAUCAAAGCAUA	NW_013185654.1
ppy-miR-365	TAATGCCCCTAAAAATCCTTAT	ACCGCAGGGAAAAUGAGGGACUUUUGGGGGCAGAUGUGUUUCCAUUCCACUAUCAUAAUGCCCCUAAAAAUCCUUAUUGCUCUUGCA	NW_013185755.1
gga-miR-30d	TGTAAACATCCCCGACTGGAAG	GUUGCUGUAAACAUCCCCGACUGGAAGCUGUAGCAGCUUGAGCUUUCAGUCAGAUGUUUGCUGC	NW_013185795.1
mml-miR-27b-3p	TTCACAGTGGCTAAGTTCTGC	ACCUCUCUAACAAGGUGCAGAGCUUAGCUGAUUGGUGAACAGUGAUUGGUUUCCGCUUUGUUCACAGUGGCUAAGUUCUGCACCUGAAGAGAAGGUG	NW_013185905.1
ssc-miR-99a-5p	AACCCGTAGATCCGATCTTGTG	CCAUUGGCAUAAACCCGUAGAUCCGAUCUUGUGGUGAAGUGGACCGCACAAGCUCGCUUCUAUGGGUCUGUGUCAGUGUG	NW_013185707.1
tch-miR-128	TCACAGTGAACCGGTCTCTTT	CGGGGCCGUAGCACUGUCUGAGAGGUUUACAUUUCUCACAGUGAACCGGUCUCUUU	NW_013185731.1
oha-miR-133a-1-5p	AGCTGGTAAAATGGAATCAAAT	CUUUGCUUAAGCUGGUAAAAUGGAAUCAAAUCGCAUGUUUAAUGGAUUUGGUCCCCUUCAACCAGCUGUAGCUAUGU	NW_013185713.1
tgu-miR-21-5p	TAGCTTATCAGACTGATGTTGA	UCCUGUCGGAUAGCUUAUCAGACUGAUGUUGACUGUUGGAUCUCAUGGCAACAACAGUCGGUAGGCUGUCUG	NW_013185892.1
oha-let-7d-3p	CTATACAACCTGCTGCCTTTCT	GGGUUCCUAGGAAGAGGUAGUAGGUUGCAUAGUUUUAGGGCAGUGGUUUUGCCUAUACGGAGUUAACUAUACAACCUGCUGCCUUUCUUAGGGCUU	NW_013185740.1
tgu-miR-140-5p	CAGTGGTTTTACCCTATGGTAG	CGUGUCCUGCCAGUGGUUUUACCCUAUGGUAGGUUACGUCAUGCUGUUCUACCACAGGGUAGAACCACGGAC	NW_013185886.1
gga-miR-223	TGTCAGTTTGTCAAATACCCC	CUGCAGUGCAGCACUGCGUGUAUUUGACAAGCUGAGUUUGACACUCAGUCUGGCAGAGUGUCAGUUUGUCAAAUACCCCAAGUGAGGCACUUGCUGAGCA	NW_013185855.1
oha-miR-101b-3p	TACAGTACTGTGATAACTGAAG	ACUGUGAACUGUCCUUUUUCGGUUAUCAUGGUACCGGUGCUGUAUGUAUGAAAGGUACAGUACUGUGAUAACUGAAGAAUGAUAGUGCCAUCACAAU	NW_013185876.1
xla-miR-23b-3p	ATCACATTGCCAGGGATTACC	UGGGUUCCUGGCAUGCUGAUUUGUGAGUUAAGAUUAAAAUCACAUUGCCAGGGAUUACC	NW_013185905.1
lla-miR-100	AACCCGTAGATCCGAACTTGTG	CCUGUUGCCACAAACCCGUAGAUCCGAACUUGUGGUGUUAGUCUGCACAAGCUUGUGUCUAUAGGUAUGUGUCUGUUAGG	NW_013185736.1
ipu-miR-143	TGAGATGAAGCACTGTAGCTC	GGUGCAGUGCUGCAUCUCUGGUCAACUGGGAGUCUGAGAUGAAGCACUGUAGCUC	NW_013185683.1
ppa-miR-204	TTCCCTTTGTCATCCTATGCCT	GGCUACAGUCUUUCUUCAUGUGACUCGUGGACUUCCCUUUGUCAUCCUAUGCCUGAGAAUAUAUGAAGGAGGCUGGGAAGGCAAAGGGACGUUCAAUUGUCAUCACUGGC	NW_013185824.1
mml-miR-125b-1-3p	ACGGGTTAGGCTCTTGGGAGCT	UGCGCUCCUCUCAGUCCCUGAGACCCUAACUUGUGAUGUUUACCGUUUAAAUCCACGGGUUAGGCUCUUGGGAGCUGCGAGUCGUGCU	NW_013185736.1
ocu-miR-204-3p	GCTGGGAAGGCAAAGGGACGT	UUCCCUUUGUCAUCCUAUGCCUGAGAAUAUAUGAAGGAGGCUGGGAAGGCAAAGGGACGU	NW_013185824.1
lca-miR-92	TATTGCACTTGTCCCGGCCTGT	CUUUCUACACAGGUUGGGAUCGGUUGCAAUGCUGUGUUUCUGUAUGGUAUUGCACUUGUCCCGGCCUGUUGAGUUUGG	NW_013185875.1
cgr-miR-18a-5p	TAAGGTGCATCTAGTGCAGATAG	GUGCUGAGUGCUUUUUGUUCUAAGGUGCAUCUAGUGCAGAUAGUGAAGUAGACUAGCAUCUACUGCCCUAAGUGCUCCUUCUGGCAUAAGAAGUUAUGUCGUC	NW_013185875.1
tgu-miR-122-5p	TGGAGTGTGACAATGGTGTTTG	CCCAGAGCUGUGGAGUGUGACAAUGGUGUUUGUGUCCAUCUAUCAAACGCCAUUAUCACACUAAAUAGUUCC	NW_013185836.1
chi-let-7g-3p	CTGTACAGGCCACTGCCTTGCC	CCUUUUGCCUGAUUCCAGGCUGAGGUAGUAGUUUGUACAGUUUGAGGGUCUAUGAUACCACCCGGUACAGGAGAUAACUGUACAGGCCACUGCCUUGCCGGGAACAG	NW_013185786.1
efu-miR-133-3p	TTTGGTCCCCTTCAACCAGCTGTA	GCUUUGCUAGAGCUGGUAAAAUGGAACCAAAUCGCCUCUUCAAUGGAUUUGGUCCCCUUCAACCAGCUGUAGCUAUGCAUU	NW_013185713.1
mdo-miR-205b-3p	GACTCCGGTGGAATGAAGGAC	GCUUCACUCCACUGAAAUCUGAUUAGAUAUGAGACAGACUCCGGUGGAAUGAAGGACA	NW_013185757.1
ipu-miR-27b	TTCACAGTGGCTAAGTTCTGC	AGAGCUUAGCUGAUUGGUGAACAGUGAUUGAACUCUUUGUUCACAGUGGCUAAGUUCUGC	NW_013185905.1
ssc-miR-137	TTATTGCTTAAGAATACGCGTAG	ACUCUCUUCGGUGACGGGUAUUCUUGGGUGGAUAAUACGGAUUACGUUGUUAUUGCUUAAGAAUACGCGUAGUCGAGGAGAG	NW_013185732.1
cfa-miR-101	TACAGTACTGTGATAACTGA	GGUUAUCAUGGUACCGAUGCUGUAUAUCUGAAAGGUACAGUACUGUGAUAACUGA	NW_013185876.1
tgu-miR-16c	TAGCAGCACGTAAATACTGGAG	AGCAGUGCUCUAGCAGCACGUAAAUACUGGAGUUUGGGAUUGCCUGUUGCUCUCCAGUAUUGCAUUGCUGCU	NW_013185711.1
ocu-miR-7a-5p	TGGAAGACTAGTGATTTTGTTGTT	UGGAAGACUAGUGAUUUUGUUGUUUUUAGAUAACUAAAUCGACAACAAAUCACAGUCUGCCAUA	NW_013185850.1
gga-miR-101-1-5p	TCGGTTATCATGGTACCGGTGCT	ACUAUCCUUUUUCGGUUAUCAUGGUACCGGUGCUGUAUACGUGAAAGGUACAGUACUGUGAUAACUGAAGAAUGGUGGU	NW_013185876.1
mml-miR-29c-3p	TAGCACCATTTGAAATCGGTTA	AUCUCUUACACAGGCUGACCGAUUUCUCCUGGUGUUCAGAGUCUGUUUUUGUCUAGCACCAUUUGAAAUCGGUUAUGAUGUAGGGGGA	NW_013185757.1
eca-miR-19a	TGTGCAAATCTATGCAAAACTGA	GCAGUCUUCUGUUAGUUUUGCAUAGUUGCACUACAAGAAGAAUGUAGUUGUGCAAAUCUAUGCAAAACUGAUGGUGGCCUGC	NW_013185875.1
oar-miR-103	AGCAGCATTGTACAGGGCTATG	CUGCCCUCGGCUUCUCUACAGUGCUGCCUUGUCGCAUGGGGAUCAAGCAGCAUUGUACAGGGCUAUGAAGGC	NW_013185683.1
xla-miR-429-3p	TAATACTGTCTGGTAATGCCGT	GUCUUACCAGACAAGGUUAGAUCUAGUUACUCUCGUCUAAUACUGUCUGGUAAUGCCGU	NW_013185820.1
tgu-miR-103-3p	AGCAGCATTGTACAGGGCTATGA	GGGCUGAAGAUGAAAGGCACAUCUGUCAUGUCUUACUGCCUUCGGCUUCUUUACAGUGCUGCCUUGUUGCAUAUGGAUCAAGCAGCAUUGUACAGGGCUAUGAAGGCAUUGAG	NW_013185683.1
gga-miR-148a-3p	TCAGTGCACTACAGAACTTTGT	GAAGCAAAGUUCUGUGACACUCAGACUCUGGUUACGAUAGCAGUCAGUGCACUACAGAACUUUGUCUC	NW_013185661.1
tch-miR-365b-3p	TAATGCCCCTAAAAATCCTTAT	AGGGACUUUCAGGGGCAGCUGUGUUUCCUGACUCAGUCAUAAUGCCCCUAAAAAUCCUUAU	NW_013185685.1
bta-miR-107	AGCAGCATTGTACAGGGCTATC	CUCUCUGCUUUCAGCUUCUUUACAGUGUUGCCUUGUGGCAUGGAGUUCAAGCAGCAUUGUACAGGGCUAUCAAAGCACAGA	NW_013185654.1
tch-miR-363-3p	AATTGCACGGTATCCATCTGTA	CGGGUGGAUCACGAUGCAAUUUUGAUUAGUAUAAUAGGAGAAAAAUUGCACGGUAUCCAUCUGUA	NW_013185711.1
ipu-miR-137	TTATTGCTTAAGAATACGCGTAG	ACGGGUAUUCUUGGGUGGAUAAUACGGCUCUCGUUGUUAUUGCUUAAGAAUACGCGUAG	NW_013185732.1
oha-miR-143-5p	AGGTGCAGTGCTGCATCTCTGGT	CCCAAGGUGCAGUGCUGCAUCUCUGGUCAGUUGUGAGUCUGAGAUGAAGCACUGUAGCUCAGGAAGGG	NW_013185683.1
gga-miR-103-3p	AGCAGCATTGTACAGGGCTATGA	UCUCUGUGCUUUCAGCUUCUUUACAGUGCUGCCUUGUUGCGUUCAUGUCAAGCAGCAUUGUACAGGGCUAUGAAAGAACAGAG	NW_013185704.1
bta-miR-92a	TATTGCACTTGTCCCGGCCTGT	CUUUCUACACAGGUUGGGAUCGGUUGCAAUGCUGUGUUUCUGUAUGGUAUUGCACUUGUCCCGGCCUGUUGAGUUUGG	NW_013185875.1
mne-miR-107	AGCAGCATTGTACAGGGCTATCA	CUCUCUGCUUUCAGCUUCUUUACAGUGUUGCCUUGUGGCAUGGAGUUCAAGCAGCAUUGUACAGGGCUAUCAAAGCACAGA	NW_013185654.1
cgr-miR-140-5p	CAGTGGTTTTACCCTATGGTAG	GUGUCCUGCCAGUGGUUUUACCCUAUGGUAGGUUACGUCAUGCUGUUCUACCACAGGGUAGAACCACGGACAGGAUACCGG	NW_013185886.1
ocu-miR-99a-3p	CAAGCTCGCTTCTATGGGTCTG	AACCCGUAGAUCCGAUCUUGUGGUGAAGUGGACCGCACAAGCUCGCUUCUAUGGGUCUG	NW_013185707.1
gga-miR-460b-5p	TCCTCATTGTACATGCTGTGTG	CUCAGAUCUGGCUCUACGUUGUCCUCAUUGUACAUGCUGUGUGUAUUUGCCACGUACACAGCGCAUGCAAUGUGGACAUAAUGGAGCUCA	NW_013185711.1
ocu-miR-20a-5p	TAAAGTGCTTATAGTGCAGGTAG	UAAAGUGCUUAUAGUGCAGGUAGUGUUUAGUUAUCUACUGCAUUAUGAGCACUUAAAGU	NW_013185875.1
mdo-miR-137a	TATTGCTTAAGAATACGCGTAG	CUUGGGUGGAUAAUACGGAUUACGUUGUUAUUGCUUAAGAAUACGCGUAGUCGAGG	NW_013185732.1
bta-miR-148a	TCAGTGCACTACAGAACTTTGT	GAGGCAAAGUUCUGAGACACUCCGACUCUGAAUAUGAUAGAAGUCAGUGCACUACAGAACUUUGUCUC	NW_013185661.1
eca-miR-24	TGGCTCAGTTCAGCAGGAACAG	CUCCGGUGCCUACUGAGCUGAUAUCAGUUCUCAUUUUACACACUGGCUCAGUUCAGCAGGAACAGGAG	NW_013185905.1
xla-miR-363-3p	AATTGCACGGTATCCATCTGTA	CGGGUGGAUCACGAUGCAAUUUUAUUGAGCUUGGUAGGAGAAAAAUUGCACGGUAUCCAUCUGUA	NW_013185711.1
oha-miR-24-3p	TGGCTCAGTTCAGCAGGAACAGG	CGUCCUCCGGUGCCUACUGAGCUGAUAUCAGUUCUGAUUUUAUAUACUGGCUCAGUUCAGCAGGAACAGGAGUCGAG	NW_013185905.1
cfa-miR-205	TCCTTCATTCCACCGGAGTCTG	CUCUUGUCCUUCAUUCCACCGGAGUCUGUCUCGUACCCAACCAGAUUUCAGUGGAGUGAAGUUCAGGAG	NW_013185757.1
mdo-miR-101-1-5p	TCAGTTATCACAGTGCTGATGCT	AGGCUGCCCUGGCUCAGUUAUCACAGUGCUGAUGCUGUCCGUUCUCAAGGUACAGUACUGUGAUAACUGAAGGAUGGCAGCCA	NW_013185802.1
bta-miR-126-5p	CATTATTACTTTTGGTACGCG	UGACGGGACAUUAUUACUUUUGGUACGCGCUGUGACACUUCAAACUCGUACCGUGAGUAAUAAUGCGCUGUCA	NW_013185748.1
tgu-miR-125-1-3p	ACAAGTCAGGCTCTTGGGACCT	CUUUUCCUAGUCCCUGAGACCCUAACUUGUGAGGUUUUUUAGCAACAAUCACAAGUCAGGCUCUUGGGACCU	NW_013185707.1
ocu-miR-30e-5p	TGTAAACATCCTTGACTGGAAGCT	UGUAAACAUCCUUGACUGGAAGCUGUAAGGUGUUAAGAGGAGCUUUCAGUCGGAUGUUUACAGC	NW_013185716.1
ocu-miR-301a-3p	CAGTGCAATAGTATTGTCAAAGCAT	GCUCUGACUUUAUUGCACUACUGUACUUUACAGCUAGCAGUGCAAUAGUAUUGUCAAAGCAU	NW_013185859.1
gga-miR-30c-2-3p	TGGGAGAAGGCTGTTTACTCT	AGGUACUGUAAACAUCCUACACUCUCAGCUGUGGAAACUAAGAAAGCUGGGAGAAGGCUGUUUACUCUCCCU	NW_013185662.1
dre-miR-199-3p	TACAGTAGTCTGCACATTGGTT	UCCUGCUCCGUCAUCCCAGUGUUCAGACUACCUGUUCAGGAUCAUACUGGUGUACAGUAGUCUGCACAUUGGUUAGACUGUGCAUGG	NW_013185760.1
hsa-miR-30c-2-3p	CTGGGAGAAGGCTGTTTACTCT	AGAUACUGUAAACAUCCUACACUCUCAGCUGUGGAAAGUAAGAAAGCUGGGAGAAGGCUGUUUACUCUUUCU	NW_013185662.1
rno-miR-34a-5p	TGGCAGTGTCTTAGCTGGTTGT	CCGGCUGUGAGUAAUUCUUUGGCAGUGUCUUAGCUGGUUGUUGUGAGUAUUAGCUAAGGAAGCAAUCAGCAAGUAUACUGCCCUAGAAGUGCUGCACGUUGU	NW_013185820.1
fru-miR-27b	TTCACAGTGGCTAAGTTCTGCA	AGGCACAGAGCUUAGCUGAUUGGUGAACAGUGAUUGAUUUCCUCUUUGUUCACAGUGGCUAAGUUCUGCACCUG	NW_013185905.1
cfa-miR-138b	AGCTGGTGTTGTGAATCATGCCGA	AGCUGGUGUUGUGAAUCAUGCCGACGAGCAGCGCAUCCUCUUACCCGGCUAUUUCACGACACCAGGGUU	NW_013185791.1
eca-miR-18b	TAAGGTGCATCTAGTGCAGTTAG	UAAGGUGCAUCUAGUGCAGUUAGUGAAGCAGCUUAGAAUCUACUGCCCUAAAUGCCCCU	NW_013185711.1
mml-miR-204-5p	TTCCCTTTGTCATCCTATGCCT	GGCUACAGUCUUUCUUCAUGUGACUCGUGGACUUCCCUUUGUCAUCCUAUGCCUGAGAAUAUAUGAAGGAGGCUGGGAAGGCAAAGGGACGUUCAAUUGUCAUCACUGGC	NW_013185824.1
cfa-miR-1306	CCACCTCCCCTGCAAACGTCC	CCACCUCCCCUGCAAACGUCCAGUGAUGCAGAGGUAAUGGACGUUGGCUCUGGUGGUG	NW_013185666.1
bta-miR-301a	CAGTGCAATAGTATTGTCAAAGCAT	ACUGCUAACGAAUGCUCUGACUUUAUUGCACUACUGUACUUUACAGCUAGCAGUGCAAUAGUAUUGUCAAAGCAUCUGAAAGCAG	NW_013185859.1
hsa-miR-217-5p	TACTGCATCAGGAACTGATTGGA	AGUAUAAUUAUUACAUAGUUUUUGAUGUCGCAGAUACUGCAUCAGGAACUGAUUGGAUAAGAAUCAGUCACCAUCAGUUCCUAAUGCAUUGCCUUCAGCAUCUAAACAAG	NW_013185774.1
xla-miR-130a-5p	TGCCCTTTTTATGTTGTACTACT	UGCCCUUUUUAUGUUGUACUACUAGUGGUCACACACAAAAAAAGCAGUGCAAUGUUAAAAGGGCAUU	NW_013185859.1
rno-miR-18a-5p	TAAGGTGCATCTAGTGCAGATAG	UGCGUGCUUUUUGUUCUAAGGUGCAUCUAGUGCAGAUAGUGAAGUAGACUAGCAUCUACUGCCCUAAGUGCUCCUUCUGGCAUAAGAAGUUAUGUC	NW_013185875.1
mdo-miR-15a-5p	TAGCAGCACATAATGGTTTGTT	CCUUGGGGUAAAGUAGCAGCACAUAAUGGUUUGUUGGUUUUGAAAAGGUGCAGGCCAUAUUGUGCUGCCUCAAAAAUACAAGG	NW_013185688.1
tgu-miR-196	TAGGTAGTTTCATGTTGTTG	GGUUUAGGUAGUUUCAUGUUGUUGGGGCUCCACCUUUCUCUCUACAGCACGAAACUGCCUUAAUUACUUCAGUUG	NW_013185661.1
rno-miR-365-3p	TAATGCCCCTAAAAATCCTTAT	ACAGCAAGAAAAAUGAGGGACUUUCAGGGGCAGCUGUGUUUCCUGACUCAGUCAUAAUGCCCCUAAAAAUCCUUAUUGUUCUUGCA	NW_013185685.1
ipu-let-7f	TGAGGTAGTAGATTGTATAGTT	UGAGGUAGUAGAUUGUAUAGUUGUAGGGUAGUGAUUUUAUCCUGUGUAGAAGAUAACUAUACAAUCUAUUGCCUUCC	NW_013185740.1
ocu-miR-221-3p	AGCTACATTGTCTGCTGGGTTTC	ACCUGGCAUACAAUGUAGAUUUCUGUGUUUUUUGGGCAACAGCUACAUUGUCUGCUGGGUUUC	NW_013185698.1
mdo-miR-122-3p	ACGCCATTATCACACTAAATA	CAGAGCUAUGGAGUGUGACAAUGGUGUUUGUGUCCAGUCUAUCAAACGCCAUUAUCACACUAAAUAGCUACUGU	NW_013185836.1
ssa-miR-143-3p	TGAGATGAAGCACTGTAGCTC	GGUGCAGUGCUGCAUCUCUGGUCAAUUGGGAGUCUGAGAUGAAGCACUGUAGCUC	NW_013185683.1
efu-miR-20	TAAAGTGCTTATAGTGCAGGTAGTG	UCUGUAGCACUAAAGUGCUUAUAGUGCAGGUAGUGUUUAGUUAUCUACUGCAUUAUGAGCACUUAAAGUACUGCUAGCU	NW_013185875.1
ppy-miR-24-5p	GTGCCTACTGAGCTGATATCAGT	CUCCGGUGCCUACUGAGCUGAUAUCAGUUCUCAUUUUACACACUGGCUCAGUUCAGCAGGAACAGGAG	NW_013185905.1
tgu-miR-1677-3p	TTGACTTCAATAGGAGCAGGATT	UAGGGUCUGAUCCUGCACCGCUGAAGUCAAUGGAAGCUUUGUCAUUGACUUCAAUAGGAGCAGGAUUUGAACCUUA	NW_013185691.1
mmu-miR-143-5p	GGTGCAGTGCTGCATCTCTGG	CCUGAGGUGCAGUGCUGCAUCUCUGGUCAGUUGGGAGUCUGAGAUGAAGCACUGUAGCUCAGG	NW_013185683.1
lca-miR-17-3p	ACTGCAGTGAAGGCACTTGT	GUCAGAAUAAUGUCAAAGUGCUUACAGUGCAGGUAGUGAUAUGUGCAUCUACUGCAGUGAAGGCACUUGUAGCAUUAUGGUGAC	NW_013185875.1
ggo-miR-17-5p	CAAAGTGCTTACAGTGCAGGTAGT	GUCAGAAUAAUGUCAAAGUGCUUACAGUGCAGGUAGUGAUAUGUGCAUCUACUGCAGUGAAGGCACUUGUAGCAUUAUGGUGAC	NW_013185875.1
ssa-miR-183-5p	TATGGCACTGGTAGAATTCACT	UAUGGCACUGGUAGAAUUCACUGUGAAAGCACACUAUCAGUGAAUUACCAUAGGGCCAUA	NW_013185991.1
tch-miR-222-3p	AGCTACATCTGGCTACTGGGT	CUCAGUAGCCAGUGUAGAUCCUGUCUUUUGUAAUCAGCAGCUACAUCUGGCUACUGGGU	NW_013185698.1
eca-miR-125b-5p	TCCCTGAGACCCTAACTTGTGA	CCUAGUCCCUGAGACCCUAACUUGUGAGGUAUUUUGGUAACAUCACAAGUCAGGCUCUUGGGACCUAGGC	NW_013185707.1
xtr-miR-489	AGTGACATCATATGTACGGCTGC	GUGGUGGCUUAGUGGUCGUAUGUAUGACGUCAUUUACUGGAUUUUUUAGGAGUGACAUCAUAUGUACGGCUGCUAAACUGCUGC	NW_013185735.1
bta-miR-135a	TATGGCTTTTTATTCCTATGTGA	AGAUAAAUUCACUCUAGUGCUUUAUGGCUUUUUAUUCCUAUGUGAUAGUAAUAAAGUCUCAUGUAGGGAUGGAAGCCAUGAAAUACAUUGUGAAAAAUCA	NW_013185706.1
gga-miR-460a-3p	CACAGCGCATACAATGTGGATT	CUGACUAUAUAGCACCUGCAUUGUACACACUGUGUGUGUUAACUGGAAAUGCACAGCGCAUACAAUGUGGAUUCUGUAGAAGUCACUCAC	NW_013185891.1
aja-miR-214	ACAGCAGGCACAGACAGGCAGT	GGCCUGGCUGGACGGAGUUGUCAUGUGUCUGCCUGUCUACACUUGCUGUGCAGAACAUCCGCUCACCUGUACAGCAGGCACAGACAGGCAGUCACAUGACAACCCAGCCU	NW_013185760.1
tch-miR-27b-3p	TTCACAGTGGCTAAGTTCTGC	AGAGCUUAGCUGAUUGGUGAACAGUGAUUGGUUUCCGCUUUGUUCACAGUGGCUAAGUUCUGC	NW_013185905.1
oan-miR-133a-5p	AGCTGGTAAAATGGAACCAAAT	AGCUGGUAAAAUGGAACCAAAUCAACUGUUCAAUGGAUUUGGUCCCCUUCAACCAGCUGU	NW_013185749.1
mmu-miR-122-5p	TGGAGTGTGACAATGGTGTTTG	AGCUGUGGAGUGUGACAAUGGUGUUUGUGUCCAAACCAUCAAACGCCAUUAUCACACUAAAUAGCU	NW_013185836.1
mdo-let-7i-3p	TGCGCAAGCTACTGCCTTGCT	CUGGCUGAGGUAGUAGUUUGUGCUGUUGGUCGGGUUGUGACAUUGCCCGCUGUGGAGAUAACUGCGCAAGCUACUGCCUUGCUA	NW_013185658.1
ssc-miR-19b	TGTGCAAATCCATGCAAAACTGA	CUGUUCUAUGGUUAGUUUUGCAGGUUUGCAUCCAGCUGUGUGAUAUUCUGCUGUGCAAAUCCAUGCAAAACUGACUGUGG	NW_013185875.1
rno-miR-21-5p	TAGCTTATCAGACTGATGTTGA	UGUACCACCUUGUCGGGUAGCUUAUCAGACUGAUGUUGACUGUUGAAUCUCAUGGCAACAGCAGUCGAUGGGCUGUCUGACAUUUUGGUAUC	NW_013185892.1
xla-miR-122-5p	TGGAGTGTGACAATGGTGTTT	UGGAGUGUGACAAUGGUGUUUGUGUCAGAGCUAUCAAACGCCAUUAUCACACUAAUGA	NW_013185836.1
ssc-let-7a	TGAGGTAGTAGGTTGTATAGTT	CACUGUGGGAUGAGGUAGUAGGUUGUAUAGUUUUAGGGUCACACCCACCACUGGGAGAUAACUAUACAAUCUACUGUCUUUCCUAACGUGAU	NW_013185740.1
ppa-miR-199b	ACAGTAGTCTGCACATTGGTT	CCCAGUGUUUAGACUAUCUGUUCAGGACUCCCAAAUUGUACAGUAGUCUGCACAUUGGUU	NW_013185903.1
gga-miR-1559-3p	AGTTACATGTATGCATCGAGCA	UAGACUCCUUUCGAUGCUUGUAUGCUACUCCCAAGAAUGCUAACAGGAGUUACAUGUAUGCAUCGAGCAGAGACUA	NW_013185684.1
mml-miR-18b	TAAGGTGCATCTAGTGCAGTTAG	UGUGUUAAGGUGCAUCUAGUGCAGUUAGUGAAGCAGCUUAGAAUCUACUGCCCUAAAUGCCCCUUCUGGCA	NW_013185711.1
ssc-miR-133a-3p	TTGGTCCCCTTCAACCAGCTG	UAGAGCUGGUAAAAUGGAACCAAAUCGCCUCUUCAAUGGAUUUGGUCCCCUUCAACCAGCUGUAGCUAUGCAU	NW_013185713.1
eca-miR-138	AGCTGGTGTTGTGAATCAGGCCG	AGCUGGUGUUGUGAAUCAGGCCGUUGCCAAUCAGAGAACGGCUACUUCACAACACCAGG	NW_013185797.1
aca-miR-490-5p	CCATGGATCTCCAGGTGGGT	UGAUAUGUUCAUGCCUCAACACCAUGGAUCUCCAGGUGGGUCAAGAUUAUAGAGAAACACCAACCUGGAGGACUCCAUGCUGUUGAGCUGUUCACAAGC	NW_013185665.1
ssc-miR-15a	TAGCAGCACATAATGGTTTGT	UUGGAGUAAAGUAGCAGCACAUAAUGGUUUGUGGAUUUUGAAAAGGUGCAGGCCAUAUUGUGCUGCCUCAAAAAUACAA	NW_013185688.1
oha-let-7f-5p	TGAGGTAGTAGATTGTATAGTT	UCUUAUCAGGUUGAGGUAGUAGAUUGUAUAGUUGUAGGGUAGUUAUUUUGCCCUCUUCAGGAGAUAACUAUACAAUCUAUUGCCUUCCCUGAGGAG	NW_013185740.1
gga-let-7c-5p	TGAGGTAGTAGGTTGTATGGTT	GCAUCCGGGUUGAGGUAGUAGGUUGUAUGGUUUAGAGUUACACCCUGGGAGUUAACUGUACAACCUUCUAGCUUUCCUUGGAGC	NW_013185707.1
ssc-miR-126-3p	TCGTACCGTGAGTAATAATGCG	CGACGGGACAUUAUUACUUUUGGUACGCGCUGUGACACUUCAAACUCGUACCGUGAGUAAUAAUGCGCUGUCG	NW_013185748.1
oha-miR-29b-3p	TAGCACCATTTGAAATCAGTGTT	UUCCUCUGGAAGCUGGUUUCACAUGGUGGCUUAGAUUUUUCCAUCUCUGUAUCUAGCACCAUUUGAAAUCAGUGUUCUAGGAGCAAGA	NW_013185757.1
gga-miR-7452-5p	ACAGGGCTGGCTGATCCGTGC	ACAGGGCUGGCUGAUCCGUGCACUUUCACUUAAUGAUGUUGCGCGGAUUCUUGAACCAGUCCUGCUGC	NW_013185698.1
chi-miR-301a-5p	GCTCTGACTTTATTGCACTAC	ACUGCUAACGAAUGCUCUGACUUUAUUGCACUACUGUACUUUACAGCUAGCAGUGCAAUAGUAUUGUCAAAGCAUCUGAAAGCAG	NW_013185859.1
xla-miR-135-5p	TATGGCTTTTTATTCCTATGTGAT	UAUGGCUUUUUAUUCCUAUGUGAUAGUAAUAAUGUCUCAUGUAGGGAUGGAAGCCAUGAA	NW_013185706.1
gga-miR-1756a	TCCAGTGATTCACACCAGCTGT	UGGGCCAGAAUCUCAGCUGGUGUAAGUCAGCAGAGCUCCACUGACAUUAUUAGUGCUCCAGUGAUUCACACCAGCUGUGAAUCUGGUCUA	NW_013185784.1
oha-miR-455-5p	TATGTGCCCTTGGACTACATCG	ACUGGUCCCUGGUGUGAGGGUAUGUGCCCUUGGACUACAUCGUGGAAAAUAUCACCAUGCAGUCCAUGGGCAUAUACACUUGCCCCAAGGUUUC	NW_013185708.1
tgu-miR-455-5p	TATGTGCCCTTGGACTACATCG	GGGUAUGUGCCCUUGGACUACAUCGUGGAAGCCAGCACCAUGCAGUCCAUGGGCAUAUACACUUGCCUCAA	NW_013185708.1
cgr-miR-15a-5p	TAGCAGCACATAATGGTTTGTGGA	GGAGUAAAGUAGCAGCACAUAAUGGUUUGUGGAUUUUGAAAAGGUGCAGGCCAUAUUGUGCUGCCUCAAAAUACAAGG	NW_013185688.1
ppa-let-7f	TGAGGTAGTAGATTGTATAGTT	UGAGGUAGUAGAUUGUAUAGUUGUGGGGUAGUGAUUUUACCCUGUUCAGGAGAUAACUAUACAAUCUAUUGCCUUCCC	NW_013185740.1
hsa-miR-363-3p	AATTGCACGGTATCCATCTGTA	UGUUGUCGGGUGGAUCACGAUGCAAUUUUGAUGAGUAUCAUAGGAGAAAAAUUGCACGGUAUCCAUCUGUAAACC	NW_013185711.1
chi-miR-101-3p	TACAGTACTGTGATAACTGA	AGGCUGCCCUGGCUCAGUUAUCACAGUGCUGAUGCUGUCCAUUCUAAAGGUACAGUACUGUGAUAACUGAAGGAUGGCAGCCA	NW_013185802.1
bta-miR-29b	TAGCACCATTTGAAATCAGTGTT	CUUCUGGAAGCUGGUUUCACAUGGUGGCUUAGAUUUUUCCAUCUUUGUAUCUAGCACCAUUUGAAAUCAGUGUUUUAGGAG	NW_013185757.1
ppa-let-7g	TGAGGTAGTAGTTTGTACAGTT	UGAGGUAGUAGUUUGUACAGUUUGAGGGUCUAUGAUACCACCCGGUACAGGAGAUAACUGUACAGGCCACUGCCUUGCC	NW_013185786.1
gga-miR-204	TTCCCTTTGTCATCCTATGCCT	CUACUGAGACUGUGUGACCUGUGGGCUUCCCUUUGUCAUCCUAUGCCUGGAGAUCACAGUGAGGCAGGGACAGCAAAGGGAUGCUCAGCUGUCGUCUCUUC	NW_013185678.1
age-miR-20	TAAAGTGCTTATAGTGCAGGTA	GUAGCACUAAAGUGCUUAUAGUGCAGGUAGUGUUUAGUUAUCUACUGCAUUAUGAGCACUUAAAGUACUGC	NW_013185875.1
tgu-miR-383-5p	AGATCAGAAGGTGATTGTGGCT	CCUGCUCCUCAGAUCAGAAGGUGAUUGUGGCUUUGAGUAAAUAUUAAGCAGCCACAGCACUGCCUGGUCAGA	NW_013185689.1
bta-miR-1306	CCACCTCCCCTGCAAACGTCC	CCACCUCCCCUGCAAACGUCCAGUGAUGCAGAGGUAAUGGACGUUGGCUCUGGUGGUG	NW_013185666.1
mml-miR-29b-3p	TAGCACCATTTGAAATCAGTGTT	CUUCUGGAAGCUGGUUUCACAUGGUGGCUUAGAUUUUUCCAUCUUUGUAUCUAGCACCAUUUGAAAUCAGUGUUUUAGGAG	NW_013185757.1
gga-miR-363-5p	GTGGATCACGATGCAATTTTGA	GUAAGCUUUGUUUUGCUGUUGUCGGGUGGAUCACGAUGCAAUUUUGAUUAGUUUAGUAGGAGAAAAAUUGCACGGUAUCCAUCUGUAAACCGCAAGACCUUCAUCCG	NW_013185711.1
mdo-miR-30c-2-3p	TGGGAGAGGGCTGTTTACTCC	UGUAAACAUCCUACACUCUCAGCUGUGAGCUCAAGGUGGCUGGGAGAGGGCUGUUUACUCC	NW_013185716.1
tgu-miR-454-5p	ACCCTATCAATATTGCCTCTGCT	GACCCUAUCAAUAUUGCCUCUGCUUUUGUGAUCAGGGUAGUAGUGCAAUAUUGCUUAUAGGGUCUUUUCUUUU	NW_013185666.1
xtr-miR-1a	TGGAATGTAAAGAAGTATGTA	ACCUGUUUGGAGUACAUACUUCUUUAUGUACCCAUAUGAACAUACAAUGCUAUGGAAUGUAAAGAAGUAUGUAUUUUUAUCAGG	NW_013185713.1
ppy-miR-133a	TTGGTCCCCTTCAACCAGCTG	ACAAUGCUUUGCUAGAGCUGGUAAAAUGGAACCAAAUCGCCUCUUCAAUGGAUUUGGUCCCCUUCAACCAGCUGUAGCUAUGCAUUGA	NW_013185713.1
efu-miR-490	ACCAACCTGGAGGACTCCATGCTGT	AUUGUUCGACACCAUGGAUCUCCAGGUGGGUCACGUUUUGAGAUACACCAACCUGGAGGACUCCAUGCUGUUGAGCUGUUC	NW_013185665.1
tgu-miR-15c-5p	TAGCAGCACATCATGGTTTGT	CUUUGAGGAGAUGUAGCAGCACAUCAUGGUUUGUAGGGACAAGGAGAUACAGACCAUUCUGGGCUGCCUCAUUACCUCAAGG	NW_013185711.1
bta-miR-137	TTATTGCTTAAGAATACGCGTAG	GGUCCUCUGACUCUCUUCGGUGACGGGUAUUCUUGGGUGGAUAAUACGGAUUACGUUGUUAUUGCUUAAGAAUACGCGUAGUCGAGGAGAGUACCAGCGGCA	NW_013185732.1
tgu-miR-1756	TCCAGTGATTCACACCAGCTGT	AUCUGGGGCCAGAACCUCAGCUGGUGUAAGUCAGCAGAGCUGCAGUGACAUUAUUAGUGCUCCAGUGAUUCACACCAGCUGUGGGUCUGGUCUUCUG	NW_013185784.1
gga-miR-29c-3p	TAGCACCATTTGAAATCGGT	UCUCUUACACAGGCUGACCGAUUUCUCUUGGUGUUCAGAGUCUCAGUUUCUGUCUAGCACCAUUUGAAAUCGGUUAUGAUGUAGGGGGA	NW_013185757.1
tgu-miR-363-5p	GTGGATCACGATGCAATTTTGA	GUUUUGCUGUUGUCGGGUGGAUCACGAUGCAAUUUUGAUUAGUUUAGUAGGAGAAAAAUUGCACGGUAUCCAUCUGUAAACCGCAAGAC	NW_013185711.1
rno-miR-101a-5p	TCAGTTATCACAGTGCTGATGC	UGCCCUGGCUCAGUUAUCACAGUGCUGAUGCUGUCCAUUCUAAAGGUACAGUACUGUGAUAACUGAAGGAUGGCA	NW_013185802.1
tgu-miR-33-5p	GTGCATTGTAGTTGCATTGC	GGCAGCUGUAGUGCAUUGUAGUUGCAUUGCAUGUUGUGGCAGUGACUGUGCAAUGUUUCUGCAGUGCAGU	NW_013185658.1
mmu-miR-29a-3p	TAGCACCATCTGAAATCGGTTA	ACCCCUUAGAGGAUGACUGAUUUCUUUUGGUGUUCAGAGUCAAUAGAAUUUUCUAGCACCAUCUGAAAUCGGUUAUAAUGAUUGGGGA	NW_013185724.1
hsa-miR-1-3p	TGGAATGTAAAGAAGTATGTAT	ACCUACUCAGAGUACAUACUUCUUUAUGUACCCAUAUGAACAUACAAUGCUAUGGAAUGUAAAGAAGUAUGUAUUUUUGGUAGGC	NW_013185713.1
ptr-miR-365	TAATGCCCCTAAAAATCCTTAT	CCGCAGGGAAAAUGAGGGACUUUUGGGGGCAGAUGUGUUUCCAUUCCACUAUCAUAAUGCCCCUAAAAAUCCUUAUUGCUCUUGCA	NW_013185755.1
aca-miR-138-5p	AGCTGGTGTTGTGAATCAGGCC	AGUCACGGUAUUGUUGCUGCAGCUGGUGUUGUGAAUCAGGCCGACAAAAAGCGCAUCUUACUAUCCGGCUAUUUCACUACACCAGGGUUGCAUCAUACC	NW_013185791.1
mml-miR-20a-5p	TAAAGTGCTTATAGTGCAGGTA	GUAGCACUAAAGUGCUUAUAGUGCAGGUAGUGUUUAGUUAUCUACUGCAUUAUGAGCACUUAAAGUACUGC	NW_013185875.1
tni-miR-10b	TACCCTGTAGAACCGAATTTGTG	AUAUAUACCCUGUAGAACCGAAUUUGUGUGAUCAAGUCACAGUCACAGAUUCGAUUCUAGGGGAGUAUAU	NW_013185660.1
aca-miR-214-5p	TGCCTGTCTACACTTGCTGTGC	CAGAGUUGUCAUGUGUCUGCCUGUCUACACUUGCUGUGCAGAACAUCCUCUCACCUGUACAGCAGGCACAGACAGGCAGUCACAUGACAACCCAG	NW_013185760.1
mml-miR-138-5p	AGCTGGTGTTGTGAATCAGGCCG	CGUUGCUGCAGCUGGUGUUGUGAAUCAGGCCGACGAGCAGCGCAUCCUCUUACCCGGCUAUUUCACGACACCAGGGUUGCAUCA	NW_013185791.1
xla-miR-103a-3p	AGCAGCATTGTACAGGGCTATGA	UCGGCUUCUUUACAGUGCUGCCUUGUUGCAUAUGGAUCAAGCAGCAUUGUACAGGGCUAUGA	NW_013185683.1
mmu-let-7f-5p	TGAGGTAGTAGATTGTATAGTT	UGUGGGAUGAGGUAGUAGAUUGUAUAGUUUUAGGGUCAUACCCCAUCUUGGAGAUAACUAUACAGUCUACUGUCUUUCCCACG	NW_013185740.1
oha-miR-458-5p	AGCGCCATTTTCAGAGCTATA	UCGUGGUGCAGAUGGCAGCGCCAUUUUCAGAGCUAUAAACAGUAUCAUUGUCAUAGCUCUUUGAAUGGUACUGCCGUAUGUACUGAA	NW_013185683.1
oha-miR-140-3p	TACCACAGGGTAGAACCACGGAC	GGUGUCCCGCCAGUGGUUUUACCCUAUGGUAGGUGACCUGGUGCUGUUCUACCACAGGGUAGAACCACGGACGGGAUGC	NW_013185886.1
ssa-miR-137-3p	TTATTGCTTGAGAATACGCGTAG	ACGGGUAUUCUUGGGUUGAUAAUACAGAUGUCGAUGUUAUUGCUUGAGAAUACGCGUAG	NW_013185732.1
ocu-miR-125b-3p	ACGGGTTAGGCTCTTGGGAGCT	UCCCUGAGACCCUAACUUGUGAUGUUUACCGUUUAAAUCCACGGGUUAGGCUCUUGGGAGCU	NW_013185736.1
mmu-miR-17-3p	ACTGCAGTGAGGGCACTTGTAG	GUCAGAAUAAUGUCAAAGUGCUUACAGUGCAGGUAGUGAUGUGUGCAUCUACUGCAGUGAGGGCACUUGUAGCAUUAUGCUGAC	NW_013185875.1
xla-miR-27b-3p	TTCACAGTGGCTAAGTTCTGCA	CAGAGCUUAGCUGAUUGGUGAACAGUGAUUGAUCUCCUCUUUGUUCACAGUGGCUAAGUUCUGCA	NW_013185905.1
bta-miR-190a	TGATATGTTTGATATATTAGGT	UGCAGGCCUCUGUGUGAUAUGUUUGAUAUAUUAGGUUGUUAUUUAAUCCAACUAUAUAUCAAACAUAUUCCUACAGUGUCUUGCC	NW_013185678.1
mml-miR-99a-3p	AAGCTCGCTTCTATGGGTCTG	CCCAUUGGCAUAAACCCGUAGAUCCGAUCUUGUGGUGAAGUGGACCGCACAAGCUCGCUUCUAUGGGUCUGUGUCAGUGUG	NW_013185707.1
mdo-miR-200b-3p	TAATACTGCCTGGTAATGATGA	CCAUCUUACUGGGCAGCAUUGGAUGGUGUCUGUGUUUCUAAUACUGCCUGGUAAUGAUGAUGAUGGGG	NW_013185820.1
tgu-miR-19b-3p	TGTGCAAATCCATGCAAAACTGA	GUCAGUUUUGCAGGUUUGCAUCCCAGCUUACUAAAAUUGCUGUGCAAAUCCAUGCAAAACUGACUGUGGUGGU	NW_013185711.1
mmu-miR-140-5p	CAGTGGTTTTACCCTATGGTAG	CCUGCCAGUGGUUUUACCCUAUGGUAGGUUACGUCAUGCUGUUCUACCACAGGGUAGAACCACGGACAGG	NW_013185886.1
cfa-miR-19a	TGTGCAAATCTATGCAAAACTGA	AGUUUUGCAUAGUUGCACUACAAGAAGAAUGUAGUUGUGCAAAUCUAUGCAAAACUGA	NW_013185875.1
cfa-miR-221	AGCTACATTGTCTGCTGGGTTT	ACCUGGCAUACAAUGUAGAUUUCUGUGUUUGUUGGGCAACAGCUACAUUGUCUGCUGGGUUU	NW_013185698.1
mml-miR-29a-3p	CTAGCACCATCTGAAATCGGTT	AUGACUGAUUUCUUUUGGUGUUCAGAGUCAAUAUAAUUUUCUAGCACCAUCUGAAAUCGGUUAU	NW_013185724.1
mdo-miR-34a-5p	TGGCAGTGTCTTAGCTGGTTGTT	GGCCAGCUGUGAGUGUUUCUUUGGCAGUGUCUUAGCUGGUUGUUGUGAGUAAUAGAUAAGGAAGCAAUCAGCAAGUAUACUGCCCUAGAAGUGCUGCACGUUGUUAGGCCC	NW_013185820.1
ppy-miR-199a	CCCAGTGTTCAGACTACCTGTTC	AGGAAGCUUCUGGAGAUCCUGCUCCGUCGCCCCAGUGUUCAGACUACCUGUUCAGGACAAUGCCGUUGUACAGUAGUCUGCACAUUGGUUAGACUGGGCAAGGGAGAGCA	NW_013185760.1
aca-miR-27b-5p	AGAGCTTAGCTGATTGGTGAAC	UGAGGUGCAGAGCUUAGCUGAUUGGUGAACAGUGAUUGAUUUCCUCUUUGUUCACAGUGGCUAAGUUCUGCACCUA	NW_013185905.1
gga-miR-301b-3p	CAGTGCAATAGTATTGTCAAAGCAT	GUUGCUGCUAACGAAUGCUCUGACUUUAUUGCACUACUGUACUUCACAGCUAGCAGUGCAAUAGUAUUGUCAAAGCAUCUGAAAGCAGAG	NW_013185859.1
ppy-let-7i	TGAGGTAGTAGTTTGTGCTGTT	CUGGCUGAGGUAGUAGUUUGUGCUGUUGGUCGGGUUGUGACAUUGCCCGCUGUGGAGAUAACUGCGCAAGCUACUGCCUUGCUA	NW_013185658.1
chi-miR-7-3p	AACAAATCACAGTCTGCCATA	UUAUACAGAGCCUGUAGAAAAUGUAGAAGAUUCAGUGGAUGUUGGUCUAGUUCUGUGUGGAAGACUAGUGAUUUUGUUGUUUUUAGAUAACUGAAUCGACAACAAAUCACAGUCUGCCAUAUGGCACAGGCCAUGCCUCUACAGGAC	NW_013185850.1
tgu-miR-1397-3p	ATGTAACCCAACGCAGCATGA	UGCGAUGUGUGCAUUGCAUUGCGACGGGUUACAUCACUAGUCCUAACAUGAUGUAACCCAACGCAGCAUGAUGUAAGCGUCGUG	NW_013185746.1
oha-miR-20a-5p	TAAAGTGCTTATAGTGCAGGTAG	UCCUGUAGCACUAAAGUGCUUAUAGUGCAGGUAGUGUUUCAUAAUCUACUGCAUUAGGAGCACUUAAAGUACUACUAG	NW_013185875.1
tgu-miR-2954-5p	GCTGAGAGGGCTTGGGGAGAGGA	GGAGCAGUGCUGAGAGGGCUUGGGGAGAGGAUUGUAGUGGAGCUCCAUCCCCAUUCCACUCCUAGCAGCUCU	NW_013185741.1
ocu-miR-30c-3p	CTGGGAGAGGGTTGTTTACTCC	UGUAAACAUCCUACACUCUCAGCUGUGAGCUCAAGGUGGCUGGGAGAGGGUUGUUUACUCC	NW_013185716.1
efu-miR-214	TACAGCAGGCACAGACAGGCAGT	GUCAUGUGUCUGCCUGUCUACACUUGCUGUGCAGAACAUCCGCUCACCUGUACAGCAGGCACAGACAGGCAGUCACAUGACAA	NW_013185760.1
gga-miR-425-3p	CATCGGGGATGTCGTGTCTGTC	AAUGACACGAUCACUCCCGCUGAGCGCGCAGCCACAGAGCCAUCGGGGAUGUCGUGUCUGUCC	NW_013185692.1
ggo-miR-10b	TACCCTGTAGAACCGAATTTGT	CCAGACAUUGUAACGUUGUCUAUAUAUACCCUGUAGAACCGAAUUUGUGUGGUAUCCAUAUAGUCACAGAUUCGAUUCUAGGGGAAUAUAUGGUCGAUGCAAAAACUUCA	NW_013185660.1
cgr-miR-122	TGGAGTGTGACAATGGTGTTT	AGCAGAGCUGUGGAGUGUGACAAUGGUGUUUGUGUCCAAACUAUCAAACGCCAUUAUCACACUAAAUAGCUACUGCUAGG	NW_013185836.1
ssa-let-7e-3p	CTATACAATCTACTGTCTTTCC	UGAGGUAGUAGAUUGAAUAGUUGUGGGGUAUAUGUCCUCCCUCUGAGAUAACUAUACAAUCUACUGUCUUUCC	NW_013185962.1
gga-miR-96-3p	CAATTATGTGTAGTGCCAATAT	GGCCCGCUUUGGCACUAGCACAUUUUUGCUUUGCUUUAUGUGUUUUGAGCAAUUAUGUGUAGUGCCAAUAUGGGAGAAGGCGGAGA	NW_013185991.1
eca-miR-27b	TTCACAGTGGCTAAGTTCTGC	AGGUGCAGAGCUUAGCUGAUUGGUGAACAGUGACUGGUUUCCGCUUUGUUCACAGUGGCUAAGUUCUGCACCU	NW_013185905.1
ocu-miR-10b-3p	ACAGATTCGATTCTAGGGGAATA	UACCCUGUAGAACCGAAUUUGUGUGGUAUCUACAUAGUCACAGAUUCGAUUCUAGGGGAAUA	NW_013185660.1
gga-miR-20b-5p	CAAAGTGCTCATAGTGCAGGTAG	CUAGCAGUAUCAAAGUGCUCAUAGUGCAGGUAGCUUGGCAUUGGACCUACUGUAAUGUGGGCACUUACAGUACUGUUAGAUAAAG	NW_013185711.1
cgr-miR-10a-3p	CAAATTCGTATCTAGGGGAAT	UUCUGUAUAUACCCUGUAGAUCCGAAUUUGUGUAAGGAAUUUUGUGGUCACAAAUUCGUAUCUAGGGGAAUAUGUAGUUGA	NW_013185953.1
sla-miR-29b	TAGCACCATTTGAAATCAGT	CUUCUGGAAGCUGGUUUCACAUGGUGGCUUAGAUUUUUCCAUCUUUGUAUCUAGCACCAUUUGAAAUCAGUGUUUUAGGAG	NW_013185757.1
gga-miR-2188-5p	AAGGTCCAACCTCACATGTCCT	GAGGUUAGAUGGCACUUUGGGGUUUCCUUCUGAGGAAUAUCAGACCUGUGGGAAAGGUCCAACCUCACAUGUCCUGUAUAGAAUAAGGAGGGAUAUAUGUGGUCAGACCUAUCCCACAGGCCCUGUAUUCUUACACAAGUGCAGAGACCUUGACAUGCCAUCUGAUCUU	NW_013185822.1
oha-let-7i-5p	TGAGGTAGTAGTTTGTGCTGTT	UGACCCUGGCUGAGGUAGUAGUUUGUGCUGUUCGUCGGGCUGUGAUACUGCCCGCUGUGGAGAUAACUGCGCAAGCUACUGCCUUGCUAGUGCU	NW_013185658.1
mmu-miR-15a-5p	TAGCAGCACATAATGGTTTGTG	CCCUUGGAGUAAAGUAGCAGCACAUAAUGGUUUGUGGAUGUUGAAAAGGUGCAGGCCAUACUGUGCUGCCUCAAAAUACAAGGA	NW_013185688.1
ola-miR-455-5p	TATGTGCCCTTGGACTACATC	CCUGGCGUGAGGGUAUGUGCCCUUGGACUACAUCGUGGAAGCCAGCACCAUGCAGUCCAUGGGCAUAUACACUUGCCUCAUGG	NW_013185708.1
tgu-miR-1388-5p	AGGACTGTCTAACCTGAGAATG	GCCCCAGUGAGGGGCACCUCGAGGACUGUCUAACCUGAGAAUGGUGAAACAUCAAGGUCAAUCUCAGGUUCGUCAGCCCAUGAGAUGCCUUC	NW_013185749.1
mdo-miR-143-3p	TGAGATGAAGCACTGTAGCTCG	CCCGAGGUGCAGUGCUGCAUCUCUGGUCAGUUGUGAGUCUGAGAUGAAGCACUGUAGCUCGGG	NW_013185683.1
gga-miR-23b-5p	GGGTTCCTGGCATGATGATTT	UGUUGUGGCUGUUUGGGUUCCUGGCAUGAUGAUUUGUGAGUUAAGAUUAAAAUCACAUUGCCAGGGAUUACCACAUAGCCAUGACC	NW_013185905.1
eca-miR-190a	TGATATGTTTGATATATTAGGT	CUGUGUGAUAUGUUUGAUAUAUUAGGUUGUUAUUUAAUCCAACUAUAUAUCAAACAUAUUCCUACAG	NW_013185678.1
ssa-miR-301d-3p	CAGTGCAATAGTATTGTCAAAGC	CUCUGACUUCAUUGCACUACUGUAUUGGACAGCUAGCAGUGCAAUAGUAUUGUCAAAGC	NW_013185859.1
ssc-miR-29c	TAGCACCATTTGAAATCGGTTA	AUCUCUUACACAGGCUGACCGAUUUCUCCUGGUGUUCAGAGUCUGUUUUUGUCUAGCACCAUUUGAAAUCGGUUAUGAUGUAGGGGGA	NW_013185757.1
oha-miR-365a-3p	TAATGCCCCTAAAAATCCTTAT	UGAGACAGCAAGAAAAAUGAGGGACUUUCAGGGGCAGCUGUGUUUUACUAACCCAGUCAUAAUGCCCCUAAAAAUCCUUAUUGUUCCUUGCAAUGUU	NW_013185685.1
ocu-miR-145-5p	GTCCAGTTTTCCCAGGAATCCCT	GUCCAGUUUUCCCAGGAAUCCCUUAGAUGCUAAGAUGGGGAUUCCUGGAAAUACUGUUCUU	NW_013185683.1
eca-let-7d	AGAGGTAGTAGGTTGCATAGTT	CCUAGGAAGAGGUAGUAGGUUGCAUAGUUUUAGGGCAGGGAUUUUGCCCACAAGGAGAUAACUAUACGACCUGCUGCCUUUCUUAGG	NW_013185740.1
aca-miR-204a-5p	TTCCCTTTGTCATCCTATGCCT	AGUACCUAUUCAUGUGACCCGUGGACUUCCCUUUGUCAUCCUAUGCCUGAGAAUAUAUGAAGGGGGCUGGGAAGGCAAAGGGACGUUCAAUUGUCAUC	NW_013185824.1
rno-miR-34c-5p	AGGCAGTGTAGTTAGCTGATTGC	AGUCUAGUUACUAGGCAGUGUAGUUAGCUGAUUGCUAAUAGUACCAAUCACUAACCACACAGCCAGGUAAAAAGACU	NW_013185736.1
tgu-miR-29b-2-5p	TGGTTTCACATGGTGGCTTAGA	CUGGUUUCACAUGGUGGCUUAGAUUUUCCCACUUUGUAUCUAGCACCAUUUGAAAUCAGUGUUCUAGGAGC	NW_013185757.1
ggo-miR-29b	TAGCACCATTTGAAATCAGT	CUUCUGGAAGCUGGUUUCACAUGGUGGCUUAGAUUUUUCCAUCUUUGUAUCUAGCACCAUUUGAAAUCAGUGUUUUAGGAG	NW_013185757.1
ppa-miR-30a-3p	CTTTCAGTCGGATGTTTGCAGC	GCGACUGUAAACAUCCUCGACUGGAAGCUGUGAAGCCACAGAUGGGCUUUCAGUCGGAUGUUUGCAGCUGC	NW_013185662.1
gga-miR-202-5p	TTTCCTATGCATATACTTCTTT	GCUCGUUGUUCCUUUUUCCUAUGCAUAUACUUCUUUGAGAGUUUGAUCUAAAGAGGCAUAGAGCAUGGGAAAAUGGGGCGACUGAGGUA	NW_013185654.1
ssc-miR-16	TAGCAGCACGTAAATATTGGCG	UCCGCUCUAGCAGCACGUAAAUAUUGGCGUAGUAAAAUAAAUAUUAAACACCAAUAUUAUUGUGCUGCUUUAGCGUG	NW_013185801.1
xtr-miR-19a	TGTGCAAATCTATGCAAAACTGA	GCAGUCUUCUGUUAGUUUUGCAUAGUUGCACUACAAGAAAAAUGUAGUUGUGCAAAUCUAUGCAAAACUGAUGGCAGCCUG	NW_013185875.1
xla-miR-96-5p	TTTGGCACTAGCACATTTTTGCT	UUUGGCACUAGCACAUUUUUGCUUUUGUAUAUAUACUUUGAGCAAUUAUGUGUAGUGCCAAUAU	NW_013185991.1
mml-let-7f-5p	TGAGGTAGTAGATTGTATAGTT	UGUGGGAUGAGGUAGUAGAUUGUAUAGUUUUAGGGUCAUACCCCAUCUUGGAGAUAACUAUACAGUCUACUGUCUUUCCCACG	NW_013185740.1
gga-miR-1803	ATTGACTTCAGCGGGGTTTGG	GGACUUAGGGCAUGAUCCAGAGCCCAUUGUAGUCAAUGGGAGUCUUUUUCCAUUGACUUCAGCGGGGUUUGGAUCAGGCCUUUACUUCC	NW_013185773.1
gga-miR-216a	TAATCTCAGCTGGCAACTGTG	GAUGGCUGUGAAUUGGCUUAAUCUCAGCUGGCAACUGUGAGCAGUUAAUAAUUCUCACAGUGGUAUCUGGGAUUAUGCUAAACACAGCAAUUUCUUUGCUCUAAUG	NW_013185774.1
ppa-miR-34c	AGGCAGTGTAGTTAGCTGATTGC	AGGCAGUGUAGUUAGCUGAUUGCUAAUAGUACCAAUCACUAACCACACGGCCAGG	NW_013185736.1
ggo-miR-142	CCCATAAAGTAGAAAGCACTA	ACAGACAGACAGUGCAGUCACCCAUAAAGUAGAAAGCACUACUAACAGCACUGGAGGGUGUAGUGUUUCCUACUUUAUGGAUGAGUGUACUGUGGGCUUCGGAGAUCACGC	NW_013185753.1
aca-miR-222a-5p	GCTCAGTAGTCAGTGTAGATTC	UGUAGCUGUUCCUCAGUCGCUCAGUAGUCAGUGUAGAUUCUGUCUUCUCAAUCAGCAGCUACAUCUGGCUACUGGGUCUCUGAGGACAUCUUGU	NW_013185698.1
cgr-miR-365-3p	TAATGCCCCTAAAAATCCTTAT	GGGAAAAUGAGGGACUUUUGGGGGCAGAUGUGUUUCCAUUCCGCUAUCAUAAUGCCCCUAAAAAUCCUUAUUGCUCUUGCA	NW_013185755.1
xla-miR-126-5p	CATTATTACTTTTGGTACGCG	CAUUAUUACUUUUGGUACGCGCUGUGUCACAUCAAACUCGUACCGUGAGUAAUAAUGCG	NW_013185748.1
mmu-miR-181b-1-3p	CTCACTGAACAATGAATGCAA	AGGUCACAAUCAACAUUCAUUGCUGUCGGUGGGUUGAACUGUGUAGAAAAGCUCACUGAACAAUGAAUGCAACUGUGGCC	NW_013185767.1
ssc-miR-125b	TCCCTGAGACCCTAACTTGTGA	ACCAGACUUUUCCUAGUCCCUGAGACCCUAACUUGUGAGGUAUUUUAGUAACAUCACAAGUCAGGCUCUUGGGACCUAGGCGGAGGGGA	NW_013185707.1
mml-miR-133a	TTGGTCCCCTTCAACCAGCTG	ACAAUGCUUUGCUAGAGCUGGUAAAAUGGAACCAAAUCGCCUCUUCAAUGGAUUUGGUCCCCUUCAACCAGCUGUAGCUAUGCAUUGA	NW_013185713.1
rno-let-7a-1-3p	CTATACAATCTACTGTCTTTCC	UUCACUGUGGGAUGAGGUAGUAGGUUGUAUAGUUUUAGGGUCACACCCACCACUGGGAGAUAACUAUACAAUCUACUGUCUUUCCUAAGGUGAU	NW_013185740.1
cfa-let-7g	TGAGGTAGTAGTTTGTACAGTT	UGAGGUAGUAGUUUGUACAGUUUGAGGGUCUAUGAUACCACCCGGUACAGGAGAUAACUGUACAGGCCACUGCCUUGCC	NW_013185786.1
ocu-miR-17-5p	CAAAGTGCTTACAGTGCAGGTAG	CAAAGUGCUUACAGUGCAGGUAGUGAUAUGUGCAUCUACUGCAGUGAAGGCACUUGUAG	NW_013185875.1
ssa-miR-7a-3-3p	CAACAAATCACAGTCTGCCAAA	UGGAAGACUAGUGAUUUUGUUGUUUUUAGUUAGAUGAAUCGACAACAAAUCACAGUCUGCCAAA	NW_013185850.1
eca-miR-301a	CAGTGCAATAGTATTGTCAAAGC	ACUGCUAACGAAUGCUCUGACUUUAUUGCACUACUGUACUUUACAGCUAGCAGUGCAAUAGUAUUGUCAAAGCAUCUGAAAGCAGG	NW_013185859.1
tgu-miR-499-3p	AACATCACTTTAAGTCTGTGCT	AGAGAGCGGCAGUUAAGACUUGUAGUGAUGUUUAGAUAAUUAAUUACAUGAACAUCACUUUAAGUCUGUGCUACUUCU	NW_013185926.1
mdo-miR-101-3p	TACAGTACTGTGATAACTGAAG	ACUGUCCUUUUUCGGUUAUCAUGGUACCGAUGCUGUAUAUGUGAAAGGUACAGUACUGUGAUAACUGAAGAAUGGUGGU	NW_013185876.1
ssa-let-7i-2-3p	CTGCGCAAGCTACTGCCTTGCC	UGAGGUAGUAGUUUGUGCUGUUGGUUGGGUUAUGACAUUUCCCGCUAUGGAGAUGACUGCGCAAGCUACUGCCUUGCC	NW_013185658.1
mmu-miR-126a-3p	TCGTACCGTGAGTAATAATGCG	UGACAGCACAUUAUUACUUUUGGUACGCGCUGUGACACUUCAAACUCGUACCGUGAGUAAUAAUGCGCGGUCA	NW_013185748.1
eca-miR-31	AGGCAAGATGCTGGCATAGCT	GGAGAGGAGGCAAGAUGCUGGCAUAGCUGUUGAACUGAGAACCUGCUAUGCCAACAUAUUGCCAUCU	NW_013185741.1
chi-let-7f-3p	CTATACAATCTATTGCCTTCCC	AAAAGAUUGCUCUAUCAGAGUGAGGUAGUAGAUUGUAUAGUUGUGGGGUAGUGAUUUUACCCUGUUCAGGAGAUAACUAUACAAUCUAUUGCCUUCCCUGAGGAGUAGAC	NW_013185740.1
tgu-miR-1329-3p	CCTCGTAGCTTGATCACGATA	UCUGGUUGUAGAGAUACAGUGAUCAGGUUACGAUGGAUUUCUCAAGUAACAACCUCGUAGCUUGAUCACGAUAUCCCUAUGACUUGA	NW_013185664.1
xtr-miR-125b	TCCCTGAGACCCTAACTTGTGA	GACUUUUCCUAGUCCCUGAGACCCUAACUUGUGAGGAUUUUUUAGCAACAAUCACAAGUUAGGCUCUUGGGACCUAGGCGGAGGG	NW_013185707.1
gga-let-7i	TGAGGTAGTAGTTTGTGCTGT	CUGGCUGAGGUAGUAGUUUGUGCUGUUGGUCGGGUUGUGACAUUGCCCGCUGUGGAGAUAACUGCGCAAGCUACUGCCUUGCUA	NW_013185658.1
xla-miR-455-3p	GCAGTCCATGGGCATATACA	UAUGUGCCCUUGGACUACAUCGUGGAAGCCAGCACCAUGCAGUCCAUGGGCAUAUACA	NW_013185708.1
cfa-miR-99a	AACCCGTAGATCCGATCTTGT	AACCCGUAGAUCCGAUCUUGUGGUGAUAGUCCACACAAGCUUGUGUCUAUAGGUAUG	NW_013185736.1
mmu-let-7d-5p	AGAGGTAGTAGGTTGCATAGTT	AAUGGGUUCCUAGGAAGAGGUAGUAGGUUGCAUAGUUUUAGGGCAGAGAUUUUGCCCACAAGGAGUUAACUAUACGACCUGCUGCCUUUCUUAGGGCCUUAUU	NW_013185740.1
aca-let-7g	TGAGGTAGTAGTTTGTACAGTT	UUGCCUGAUUCCGGGUUGAGGUAGUAGUUUGUACAGUUUGAGGGUCUAUGAUACCACCCGGUACAGGAGAUAACUGUACAGGCCACUGCCUUGCCUGGGGCAGAGCUUU	NW_013185786.1
gga-miR-205c-5p	GCTTCACTCCACTGAAATCTGG	GCUUCACUCCACUGAAAUCUGGUUAGGUACGAGACAGACUCCGGUGGAAUGAAGGACA	NW_013185757.1
gga-miR-429-5p	TGTCTTACCAGGCAAAGTTAGA	GCCUGCUGAUUGCUGUCUUACCAGGCAAAGUUAGAUCUAGCUAUUUCUGUCUAAUACUGUCUGGUAAUGCCGUCAAUCGCAUGG	NW_013185820.1
xla-miR-130c-5p	GCCCTTTTTCTGTTGTACTACT	GCCCUUUUUCUGUUGUACUACUGGAAUUUGUAAUUAGCAGUGCAAUAUUAAAAGGGCAU	NW_013185666.1
cfa-miR-20a	TAAAGTGCTTATAGTGCAGGTAG	UAAAGUGCUUAUAGUGCAGGUAGUGUUUCGUUAUCUACUGCAUUAUGAGCACUUAAAGU	NW_013185875.1
mmu-let-7f-1-3p	CTATACAATCTATTGCCTTCCC	AUCAGAGUGAGGUAGUAGAUUGUAUAGUUGUGGGGUAGUGAUUUUACCCUGUUUAGGAGAUAACUAUACAAUCUAUUGCCUUCCCUGAG	NW_013185740.1
ggo-miR-34a	TGGCAGTGTCTTAGCTGGTTGT	GGCCAGCUGUGAGUGUUUCUUUGGCAGUGUCUUAGCUGGUUGUUGUGAGCAAUAGUAAGGAAGCAAUCAGCAAGUAUACUGCCCUAGAAGUGCUGCACGUUGUGGGGCCC	NW_013185820.1
ssa-miR-23b-3p	ATCACATTGCCAGGGATTACCACC	GGGUUCCUGGCGUGCUGAUUUGUGACUUAAGAUAAAAUCACAUUGCCAGGGAUUACCACC	NW_013185905.1
ppy-let-7b	TGAGGTAGTAGGTTGTGTGGTT	CGGGGUGAGGUAGUAGGUUGUGUGGUUUCAGGGCAGUGAUGUUGCCCCUCAGAAGAUAACUAUACAACCUACUGCCUUCCCUG	NW_013185718.1
mml-miR-1-3p	TGGAATGTAAAGAAGTATGTAT	CAGAGUACAUACUUCUUUAUGUACCCAUAUGAACAUACAAUGCUAUGGAAUGUAAAGAAGUAUGUAUUUUUG	NW_013185713.1
gga-miR-7b	TGGAAGACTAGTGATTTTTGTT	UGGACAUUGGUCUAGUUCUGUGUGGAAGACUAGUGAUUUUUGUUGUUUUUAGAUAACUAAAUUGACAACAAAUCACAGUCUACCAUAUGGCACAGACUAUGCCUCUACAG	NW_013185850.1
aca-miR-1a-3p	TGGAATGTAAAGAAGTATGTAT	UUACCUGCUUGAGUGACAUACUUCUUUAUAUGCCCAUAUGAACCUGGCAAACUAUGGAAUGUAAAGAAGUAUGUAUUUCAGGUAUGGACC	NW_013185749.1
hsa-miR-29b-3p	TAGCACCATTTGAAATCAGTGTT	CUUCUGGAAGCUGGUUUCACAUGGUGGCUUAGAUUUUUCCAUCUUUGUAUCUAGCACCAUUUGAAAUCAGUGUUUUAGGAG	NW_013185757.1
mdo-miR-133b-3p	TTTGGTCCCCTTCAACCAGCT	GCUGGUCAAACGGAACCAAGUCCGUCUGACUGAGAGGUUUGGUCCCCUUCAACCAGCU	NW_013185717.1
ocu-miR-31-5p	AGGCAAGATGCTGGCATAGCTGT	AGGCAAGAUGCUGGCAUAGCUGUUGAACUGAGAACCUGCUAUGCCAACAUAUUGCCAUC	NW_013185741.1
mmu-miR-135a-5p	TATGGCTTTTTATTCCTATGTGA	AGAUAAAUUCACUCUAGUGCUUUAUGGCUUUUUAUUCCUAUGUGAUCGUAAUAAAGUCUCAUGUAGGGAUGGAAGCCAUGAAAUACAUUGUGAAAAUUCA	NW_013185706.1
efu-miR-155	TTAATGCTAATCGTGATAGGGGTTT	CUGUAUGCUGUUAAUGCUAAUCGUGAUAGGGGUUUUUACCUCCGACUGACUCCUACAUGUUAGCAUUAACAGGGUACGGUG	NW_013185707.1
mmu-let-7f-2-3p	CTATACAGTCTACTGTCTTTC	UGUGGGAUGAGGUAGUAGAUUGUAUAGUUUUAGGGUCAUACCCCAUCUUGGAGAUAACUAUACAGUCUACUGUCUUUCCCACG	NW_013185740.1
oan-let-7d-5p	AGAGGTAGTAGGTTGCATAGTT	GAAGAAACUAUGGGCUCCUAGGAAGAGGUAGUAGGUUGCAUAGUUUUAGGGCAGUGAUUUUGCUCAUAAGGUGUUAACUAUACAACCUGCUGCCUUUCUUAGGGCUUUAUUAUUAC	NW_013185740.1
ppy-miR-10b	TACCCTGTAGAACCGAATTTGTG	CCAGAGGUUGUAACGUUGUCUAUAUAUACCCUGUAGAACCGAAUUUGUGUGGUAUCCAUAUAGUCACAGAUUCGAUUCUAGGGGAAUAUAUGGUCGAUGCAAAAACUUCA	NW_013185660.1
hsa-miR-190a-5p	TGATATGTTTGATATATTAGGT	UGCAGGCCUCUGUGUGAUAUGUUUGAUAUAUUAGGUUGUUAUUUAAUCCAACUAUAUAUCAAACAUAUUCCUACAGUGUCUUGCC	NW_013185678.1
mmu-miR-205-5p	TCCTTCATTCCACCGGAGTCTG	CUCUUGUCCUUCAUUCCACCGGAGUCUGUCUUAUGCCAACCAGAUUUCAGUGGAGUGAAGCUCAGGAG	NW_013185757.1
gga-miR-9-5p	TCTTTGGTTATCTAGCTGTATGA	GGGUUGGUUGUUAUCUUUGGUUAUCUAGCUGUAUGAGUGGUGUCGAUUCUUCAUAAAGCUAGAUAACCGAAAGUAAAAAUAACCCC	NW_013185996.1
ggo-miR-92	TATTGCACTTGTCCCGGCCTGT	CUUUCUACACAGGUUGGGAUCGGUUGCAAUGCUGUGUUUCUGUAUGGUAUUGCACUUGUCCCGGCCUGUUGAGUUUGG	NW_013185875.1
ssc-let-7i-5p	TGAGGTAGTAGTTTGTGCT	CUGGCUGAGGUAGUAGUUUGUGCUGUUGGUCGGGUUGUGACAUUGCCCGCUGUGGAGAUAACUGCGCAAGCUACUGCCUUGCUAG	NW_013185658.1
aca-miR-7-2-3p	CAACAAATCGCAGTCTACCAT	UGUUGGCCUAGUUCUGUGUGGAAGACUAGUGAUUUUGUUGUUUUUAGAUAACUAAAUUGACAACAAAUCGCAGUCUACCAUAUGGCACAGGCCAUAACCUCU	NW_013185850.1
xtr-miR-199a-3p	TACAGTAGTCTGCACATTGGTT	AAGAACCUGCUCCGUCGCCCCAGUGUUCAGACUACCUGUUCAGGACAAUGCUGUUGUACAGUAGUCUGCACAUUGGUUAGACUGGGCAUGGGACAG	NW_013185760.1
cgr-miR-21-5p	TAGCTTATCAGACTGATGTTGA	UGUACCACCUUGUCGGGUAGCUUAUCAGACUGAUGUUGACUGUUGAAUCUCAUGGCAACAGCAGUCGAUGGGCUGUCUGACAUUUUGGUAUC	NW_013185892.1
oan-miR-19b-3p	TGTGCAAATCCATGCAAAACTGA	AGUUUUGCAGGUUUGCAUCCAGCUGUAUGGUACUCUGCUGUGCAAAUCCAUGCAAAACUGA	NW_013185875.1
xla-miR-214-5p	GCCTGTCTACACTTGCTGTGC	GCCUGUCUACACUUGCUGUGCAGAACAUCCUCUCACCUGUACAGCAGGCACAGACAGGCAG	NW_013185760.1
gga-miR-205a	TCCTTCATTCCACCGGAGTCTG	GACAAUCCAUGGGUUCUGUUGUCCUUCAUUCCACCGGAGUCUGUCUCGUACCUAACCAGAUUUCAGUGGAGUGAAGCACAAGAGACAUGGAGAUGA	NW_013185757.1
gga-miR-29c-5p	CCGATTTCTCTTGGTGTTCAG	UCUCUUACACAGGCUGACCGAUUUCUCUUGGUGUUCAGAGUCUCAGUUUCUGUCUAGCACCAUUUGAAAUCGGUUAUGAUGUAGGGGGA	NW_013185757.1
ipu-miR-222a	TGCTCAGTAGTCAGTGTAGATC	UGCUCAGUAGUCAGUGUAGAUCCUGUGUCACAAUCAGCAGCUACAUCUGGCUACUGGGUCUC	NW_013185698.1
gga-miR-34a-5p	TGGCAGTGTCTTAGCTGGTTGTT	GCCAGCUGUGAGUGUUUCUUUGGCAGUGUCUUAGCUGGUUGUUGUGAGCAAUAGUUAAGGAAGCAAUCAGCAAGUAUACUGCCCUAGAAGUGCUACACAUUGUUGGGCC	NW_013185820.1
ssc-miR-190a	TGATATGTTTGATATATTAGG	GGCCUCUGUGUGAUAUGUUUGAUAUAUUAGGUUGUUAUUUAAUCCAACUAUAUAUCAAACAUAUUCCUACAGUGUCUUGCCC	NW_013185678.1
aca-let-7c-3-3p	CTGTACAACCTCCTAGCTTTCC	GCAUCCAGGUUGAGGUAGUAGGUUGUAUGGUUUAGAAUUACACCAAGGGAGAUAACUGUACAACCUCCUAGCUUUCCUUGGGUCUUGCACA	NW_013185736.1
mml-miR-190a-5p	TGATATGTTTGATATATTAGGT	UGCAGGCCUCUGUGUGAUAUGUUUGAUAUAUUAGGUUGUUAUUUAAUCCAACUAUAUAUCAAACAUAUUCCUACAGUGUCUUGCC	NW_013185678.1
lca-miR-19a	TGTGCAAATCTATGCAAAACTGA	GCAGUCCUCUGUUAGUUUUGCAUAGUUGCACUACAAGAAGAAUGUAGUUGUGCAAAUCUAUGCAAAACUGAUGGUGGCCUGC	NW_013185875.1
gga-miR-458a-3p	ATAGCTCTTTGAATGGTACTGC	AGCAGAGCCGCGGCCGUGGUGCAGAUGGCAGCGCCAUUUUCAGAGCUAUAAACAGCGUCAUUGUCAUAGCUCUUUGAAUGGUACUGCCAUAUGUACUGGAAAAACAGCAUCUAUGC	NW_013185683.1
gga-miR-142-3p	TGTAGTGTTTCCTACTTTATGG	GACAGUGCAGUCACCCAUAAAGUAGAAAGCACUACUAAACAGCACUGCAGGGUGUAGUGUUUCCUACUUUAUGGAUGAGUGUACUGUG	NW_013185753.1
mmu-miR-19a-3p	TGTGCAAATCTATGCAAAACTGA	GCAGCCCUCUGUUAGUUUUGCAUAGUUGCACUACAAGAAGAAUGUAGUUGUGCAAAUCUAUGCAAAACUGAUGGUGGCCUGC	NW_013185875.1
chi-miR-18a-5p	TAAGGTGCATCTAGTGCAGATAG	GCUUUUUGUUCUAAGGUGCAUCUAGUGCAGAUAGUGAAGUAGAUUAGCAUCUACUGCCCUAAGUGCUCCUUCUGGCAUAAGAAGUUAUG	NW_013185875.1
lla-miR-30c	TGTAAACATCCTACACTCTCAGC	AGAUACUGUAAACAUCCUACACUCUCAGCUGUGGAAAGUAAGAAAGCUGGGAGAAGGCUGUUUACUCUUUCU	NW_013185662.1
oha-miR-338-3p	TCCAGCATCAGTGATTTTGTTGA	CCGUCAACAAUAUCCUGGUGCUGAGUGAGUGGCACUCGGAGACUCCAGCAUCAGUGAUUUUGUUGAAGAGGGGG	NW_013185890.1
gga-miR-29a-5p	CTGATTTCTTTTGGTGTTCAGA	ACCCCUUUAGAGGAUGACUGAUUUCUUUUGGUGUUCAGAGUCAAUAAUAUUUUCUAGCACCAUUUGAAAUCGGUUAUAGUGAUUGGGGA	NW_013185724.1
ocu-let-7a-5p	TGAGGTAGTAGGTTGTATAGTT	UGAGGUAGUAGGUUGUAUAGUUUAGAAUUACAUCAAGGGAGAUAACUGUACAACCUCCUAGCUUUCC	NW_013185736.1
efu-miR-199	TACAGTAGTCTGCACATTGGTTA	ACUCCGUCUACCCAGUGUUUAGACUAUCUGUUCAGGACUCCCAAAUUGUACAGUAGUCUGCACAUUGGUUAGGCUGGCUGG	NW_013185903.1
oha-let-7b-3p	CTATACAACCTACTGCCTTCC	CAGCAGGGUGAGGUAGUAGGUUGUGUGGUUUCAGGGUAGUAAUUUUGCCCCAAUCAGGAGUUAACUAUACAACCUACUGCCUUCCUUGAGGA	NW_013185718.1
hsa-miR-301a-5p	GCTCTGACTTTATTGCACTACT	ACUGCUAACGAAUGCUCUGACUUUAUUGCACUACUGUACUUUACAGCUAGCAGUGCAAUAGUAUUGUCAAAGCAUCUGAAAGCAGG	NW_013185859.1
ssc-miR-9-1	TCTTTGGTTATCTAGCTGTATGA	CGGGGUUGGUUGUUAUCUUUGGUUAUCUAGCUGUAUGAGUGGUGUGGAGUCUUCAUAAAGCUAGAUAACCGAAAGUAAAAAUAACCCCA	NW_013185996.1
mmu-miR-17-5p	CAAAGTGCTTACAGTGCAGGTAG	GUCAGAAUAAUGUCAAAGUGCUUACAGUGCAGGUAGUGAUGUGUGCAUCUACUGCAGUGAGGGCACUUGUAGCAUUAUGCUGAC	NW_013185875.1
bta-miR-21-5p	TAGCTTATCAGACTGATGTTGACT	UGUCGGGUAGCUUAUCAGACUGAUGUUGACUGUUGAAUCUCAUGGCAACAGCAGUCGAUGGGCUGUCUGACA	NW_013185892.1
ptr-miR-107	AGCAGCATTGTACAGGGCTATCA	CUCUCUGCUUUCAGCUUCUUUACAGUGUUGCCUUGUGGCAUGGAGUUCAAGCAGCAUUGUACAGGGCUAUCAAAGCACAGA	NW_013185654.1
chi-miR-17-3p	ACTGCAGTGAAGGCACTTGTAGCA	GUCAGAAUAAUGUCAAAGUGCUUACAGUGCAGGUAGUGAUUUGUGCAUCUACUGCAGUGAAGGCACUUGUAGCAUUAUGGUGAC	NW_013185875.1
mml-miR-142-3p	TGTAGTGTTTCCTACTTTATGGA	GACAGUGCAGUCACCCAUAAAGUAGAAAGCACUACUAACAGCACUGGAGGGUGUAGUGUUUCCUACUUUAUGGAUGAGUGUACUGUG	NW_013185753.1
mdo-miR-103-2-5p	AGCTTCTTTACAGTGCTGCCTTG	CUUGGUGCUUUCAGCUUCUUUACAGUGCUGCCUUGUUGCAUUGAUGUCAAGCAGCAUUGUACAGGGCUAUGAAAGAACCAAGAU	NW_013185704.1
ssc-miR-490-3p	CAACCTGGAGGACTCCATGCTG	UUGUUCGACACCAUGGAUCCCCAGGUGGGUCACGUUUCAAGAUACACCAACCUGGAGGACUCCAUGCUGUUGAGCUGUU	NW_013185665.1
ssa-miR-455-3p	GCAGTCCATGGGCATATACACT	UAUGUGCCCUUGGACUACAUCGUGGAAGGCAGCACCAUGCAGUCCAUGGGCAUAUACACU	NW_013185708.1
tgu-miR-1-1-5p	ACATACTTCTTTATATGCCCATA	GACAUACUUCUUUAUAUGCCCAUAUGAACCUGGCAAGCUAUGGAAUGUAAAGAAGUAUGUAUUUCAGGUGGG	NW_013185749.1
bta-miR-7	TGGAAGACTAGTGATTTTGTTGTT	UGGAUGUUGGUCUAGUUCUGUGUGGAAGACUAGUGAUUUUGUUGUUUUUAGAUAACUGAAUCGACAACAAAUCACAGUCUGCCAUAUGGCACAGGCCAUGCCUCUACAG	NW_013185850.1
tni-miR-199	CCCAGTGTTCAGACTACCTGTTC	CCGCCUGCCCAGUGUUCAGACUACCUGUUCAGGAAGUAGUGGUUGUACAGUAGUCUGCACAUUGGUUAGGCUG	NW_013185903.1
bta-miR-30a-5p	TGTAAACATCCTCGACTGGAAGCT	CUGUAAACAUCCUCGACUGGAAGCUGUGAGGCUGCAGAAAGGCUUUCAGUCGGAUGUUUGCAGCUGC	NW_013185662.1
aca-let-7d-3p	CTATACAACCTGCTGCCTTTC	GUGGGCUCCUAGGAAGAGGUAGUAGGUUGCAUAGUUUUAGGGCAGUGGUUUUGCCCAAAAGGAGUUAACUAUACAACCUGCUGCCUUUCUUAGGGCU	NW_013185740.1
mmu-miR-125b-1-3p	ACGGGTTAGGCTCTTGGGAGCT	UGCGCUCCCCUCAGUCCCUGAGACCCUAACUUGUGAUGUUUACCGUUUAAAUCCACGGGUUAGGCUCUUGGGAGCUG	NW_013185736.1
ocu-miR-218-5p	TTGTGCTTGATCTAACCATGTG	UUGUGCUUGAUCUAACCAUGUGGUUGCGAGGUAUGAGUAAAACAUGGUUCCGUCAAGCACCAUG	NW_013185655.1
aca-miR-20a-5p	TAAAGTGCTTATAGTGCAGGTA	CCUGUAGCACUAAAGUGCUUAUAGUGCAGGUAGUGAUUAAUAAUCUACUGCAUUACGAGCACUUAAAGUACUGCUAGCUGUA	NW_013185875.1
efu-miR-9277	GGTTCGAATCCTGCCGACTACGC	UCGUGGCCGAGUGGUUAAGGCGAUGGACUUGAAAUCCAUUGGGGUCUCCCCGCGCAGGUUCGAAUCCUGCCGACUACGCAGUUACGCUU	NW_013185690.1
gga-miR-302d	TAAGTGCTTCCATGTTTTAGTTG	CCUCAACUUUAACAUGGAGGUACUUGCUGGACACCUGAAAAAGUAAGUGCUUCCAUGUUUUAGUUGUGG	NW_013185723.1
gga-miR-32-3p	AATTTAGTGTGTGCGATACT	GGAGAUAUUGCACAUUACUAAGUUGCAUGUUGUCACGGCCUCAGUGCAAUUUAGUGUGUGCGAUACUUUC	NW_013185911.1
sla-miR-34a	TGGCAGTGTCTTAGCTGGTTGT	GGCCGGCUGUGAGUGUUUCUUUGGCAGUGUCUUAGCUGGUUGUUGUGAGCAAUAGUGAAGGAAGCAAUCAGCAAGUAUACUGCCCUAGAAGUGCUGCACGUUGUGGGGCCC	NW_013185820.1
hsa-miR-92a-3p	TATTGCACTTGTCCCGGCCTGT	CUUUCUACACAGGUUGGGAUCGGUUGCAAUGCUGUGUUUCUGUAUGGUAUUGCACUUGUCCCGGCCUGUUGAGUUUGG	NW_013185875.1
aca-miR-135-2-3p	ATGTAGGGATGGAAGCCATGAA	UAAAUUCACUCUAGUGUUUUAUGGCUUUUUAUUCCUAUGUGAUAGUAAUAAAGUCUCAUGUAGGGAUGGAAGCCAUGAAAUACAUUGUGAAAAA	NW_013185706.1
ppa-miR-19b	TGTGCAAATCCATGCAAAACTGA	CACUGUUCUAUGGUUAGUUUUGCAGGUUUGCAUCCAGCUGUGUGAUAUUCUGCUGUGCAAAUCCAUGCAAAACUGACUGUGGUAGUG	NW_013185875.1
ggo-miR-20a	TAAAGTGCTTATAGTGCAGGTA	GUAGCACUAAAGUGCUUAUAGUGCAGGUAGUGUUUAGUUAUCUACUGCAUUAUGAGCACUUAAAGUACUGC	NW_013185875.1
cgr-miR-27b-3p	TTCACAGTGGCTAAGTTCTGC	AACAAGGUGCAGAGCUUAGCUGAUUGGUGAACAGUGAUUGGUUUCCGCUUUGUUCACAGUGGCUAAGUUCUGCACCUGAAGA	NW_013185905.1
eca-miR-148a	TCAGTGCACTACAGAACTTTGT	GAGGCAAAGUUCUGAGACACUCCGACUCUGAAUAUGAUAGAAGUCAGUGCACUACAGAACUUUGUCUC	NW_013185661.1
fru-miR-124	TAAGGCACGCGGTGAATGCCAA	GGUUGUGUCUCUCCGUGUUCACAGCGGACCUUGAUUUAAUGUCUUACAAUUAAGGCACGCGGUGAAUGCCAAGAGAU	NW_013185728.1
sla-miR-128	TCACAGTGAACCGGTCTCTTTT	UGAGCUGUUGGAUUCGGGGCCGUAGCACUGUCUGAGAGGUUUACAUUUCUCACAGUGAACCGGUCUCUUUUUCAGCUGCUUC	NW_013185731.1
aja-let-7i	CTGCGCAAGCTACTGCCTTGCT	CUGGCUGAGGUAGUAGUUUGUGCUGUUGGUCGGGUUGUGACAUUGCCCGCUGUGGAGAUAACUGCGCAAGCUACUGCCUUGCUAG	NW_013185658.1
gga-miR-7463-3p	ATTACTTTCAATGGGACTAAGT	UGAGUCUCCUUGAAAGUAAUGGCAUGUGAUUGCUUACCCCAUUACUUUCAAUGGGACUAAGU	NW_013185703.1
ola-let-7a-5p	TGAGGTAGTAGGTTGTATAGT	AGACUGUCCUUUGGGGUGAGGUAGUAGGUUGUAUAGUUUUAGGGGUCAUGCCCUUCCUGUCAGAUAACUAUACAACUUACUGUCUUUCCUAAAGUGGCU	NW_013185718.1
aca-miR-34b-5p	TGGCAGTGTCTTAGCTGGTTG	UCUUUGGCAGUGUCUUAGCUGGUUGUUGUGCGCAGUGAUUGAGGAAGCAAUCAGCAAGAAUACUGCCCCAGA	NW_013185820.1
ipu-miR-9	TCTTTGGTTATCTAGCTGTATGA	UCUUUGGUUAUCUAGCUGUAUGAGUUAUGAAAUAUCAUAAAGCUAGAGAACCGAAAGU	NW_013185934.1
xla-miR-142	CATAAAGTAGAAAGCACTAC	CAGUGCAGCCACCCAUAAAGUAGAAAGCACUACUAGACAGGACUGAACGCUGUAGUGUUUCCUACUUUAUGGAUGAGUGUACUGGG	NW_013185753.1
ocu-miR-365-3p	TAATGCCCCTAAAAATCCTTAT	AGGGACUUUCAGGGGCAGCUGUGUUUCCUGACUCAGUCAUAAUGCCCCUAAAAAUCCUUAU	NW_013185685.1
tgu-miR-30d-5p	TGTAAACATCCCCGACTGGAAGCT	GCUGUAAACAUCCCCGACUGGAAGCUGUACCUGCUCCAGCUUUCAGUCAGAUGUUUGCUGCACCUGGCUAUG	NW_013185795.1
sha-miR-181a-5p	AACATTCAACGCTGTCGGT	UUUUUUGAGGUUGCUUCAGUGAACAUUCAACGCUGUCGGUGAGUUUGGAAUUAAAAUGAAAACCAUCGACCGUUGAUUGUACCCUACAGCUAACCGAC	NW_013185767.1
cgr-let-7d-5p	AGAGGTAGTAGGTTGCATAGTT	GCUCCUAGGAAGAGGUAGUAGGUUGCAUAGUUUUAGGGCAGGGAUUUUGCCCACAAGGAGGUAACUAUACGACCUGCUGCCUUUCUUAGGGCCUU	NW_013185740.1
mmu-miR-181b-5p	AACATTCATTGCTGTCGGTGGGTT	AGGUCACAAUCAACAUUCAUUGCUGUCGGUGGGUUGAACUGUGUAGAAAAGCUCACUGAACAAUGAAUGCAACUGUGGCC	NW_013185767.1
mml-miR-126	TCGTACCGTGAGTAATAATGCG	CGCUGGUGAUGGGACAUUAUUACUUUUGGUACGCGCUGUGACACUUCAAACUCGUACCGUGAGUAAUAAUGCGCUGUCCACAGCA	NW_013185748.1
tgu-miR-26-5p	TTCAAGTAATCCAGGATAGGCT	UGUGGCCUGGUUCAAGUAAUCCAGGAUAGGCUGUAUCCAUUCUAACUCGCCUAUUCUUGGUUACUUGCACUG	NW_013185705.1
mdo-miR-205b-5p	GCTTCACTCCACTGAAATCTGA	GCUUCACUCCACUGAAAUCUGAUUAGAUAUGAGACAGACUCCGGUGGAAUGAAGGACA	NW_013185757.1
mdo-miR-1805-3p	TGTATTGGAACACTACAGCTCC	AGUUGUAGCCUUUCAAACAGAGCUCUGCAUGUACACACCUGUAUUGGAACACUACAGCUCC	NW_013185695.1
ocu-miR-133a-3p	TTTGGTCCCCTTCAACCAGCTGT	AGCUGGUAAAAUGGAACCAAAUCGCCUCUUCAAUGGAUUUGGUCCCCUUCAACCAGCUGU	NW_013185713.1
ppy-miR-218	TTGTGCTTGATCTAACCATGT	GUGAUAAUGUAGCGAGAUUUUCUGUUGUGCUUGAUCUAACCAUGUGGUUGCGAGGUAUGAGUAAAACAUGGUUCCGUCAAGCACCAUGGAACGUCACGCAGCUUUCUACA	NW_013185655.1
chi-miR-7-5p	TGGAAGACTAGTGATTTTGTTGTT	UUAUACAGAGCCUGUAGAAAAUGUAGAAGAUUCAGUGGAUGUUGGUCUAGUUCUGUGUGGAAGACUAGUGAUUUUGUUGUUUUUAGAUAACUGAAUCGACAACAAAUCACAGUCUGCCAUAUGGCACAGGCCAUGCCUCUACAGGAC	NW_013185850.1
lla-miR-29a	CTAGCACCATCTGAAATCGGTT	AUGACUGAUUUCUUUUGGUGUUCAGAGUCAAUAUAAUUUUCUAGCACCAUCUGAAAUCGGUUAU	NW_013185724.1
gga-miR-206	TGGAATGTAAGGAAGTGTGTGG	GAGAUGACAUGCUUCUUUAUAUCCCCAUAUGGAUUAGGCUGCUAUGGAAUGUAAGGAAGUGUGUGGUUUCAGGGAG	NW_013185717.1
aca-miR-202-5p.2	TAAAGAGGCATACGGCATGGGA	CUCAUUGUUCCUUUUUCCUAUGCAUAUACUUCUUUGAGAAUCUGAUCUAAAGAGGCAUACGGCAUGGGAAAAUGGGGCAAUUGAGGUA	NW_013185654.1
efu-miR-9-5p	TCTTTGGTTATCTAGCTGTATGAGT	UUGGUUGUUAUCUUUGGUUAUCUAGCUGUAUGAGUGGUGUGGAGUCUUCAUAAAGCUAGAUAACCGAAAGUAAAAAUAACCC	NW_013185996.1
tgu-miR-103-5p	AGCTTCTTTACAGTGCTGCCTTGT	UUCAGCUUCUUUACAGUGCUGCCUUGUUGCAUUCAUGUCAAGCAGCAUUGUACAGGGCUAUGAAAGAGCAGAG	NW_013185704.1
gga-miR-9-4-3p	ATAAAGCTAGATAACCGAAAGTA	GGGUUGGUUGUUAUCUUUGGUUAUCUAGCUGUAUGAGUGGUGUCGAUUCUUCAUAAAGCUAGAUAACCGAAAGUAAAAAUAACCCC	NW_013185996.1
ggo-miR-107	AGCAGCATTGTACAGGGCTATCA	CUCUCUGCUUUCAGCUUCUUUACAGUGUUGCCUUGUGGCAUGGAGUUCAAGCAGCAUUGUACAGGGCUAUCAAAGCACAGA	NW_013185654.1
ocu-miR-137-3p	TTATTGCTTAAGAATACGCGTAGT	ACGGGUAUUCUUGGGUGGAUAAUACGGAUUACGUUGUUAUUGCUUAAGAAUACGCGUAGU	NW_013185732.1
gga-miR-138-2-3p	TATTTCACTACACCAGGGTT	GUUGCUGCAGCUGGUGUUGUGAAUCAGGCCGACGGCAAGCGCUUCCUACUAUCCGGCUAUUUCACUACACCAGGGUUGCAUCA	NW_013185791.1
mdo-let-7f-5p	TGAGGTAGTAGATTGTATAGTT	UCAGAGUGAGGUAGUAGAUUGUAUAGUUGUGGGGUAGUGAUUUUACCCUGUUCAGGAGAUAACUAUACAAUCUAUUGCCUUCCCUGA	NW_013185740.1
cgr-miR-29a-5p	ACTGATTTCTTTTGGTGTTCAGAG	UUAGAGGAUGACUGAUUUCUUUUGGUGUUCAGAGUCAAUAGAAUUUUCUAGCACCAUCUGAAAUCGGUUAUAAUGAUU	NW_013185724.1
ocu-miR-214-5p	TGCCTGTCTACACTTGCTGTGC	UGCCUGUCUACACUUGCUGUGCAGAACAUCCGCUCACCUGUACAGCAGGCACAGACAGGCAGU	NW_013185760.1
gga-miR-363-3p	AATTGCACGGTATCCATCTGTAA	GUAAGCUUUGUUUUGCUGUUGUCGGGUGGAUCACGAUGCAAUUUUGAUUAGUUUAGUAGGAGAAAAAUUGCACGGUAUCCAUCUGUAAACCGCAAGACCUUCAUCCG	NW_013185711.1
ssc-miR-32	TATTGCACATTACTAAGTTGC	GGAGAUAUUGCACAUUACUAAGUUGCAUGUUGUCACGGCCUCAGUGCAAUUUAGUGUGUGUGAUAUUUUC	NW_013185911.1
mmu-let-7i-5p	TGAGGTAGTAGTTTGTGCTGTT	CUGGCUGAGGUAGUAGUUUGUGCUGUUGGUCGGGUUGUGACAUUGCCCGCUGUGGAGAUAACUGCGCAAGCUACUGCCUUGCUAG	NW_013185658.1
ssa-miR-221-3p	ACCTAGCATACAATGTAGATTTC	ACCUAGCAUACAAUGUAGAUUUCUGUGUGGUUUAAACUACAGCUACAUUGUCUGCUGGGUUU	NW_013185698.1
ppy-miR-24-3p	TGGCTCAGTTCAGCAGGAACAG	CUCCGGUGCCUACUGAGCUGAUAUCAGUUCUCAUUUUACACACUGGCUCAGUUCAGCAGGAACAGGAG	NW_013185905.1
mmu-miR-9-5p	TCTTTGGTTATCTAGCTGTATGA	CGGGGUUGGUUGUUAUCUUUGGUUAUCUAGCUGUAUGAGUGGUGUGGAGUCUUCAUAAAGCUAGAUAACCGAAAGUAAAAAUAACCCCA	NW_013185996.1
mmu-miR-18a-3p	ACTGCCCTAAGTGCTCCTTCTG	UGCGUGCUUUUUGUUCUAAGGUGCAUCUAGUGCAGAUAGUGAAGUAGACUAGCAUCUACUGCCCUAAGUGCUCCUUCUGGCAUAAGAAGUUAUGUC	NW_013185875.1
oar-miR-148a	TCAGTGCACTACAGAACTTTGT	GAGGCAAAGUUCUGAGACACUCCGACUCUGAAUAUGAUAGAAGUCAGUGCACUACAGAACUUUGUCUC	NW_013185661.1
aca-miR-137a	TTATTGCTTAAGAATACGCGTAG	AGCUUCCUGACUCUCUUCGGUGACGGGUAUUCUUGGGUGGAUAAUACGGAUUACGUUGUUAUUGCUUAAGAAUACGCGUAGUCGAGGAGAGUACUCGC	NW_013185732.1
gga-miR-15a	TAGCAGCACATAATGGTTTGT	CCUUGGCAUAACGUAGCAGCACAUAAUGGUUUGUGGGUUUUGAAAAGGUGCAGGCCAUAUUGUGCUGCCUCAAAAAUACAAGG	NW_013185688.1
gga-miR-30a-5p	TGTAAACATCCTCGACTGGAAG	GCGACUGUAAACAUCCUCGACUGGAAGCUGUGAAGCAGCAGAUGGGGCUUUCAGUCGGAUGUUUGCAGCUGC	NW_013185662.1
oan-miR-7-5p	TGGAAGACTAGTGATTTTGTTGT	GCCUGUAGAAUAUAUAGAAGAUUUCAGUGGACGUUGGUCUAGUUCUGUGUGGAAGACUAGUGAUUUUGUUGUUUGUAGAUAACUAAAUCGACAACAAAUCGCAGUCUGCCAUAUGGCACAGACCAUGCCUCUACAGGAC	NW_013185850.1
tgu-miR-29b-1-5p	CTGGTTTCATATGGTGGTTTAGA	CUGGUUUCAUAUGGUGGUUUAGAUUUAACUAUUCAUUGUCUAGCACCAUUUGAAAUCAGUGUUCUUGGAGG	NW_013185724.1
xla-miR-124-5p	CGTGTTCACAGCGGACCTTGAT	CGUGUUCACAGCGGACCUUGAUUUAAAUGUCCAUACAAUUAAGGCACGCGGUGAAUGCCA	NW_013185728.1
gga-miR-1388a-3p	ATCTCAGGTTCGTCAGCCCATG	GCGAGGGGCACCUCGAGGACUGUCUAACCUGAGAAUGGUGAAACAUGAGGGUCAAUCUCAGGUUCGUCAGCCCAUGAGAUGCCUUCUC	NW_013185749.1
rno-miR-204-3p	GCTGGGAAGGCAAAGGGACGTT	GGCUACAGCCCUUCUUCAUGUGACUCGUGGACUUCCCUUUGUCAUCCUAUGCCUGAGAAUAUAUGAAGGAGGCUGGGAAGGCAAAGGGACGUUCAAUUGUCAUCACUGGC	NW_013185824.1
mdo-miR-7	TGGAAGACTAGTGATTTTGTTG	UUGGCCUAGUUCUGUGUGGAAGACUAGUGAUUUUGUUGUUUUUAGAUAACUAAAACGACAACAAAUCACAGUCUGCC	NW_013185850.1
mml-miR-137-3p	TTATTGCTTAAGAATACGCGTAG	GGUCCUCUGACUCUCUUCGGUGACGGGUAUUCUUGGGUGGAUAAUACGGAUUACGUUGUUAUUGCUUAAGAAUACGCGUAGUCGAGGAGAGUACCAGCGGCA	NW_013185732.1
oan-miR-10b-3p	AGATTCGATTCTAGGGGAAT	GAAUAUUAUUACGUUGUCUAUAUAUACCCUGUAGAACCGAAUUUGUGUGGUAUUCACAUAGUCACAGAUUCGAUUCUAGGGGAAUAUAUGGUCGAUGCAAAAACUUC	NW_013185660.1
ggo-miR-301a	CAGTGCAATAGTATTGTCAAAGC	UCUGACUUUAUUGCACUACUGUACUUUACAGCUAGCAGUGCAAUAGUAUUGUCAAAGC	NW_013185859.1
oha-miR-199a-5p	CCCAGTGTTCGGACTACCTGTTC	UCUGCCCAGUGUUCGGACUACCUGUUCAGGACUACGAGAUUGUACAGUAGUCUGCACAUUGGUUAGGCUGGGC	NW_013185903.1
ppy-miR-17-3p	ACTGCAGTGAAGGCACTTGT	GUCAGAAUAAUGUCAAAGUGCUUACAGUGCAGGUAGUGAUACGUGCAUCUACUGCAGUGAAGGCACUUGUAGCAUUAUGGUGAC	NW_013185875.1
mmu-let-7b-5p	TGAGGTAGTAGGTTGTGTGGTT	GCAGGGUGAGGUAGUAGGUUGUGUGGUUUCAGGGCAGUGAUGUUGCCCCUCCGAAGAUAACUAUACAACCUACUGCCUUCCCUGA	NW_013185718.1
age-miR-19a	TGTGCAAATCTATGCAAAACTGA	GCAGUCCUCUGUUAGUUUUGCAUAGUUGCACUACAAGAAGCAUGUAGUUGUGCAAAUCUAUGCAAAACUGAUGGUGGCCUGC	NW_013185875.1
mml-miR-19b	TGTGCAAATCCATGCAAAACTGA	CACUGUUCUAUGGUUAGUUUUGCAGGUUUGCAUCCAGCUGUGUGAUAUUCUGCUGUGCAAAUCCAUGCAAAACUGACUGUGGUAGUG	NW_013185875.1
ptr-miR-92	TATTGCACTTGTCCCGGCCTGT	CUUUCUACACAGGUUGGGAUCGGUUGCAAUGCUGUGUUUCUGUAUGGUAUUGCACUUGUCCCGGCCUGUUGAGUUUGG	NW_013185875.1
mml-miR-153-3p	TTGCATAGTCACAAAAGTGA	AGCGGUGGCCAGUGUCAUUUUUGUGAUGUUGCAGCUAGUAAUAUGAGCCCAGUUGCAUAGUCACAAAAGUGAUCAUUGGAAACUGUG	NW_013185726.1
age-miR-21	TAGCTTATCAGACTGATGTTGA	UGUCGGGUAGCUUAUCAGACUGAUGUUGACUGUUGAAUCUCAUGGCAACACCAGUCGAUGGGCUGUCUGACA	NW_013185892.1
tch-miR-100-5p	AACCCGTAGATCCGAACTTGTG	AACCCGUAGAUCCGAACUUGUGGUGAUAGUCCACACAAGCUUGUGUCUAUAGGUCU	NW_013185736.1
lla-miR-34a	TGGCAGTGTCTTAGCTGGTTGT	GGCCAGCUGUGAGUGUUUCUUUGGCAGUGUCUUAGCUGGUUGUUGUGAGCAAUAGUGAAGGAAGCAAUCAGCAAGUAUACUGCCCUAGAAGUGCUGCACGUUGUGGGGCCC	NW_013185820.1
lla-miR-7	TGGAAGACTAGTGATTTTGTT	UUGGAUGUUGGCCUAGUUCUGUGUGGAAGACUAGUGAUUUUGUUGUUUUUAGAUAACUAAAUCGACAACAAAUCACAGUCUGCCAUAUGGCACAGGCCAUGCCUCUACAG	NW_013185850.1
oha-miR-375-3p	TTTGTTCGTTCGGCTCGCGTTA	CUGGGCUUGCCUGGCGUCGAGCCCCACGCACAAGACCUGAUGUGAACGUUUUGUUCGUUCGGCUCGCGUUAGGCAGGUCCAG	NW_013185731.1
ppa-miR-7	TGGAAGACTAGTGATTTTGTT	UUGGAUGUUGGCCUAGUUCUGUGUGGAAGACUAGUGAUUUUGUUGUUUUUAGAUAACUAAAUCGACAACAAAUCACAGUCUGCCAUAUGGCACAGGCCAUGCCUCUACAG	NW_013185850.1
ssc-miR-214-5p	TGCCTGTCTACACTTGCTGTGC	GGCCUGGCUGGACGGAGUUGUCAUGUGUCUGCCUGUCUACACUUGCUGUGCAGAACAUCCGCUCACCUGUACAGCAGGCACAGACAGGCAGUCACAUGACAACCCAGCCU	NW_013185760.1
cfa-miR-10b	CCCTGTAGAACCGAATTTGTGT	GUAACGUUGUCUAUAUAUACCCUGUAGAACCGAAUUUGUGUGGUAUCCACAUAGUCACAGAUUCGAUUCUAGGGGAAUAUAUGGUCGAUGCAAAAACUUCA	NW_013185660.1
aca-miR-1805-5p	AGTTGTAGTCTTTCAAACAGAG	GGAACAUUCUAGGAGUUGUAGUCUUUCAAACAGAGCUUUGCAAGUACAUACCUGUAUUGGAACACUACAGCUCCAGGAACUUUC	NW_013185695.1
ppy-miR-29b	TAGCACCATTTGAAATCAGT	CUUCUGGAAGCUGGUUUCACAUGGUGGCUUAGAUUUUUCCAUCUUUGUAUCUAGCACCAUUUGAAAUCAGUGUUUUAGGAG	NW_013185757.1
gga-let-7g-3p	CTGTACAGGCCACTGCCTTGCC	AGGCUGAGGUAGUAGUUUGUACAGUUUGAGGGUCUAUGAUACCACCCGGUACAGGAGAUAACUGUACAGGCCACUGCCUUGCC	NW_013185786.1
tgu-miR-99-3p	CAAGCTCGCTTCTATGGGTCT	AAUUGGCAUAAACCCGUAGAUCCGAUCUUGUGUUGAAACGCACUGCACAAGCUCGCUUCUAUGGGUCUGUG	NW_013185707.1
aca-miR-1a-2-5p	ACATACTTCTTTATATGCCC	UUACCUGCUUGAGUGACAUACUUCUUUAUAUGCCCAUAUGAACCUGGCAAACUAUGGAAUGUAAAGAAGUAUGUAUUUCAGGUAUGGACC	NW_013185749.1
oha-miR-1397-5p	TGCATTGCGACGGGTTACATCA	ACUUUCUGACAAAAUGCGAUGUGUGCAUUGCAUUGCGACGGGUUACAUCACUGGUCAUAACAUGAUGUAACCCAACGCAGCAUGAUGUAAGCAUCGUGAUACAUUGGAGGUUUAAAGA	NW_013185746.1
aca-miR-455-5p	TATGTGCCCTTGGACTACATCG	UCCCUGGCGUGGGGGUAUGUGCCCUUGGACUACAUCGUGGGAGCCAGCACCAUGCAGUCCAUGGGCAUAUACACUUGCCUCAAGGUUUAUUU	NW_013185708.1
gga-miR-1784b-3p	TGATTTCAATAAGAGCAGAATT	UUCUGCUCCUAUUUAAGUCAAUGGCAGAACUCUCACUGAUUUCAAUAAGAGCAGAAUU	NW_013185659.1
ipu-let-7b	TGAGGTAGTAGGTTGTGTGGT	UGAGGUAGUAGGUUGUGUGGUUUCAGGGUAGUGAUUUUGCCCCAUCAGGAGUUAACUAUACAACCUACUGCCUUCCC	NW_013185718.1
lla-miR-107	AGCAGCATTGTACAGGGCTATCA	CUCUCUGCUUUCAGCUUCUUUACAGUGUUGCCUUGUGGCAUGGAGUUCAAGCAGCAUUGUACAGGGCUAUCAAAGCACAGA	NW_013185654.1
ssc-miR-7-3p	CAACAAATCACAGTCTGCCATA	UGGAUGUUGGUCUAGUUCUGUGUGGAAGACUAGUGAUUUUGUUGUUUUUAGAUAACUAAAUCGACAACAAAUCACAGUCUGCCAUAUGGCACAGGCCAUGCCUCUACAG	NW_013185850.1
chi-miR-19a	TGTGCAAATCTATGCAAAACTGA	GCAGUCCUCUGUUAGUUUUGCAUAGUUGCACUACAAGAAGAAUGUAGUUGUGCAAAUCUAUGCAAAACUGAUGGUGGCCUGC	NW_013185875.1
tgu-miR-301-5p	GCTCTGACTTTATTGCACTACT	AGUGCUCUGACUUUAUUGCACUACUGUACUAUACAGAGAGCAGUGCAAUAGUAUUGUCAAAGCAUCUGAGAGC	NW_013185859.1
oha-let-7c-5p	TGAGGTAGTAGGTTGTATGGTT	AUCCGGGUUGAGGUAGUAGGUUGUAUGGUUUAGAGUUACACCCAGGAGUUAACUGUACAACCUUCUAGCUUUCCUUGGA	NW_013185707.1
lla-miR-19b	TGTGCAAATCCATGCAAAACTGA	CACUGUUCUAUGGUUAGUUUUGCAGGUUUGCAUCCAGCUGUGUGAUAUUCUGCUGUGCAAAUCCAUGCAAAACUGACUGUGGUAGUG	NW_013185875.1
tgu-let-7a-2-3p	CTGTACAACCTCCTAGCTTTC	GCAUCCAGGUUGAGGUAGUAGGUUGUAUAGUUUAGAAUUACACCAAGGGAGAUAACUGUACAACCUCCUAGCUUUCCUUGGGUCUUGCACAC	NW_013185736.1
bta-miR-153	TTGCATAGTCACAAAAGTGATC	AGCGGUGGCCAGUGUCAUUUUUGUGAUGUUGCAGCUAGUAAUAUGAGCCCAGUUGCAUAGUCACAAAAGUGAUCAUUGGAAACUGUG	NW_013185726.1
tch-miR-193b-3p	AACTGGCCCACAAAGTCCCGCT	CGGGGUUUUGAGGGCGAGAUGAGUUUAUGUUUUAUCCAACUGGCCCACAAAGUCCCGCU	NW_013185755.1
tgu-let-7c-3p	CTGTACAACCTTCTAGCTTTCC	GCAUCCGGGUUGAGGUAGUAGGUUGUAUGGUUUAGAGUUACACCCUGGGAGUUAACUGUACAACCUUCUAGCUUUCCUUGGAGCACACUUGA	NW_013185707.1
oha-miR-138-2-3p	GCTATTTCACTACACCAGGGT	GCUGCAGCUGGUGUUGUGAAUCAGGCCGACAAAAAGUGCGUCUUACUAUCCGGCUAUUUCACUACACCAGGGUCGCAU	NW_013185791.1
oan-miR-19b-2-5p	AGTTTTGCAGGTTTGCATCCAGC	AGUUUUGCAGGUUUGCAUCCAGCUGUAUGGUACUCUGCUGUGCAAAUCCAUGCAAAACUGA	NW_013185875.1
mdo-miR-27b-3p	TTCACAGTGGCTAAGTTCTGC	ACCUCUCUGACAAGGUGCAGAGCUUAGCCGAUUGGUGAACAGUCACUGAUUUCCUCUUUGUUCACAGUGGCUAAGUUCUGCACCUGAAGAGAAGGGG	NW_013185905.1
mdo-miR-199b-2-5p	CCAGTGTTCAGACTACCTGTTC	CCAGUGUUCAGACUACCUGUUCAGGACAAUGCUGUUGUACAGUAGUCUGCACAUUGGUU	NW_013185760.1
ppa-miR-21	TAGCTTATCAGACTGATGTTGA	UGUCGGGUAGCUUAUCAGACUGAUGUUGACUGUUGAAUCUCAUGGCAACACCAGUCGAUGGGCUGUCUGACA	NW_013185892.1
tch-miR-218-5p	TTGTGCTTGATCTAACCATGT	UUGUGCUUGAUCUAACCAUGUGGUUGCGAGGUAUGAGUAAAACAUGGUUCCGUCAAGCACCAUG	NW_013185655.1
tgu-miR-142-3p	GTAGTGTTTCCTACTTTATGGA	UGCAGUCACCCAUAAAGUAGAAAGCACUACUAAACAGCACUGCAGGGUGUAGUGUUUCCUACUUUAUGGAU	NW_013185753.1
xla-miR-140-5p	CCAGTGGTTTTACCCTATGGTAGG	CCAGUGGUUUUACCCUAUGGUAGGUUACGUCAGGCUGUUCUACCACAGGGUAGAACCACGGAC	NW_013185886.1
mml-miR-199a	CCCAGTGTTCAGACTACCTGTTC	AGGAAGCUUCUGGAGAUCCUGCUCCGUCGCCCCAGUGUUCAGACUACCUGUUCAGGACAAUGCCGUUGUACAGUAGUCUGCACAUUGGUUAGACUGGGCAAGGGAGAGCA	NW_013185760.1
tgu-miR-183	TATGGCACTGGTAGAATTCACT	CUGUUCUGUGUAUGGCACUGGUAGAAUUCACUGUGCAACCCCGCGGUCAGUGAAUUACCAUAGGGCCAUAAACAGA	NW_013185991.1
gga-miR-214b-5p	TGCCTGTCTGTGCCTGCTGTAC	CUGCCUGUCUGUGCCUGCUGUACAGGUGAGAGGAUGUUCUGCACAGCAAGUGUAGACAGGCAGA	NW_013185760.1
tch-miR-148a-3p	TCAGTGCACTACAGAACTTTGT	AAAGUUCUGAGACACUCCGACUCUGAGUAUGAUAGAAGUCAGUGCACUACAGAACUUUGU	NW_013185661.1
bta-miR-218	TTGTGCTTGATCTAACCATGTG	UUUGUGCUUGAUCUAACCAUGUGGUGGAACGAUGGAAACGGAACAUGGUUCUGUCAAGCACC	NW_013185683.1
mmu-miR-204-5p	TTCCCTTTGTCATCCTATGCCT	UGGACUUCCCUUUGUCAUCCUAUGCCUGAGAAUAUAUGAAGGAGGCUGGGAAGGCAAAGGGACGUUCA	NW_013185824.1
mdo-miR-19b-1-5p	AGTTTTGCAGGTTTGCATCCAGC	GCACUGUUCUAUGGUUAGUUUUGCAGGUUUGCAUCCAGCUGUAUGAUAUUCUGCUGUGCAAAUCCAUGCAAAACUGACUGUGGUGGUGG	NW_013185875.1
mml-let-7f-3p	CTATACAATCTATTGCCTTCCC	UCAGAGUGAGGUAGUAGAUUGUAUAGUUGUGGGGUAGUGAUUUUACCCUGUUCAGGAGAUAACUAUACAAUCUAUUGCCUUCCCUGA	NW_013185740.1
oha-miR-103a-3p	AGCAGCATTGTACAGGGCTATGA	CUUUGGCUUCUUUACAGUGCUGCCUUGUUGCAUAUGGAUCAAGCAGCAUUGUACAGGGCUAUGAAGACA	NW_013185683.1
ocu-miR-181b-3p	CTCACTGAACAATGAATGCAA	AACAUUCAUUGCUGUCGGUGGGUUGAACUGUGUGGACAAGCUCACUGAACAAUGAAUGCAA	NW_013185767.1
ocu-miR-10b-5p	TACCCTGTAGAACCGAATTTGTGT	UACCCUGUAGAACCGAAUUUGUGUGGUAUCUACAUAGUCACAGAUUCGAUUCUAGGGGAAUA	NW_013185660.1
ptr-miR-218	TTGTGCTTGATCTAACCATGT	GUGAUAAUGUAGCGAGAUUUUCUGUUGUGCUUGAUCUAACCAUGUGGUUGCGAGGUAUGAGUAAAACAUGGUUCCGUCAAGCACCAUGGAACGUCACGCAGCUUUCUACA	NW_013185655.1
mmu-let-7c-5p	TGAGGTAGTAGGTTGTATGGTT	UGUGUGCAUCCGGGUUGAGGUAGUAGGUUGUAUGGUUUAGAGUUACACCCUGGGAGUUAACUGUACAACCUUCUAGCUUUCCUUGGAGCACACU	NW_013185707.1
gga-miR-30c-1-3p	TGGGAGAGGATTGTTTACGCC	ACCAUGCUGUAGCACGUGUAAACAUCCUACACUCUCAGCUGUGAACUCGAGGUGGCUGGGAGAGGAUUGUUUACGCCUUCUGCCAUGGA	NW_013185716.1
rno-miR-455-5p	TATGTGCCTTTGGACTACATCG	GGUGUGAGCGUAUGUGCCUUUGGACUACAUCGUGGACGCAGCACCAUGCAGUCCACGGGCAUAUACACUUGCCUCAAG	NW_013185708.1
age-miR-103	AGCAGCATTGTACAGGGCTATGA	UACUGCCCUCGGCUUCUUUACAGUGCUGCCUUGUUGCAUAUGGAUCAAGCAGCAUUGUACAGGGCUAUGAAGGCAUUG	NW_013185683.1
oan-miR-30c-1-3p	TGGGAGAGGGTTGTTTACTCC	UGUAAACAUCCUACACUCUCAGCUGUCAAGUCAAGGAGGCUGGGAGAGGGUUGUUUACUCC	NW_013185716.1
ptr-miR-29c	TAGCACCATTTGAAATCGGTTA	AUCUCUUACACAGGCUGACCGAUUUCUCCUGGUGUUCAGAGUCUGUUUUUGUCUAGCACCAUUUGAAAUCGGUUAUGAUGUAGGGGG	NW_013185757.1
ggo-let-7c	TGAGGTAGTAGGTTGTATGGT	GAAGCUGUGUGCAUCCGGGUUGAGGUAGUAGGUUGUAUGGUUUAGAGUUACACCCUGGGAGUUAACUGUACAACCUUCUAGCUUUCCUUGGAGCACACUUGAGCCAUC	NW_013185707.1
mne-miR-21	TAGCTTATCAGACTGATGTTGA	UGUCGGGUAGCUUAUCAGACUGAUGUUGACUGUUGAAUCUCAUGGCAACACCAGUCGAUGGGCUGUCUGACA	NW_013185892.1
hsa-miR-15a-5p	TAGCAGCACATAATGGTTTGTG	CCUUGGAGUAAAGUAGCAGCACAUAAUGGUUUGUGGAUUUUGAAAAGGUGCAGGCCAUAUUGUGCUGCCUCAAAAAUACAAGG	NW_013185688.1
aca-let-7d-5p	AGAGGTAGTAGGTTGCATAGT	GUGGGCUCCUAGGAAGAGGUAGUAGGUUGCAUAGUUUUAGGGCAGUGGUUUUGCCCAAAAGGAGUUAACUAUACAACCUGCUGCCUUUCUUAGGGCU	NW_013185740.1
ssa-miR-140-5p	CAGTGGTTTTACCCTATGGTAG	CAGUGGUUUUACCCUAUGGUAGGUUACGUCAUGCUGUUCUACCACAGGGUAGAACCACGGA	NW_013185886.1
oan-miR-133a-3p	TTGGTCCCCTTCAACCAGCTGT	AGCUGGUAAAAUGGAACCAAAUCAACUGUUCAAUGGAUUUGGUCCCCUUCAACCAGCUGU	NW_013185749.1
aca-miR-143-5p	GGTGCAGTGCTGCATCTCTGG	AUGUCUCCCAGCCCAAGGUGCAGUGCUGCAUCUCUGGUCAGUUGUGAGUCUGAGAUGAAGCACUGUAGCUCGGGAAGGGAGGAAC	NW_013185683.1
ipu-miR-103	AGCAGCATTGTACAGGGCTATGA	AGCCUCUUUACGGUGCUGCCUUGUGGAAUCUGGAUCAAGCAGCAUUGUACAGGGCUAUGA	NW_013185683.1
cgr-miR-34a	TGGCAGTGTCTTAGCTGGTTGT	AGUGCUUCUUUGGCAGUGUCUUAGCUGGUUGUUGUGAGUAAUAGCGAAGGAAGCAAUCAGCAAGUAUACUGCCCUAGAAGUGCUG	NW_013185820.1
gga-miR-3532-5p	GTTGCACTGCAGCTGCTCTTGG	UGUGCUUCUCACGUUGCACUGCAGCUGCUCUUGGGCUUAAUUAAUCUGACCCUUGGAGGCUGCAGUGUCAUGGUGUAAAGCACA	NW_013185668.1
xtr-miR-9a-5p	TCTTTGGTTATCTAGCTGTATGA	GGGGUUGGUUGUUAUCUUUGGUUAUCUAGCUGUAUGAGUGUUGUCAAUCCUUCAUAAAGCUAGAUAACCGAAAGUAAAAAUAACCCCA	NW_013185996.1
gga-miR-26a-3p	CCTATTCTTGGTTACTTGCACTG	GUCACCUGGUUCAAGUAAUCCAGGAUAGGCUGUAUCCAUUCCUGCUGGCCUAUUCUUGGUUACUUGCACUGGGAGGC	NW_013185705.1
xtr-miR-103	AGCAGCATTGTACAGGGCTATGA	CUCUGUGCUUUCAGCUUCUUUACAGUGCUGCCUUGUAGCAUCUAUGUCAAGCAGCAUUGUACAGGGCUAUGAAGGAGCAGAGA	NW_013185704.1
mdo-miR-130c-1-5p	GCCCTTTTTATGTTGTACTACT	GCCCUUUUUAUGUUGUACUACUAGUGAUCCUGCACAAGAAGCAGUGCAAUGUUAAAAGGGCAU	NW_013185859.1
ssa-miR-199a-5p	CCCAGTGTTCAGACTACCTGTTC	CCCAGUGUUCAGACUACCUGUUCAGGGUCUUACUGGUGUACAGUAGUCUGCACAUUGGUU	NW_013185760.1
bta-miR-138	AGCTGGTGTTGTGAATCAGGCCG	GUUGCUGCAGCUGGUGUUGUGAAUCAGGCCGACGAGCAGCGCAUCCUCUUACCCGGCUAUUUCACGACACCAGGGUUGCAUCA	NW_013185791.1
gga-let-7c-3p	CTGTACAACCTTCTAGCTTTCC	GCAUCCGGGUUGAGGUAGUAGGUUGUAUGGUUUAGAGUUACACCCUGGGAGUUAACUGUACAACCUUCUAGCUUUCCUUGGAGC	NW_013185707.1
gga-miR-1a-3p	TGGAATGTAAAGAAGTATGTA	ACCUGCUCAGAGCACAUACUUCUUUAUGUACCCAUAUGAACAUACAAUGCUAUGGAAUGUAAAGAAGUAUGUAUUUUUGGCAGGC	NW_013185713.1
cfa-miR-15a	TAGCAGCACATAATGGTTTGT	UAGCAGCACAUAAUGGUUUGUGGAUUUUGAAAAGGUGCAGGCCAUAUUGUGCUGCCUCA	NW_013185688.1
lca-miR-218	TTGTGCTTGATCTAACCATGT	GUGAUAAUGUAGCGAGAUUUUCUGUUGUGCUUGAUCUAACCAUGUGGUUGCCAGGUAUGAGUAAAACAUGGUUCCGUCAAGCACCAUGGAACGUCACGCAGCUUUCUACA	NW_013185655.1
chi-miR-133a-3p	TTTGGTCCCCTTCAACCAGCTGT	CGGGACCGAAUGCUUUGCUAAAGCUGGUAAAAUGGAACCAAAUCAACUGUUCGAUGGAUUUGGUCCCCUUCAACCAGCUGUAGCUGUGCAUUGAU	NW_013185749.1
cgr-miR-365-5p	AGGGACTTTTGGGGGCAGATGTG	GGGAAAAUGAGGGACUUUUGGGGGCAGAUGUGUUUCCAUUCCGCUAUCAUAAUGCCCCUAAAAAUCCUUAUUGCUCUUGCA	NW_013185755.1
ptr-miR-126	TCGTACCGTGAGTAATAATGCG	GCUGGCGACGGGACAUUAUUACUUUUGGUACGCGCUGUGACACUUCAAACUCGUACCGUGAGUAAUAAUGCGCCGUCCACGGCA	NW_013185748.1
tgu-miR-16a-3p	CCAGTATTAACTGTGCTGCTGA	UGUCAUACUUUAGCAGCACGUAAAUAUUGGUGUUAAGACUGUAAAUAUCUCCAGUAUUAACUGUGCUGCUGAAGUAAGGCUAGCCACUUCUG	NW_013185688.1
hsa-miR-3074-5p	GTTCCTGCTGAACTGAGCCAG	GCUCGACUCCUGUUCCUGCUGAACUGAGCCAGUGUGUAAAAUGAGAACUGAUAUCAGCUCAGUAGGCACCGGAGGGCGGGU	NW_013185905.1
gga-miR-302b-5p	ACTTTAACATGGAGGTGCTTTCT	CCCUUUUACUUUAACAUGGAGGUGCUUUCUGUGAUUUUACAAAAGUAAGUGCUUCCAUGUUUUAGUAGAGGU	NW_013185723.1
ocu-miR-455-5p	TATGTGCCTTTGGACTACATCG	UAUGUGCCUUUGGACUACAUCGUGGAAGCCAGCACCAUGCAGUCCAUGGGCAUAUACA	NW_013185708.1
bta-miR-99a-3p	CAAGCTCGCTTCTATGGGT	CCCAUUGGCAUAAACCCGUAGAUCCGAUCUUGUGGUGAAGUGGACCGCACAAGCUCGCUUCUAUGGGUCUGUGUCAGUGUG	NW_013185707.1
tni-miR-124	TAAGGCACGCGGTGAATGCCAA	GCCUCUCCUCGUGUUCACAGCGGACCUUGAUUUAAAUGUCCAUACAAUUAAGGCACGCGGUGAAUGCCAAGAGAG	NW_013185728.1
tch-let-7g-5p	TGAGGTAGTAGTTTGTACAGTT	UGAGGUAGUAGUUUGUACAGUUUGAGGGUCUAUGAUACCACCCGGUACAGGAGAUAACUGUACAGGCCACUGCCUUGCC	NW_013185786.1
ptr-miR-135a	TATGGCTTTTTATTCCTATGTGA	AGAUAAAUUCACUCUAGUGCUUUAUGGCUUUUUAUUCCUAUGUGAUAGUAAUAAAGUCUCAUGUAGGGAUGGAAGCCAUGAAAUACAUUGUGAAAAAUCA	NW_013185706.1
oar-miR-16b	TAGCAGCACGTAAATATTGG	CAUACUUGUUCCGCUCUAGCAGCACGUAAAUAUUGGGGUAGUAAAAUAAAUAUUAAACACCAAUAUUAUUGUGCUGCUUUAGCGUGACAGGGA	NW_013185801.1
sla-miR-204	TTCCCTTTGTCATCCTATGCCT	GGCUACAGUCUUUCUUCAUGUGACUCGUGGACUUCCCUUUGUCAUCCUAUGCCUGAGAAUAUAUGAAGGAGGCUGGGAAGGCAAAGGGACGUUCAAUUGUCAUCACUGGC	NW_013185824.1
oan-miR-181a-5p	AACATTCAACGCTGTCGGTGAGT	AACAUUCAACGCUGUCGGUGAGUUUGAGAUAGAGAAGAAACCAUCGACCGUUGACUGUACC	NW_013185748.1
hsa-miR-30c-5p	TGTAAACATCCTACACTCTCAGC	AGAUACUGUAAACAUCCUACACUCUCAGCUGUGGAAAGUAAGAAAGCUGGGAGAAGGCUGUUUACUCUUUCU	NW_013185662.1
cgr-miR-181b-5p	AACATTCATTGCTGTCGGTGG	GUCACAAUCAACAUUCAUUGCUGUCGGUGGGUUGAACUGUGUAGAAAAGCUCACUGAACAAUGAAUGCAACUGUGGCC	NW_013185767.1
aca-miR-16a-5p	TAGCAGCACGTAAATATTGG	UACUUGUUCCGCCCUAGCAGCACGUAAAUAUUGGUGUAGUAAAGAUAAUCUUAACCCCAAUAUUGUUGUGCUGCUUAAGCGUGGCAGGGAUU	NW_013185801.1
xla-let-7a-5p	TGAGGTAGTAGGTTGTATAGTT	UGAGGUAGUAGGUUGUAUAGUUGAGGAUAACACCAAAGGAGAUAACUGUACAGCCUCCUAUCUUUCC	NW_013185736.1
gga-miR-12231-5p	TGCTGTCCCCTGAGAGGATCA	UGCUGUCCCCUGAGAGGAUCAUGCCUGAGGAGUUUAGCAUGUCCUAUGAACGGAUCCUCUCAGAUGAACAGCUUCU	NW_013185929.1
tgu-miR-1329-5p	TACAGTGATCAGGTTACGATGGA	UCUGGUUGUAGAGAUACAGUGAUCAGGUUACGAUGGAUUUCUCAAGUAACAACCUCGUAGCUUGAUCACGAUAUCCCUAUGACUUGA	NW_013185664.1
mne-miR-19b	TGTGCAAATCCATGCAAAACTGA	CACUGUUCUAUGGUUAGUUUUGCAGGUUUGCAUCCAGCUGUGUGAUAUUCUGCUGUGCAAAUCCAUGCAAAACUGACUGUGGUAGUG	NW_013185875.1
oar-miR-30a-5p	TGTAAACATCCTCGACTGGAAGC	CUGUAAACAUCCUCGACUGGAAGCUGUGAGGCUGCAGAAAGGCUUUCAGUCGGAUGUUUGCAGCUGC	NW_013185662.1
fru-let-7a	TGAGGTAGTAGGTTGTATAGTT	GGGUGAGGUAGUAGGUUGUAUAGUUUUAGGGUUAUACCCUUCCUGUCAGAUAACUAUACAACUUACUGUCUUUCCU	NW_013185718.1
tni-miR-122	TGGAGTGTGACAATGGTGTTTG	AGCUGUGGAGUGUGACAAUGGUGUUUGUGUCCUUUCUUUCAAACGCCAUUAUCACACUAAAUAGCU	NW_013185836.1
ppa-miR-218	TTGTGCTTGATCTAACCATGT	GUGAUAAUGUAGCGAGAUUUUCUGUUGUGCUUGAUCUAACCAUGUGGUUGCGAGGUAUGAGUAAAACAUGGUUCCGUCAAGCACCAUGGAACGUCACGCAGCUUUCUACA	NW_013185655.1
efu-miR-143	GTCTGAGATGAAGCACTGTAGCTC	CCCAGCCUGAGGUGCAGUGCUGCAUCUCUGGUCAGUUGGGAGUCUGAGAUGAAGCACUGUAGCUCAGGAAGGGAG	NW_013185683.1
xla-miR-193-3p	AACTGGCCCGCAAAGTCCCGCT	CGGGAUUUUGGGGGCGAGAUGAGCUAAUGAUUUAUCCAACUGGCCCGCAAAGUCCCGCU	NW_013185755.1
ocu-miR-122-3p	AACGCCATTATCACACTAAATA	UGGAGUGUGACAAUGGUGUUUGUGUCCAAACUAUCAAACGCCAUUAUCACACUAAAUA	NW_013185836.1
ssc-miR-218-5p	TTGTGCTTGATCTAACCATGT	AGAUUUUCUGUUGUGCUUGAUCUAACCAUGUGGUUGCCAGGUAUGAGUAAAACAUGGUUCUGUCAAGCACCAUGGAACGUCACG	NW_013185655.1
hsa-miR-17-5p	CAAAGTGCTTACAGTGCAGGTAG	GUCAGAAUAAUGUCAAAGUGCUUACAGUGCAGGUAGUGAUAUGUGCAUCUACUGCAGUGAAGGCACUUGUAGCAUUAUGGUGAC	NW_013185875.1
gga-miR-140-3p	CCACAGGGTAGAACCACGGAC	UGCGUCUCUCCGUGUCCUGCCAGUGGUUUUACCCUAUGGUAGGUUACGUCAUGCUGUUCUACCACAGGGUAGAACCACGGACGGGAUGCCGGGGC	NW_013185886.1
hsa-miR-30a-5p	TGTAAACATCCTCGACTGGAAG	GCGACUGUAAACAUCCUCGACUGGAAGCUGUGAAGCCACAGAUGGGCUUUCAGUCGGAUGUUUGCAGCUGC	NW_013185662.1
mne-miR-24-5p	GTGCCTACTGAGCTGATATCAGT	CUCCGGUGCCUACUGAGCUGAUAUCAGUUCUCAUUUUACACACUGGCUCAGUUCAGCAGGAACAGGAG	NW_013185905.1
ssa-miR-153b-3p	TTGCATAGTCACAAAAGTGATC	UCAUUUUUGUGACGUUGCAGCUAGUAAUAUGAGCCCAGUUGCAUAGUCACAAAAGUGAUC	NW_013185726.1
xla-let-7i-5p	TGAGGTAGTAGTTTGTGCTGT	UGAGGUAGUAGUUUGUGCUGUUGGUCGGGUUGUGACACUGCCCGCUGUGGAGAUAACUGCGCAAGCUACUGCCUUGCU	NW_013185658.1
tch-miR-135b-5p	TATGGCTTTTCATTCCTATGTGA	UAUGGCUUUUCAUUCCUAUGUGAUUGCUGUUCCAAACUCAUGUAGGGCUAAAAGCCAUGGG	NW_013185757.1
cgr-miR-3074	GTTCCTGCTGAACTGAGCCAGT	GGGCUCGACUCCUGUUCCUGCUGAACUGAGCCAGUGUGUGAAAUGAGAACUGAUAUCAGCUCAGUAGGCACCGGAGGGCGGGU	NW_013185905.1
oha-miR-18a-5p	TAAGGTGCATCTAGTGCAGATAG	UUUUUGUUCUAAGGUGCAUCUAGUGCAGAUAGUGAAAUAGAUUAGCAUCUACUGCCCUAAGUGCUCCUUCUGGCAUAAGA	NW_013185875.1
aca-let-7a-3-3p	CTATACAATCTACTGTCTTTC	GGGUGAGGUAGUAGGUUGUAUAGUUUUAGGGUUCUGCCCUGCCUGUCACAUAACUAUACAAUCUACUGUCUUUCCU	NW_013185718.1
ppy-miR-133c	TTTGGTCCCCTTCAACCAGCTG	GGGAGCCAAAUGCUUUGCUAGAGCUGGUAAAAUGGAACCAAAUCGACUGUCCAAUGGAUUUGGUCCCCUUCAACCAGCUGUAGCUGUGCAUUGAUGGCGCCG	NW_013185749.1
cgr-miR-10b-3p	ACAGATTCGATTCTAGGGGAAT	UGUCUAUAUAUACCCUGUAGAACCGAAUUUGUGUGGUACCCACAUAGUCACAGAUUCGAUUCUAGGGGAAUAUAUGGUCG	NW_013185660.1
ptr-miR-29a	CTAGCACCATCTGAAATCGGTT	AUGACUGAUUUCUUUUGGUGUUCAGAGUCAAUAUAAUUUUCUAGCACCAUCUGAAAUCGGUUAU	NW_013185724.1
oha-miR-29a-3p	TAGCACCATTTGAAATCGGTTA	AAAACAUCUCUUACACAGGCUGACCGAUUUCUCUUGGUGUUCAGAGUCUUAGUUUUUGUCUAGCACCAUUUGAAAUCGGUUAUGAUGUAGGGGGAAAAG	NW_013185757.1
xla-miR-142-5p	CATAAAGTAGAAAGCACTACTA	CAUAAAGUAGAAAGCACUACUAGACAGCACUGAACGCUGUAGUGUUUCCUACUUUAUGGA	NW_013185753.1
oan-miR-32-5p	TATTGCACATTACTAAGTTG	UUCCCAUUCUGCUAGCUCUGGUGGAGAUAUUGCACAUUACUAAGUUGCAUGUUGUCAAGGCCUCUGUGCAAUUUAGUGUGUGCGAUAUUUUCACAUGAGUGCAUGCACCCCGGUUG	NW_013185911.1
tgu-miR-92-3p	TATTGCACTTGTCCCGGCCTGT	CCUUGCACUGAUUUCUCCAUGGGUGGGGAUUUGUUGCAUUACUUGUAGCUGUAUGUAGAGUAUUGCACUUGUCCCGGCCUGUGGAGGAAAGG	NW_013185711.1
gga-miR-16c-3p	CCAGTATTGCATTGCTGCTTTA	GCUCUAGCAGCACGUAAAUACUGGAGUGGGGGAUCGCCUGUUGCUCUCCAGUAUUGCAUUGCUGCUUUAGU	NW_013185711.1
cgr-miR-126b	CGCGTACCAAAAGTAATAATGTG	AUUAUUACUCACGGUACGAGUUUGAAGUGUCACAGCGCGUACCAAAAGUAAUAAUGUG	NW_013185748.1
aca-miR-489-3p	GTGACATCATATGTACGGCTGC	GUGAUGGCUUGGUGGUCGUAUGUAUGACGUCAUUUACUUGUUCUUUUAGGAGUGACAUCAUAUGUACGGCUGCUAAACUGCCACAUGGGAC	NW_013185735.1
mne-miR-103	AGCAGCATTGTACAGGGCTATGA	UACUGCCCUCGGCUUCUUUACAGUGCUGCCUUGUUGCAUAUGGAUCAAGCAGCAUUGUACAGGGCUAUGAAGGCAUUG	NW_013185683.1
ppy-miR-455-3p	GCAGTCCATGGGCATATACAC	UCCCUGGCGUGAGGGUAUGUGCCUUUGGACUACAUCGUGGAAGCCAGCACCAUGCAGUCCAUGGGCAUAUACACUUGCCUCAAGGCCUAUGUCAUC	NW_013185708.1
aca-miR-138-1-3p	GCTATTTCACTACACCAGGGT	AGUCACGGUAUUGUUGCUGCAGCUGGUGUUGUGAAUCAGGCCGACAAAAAGCGCAUCUUACUAUCCGGCUAUUUCACUACACCAGGGUUGCAUCAUACC	NW_013185791.1
xtr-miR-133b	TTGGTCCCCTTCAACCAGCTA	CUGCUAUGGCUGGUCAAACGGAACCAAGUCCGUCUUCCUUAGAGGUUUGGUCCCCUUCAACCAGCUAUUGCAGUA	NW_013185717.1
eca-miR-92a	TATTGCACTTGTCCCGGCCTGT	ACAGGUUGGGAUCGGUUGCAAUGCUGUGUUUCUGUAUGGUAUUGCACUUGUCCCGGCCUGU	NW_013185875.1
tgu-miR-490-3p	CAACCTGGAGGACTCCATGCTGT	UCAUGAGUUCAUGCUUCGACACCAUGGAUCUCCAGGUGGGUCAAGAUUAUAGAGAUACACCAACCUGGAGGACUCCAUGCUGUCGAGCUGUUC	NW_013185665.1
gga-miR-489-3p	AGTGACATCATATGTACGGCTGC	GUGGUGGCUUGGUGGUCGUAUGUAUGACGUCAUUUACUUGGACUUUUAGGAGUGACAUCAUAUGUACGGCUGCUAAACUGCUGC	NW_013185735.1
eca-miR-217	TACTGCATCAGGAACTGATTGGA	UACUGCAUCAGGAACUGAUUGGAUAAGAAUCAGUCACCAUCAGUUCCUAAUGCAUUG	NW_013185774.1
hsa-miR-19b-1-5p	AGTTTTGCAGGTTTGCATCCAGC	CACUGUUCUAUGGUUAGUUUUGCAGGUUUGCAUCCAGCUGUGUGAUAUUCUGCUGUGCAAAUCCAUGCAAAACUGACUGUGGUAGUG	NW_013185875.1
hsa-miR-7-1-3p	CAACAAATCACAGTCTGCCATA	UUGGAUGUUGGCCUAGUUCUGUGUGGAAGACUAGUGAUUUUGUUGUUUUUAGAUAACUAAAUCGACAACAAAUCACAGUCUGCCAUAUGGCACAGGCCAUGCCUCUACAG	NW_013185850.1
tch-miR-15a-5p	TAGCAGCACATAATGGTTTGTGG	UAGCAGCACAUAAUGGUUUGUGGAUUUUGAAAAGGUGCAGGCCAUAUUGUGCUGCCUCA	NW_013185688.1
ggo-let-7i	TGAGGTAGTAGTTTGTGCTGT	CCCGACACCAUGGCCCUGGCUGAGGUAGUAGUUUGUGCUGUUGGUCGGGUUGUGACAUUGCCCGCUGUGGAGAUAACUGCGCAAGCUACUGCCUUGCUAGUGCUGGUG	NW_013185658.1
rno-miR-204-5p	TTCCCTTTGTCATCCTATGCCT	GGCUACAGCCCUUCUUCAUGUGACUCGUGGACUUCCCUUUGUCAUCCUAUGCCUGAGAAUAUAUGAAGGAGGCUGGGAAGGCAAAGGGACGUUCAAUUGUCAUCACUGGC	NW_013185824.1
gga-miR-130c-3p	CAGTGCAATGTTAAAAGGGCAT	UUGAGCGGUGUCUGUCCAGCGCCCUUUUUAUGUUGUACUACUAGUGAUCAUACACAAAGCAGUGCAAUGUUAAAAGGGCAUUGGCCAGCAGUGC	NW_013185859.1
gga-miR-16-2-3p	CCAATATTATTGTGCTGCTTAA	CCUACUUGUUCCGCCCUAGCAGCACGUAAAUAUUGGUGUAGUAAAAUAAACCUUAAACCCCAAUAUUAUUGUGCUGCUUAAGCGUGGCAGAGAU	NW_013185801.1
oan-miR-100-5p	AACCCGTAGATCCGAACTTGTG	GCCUGUUGCCACAAACCCGUAGAUCCGAACUUGUGGUGAUAUUCCACACAAGCUUGUGUCUAUAGGUAUGUGUCUGUGGGC	NW_013185736.1
xla-miR-18b-3p	CTGCCCTAAGTGCTCCTTCTG	UAAGGUGCAUCUAGUGCAGAUAGUGAAGUAGAUUAGCAUCUACUGCCCUAAGUGCUCCUUCUG	NW_013185875.1
ppa-miR-18	TAAGGTGCATCTAGTGCAGATA	UGUUCUAAGGUGCAUCUAGUGCAGAUAGUGAAGUAGAUUAGCAUCUACUGCCCUAAGUGCUCCUUCUGGCA	NW_013185875.1
rno-let-7g-5p	TGAGGTAGTAGTTTGTACAGTT	CCAGGCUGAGGUAGUAGUUUGUACAGUUUGAGGGUCUAUGAUACCACCCGGUACAGGAGAUAACUGUACAGGCCACUGCCUUGCCAGG	NW_013185786.1
tgu-miR-216a-5p	TAATCTCAGCTGGCAACTGTGA	UGAGUUGGCUUAAUCUCAGCUGGCAACUGUGAGCAGUUAAUAACUCUCUCACAGUUGUAGCUGGGAUUAUGC	NW_013185774.1
tgu-miR-19b-1-5p	AGTTTTGCAGGTTTGCATCCAGC	UUAGUUUUGCAGGUUUGCAUCCAGCUGUAUGAUACUCUGCUGUGCAAAUCCAUGCAAAACUGACUGUGGCAGU	NW_013185875.1
mne-miR-199a	CCCAGTGTTCAGACTACCTGTTC	AGGAAGCUUCUGGAGAUCCUGCUCCGUCGCCCCAGUGUUCAGACUACCUGUUCAGGACAAUGCCGUUGUACAGUAGUCUGCACAUUGGUUAGACUGGGCAAGGGAGAGCA	NW_013185760.1
ptr-miR-17-5p	CAAAGTGCTTACAGTGCAGGTAGT	GUCAGAAUAAUGUCAAAGUGCUUACAGUGCAGGUAGUGAUAUGUGCAUCUACUGCAGUGAAGGCACUUGUAGCAUUAUGGUGAC	NW_013185875.1
ptr-miR-133a	TTTGGTCCCCTTCAACCAGCTG	GGAACCAAAUGCUUUGCUAGAGCUGGUAAAAUGGAACCAAAUCGACUGUCCAAUGGAUUUGGUCCCCUUCAACCAGCUGUAGCUGUGCAUUGAUGGCGCCG	NW_013185749.1
aja-miR-29c	TAGCACCATTTGAAATCGGTTA	AUCUCUUACACAGGCUGACCGAUUUCUCCUGGUGUUCAGAGUCUGUUUUUGUCUAGCACCAUUUGAAAUCGGUUAUGAUGUAGGGGGA	NW_013185757.1
lla-miR-15a	TAGCAGCACATAATGGTTTGTG	CCUUGGAGUAAAGUAGCAGCACAUAAUGGUUUGUGGAUUUUGAAAAGGUGCAGGCCAUAUUGUGCUGCCUCAAAAAUACAAGG	NW_013185688.1
gga-miR-3531-5p	TCCTTGTTTGGGTTGTAATGA	UUGCAGAUCAAAGCCUCCUUGUUUGGGUUGUAAUGAAGUGUCGAACUGUUUCCUUGCAACACAAACAGGAGACACUUUGAUCUGCAA	NW_013185841.1
mmu-miR-23b-3p	ATCACATTGCCAGGGATTACC	GGCUGCUUGGGUUCCUGGCAUGCUGAUUUGUGACUUGAGAUUAAAAUCACAUUGCCAGGGAUUACCACGCAACC	NW_013185905.1
rno-miR-1306-5p	CCACCTCCCCTGCAAACGTCCA	AGUCUCCACCACCUCCCCUGCAAACGUCCAGUGAUGCAGAGGUAAUGGACGUUGGCUCUGGUGGUGAUGGACA	NW_013185666.1
ppa-miR-103	AGCAGCATTGTACAGGGCTATGA	UACUGCCCUCGGCUUCUUUACAGUGCUGCCUUGUUGCAUAUGGAUCAAGCAGCAUUGUACAGGGCUAUGAAGGCAUUG	NW_013185683.1
ptr-let-7g	TGAGGTAGTAGTTTGTACAGTT	AGGCUGAGGUAGUAGUUUGUACAGUUUGAGGGUCUAUGAUACCACCCGGUACAGGAGAUAACUGUACAGGCCACUGCCUUGCC	NW_013185786.1
xla-miR-15c	TAGCAGCACATCATGGTTTGTA	CUUUGAGGUGAUCUAGCAGCACAUCAUGGUUUGUAGAAACAAGGAGAUACAGACCAUUCUGAGCUGCCUCUUGA	NW_013185711.1
tgu-miR-200a-5p	CATCTTACTAGACAGTGCTGG	GGACUUGCUGGUCCUCUGUGGGCAUCUUACUAGACAGUGCUGGAUUUGCUGCCUCUACUCUAACACUGUCUGGUAACGAUGUUUAAAGGGUGA	NW_013185820.1
mdo-miR-455-3p	ATGCAGTCCATGGGCATATACA	UCCCUGGCGUGAGGGUAUGUGCCCUUGGACUACAUCGUGGAAGCCAACACCAUGCAGUCCAUGGGCAUAUACACUUGCCUCAAGGUU	NW_013185708.1
tgu-let-7a-1-3p	CTATACAATCTACTGTCTTTCC	UCCUUUGGGGUGAGGUAGUAGGUUGUAUAGUUUUAGGGCUAUGCCCUGCCUGUCAGAUAACUAUACAAUCUACUGUCUUUCCUGAAGUGGCU	NW_013185718.1
tch-miR-7-5p	TGGAAGACTAGTGATTTTGTTGTT	UGGAAGACUAGUGAUUUUGUUGUUUUUAGAUAACUAAAUCGACAACAAAUCACAGUCUGCCAUA	NW_013185850.1
ptr-miR-101	TACAGTACTGTGATAACTGAAG	CUGUCCUUUUUCGGUUAUCAUGGUACCGAUGCUGUAUAUCUGAAAGGUACAGUACUGUGAUAACUGAAGAAUGGUGGU	NW_013185876.1
ssa-miR-9a-8-3p	TAAAGCTAGATAACCGAAAGTA	UCUUUGGUUAUCUAGCUGUAUGAGUGGUGUACAUUCUUCAUAAAGCUAGAUAACCGAAAGUA	NW_013185996.1
ccr-miR-133a-5p	AGCTGGTAAAATGGAACCAAA	CACAAUGCUUUGCUAAAGCUGGUAAAAUGGAACCAAAUCACCUCUUCAAUGGAUUUGGUCCCCUUCAACCAGCUGUAGCUAUGCUUUGAUG	NW_013185713.1
rno-miR-133a-5p	AGCTGGTAAAATGGAACCAAAT	CAAUGCUUUGCUAAAGCUGGUAAAAUGGAACCAAAUCGCCUCUUCAAUGGAUUUGGUCCCCUUCAACCAGCUGUAGCUAUGCAUUGA	NW_013185713.1
mdo-miR-18a-5p	TAAGGTGCATCTAGTGCAGATA	UUGUUCUAAGGUGCAUCUAGUGCAGAUAGUGAAGUAGAUUAGCAUCUACUGCCCUAAGUGCUCCUUCUGGCA	NW_013185875.1
oha-miR-9-3p	TCATACAGCTAGATAACCAAAGA	AUGGGGUUAUUUUUACUUUCGGUUAUCUAGCUUUAUGAAGACUUGAGCCCACUCAUACAGCUAGAUAACCAAAGAUAAC	NW_013185996.1
mmu-miR-214-3p	ACAGCAGGCACAGACAGGCAGT	GGCCUGGCUGGACAGAGUUGUCAUGUGUCUGCCUGUCUACACUUGCUGUGCAGAACAUCCGCUCACCUGUACAGCAGGCACAGACAGGCAGUCACAUGACAACCCAGCCU	NW_013185760.1
ssc-miR-196b-5p	TAGGTAGTTTCCTGTTGTTGGG	GUCGGUGAUUUAGGUAGUUUCCUGUUGUUGGGAUCCACCUUUCUCUCGACAGCACGACACUGCCUUCAUUACUUCAGU	NW_013185661.1
ssc-miR-363	AATTGCACGGTATCCATCTGTAA	UUGCUGUUGUCGGGUGGAUCACGAUGCAAUUUUGAUUAGUAUCAUAGGAGAAAAAUUGCACGGUAUCCAUCUGUAAACCGCAGGA	NW_013185711.1
cfa-miR-490	CAACCTGGAGGACTCCATGCTG	AAAGUUCAUUGUUCGACACCAUGGAUCUCCAGGUGGGUCACGUUUAGAGAUACACCAACCUGGAGGACUCCAUGCUGUUGA	NW_013185665.1
lla-miR-101	TACAGTACTGTGATAACTGAAG	UGCCCUGGCUCAGUUAUCACAGUGCUGAUGCUGUCCAUUCUAAAGGUACAGUACUGUGAUAACUGAAGGAUGGCA	NW_013185802.1
ipu-miR-107b	AGCAGCATTGTACAGGGCT	CUUCUCUACAGUGUUGCCUUGUAGCCUGGUGAUCAAGCAGCAUUGUACAGGGCU	NW_013185654.1
hsa-miR-363-5p	CGGGTGGATCACGATGCAATTT	UGUUGUCGGGUGGAUCACGAUGCAAUUUUGAUGAGUAUCAUAGGAGAAAAAUUGCACGGUAUCCAUCUGUAAACC	NW_013185711.1
mdo-miR-204	TTCCCTTTGTCATCCTATGCCT	CAACUGACUAUGUGACCUGUGGGCUUCCCUUUGUCAUCCUAUGCCUGGAAAUCAGAGUGGGGCAGGGACAGCAAAGGGAUGCUCAGCUGUCGUCUUC	NW_013185678.1
tch-miR-455-3p	GCAGTCCATGGGCATATACACT	UAUGUGCCUUUGGACUACAUCGUGGGAGCCAGCACCAUGCAGUCCAUGGGCAUAUACACU	NW_013185708.1
ocu-miR-21-5p	TAGCTTATCAGACTGATGTTGACT	UAGCUUAUCAGACUGAUGUUGACUGUUGAAUCUCAUGGCAACAGCAGUCGAUGGGCUGUC	NW_013185892.1
hsa-miR-3074-3p	GATATCAGCTCAGTAGGCACCG	GCUCGACUCCUGUUCCUGCUGAACUGAGCCAGUGUGUAAAAUGAGAACUGAUAUCAGCUCAGUAGGCACCGGAGGGCGGGU	NW_013185905.1
oar-let-7f	TGAGGTAGTAGATTGTATAGT	UGUGGGAUGAGGUAGUAGAUUGUAUAGUUUUAGGGUCAUACCCCAUCUUGGAGAUAACUAUACAGUCUACUGUCUUUCCCACG	NW_013185740.1
oan-miR-143-3p	TGAGATGAAGCACTGTAGCTC	GAUGUCUCCCAGCCCAAGGUGCAGUGCUGCAUCUCUGGUCAGUUGUGAGUCUGAGAUGAAGCACUGUAGCUCGGGAAGGGAGGAGCUGUC	NW_013185683.1
xla-miR-200b-5p	CATCTTACTGGGCAGCATTG	CAUCUUACUGGGCAGCAUUGGAUUAUGUCUAUGUUUCUAAUACUGCCUGGUAAUGAUGAU	NW_013185820.1
dre-let-7c-5p	TGAGGTAGTAGGTTGTATGGTT	GUGUGCAUCCAGGCUGAGGUAGUAGGUUGUAUGGUUUCGAAUGACACCAUGGGAGUUAACUGUACAACCUUCUAGCUUUCCUUGGAGUACAC	NW_013185707.1
cgr-miR-15b-3p	CGAATCATTATTTGCTGCTCT	AAAGUACUAUAGCAGCACAUCAUGGUUUACAUACUAUAGUCAAGAUGCGAAUCAUUAUUUGCUGCUCUAGAAAUUUAA	NW_013185801.1
gga-miR-124c-5p	CATTCACCGCGTGCCTTAATT	UGCCGCCUGGAGGAUCCGCUCUUGGCAUUCACCGCGUGCCUUAAUUGUAUGACAUUAAAUCAAGGUCCGCUGUGAACACGGAGAGGCAGAGCCUGGGAGCG	NW_013185728.1
tgu-miR-181b-5p	AACATTCATTGCTGTCGGTGGGTT	GGCUGCAAUCAACAUUCAUUGCUGUCGGUGGGUUUUCAUUUCUAUCAACUCACUGACCAAUGAAUGCAAACUGC	NW_013185748.1
gga-miR-1306-3p	TGGACGTTGGCTCTGGTGGTGAT	UCCACCACCUCCCCUGCAAACGUCCAGUGACGCAGAGGUAAUGGACGUUGGCUCUGGUGGUGAUGGACA	NW_013185666.1
aca-miR-18a-3p	ACTGCCCTAAGTGCTCCTTCTG	AGUGACUGCUUUUUGUUCUAAGGUGCAUCUAGUGCAGAUAGUGAAGUAGAUUAGCAUCUACUGCCCUAAGUGCUCCUUCUGGCAUAAGAAGUUGUG	NW_013185875.1
ocu-miR-155-5p	TTAATGCTAATCGTGATAGGGGTT	UUAAUGCUAAUCGUGAUAGGGGUUUUUACCUCCAACUGACUCCUACAUGUUAGCAUUAACA	NW_013185707.1
ocu-miR-122-5p	TGGAGTGTGACAATGGTGTTTG	UGGAGUGUGACAAUGGUGUUUGUGUCCAAACUAUCAAACGCCAUUAUCACACUAAAUA	NW_013185836.1
rno-miR-181a-5p	AACATTCAACGCTGTCGGTGAGT	AGGUUGCUUCAGUGAACAUUCAACGCUGUCGGUGAGUUUGGAAUUCAAAUAAAAACCAUCGACCGUUGAUUGUACCCUAUAGCUAACCAUUAUCUACUCC	NW_013185767.1
mmu-miR-1a-3p	TGGAATGTAAAGAAGTATGTAT	UCAGAGCACAUACUUCUUUAUGUACCCAUAUGAACAUUCAGUGCUAUGGAAUGUAAAGAAGUAUGUAUUUUG	NW_013185713.1
oha-miR-1b-3p	TGGAATGTAAAGAAGTATGTAT	AAUGACAUACUUCUUUAUAUGCCCAUAUGAACCUGGCCAACUAUGGAAUGUAAAGAAGUAUGUAUUUCAGGCACGGA	NW_013185749.1
mmu-let-7c-1-3p	CTGTACAACCTTCTAGCTTTCC	UGUGUGCAUCCGGGUUGAGGUAGUAGGUUGUAUGGUUUAGAGUUACACCCUGGGAGUUAACUGUACAACCUUCUAGCUUUCCUUGGAGCACACU	NW_013185707.1
mml-miR-21-5p	TAGCTTATCAGACTGATGTTGA	UGUCGGGUAGCUUAUCAGACUGAUGUUGACUGUUGAAUCUCAUGGCAACACCAGUCGAUGGGCUGUCUGACA	NW_013185892.1
xtr-miR-126-5p	CATTATTACTTTTGGTACGCG	GGCUGUGCAUUAUUACUUUUGGUACGCGCUGUGUCACAUCAAACUCGUACCGUGAGUAAUAAUGCGCAG	NW_013185748.1
cgr-miR-15a-3p	CAGGCCATATTGTGCTGCCTCA	GGAGUAAAGUAGCAGCACAUAAUGGUUUGUGGAUUUUGAAAAGGUGCAGGCCAUAUUGUGCUGCCUCAAAAUACAAGG	NW_013185688.1
cfa-miR-18a	TAAGGTGCATCTAGTGCAGATA	GUGCUUUUUGUUCUAAGGUGCAUCUAGUGCAGAUAGUGAAGUAGAUUAGCAUCUACUGCCCUAAGUGCUCCUUCUGGCAUAAGAAGUUAUGU	NW_013185875.1
gga-miR-214	ACAGCAGGCACAGACAGGCAG	GGACUGGCUGGACGGAGUUGUCAUGUGUCUGCCUGUCUACACUUGCUGUGCAGAACAUCCUCUCACCUGUACAGCAGGCACAGACAGGCAGUCACAUGACAACCCAGCCU	NW_013185760.1
xla-miR-200b-3p	TAATACTGCCTGGTAATGATGAT	CAUCUUACUGGGCAGCAUUGGAUUAUGUCUAUGUUUCUAAUACUGCCUGGUAAUGAUGAU	NW_013185820.1
gga-miR-216c	ATCTCTACAGGTAATTGTGAGA	UGCCAGAUUGUAGAAUCUCUACAGGUAAUUGUGAGAUUGCUAUAAAGACAUCACAUUUGCCUGCAGAGAUUUCCCAGUCUGUGACU	NW_013185774.1
gga-miR-1784b-5p	TTCTGCTCCTATTTAAGTCAAT	UUCUGCUCCUAUUUAAGUCAAUGGCAGAACUCUCACUGAUUUCAAUAAGAGCAGAAUU	NW_013185659.1
gga-miR-24-3p	TGGCTCAGTTCAGCAGGAACAG	CUCCGGUGCCUACUGAGCUGAUAUCAGUUCUGAUUUUACAUACUGGCUCAGUUCAGCAGGAACAGGAG	NW_013185905.1
rno-miR-10b-3p	ACAGATTCGATTCTAGGGGAA	CCAAAGUUGUAACGUUGUCUAUAUAUACCCUGUAGAACCGAAUUUGUGUGGUACCCACAUAGUCACAGAUUCGAUUCUAGGGGAAUAUAUGGUCGAUGCAAAAACUUCA	NW_013185660.1
oha-miR-29a-2-5p	TGACCGATTTCTCTTGGTGTT	AAAACAUCUCUUACACAGGCUGACCGAUUUCUCUUGGUGUUCAGAGUCUUAGUUUUUGUCUAGCACCAUUUGAAAUCGGUUAUGAUGUAGGGGGAAAAG	NW_013185757.1
oar-miR-19b	TGTGCAAATCCATGCAAAACTGA	CACUGUUCUAUGGUUAGUUUUGCAGGUUUGCAUCCAGCUGUGUGAUAUUCUGCUGUGCAAAUCCAUGCAAAACUGACUGUGGUAGUG	NW_013185875.1
ssc-miR-19a	TGTGCAAATCTATGCAAAACTGA	GCAGUCCUCUGUUAGUUUUGCAUAGUUGCACUACAAGAAGAAUGUAGUUGUGCAAAUCUAUGCAAAACUGAUGGUGGCCUGC	NW_013185875.1
ggo-miR-135a	TATGGCTTTTTATTCCTATGTGA	AGAUAAAUUCACUCUAGUGCUUUAUGGCUUUUUAUUCCUAUGUGAUAGUAAUAAAGUCUCAUGUAGGGAUGGAAGCCAUGAAAUACAUUGUGAAAAAUCA	NW_013185706.1
gga-miR-126-3p	TCGTACCGTGAGTAATAATGCGC	GCUGGUGACGGCCCAUUAUUACUUUUGGUACGCGCUGUGACACUUCAAACUCGUACCGUGAGUAAUAAUGCGCUGUGGUCAGCA	NW_013185748.1
ocu-let-7i-5p	TGAGGTAGTAGTTTGTGCTGTT	UGAGGUAGUAGUUUGUGCUGUUGGUCGGGUUGUGACAUUGCCCGCUGUGGAGAUAACUGCGCAAGCUACUGCCUUGCU	NW_013185658.1
oha-miR-458-3p	ATAGCTCTTTGAATGGTACTGC	UCGUGGUGCAGAUGGCAGCGCCAUUUUCAGAGCUAUAAACAGUAUCAUUGUCAUAGCUCUUUGAAUGGUACUGCCGUAUGUACUGAA	NW_013185683.1
gga-miR-1397-5p	TGCATTGCGACGGGTTATATCA	AGCUGUUGACUGAAUGCGAUGUGUGCAUUGCAUUGCGACGGGUUAUAUCACUAAUCGUAACAUGAUGUAACCCAACGCAGCAUGAUGUAAGCGUCGUGAAACGUU	NW_013185746.1
chi-miR-29a-5p	ACTGATTTCTTTTGGTGTTCA	CCCCUUAGAGGAUGACUGAUUUCUUUUGGUGUUCAGAGUCAAUAUAAUUUUCUAGCACCAUCUGAAAUCGGUUAUAAUGAUUGGGGA	NW_013185724.1
oha-miR-29b-2-5p	CTGGTTTCACATGGTGGCTTAGATT	UUCCUCUGGAAGCUGGUUUCACAUGGUGGCUUAGAUUUUUCCAUCUCUGUAUCUAGCACCAUUUGAAAUCAGUGUUCUAGGAGCAAGA	NW_013185757.1
ptr-miR-24	TGGCTCAGTTCAGCAGGAACAG	UCCGGUGCCUACUGAGCUGAUAUCAGUUCUCAUUUUACACACUGGCUCAGUUCAGCAGGAACAGGAG	NW_013185905.1
hsa-let-7c-5p	TGAGGTAGTAGGTTGTATGGTT	GCAUCCGGGUUGAGGUAGUAGGUUGUAUGGUUUAGAGUUACACCCUGGGAGUUAACUGUACAACCUUCUAGCUUUCCUUGGAGC	NW_013185707.1
xla-miR-221-3p	AGCTACATTGTCTGCTGGGTTT	ACCUGGCAUACAAUGUAGAAAACUGUGUUUGUAAAUCAACAGCUACAUUGUCUGCUGGGUUU	NW_013185698.1
eca-miR-214	ACAGCAGGCACAGACAGGCAGT	UCUGCCUGUCUACACUUGCUGUGCAGAACAUCCGCUCACCUGUACAGCAGGCACAGACAGGCAGU	NW_013185760.1
age-miR-29b	TAGCACCATTTGAAATCAGT	CUUCAGGAAGCUGGUUUCAUAUGGUGGUUUAGAUUUAAAUAGUGAUUGUCUAGCACCAUUUGAAAUCAGUGUUCUUGGGGG	NW_013185724.1
bta-miR-19b	TGTGCAAATCCATGCAAAACTGA	CACUGUUCUAUGGUUAGUUUUGCAGGUUUGCAUCCAGCUGUGUGAUAUUCUGCUGUGCAAAUCCAUGCAAAACUGACUGUGGUAGUG	NW_013185875.1
ptr-miR-18b	TAAGGTGCATCTAGTGCAGTTAG	UGUGUUAAGGUGCAUCUAGUGCAGUUAGUGAAGCAGCUUAGAAUCUACUGCCCUAAAUGCCCCUUCUGGC	NW_013185711.1
ssc-miR-199b-3p	TACAGTAGTCTGCACATTGGTT	CCGUCUACCCAGUGUUUAGACUAUCUGUUCAGGACUCCCAAAUUGUACAGUAGUCUGCACAUUGGUUAGGCUGG	NW_013185903.1
mdo-miR-199b-1-5p	CCCAGTGTTTAGACTATCTGTTC	CUCCACUCCGUCUACCCAGUGUUUAGACUAUCUGUUCAGGACUCCAAUAUUGUACAGUAGUCUGCACAUUGGUUAGGCUGGGCUGGGCU	NW_013185903.1
oar-miR-107	AGCAGCATTGTACAGGGCTATC	CUCUCUGCUUUCAGCUUCUUUACAGUGUUGCCUUGUGGCAUGGAGUUCAAGCAGCAUUGUACAGGGCUAUCAAAGCACAGA	NW_013185654.1
cfa-miR-30e	CTTTCAGTCGGATGTTTACAGC	UGUAAACAUCCUUGACUGGAAGCUGUAAGGUGCUCAGAGGGGCUUUCAGUCGGAUGUUUACAGC	NW_013185716.1
oha-miR-138-5p	AGCTGGTGTTGTGAATCAGGCCG	GCUGCAGCUGGUGUUGUGAAUCAGGCCGACAAAAAGUGCGUCUUACUAUCCGGCUAUUUCACUACACCAGGGUCGCAU	NW_013185791.1
lca-miR-18	TAAGGTGCATCTAGTGCAGATA	UGUUCUAAGGUGCAUCUAGUGCAGAUAGUGAAGUAGAUUAGCAUCUACUGCCCUAAGUGCUCCUUCUGGCA	NW_013185875.1
gga-miR-96-5p	TTGGCACTAGCACATTTTTGCT	GGCCCGCUUUGGCACUAGCACAUUUUUGCUUUGCUUUAUGUGUUUUGAGCAAUUAUGUGUAGUGCCAAUAUGGGAGAAGGCGGAGA	NW_013185991.1
ssa-miR-7a-5p	TGGAAGACTAGTGATTTTGTTGT	UGGAAGACUAGUGAUUUUGUUGUUUUUAGUUAGAUGAAUCGACAACAAAUCACAGUCUGCCAAA	NW_013185850.1
efu-miR-133-5p	AGCTGGTAAAATGGAACCAAATC	GCUUUGCUAGAGCUGGUAAAAUGGAACCAAAUCGCCUCUUCAAUGGAUUUGGUCCCCUUCAACCAGCUGUAGCUAUGCAUU	NW_013185713.1
ppy-miR-101	TACAGTACTGTGATAACTGAA	ACUGUCCUUUUUCGGUUAUCAUGGUACCGAUGCUGUAUAUCUGAAAGGUACAGUACUGUGAUAACUGAAGAAUGGUGGU	NW_013185876.1
ssa-miR-107-3p	AGCAGCATTGTACAGGGCTATC	AGCUUCUUUACAGUGUUGCCUUGUGGCAUGGAGAUCAAGCAGCAUUGUACAGGGCUAUC	NW_013185654.1
mdo-miR-193b-3p	AACTGGCCCACAAAGTCCCGCT	CGGGGUUUUGAGGGCGAGAUGAGUUUAUGUUUUAUCCAACUGGCCCACAAAGUCCCGCU	NW_013185755.1
oha-miR-10c-5p	TACCCTGTAGAACCGAATTTGTGTG	GUCUAUAUAUACCCUGUAGAACCGAAUUUGUGUGGUGUUUACGUAGUCACAGAUUCGAUUCUAGGGGAAUAUAUGGU	NW_013185660.1
oha-miR-10c-3p	CAGATTCGATTCTAGGGGAATA	GUCUAUAUAUACCCUGUAGAACCGAAUUUGUGUGGUGUUUACGUAGUCACAGAUUCGAUUCUAGGGGAAUAUAUGGU	NW_013185660.1
ocu-miR-1-3p	TGGAATGTAAAGAAGTATGTAT	ACAUACUUCUUUAUGUACCCAUAUGAACAUACAAUGCUAUGGAAUGUAAAGAAGUAUGUAU	NW_013185713.1
chi-miR-29a-3p	TAGCACCATCTGAAATCGGTT	CCCCUUAGAGGAUGACUGAUUUCUUUUGGUGUUCAGAGUCAAUAUAAUUUUCUAGCACCAUCUGAAAUCGGUUAUAAUGAUUGGGGA	NW_013185724.1
mdo-miR-103-3p	AGCAGCATTGTACAGGGCTATGA	CUUGGUGCUUUCAGCUUCUUUACAGUGCUGCCUUGUUGCAUUGAUGUCAAGCAGCAUUGUACAGGGCUAUGAAAGAACCAAGAU	NW_013185704.1
mml-miR-15a-5p	TAGCAGCACATAATGGTTTGTG	CCUUGGAGUAAAGUAGCAGCACAUAAUGGUUUGUGGAUUUUGAAAAGGUGCAGGCCAUAUUGUGCUGCCUCAAAAAUACAAGG	NW_013185688.1
cfa-miR-204	TTCCCTTTGTCATCCTATGCCT	UUCCCUUUGUCAUCCUAUGCCUGAGAAUAUAUGAAGGAGGCUGGGAAGGCAAAGGGACGU	NW_013185824.1
oan-miR-221-3p	AGCTACATTGTCTGCTGGGTTT	UUCAGGUUUGAGGCAUGAACCUGGCAUACAAUGUAGAAUUCUGUAUUUGUUAAGCAACAGCUACAUUGUCUGCUGGGUUUCAAGCUACCUGGA	NW_013185698.1
mmu-miR-34c-3p	AATCACTAACCACACAGCCAGG	AGUCUAGUUACUAGGCAGUGUAGUUAGCUGAUUGCUAAUAGUACCAAUCACUAACCACACAGCCAGGUAAAAAGACU	NW_013185736.1
xtr-miR-137	TATTGCTTAAGAATACGCGTAG	GCUCUGUGGCUCUCUUCGGUGACGGGUAUUCUUGGGUGGAUAAUACGGAUUACGUUGUUAUUGCUUAAGAAUACGCGUAGUUGAGGAGAGUAUCUUCAGCA	NW_013185732.1
chi-miR-99a-3p	CAAGCTCGCTTCTATGGGTCTGT	CCCAUUGGCAUAAACCCGUAGAUCCGAUCUUGUGGUGAAGUGGACCGCACAAGCUCGCUUCUAUGGGUCUGUGUCAGUGUG	NW_013185707.1
mmu-let-7g-3p	ACTGTACAGGCCACTGCCTTGC	CCAGGCUGAGGUAGUAGUUUGUACAGUUUGAGGGUCUAUGAUACCACCCGGUACAGGAGAUAACUGUACAGGCCACUGCCUUGCCAGG	NW_013185786.1
gga-miR-181a-5p	AACATTCAACGCTGTCGGTGAGT	GCCAUCUUUGGAUAGCUUCAGUGAACAUUCAACGCUGUCGGUGAGUUUGAGAACUAAGAAAAACCAUCGACCGUUGACUGUACCUUGAGGU	NW_013185748.1
tgu-miR-365-1-5p	GGGACTTTTGGGGGCAGATGTGT	AGGGACUUUUGGGGGCAGAUGUGUUUCCAUUACACUAUCAUAAUGCCCCUAAAAAUCCUUAUUGCUCUUGCA	NW_013185755.1
ssc-miR-30e-3p	CTTTCAGTCGGATGTTTACAGC	UUUGCCACUGUAAACAUCCUUGACUGGAAGCUGUGAGGCGUUCCCAGGAGCUUUCAGUCGGAUGUUUACAGCGGCAGGCU	NW_013185716.1
dre-miR-9-3p	TAAAGCTAGATAACCGAAAGT	GGGGUUGGCUGUUAUCUUUGGUUAUCUAGCUGUAUGAGUGUUAUUCAUUCUUCAUAAAGCUAGAUAACCGAAAGUAACAAGAAUCCC	NW_013185996.1
ssc-miR-142-3p	TGTAGTGTTTCCTACTTTATGG	GUGCAGUCACCCAUAAAGUAGAAAGCACUACUAACAGCACUGGAGGGUGUAGUGUUUCCUACUUUAUGGAUGAGUGUACU	NW_013185753.1
tch-miR-19b-3p	TGTGCAAATCCATGCAAAACTGA	AGUUUUGCAGGUUUGCAUCCAGCUGUGUGAUAUUCUGCUGUGCAAAUCCAUGCAAAACUGA	NW_013185875.1
gga-miR-146a-5p	TGAGAACTGAATTCCATGGGTT	GUGUAUCCUCAGCUUUGAGAACUGAAUUCCAUGGGUUGUAAUUGAAUCCUUUGUCAGACCCAUGGGGCUCAGUUCUUCAGCUUGGAUAUUUCUGUCUUC	NW_013185683.1
aca-miR-17-3p	ACTGCAGTGAAGGCACTTGTAG	AUGUCAAAGUGCUUACAGUGCAGGUAGUGAUAAGUAGAACCUACUGCAGUGAAGGCACUUGUAGCAU	NW_013185875.1
hsa-miR-19a-3p	TGTGCAAATCTATGCAAAACTGA	GCAGUCCUCUGUUAGUUUUGCAUAGUUGCACUACAAGAAGAAUGUAGUUGUGCAAAUCUAUGCAAAACUGAUGGUGGCCUGC	NW_013185875.1
ipu-let-7c	TGAGGTAGTAGGTTGTATGGTT	UGAGGUAGUAGGUUGUAUGGUUUCGAAUGACACCAUGGGAGUUAACUGUACAACCUUCUAGCUUUCC	NW_013185707.1
tgu-miR-218-5p	TTGTGCTTGATCTAACCATGT	GGGUUUUCCUUUGUGCUUGAUCUAACCAUGUGGUAGAACAAUACAAAUGGAACAUGGUUCUGUCAAGCACCAUGGAAGGCUGCAUACUCCCUGCAGCAUGGCAUGCCUGGAUACUUCUGCUGGGGCAGAAG	NW_013185683.1
tgu-miR-140-3p	TACCACAGGGTAGAACCACGGAC	CGUGUCCUGCCAGUGGUUUUACCCUAUGGUAGGUUACGUCAUGCUGUUCUACCACAGGGUAGAACCACGGAC	NW_013185886.1
ptr-miR-199a-5p	CCCAGTGTTCAGACTACCTGTTC	AGGAAGCUUCUGGAGAUCCUGCUCCGUCGCCCCAGUGUUCAGACUACCUGUUCAGGACAAUGCCGUUGUACAGUAGUCUGCACAUUGGUUAGACUGGGCAAGGGAGAGCA	NW_013185760.1
cgr-miR-24	GTGCCTACTGAGCTGATATCAGT	CUCCGGUGCCUACUGAGCUGAUAUCAGUUCUCAUUUCACACACUGGCUCAGUUCAGCAGGAACAGGAG	NW_013185905.1
xtr-miR-143	TGAGATGAAGCACTGTAGCTCG	UGUCUCCCAGCCCAAGGUGCAGUGCUGCAUCUCUGGUCAGUUGUGAGUCUGAGAUGAAGCACUGUAGCUCGGGAAGGGGGAAU	NW_013185683.1
ocu-miR-101-5p	TCAGTTATCACAGTGCTGATGCT	UCAGUUAUCACAGUGCUGAUGCUGUCCAUUCUAAAGGUACAGUACUGUGAUAACUGAAG	NW_013185802.1
ssc-miR-27b-3p	TTCACAGTGGCTAAGTTCTGC	ACGAGGUGCAGAGCUUAGCUGAUUGGUGAACAGUGACUGGUUUCCGCUUUGUUCACAGUGGCUAAGUUCUGCACCUGAAG	NW_013185905.1
oan-miR-30e-5p	TGTAAACATCCTTGACTGGAAGC	GACAGUCUUUGCUACUGUAAACAUCCUUGACUGGAAGCUGGAAGGUGCCGAAGGAGCUUUCAGUCGGAUGUUUACAGCGGCAGGCUGCCACAGUC	NW_013185716.1
mml-miR-17-3p	ACTGCAGTGAAGGCACTTGT	GUCAGAAUAAUGUCAAAGUGCUUACAGUGCAGGUAGUGAUAUGUGCAUCUACUGCAGUGAAGGCACUUGUAGCAUUAUGGUGAC	NW_013185875.1
mmu-miR-101a-3p	TACAGTACTGTGATAACTGAA	AGGCUGCCCUGGCUCAGUUAUCACAGUGCUGAUGCUGUCCAUUCUAAAGGUACAGUACUGUGAUAACUGAAGGAUGGCAGCCA	NW_013185802.1
ssa-let-7b-3p	CTGTACAACCTACTGCCTTCCC	UGAGGUAGUAGGUUGUGUGGUUUCAGGGUUGUGAUUUUGCCCCAUCAGGAGUUAACUGUACAACCUACUGCCUUCCC	NW_013185718.1
gga-miR-155	TTAATGCTAATCGTGATAGGGG	UGUUAAUGCUAAUCGUGAUAGGGGUUUUUACCUCUGAAUGACUCCUACAUGUUAGCAUUAACA	NW_013185707.1
cfa-miR-125b	TCCCTGAGACCCTAACTTGTGA	UCCCUGAGACCCUAACUUGUGAGGUAUUUUAGUAACAUCACAAGUCAGGCUCUUGGGACCU	NW_013185707.1
[truncated: 733 more rows]

## Sheet: Table S1-6.
Table S1-6. Information of novel miRNA
[truncated: 2,984 more rows]

[truncated: 2 more sheets: Table S1-7., Table S1-8.]
