# Supplementary material for: Comprehensive analysis of differentially expressed profiles of mRNA, lncRNA, and miRNA of Yili geese ovary at different egg-laying stages
Source: BMC Genomics. 2022 Aug 19;23:607. doi: 10.1186/s12864-022-08774-4 (PMC9392330; doi:10.1186/s12864-022-08774-4)
Supplement: Supplementary file 2 — Additional file 2: Table S2-12. Information of overlap miRNAs. [file 12864_2022_8774_MOESM2_ESM.xlsx]

## Sheet: Table S2-1
Table S2-1 Differentially expressed mRNAs between PP and LP
#ID	PP1_Count	PP2_Count	PP3_Count	PP4_Count	LP1_Count	LP2_Count	LP3_Count	LP4_Count	FDR	log2FC	regulated
LOC106030811	1273	1514	1373	1638	2292	3466	3004	3308	0.00367527	1.00175	up
LOC106038172	382	290	167	376	1380	2431	357	1383	0.00883305	1.42145	up
XCR1	61	140	112	76	179	292	304	232	0.0349064	1.0988	up
CRIP1	4182	1688	3576	6681	7461	18996	11007	11593	0.0177449	1.23429	up
MDGA2	902	1204	2317	1199	865	426	419	493	0.000547782	-1.17711	down
CXCR4	3190	1617	2661	2055	4970	11221	5098	3792	0.0193617	1.15097	up
CXCR6	476	473	342	563	1784	3557	932	1877	0.000325786	1.63191	up
LOC106031757	30	61	30	24	155	234	73	128	0.0179229	1.32264	up
PRKCQ	716	812	1024	792	1660	2792	1259	1716	0.00769871	1.05278	up
PPARGC1A	786	336	980	808	432	68	225	228	0.0331925	-1.169	down
CD74	23312	27193	20415	27317	66976	132413	57969	59458	0.000235722	1.44913	up
LOC106044451	620	435	545	422	1394	1532	982	1210	9.67617e-06	1.2593	up
KCND3	85	559	236	129	84	50	26	37	0.022471	-1.33699	down
GMIP	619	944	743	796	1222	2964	1388	1910	0.024892	1.07878	up
HSPB1	1010	896	822	578	161	305	385	311	0.0226606	-1.1106	down
LOC106035576	63	118	62	84	286	983	169	156	0.038066	1.25927	up
CD44	6694	4919	5393	5472	13061	16089	9357	11216	0.000216605	1.08419	up
LOC106029601	374	424	301	393	724	1220	2331	1084	0.00230085	1.44099	up
GPR34	823	957	803	1372	2404	4941	1310	1908	0.044083	1.08864	up
Anser_cygnoides_newGene_116581	69	125	103	154	72	9	20	18	0.049102	-1.19573	down
ELF3	233	114	277	124	687	633	662	189	0.0400148	1.13439	up
LOC106041580	449	503	482	686	1475	4194	1917	1036	0.00231748	1.50435	up
PDGFRB	4611	3574	7634	6132	12848	24979	10978	6373	0.0341772	1.09001	up
PDGFRA	7215	7055	8462	7752	13260	23408	13208	13594	0.00484694	1.00408	up
LOC106049214	28	52	86	66	202	93	243	125	0.0427981	1.11731	up
FMNL1	170	349	268	301	671	1159	523	763	0.00584272	1.25016	up
Anser_cygnoides_newGene_118621	2588	1866	1493	1335	5162	2505	6530	4744	0.00536267	1.15831	up
ETS1	2005	2033	2200	2087	4473	7420	3918	3947	0.00107548	1.15234	up
LOC106042183	104	41	32	21	414	260	593	243	0.000482631	1.78076	up
LOC106047979	277	160	249	173	830	398	734	790	1.16863e-05	1.47741	up
LOC106049534	47	54	88	31	184	207	173	87	0.0222824	1.19748	up
Anser_cygnoides_newGene_62526	76	111	110	29	342	304	331	382	0.000486273	1.58319	up
LOC106041503	33	40	16	29	98	71	128	111	0.015617	1.2738	up
GPER1	502	434	460	358	1460	2136	1218	863	0.000131842	1.46403	up
GADD45G	4913	6768	10145	18665	5613	3202	3338	4351	0.0308486	-1.03715	down
LOC106037092	309	445	322	314	695	1207	712	1192	0.00277092	1.25036	up
ZAP70	118	98	143	108	370	754	351	300	0.000474145	1.54769	up
TMEM139	125	48	68	77	369	407	302	158	0.0030772	1.44475	up
CCDC3	972	1055	1547	1522	3663	7969	2203	2703	0.00540131	1.34106	up
TNFSF13B	3208	2791	3123	2071	6708	6222	5297	4986	4.80067e-06	1.02896	up
FNIP1	5968	5201	4315	6158	9988	20141	8483	10719	0.0223661	1.03151	up
LOC106045683	85	92	111	99	159	366	297	265	0.00968747	1.23163	up
SLC2A5	784	735	504	773	3038	8129	1182	3227	0.000842351	1.67555	up
PTPN6	1302	1185	1115	1347	2975	5742	2401	3060	0.00107548	1.31452	up
GPR68	379	427	383	476	765	1357	845	882	0.00709512	1.08424	up
GPR65	347	346	308	592	878	2889	672	1837	0.010412	1.37551	up
LOC106040349	95	1117	155	68	52	12	38	26	0.0269605	-1.30283	down
CYSLTR1	191	154	185	137	516	587	406	294	0.000468488	1.27212	up
CYSLTR2	41	48	32	40	172	135	69	99	0.00974915	1.21136	up
LOC106049641	164	284	205	272	489	1204	332	773	0.0321797	1.17949	up
LOC106045430	173	272	146	240	480	972	475	779	0.00476596	1.33777	up
LOC106029497	53	81	47	30	223	336	292	205	0.000122984	1.74713	up
CALHM2	304	318	356	449	569	1392	856	769	0.0195292	1.1215	up
Anser_cygnoides_newGene_129137	1120	424	805	821	121	121	280	157	0.000582897	-1.58731	down
IFNLR1	51	40	84	49	152	162	96	149	0.00960736	1.13248	up
CARD11	811	1560	1058	1166	2133	5787	1962	2728	0.0279202	1.1492	up
TIMP4	389	264	358	319	1251	1056	677	386	0.0122661	1.1055	up
CX3CR1	182	309	235	241	570	1477	352	608	0.0341703	1.18568	up
B3GAT1	251	3639	793	440	277	59	62	176	0.0122	-1.43737	down
TEKT3	85	259	220	334	49	48	20	44	0.00107548	-1.63819	down
LY96	340	516	338	355	837	1860	685	1149	0.0100829	1.24071	up
LOC106042993	132	182	136	96	467	764	658	325	0.000241817	1.60617	up
Anser_cygnoides_newGene_113460	218	312	806	876	157	72	97	259	0.0407458	-1.19898	down
TAPBPL	51	83	48	46	242	322	275	198	2.0419e-05	1.75385	up
LOC106042157	882	1572	666	975	2580	6663	1444	3516	0.0198368	1.26992	up
NDP	1170	1506	1283	979	3552	5058	1793	2132	0.0111082	1.12987	up
LOC106035572	26	47	36	41	173	149	146	172	2.07416e-07	1.79499	up
Anser_cygnoides_newGene_37941	494	634	381	1128	4194	1185	1003	2808	0.0223801	1.21968	up
IL10RA	90	74	104	56	285	416	209	208	0.000566576	1.46975	up
LOC106045898	172	339	200	326	629	1955	305	1294	0.0283544	1.27927	up
CD2	527	687	512	501	1859	4953	1257	2714	0.000168951	1.7247	up
ACTC1	1185	544	1781	562	243	247	63	146	0.000444072	-1.70522	down
LOC106040396	2105	1827	2243	1945	4388	5243	3960	3680	7.44962e-06	1.07273	up
LOC106048013	5361	2103	6201	2778	9955	6784	14914	8262	0.0190264	1.08896	up
LOC106047513	54	65	88	87	228	338	335	151	0.00122734	1.46675	up
HGF	1419	1283	1031	795	4663	9382	2232	5459	0.000105972	1.73515	up
LOC106048011	404	160	455	183	1332	532	1439	909	0.00252334	1.40553	up
LOC106033188	463	618	502	590	1328	1881	731	1591	0.00577852	1.15605	up
CLDN2	78	43	42	61	274	411	106	137	0.0152301	1.34174	up
Anser_cygnoides_newGene_48952	427	759	285	541	1021	2871	892	1672	0.0334857	1.19501	up
WDR25	1767	2165	5225	4326	1946	363	746	1334	0.0204332	-1.20566	down
LOC106043945	38751	25828	29887	44193	75890	130763	86802	79774	0.000460199	1.28317	up
CD79B	72	115	97	105	217	370	507	270	0.00224967	1.43019	up
LOC106048163	1190	1385	1204	1465	2254	6012	2727	2466	0.0196592	1.13304	up
RXFP3	1830	1077	2019	5314	457	49	491	468	0.00478934	-1.55147	down
LOC106045441	38	62	28	29	146	304	116	204	0.00277092	1.54778	up
NLRC3	193	172	159	146	581	745	933	429	1.01238e-05	1.6946	up
IL16	315	688	632	486	1578	3439	1836	1563	0.000168378	1.62029	up
LOC106040121	1891	3759	2154	2253	4097	14041	3197	7963	0.0494872	1.12374	up
KLHL6	338	328	340	282	999	1909	1004	864	3.1361e-05	1.61667	up
FTH1	100239	93172	76593	63161	160795	375022	76730	268875	0.0464023	1.08361	up
TFEC	107	158	75	143	390	725	118	570	0.0442022	1.19789	up
LOC106033105	353	754	2031	1424	252	47	341	109	0.00974915	-1.45265	down
LOC106035235	1315	1343	2057	1577	2712	6419	2484	3099	0.0250514	1.06647	up
CD3D	502	513	487	355	1353	1935	1546	1009	2.09153e-05	1.47935	up
LPAR5	280	202	183	196	689	1013	767	551	3.89786e-05	1.55551	up
TIFA	112	155	82	83	294	385	194	236	0.0334857	1.0748	up
PLD4	193	221	260	203	488	1116	774	227	0.0427981	1.15023	up
LOC106030552	79	129	126	43	288	663	149	299	0.0349565	1.23576	up
GPR18	47	35	51	21	136	214	237	85	0.00419181	1.4842	up
ITK	238	210	253	224	936	1076	823	623	1.16182e-10	1.76236	up
RASSF5	1223	1171	1305	1063	2105	3073	2283	2733	0.000420836	1.06216	up
RASSF2	1409	1907	1548	1697	3684	6163	3106	3592	0.00119466	1.20125	up
ZNF831	306	352	383	208	748	951	768	414	0.0184396	1.04724	up
PSTPIP1	536	887	474	644	1294	2620	1171	1861	0.0124928	1.18336	up
RGS2	14074	14037	19454	35642	9164	3065	10870	8882	0.0433441	-1.04742	down
SEMA4A	26	46	20	29	88	151	71	98	0.0328487	1.20841	up
LOC106049230	352	565	312	315	968	2107	802	1190	0.00503881	1.34139	up
LOC106048913	154	82	106	82	271	333	475	229	0.00586066	1.29729	up
LOC106029917	2914	2024	2649	1277	4476	6885	2967	7712	0.0189923	1.10497	up
CD180	43	24	14	45	248	119	115	86	0.00974915	1.38902	up
SEC61A2	4946	3686	5503	3816	2499	1799	1728	2183	7.48369e-11	-1.06457	down
CD40LG	41	98	72	71	259	552	249	232	0.00107548	1.59428	up
SEPT12	175	247	173	170	379	721	286	532	0.0349064	1.07269	up
LOC106045892	1091	1438	456	1278	3772	12770	894	4062	0.0337526	1.27999	up
STAT4	398	421	325	391	1039	1447	859	770	0.000607234	1.25855	up
LOC106042466	1093	1054	302	453	1349	5801	1615	3600	0.0283693	1.28772	up
SLC12A5	83	148	60	89	318	874	260	377	0.00462389	1.49878	up
AACS	7279	13780	8645	6948	6389	2050	4343	3785	0.0150852	-1.00353	down
LOC106044971	220	233	232	221	519	941	648	433	0.00216661	1.28307	up
LOC106043195	186	242	220	160	406	408	511	421	0.00224967	1.03766	up
PLTP	1271	1551	1207	666	7848	18379	1196	3075	0.00799918	1.48916	up
TTLL10	61	44	49	38	150	419	236	135	0.00187932	1.58694	up
LOC106041090	160	203	202	156	368	828	383	504	0.0055164	1.2706	up
Anser_cygnoides_newGene_124455	153	110	151	143	281	426	250	406	0.00591004	1.13598	up
LOC106048082	1369	1338	1420	1484	2903	6802	2049	3419	0.0118383	1.18964	up
PRSS12	136	190	384	152	705	720	439	345	0.0196592	1.1223	up
FAM60A	1128	1174	1105	1095	6887	532	3559	5052	0.0386597	1.18358	up
CD4	111	269	275	147	351	868	711	411	0.0328918	1.17454	up
Anser_cygnoides_newGene_27845	739	544	655	534	1802	1916	3056	876	0.00257007	1.33858	up
WISP2	200	170	162	143	318	448	346	385	0.00661882	1.04312	up
BIN2	123	128	114	88	294	570	401	355	0.000216605	1.53558	up
MMP11	364	396	426	568	2282	20470	760	1849	0.00384881	1.58846	up
Anser_cygnoides_newGene_47218	295	324	210	67	707	826	743	506	0.0341703	1.1731	up
BCL11B	107	147	149	112	408	465	338	277	4.00739e-05	1.38158	up
CHRDL1	1240	4081	1696	2735	998	247	1043	612	0.0226606	-1.23791	down
GRIN2A	2545	2165	3564	3056	1538	792	1279	1558	0.000224334	-1.02052	down
Anser_cygnoides_newGene_49485	147	122	80	324	555	668	399	453	0.0423242	1.14252	up
TLR7	562	871	619	736	2200	3880	1001	2142	0.00384881	1.35701	up
TLR4	545	592	698	616	1545	3122	678	1442	0.0283544	1.14882	up
LOC106048077	4014	3975	4344	4049	8074	19946	6021	10019	0.0100361	1.19738	up
MRAP	173	12060	239	449	179	87	215	99	0.049804	-1.13244	down
Anser_cygnoides_newGene_70730	85	125	86	82	331	425	246	224	0.00061244	1.4086	up
LOC106049954	282	217	226	169	784	647	444	371	0.00142984	1.15957	up
WDFY4	2255	2444	1618	1873	4601	11111	4616	7370	0.000647628	1.4536	up
LCP1	2801	6038	2878	3204	6971	16617	5292	11320	0.0398908	1.10373	up
TUB	6267	5955	9280	9149	5233	2124	3013	3943	0.000281386	-1.0169	down
Anser_cygnoides_newGene_67384	360	200	344	265	877	1538	748	1023	5.98887e-05	1.57708	up
CTSS	3276	3342	2281	2687	10217	17774	3724	8980	0.00337898	1.39348	up
CTSH	2912	3206	3065	2706	7808	8479	3259	7373	0.00409306	1.05526	up
ARHGAP15	1254	1195	1632	1062	2828	3218	2003	2842	7.13709e-05	1.05694	up
LOC106040032	34	20	23	23	192	174	57	134	0.000238376	1.73843	up
SLC25A4	2870	1193	2325	2179	603	452	1007	793	0.00410386	-1.23953	down
LOC106049209	22	35	44	46	116	225	229	85	0.00452508	1.48475	up
INPP5D	1080	1668	1280	1705	2962	6348	2334	3462	0.0128976	1.16337	up
IL7R	455	309	345	302	1095	1363	1303	662	0.000161314	1.43164	up
NRROS	229	299	168	158	540	1033	363	744	0.0127566	1.25876	up
Anser_cygnoides_newGene_62535	37	66	22	107	380	180	163	212	0.0295674	1.24987	up
SPATA7	874	896	1163	1080	2158	1939	2224	1853	9.81067e-08	1.02802	up
BTK	353	415	358	394	632	1661	743	1268	0.00994055	1.22964	up
CD83	670	1028	522	921	2024	6941	1233	2538	0.014638	1.35193	up
CD8A	406	129	463	286	911	533	1222	720	0.0298649	1.1113	up
LOC106045545	1738	2812	1884	2395	4970	12822	2357	7358	0.0273732	1.20635	up
FLRT3	1071	1017	1270	1697	2691	5415	2443	1870	0.0292478	1.07805	up
Anser_cygnoides_newGene_36801	211	275	126	230	592	593	342	449	0.0337526	1.0013	up
DNASE2B	2091	3073	1730	2832	5395	14797	2017	9154	0.049102	1.15369	up
GP1BA	222	226	177	206	1012	1051	120	1642	0.0254629	1.30755	up
C3AR1	452	756	323	449	1206	3615	491	2319	0.0378675	1.23026	up
FLVCR2	1200	1128	1174	1131	1789	4500	2169	2171	0.0283544	1.04085	up
DFNB59	105	142	124	284	57	42	75	40	0.0466769	-1.11727	down
ITGB2	1339	2136	1026	1475	4093	9805	3048	6948	0.00107548	1.52688	up
DOCK8	1217	1602	1506	1416	3372	6057	3274	3786	8.44155e-05	1.3821	up
LOC106043305	22	36	24	12	115	133	105	99	0.000309331	1.67208	up
RUNX1	2648	1630	1624	2987	5657	12274	3447	3827	0.0384662	1.1297	up
RUNX3	133	117	154	109	371	440	416	179	0.00533973	1.22309	up
RUNX2	184	126	97	86	414	1305	182	340	0.0331925	1.27615	up
RASAL3	68	72	102	77	156	319	293	173	0.00879941	1.26682	up
SRGN	379	456	219	284	873	1831	1039	907	0.00251912	1.40971	up
TAGAP	695	547	489	533	1438	2074	1578	1162	0.000231508	1.31248	up
PALMD	1108	854	1222	1018	2398	2806	1896	1776	0.000191049	1.04245	up
EVI2A	135	153	131	123	328	533	500	334	0.000345957	1.41768	up
Anser_cygnoides_newGene_13540	547	4616	491	4243	250	212	87	187	0.000444072	-1.8438	down
SGCG	3355	2640	1514	1267	803	769	1197	636	0.0409627	-1.03861	down
LOC106049048	145	354	214	366	770	1398	789	896	0.00221059	1.4319	up
Anser_cygnoides_newGene_88767	47	571	1200	461	31	21	43	81	0.00412907	-1.58515	down
Anser_cygnoides_newGene_29617	79	16	23	32	378	210	197	130	0.00337898	1.56628	up
CD3E	467	514	447	402	1408	3068	1494	1051	0.000255205	1.57485	up
BHLHE41	30	19	26	30	99	194	82	64	0.00974915	1.39557	up
BHLHE40	597	649	1016	735	1710	3078	1847	1249	0.00319229	1.23037	up
MYRFL	72	65	225	102	33	14	34	13	0.0101964	-1.40975	down
PLIN2	12487	11352	12012	9177	26385	29367	12122	29043	0.00661882	1.00093	up
BCL2A1	317	348	225	238	760	1396	1149	604	0.00103637	1.45007	up
JCHAIN	56159	46075	38372	25006	177004	66208	244244	163226	0.000168378	1.57909	up
UBASH3A	136	165	123	126	370	605	423	320	0.000638202	1.39178	up
RAB31	4133	4229	4759	6041	9657	28273	6988	9183	0.0323317	1.15519	up
Anser_cygnoides_newGene_19981	892	911	842	450	1209	2904	1564	2231	0.0215778	1.12659	up
DHRS9	115	121	127	131	303	700	490	180	0.014638	1.29572	up
FAM84B	24471	17085	24000	18364	17129	3955	5582	7019	0.00238355	-1.18368	down
TNFAIP2	3585	3700	3687	3461	8219	10252	7488	6987	3.11413e-06	1.15823	up
LAPTM5	3925	4996	2625	3565	11689	20787	4950	14165	0.00423455	1.36293	up
LOC106045966	163	163	226	246	1976	1944	968	890	1.85477e-13	2.42467	up
LRFN2	85	685	268	440	103	18	47	33	0.00419181	-1.5765	down
RAC2	451	734	327	463	980	2298	1107	1372	0.0170317	1.20522	up
LOC106041041	38	40	34	38	129	430	67	94	0.0382538	1.25724	up
LOC106041040	64	42	45	40	275	514	121	141	0.00261685	1.58265	up
GPR174	96	130	94	130	368	559	308	307	0.000326331	1.475	up
GPR171	177	120	169	154	397	964	244	287	0.0457038	1.14856	up
GPR132	81	166	87	101	417	811	431	332	0.00046764	1.63544	up
SELPLG	33	47	33	22	77	71	117	107	0.039993	1.10784	up
LOC106049124	1185	919	1005	861	1194	5807	14732	957	0.0321797	1.29457	up
SLA2	56	54	85	53	172	327	167	157	0.0030772	1.387	up
LOC106029317	175	225	212	170	496	1022	336	665	0.00404234	1.34966	up
LOC106048153	29	55	56	105	141	234	147	215	0.0495946	1.1281	up
LOC106034774	192	354	571	596	167	5	56	83	0.0435561	-1.23812	down
TNFRSF18	70	137	61	62	228	448	213	185	0.0337526	1.19609	up
LOC106038263	168	89	126	104	570	713	256	255	0.00378138	1.40802	up
CST7	112	54	88	54	159	363	342	138	0.0353177	1.20185	up
LFNG	488	721	553	633	1466	2725	883	1921	0.00541337	1.26617	up
PPAPDC3	420	431	389	335	969	1188	502	902	0.00968747	1.03747	up
GPNMB	2975	1517	120	687	13158	15890	1948	7515	0.0375951	1.26414	up
ABI3	84	87	88	45	148	343	365	130	0.038066	1.19308	up
HMOX1	1372	1808	1569	1145	5352	7055	2387	3734	0.000373606	1.4022	up
RGS19	177	151	165	162	309	545	306	353	0.0148902	1.06122	up
PRDM1	381	302	282	243	1533	1552	1208	778	2.02205e-08	1.81631	up
ADRA2A	396	529	900	518	2978	9880	2426	1514	0.000211137	1.85791	up
COMT	2694	2760	2687	2909	6768	16520	3195	9286	0.00942782	1.30364	up
LOC106039194	84	92	116	84	546	442	411	408	5.41554e-33	2.18354	up
Anser_cygnoides_newGene_25855	367	70	255	493	0	0	0	0	3.30688e-08	-2.62772	down
LOC106038386	1370	1072	1460	812	7274	7203	1068	6420	0.0011971	1.57782	up
Anser_cygnoides_newGene_107250	150	1357	685	570	160	56	29	68	0.000638202	-1.78109	down
PCBD1	231	559	212	83	1490	1499	480	726	0.0482869	1.18561	up
CYFIP2	1202	1853	1663	1162	3082	6636	2385	2973	0.0170317	1.13733	up
LOC106038357	458	676	418	366	1804	3361	830	1863	0.00107548	1.53564	up
SAMD11	595	642	661	729	1890	1494	1695	1429	6.12025e-14	1.28556	up
POU1F1	128	249	341	254	106	12	5	51	0.0477734	-1.22066	down
LOC106049228	233	282	201	234	694	1337	593	694	0.000460199	1.48417	up
SH3BP1	86	112	127	104	349	566	393	340	3.51727e-06	1.69303	up
SAMSN1	242	337	253	290	863	2327	1097	777	0.000276756	1.66597	up
PTPRC	2667	2825	2509	1864	7898	10004	5755	7560	5.46638e-08	1.54078	up
PLA1A	102	83	89	73	163	284	247	182	0.0152301	1.12875	up
CLIC5	654	658	606	765	1600	1757	1172	2226	0.00017546	1.21913	up
MDFI	216	269	267	150	477	632	474	449	0.00588289	1.06343	up
Anser_cygnoides_newGene_47948	35	21	59	36	829	91	322	229	9.05213e-05	1.9518	up
REST	1439	1629	1861	1640	6797	2771	1859	5056	0.00373832	1.11171	up
NINJ1	676	925	702	849	2335	4933	1129	3645	0.00199306	1.47494	up
LOC106029714	314	448	565	255	740	2791	717	951	0.0333882	1.2192	up
NRIP3	395	1024	250	817	53	137	196	97	0.0203135	-1.34097	down
LOC106039090	640	729	661	410	1131	1818	1446	1231	0.00580032	1.09086	up
IGSF6	265	603	301	364	1099	2845	542	1383	0.0182822	1.31114	up
MFNG	343	551	279	330	1009	1596	1051	951	0.00131986	1.34848	up
FAM78A	461	635	557	385	1609	1732	795	1952	0.000307466	1.36457	up
LOC106033756	1191	401	464	472	2467	1190	2082	2267	0.00590997	1.28135	up
Anser_cygnoides_newGene_68241	1507	755	2066	470	176	132	108	91	4.49136e-09	-2.38762	down
FAM26F	144	219	147	61	362	706	365	436	0.0184396	1.25654	up
LHFPL2	1107	765	1059	900	2253	3663	1164	1844	0.0279183	1.03719	up
LCAT	4737	3537	3176	3683	39159	15496	5274	10550	0.000594386	1.57401	up
LOC106037337	532	647	572	684	1744	2825	1080	2094	0.000251067	1.43121	up
BCL2L1	1312	1644	1730	933	567	398	375	523	2.24838e-08	-1.44209	down
LOC106041938	750	1084	634	820	2004	2047	2123	2583	9.35344e-05	1.2802	up
LOC106032856	602	1679	676	728	3152	6561	938	3288	0.0345219	1.23464	up
PLXNC1	6385	8364	8706	7131	12926	33124	10233	15501	0.0378675	1.04098	up
LOC106031806	442	520	335	443	1351	2536	1114	1144	0.000450287	1.4896	up
SLC46A3	1322	1610	1240	1443	3569	8505	2141	3488	0.0086373	1.29305	up
SLC46A2	184	203	117	162	490	824	240	679	0.0110813	1.29485	up
Anser_cygnoides_newGene_70309	251	249	104	84	62	33	10	22	0.0113079	-1.43144	down
LOC106040258	539	2057	1206	425	554	147	255	328	0.0433441	-1.16974	down
MYO1F	854	1314	865	976	2575	5516	2305	4041	0.000231508	1.53329	up
UNC5B	681	773	742	663	1314	2897	1080	1360	0.0341772	1.03433	up
IRF4	1133	571	1094	485	3514	1228	4918	1431	0.0146145	1.27682	up
ARHGAP27	192	173	192	183	467	817	541	390	0.000638202	1.36686	up
ARHGAP25	630	789	645	892	1778	3495	1309	2242	0.0023936	1.31877	up
LOC106049515	75	364	87	93	4	0	18	12	0.0470392	-1.16161	down
PTAFR	525	712	410	559	1272	3333	661	1763	0.0330427	1.19526	up
LOC106049759	62	29	73	46	164	108	144	84	0.0433441	1.01269	up
CD96	394	420	339	259	750	1035	854	949	0.000601741	1.21969	up
GAL	190	2448	550	343	93	5	83	80	0.0148902	-1.39004	down
P2RY8	340	275	317	217	777	1499	923	587	0.000942836	1.42882	up
SLC45A3	453	964	485	471	2403	5243	669	3467	0.00541081	1.49027	up
CRACR2A	332	379	490	450	839	1629	874	995	0.00214758	1.23873	up
MAPK10	326	1720	388	197	187	21	89	147	0.0443894	-1.23318	down
LOC106049849	92	134	48	76	344	371	346	222	0.0030718	1.41139	up
APBB1IP	573	650	743	573	1539	1404	980	1324	7.2044e-07	1.02946	up
SLA	713	666	1008	608	1216	2353	1391	1436	0.0157265	1.01089	up
PIK3R6	357	322	307	327	534	1116	834	619	0.0179229	1.07769	up
CTNNA2	1834	2440	2724	971	746	168	766	557	0.00773399	-1.3296	down
TJP3	487	680	664	295	229	80	266	168	0.0262037	-1.13537	down
TBX3	869	684	968	837	1899	1781	2152	1349	7.13709e-05	1.06334	up
RIMS1	12963	7039	14448	16568	2552	1730	5582	2505	0.0005024	-1.52688	down
CD226	129	71	54	84	625	278	167	280	0.00363911	1.41324	up
TNFRSF13B	210	147	120	57	492	343	689	372	0.00773399	1.34141	up
IKZF1	736	898	761	818	1763	3462	1600	1919	0.00195196	1.26018	up
BMF	4350	4772	4467	4704	11779	33956	13478	14856	8.38381e-05	1.66219	up
MATK	167	175	151	126	463	685	446	531	6.2248e-06	1.57624	up
LOC106044313	115	146	87	83	314	533	300	238	0.00596303	1.31349	up
STK17B	1616	2116	1777	1306	6576	3676	4748	5475	4.56742e-12	1.49749	up
HMHA1	995	997	1076	1017	2497	3732	2467	2216	1.17726e-05	1.33029	up
IL20RA	247	322	267	162	419	611	921	598	0.0189923	1.12759	up
LOC106039917	235	315	203	225	630	713	623	416	0.00363911	1.12744	up
LOC106042984	83	70	63	65	375	463	136	406	0.000122984	1.72764	up
LOC106046186	79	133	74	68	189	440	289	238	0.0146964	1.27517	up
MPEG1	2147	1248	1411	1949	4982	8401	2129	5958	0.00542361	1.31248	up
Anser_cygnoides_newGene_125082	158	154	337	131	1085	1056	1057	721	1.05433e-09	2.04492	up
HPGDS	2851	1924	1825	1681	8259	14677	5948	6229	1.25897e-05	1.72615	up
STX19	383	595	513	249	1165	2957	1705	1572	0.000205031	1.65594	up
LOC106046390	618	696	635	595	1431	2786	1074	1443	0.0055164	1.20141	up
LOC106049915	15189	12882	13250	6852	43335	20206	60037	40279	0.000162231	1.48456	up
ADAP2	577	893	589	1484	2175	5180	1230	3340	0.0279183	1.2301	up
CP	25368	11039	10337	8642	23428	51472	40258	56230	0.0115945	1.26433	up
Anser_cygnoides_newGene_6836	100	515	1301	20	43	32	57	11	0.0496173	-1.17151	down
ADAM8	235	206	249	149	833	8264	332	1229	0.00450736	1.5663	up
TRAF3IP3	211	198	226	222	522	800	616	443	0.000255205	1.32541	up
LOC106042170	551	821	328	479	2898	3354	598	5095	0.00312743	1.55843	up
LCP2	420	749	450	711	1179	2797	853	1507	0.0427313	1.10329	up
LOC106049451	30	27	27	32	76	129	160	68	0.0093343	1.36428	up
NCF2	200	196	239	271	435	970	369	510	0.0328487	1.09016	up
NCF1	247	298	434	281	1290	2678	762	492	0.0055164	1.44426	up
SPI1	1747	3017	1367	1975	4600	11876	2379	7881	0.0271607	1.22594	up
PTK2B	216	386	371	249	802	1245	818	603	0.00180152	1.29625	up
LOC106037142	232	283	216	229	518	1427	430	878	0.00847148	1.33325	up
ADAM28	490	564	408	521	2052	3835	575	863	0.0318281	1.24029	up
LOC106045509	340	188	297	302	1185	651	883	694	1.19754e-07	1.45618	up
SPON2	5016	2834	3955	6530	9290	28234	8865	6827	0.049102	1.12538	up
IL21R	138	117	184	84	468	530	365	358	1.0369e-05	1.53044	up
FYB	1226	1678	1240	1213	2927	4725	1715	3399	0.0145318	1.07687	up
LOC106046439	107	153	117	161	387	933	378	295	0.00657842	1.386	up
LOC106035502	804	900	1564	1166	172	46	286	506	0.0355648	-1.24401	down
ST6GALNAC2	626	354	592	543	297	86	260	213	0.0262037	-1.05238	down
TMEM168	1369	1314	1421	1326	4852	2580	2134	2088	8.65969e-05	1.00356	up
PTGER3	1067	1389	1397	1298	349	434	368	298	1.09167e-09	-1.61681	down
PTGER4	473	334	295	295	735	873	955	632	0.00769083	1.06001	up
LOC106047531	283	379	480	234	682	936	943	619	0.00724129	1.09412	up
B3GALT2	923	305	1074	511	142	57	231	143	0.0030772	-1.51386	down
SLC8A3	46	354	358	224	83	4	17	39	0.0466769	-1.21832	down
RHOH	242	218	212	244	653	1308	1241	585	8.67966e-05	1.66712	up
LGMN	13777	15590	14328	12364	31623	46490	14410	38530	0.0145967	1.06066	up
IL2RG	256	371	224	250	1019	2000	685	926	0.000309331	1.61163	up
IL2RB	97	142	80	93	464	906	258	300	0.00214758	1.55222	up

## Sheet: Table S2-2
Table S2-2 Differentially expressed mRNAs between CP and LP
#ID	CP1_Count	CP2_Count	CP3_Count	CP4_Count	LP1_Count	LP2_Count	LP3_Count	LP4_Count	FDR	log2FC	regulated
LOC106030811	811	778	905	798	2292	3466	3004	3308	1.39253e-08	1.74384	up
LOC106045741	270421	51331	43592	77348	21592	2225	12678	5365	6.25839e-05	-2.69902	down
LOC106038172	126	67	79	151	1380	2431	357	1383	1.59316e-06	2.88317	up
PGM5	9538	7412	10199	7879	13530	18528	31451	17754	0.0101229	1.08991	up
CLMP	1305	1769	2520	2338	5069	6685	4143	3423	0.00277798	1.15859	up
FAM83B	628	584	424	818	333	278	294	308	0.00905283	-1.05544	down
CRIP1	2133	3668	5583	2282	7461	18996	11007	11593	0.000477362	1.67692	up
MDGA2	488	3263	1890	899	865	426	419	493	0.0217776	-1.39534	down
Anser_cygnoides_newGene_125311	27	27	47	22	98	147	138	173	0.000428831	1.86913	up
NAV1	986	815	930	438	1488	3014	1252	2124	0.0320182	1.14222	up
MMD2	505	62	64	91	51	42	25	16	0.0393835	-1.68842	down
ANO1	16897	15334	13177	34955	5460	6748	7178	7712	0.00121636	-1.49963	down
ANO4	1113	140	95	1808	58	15	5	21	9.29344e-05	-2.93953	down
ANO6	1445	2277	1392	1282	4608	5877	5330	7775	1.44731e-06	1.72051	up
FABP3	60	13	10	6	209	451	41	328	0.0134853	1.99921	up
FABP5	897	716	572	670	2063	1718	1979	4928	0.000991408	1.61532	up
LOC106049813	1280	286	413	714	364	133	261	181	0.0312175	-1.40901	down
CXCR4	1098	1385	2337	1354	4970	11221	5098	3792	0.000194624	1.80516	up
CXCR6	440	195	666	575	1784	3557	932	1877	0.0030131	1.74698	up
LURAP1L	449	114	173	634	221	47	45	30	0.0414817	-1.60712	down
PRKCQ	487	386	591	460	1660	2792	1259	1716	1.44683e-05	1.75825	up
BST1	3809	3088	3647	3356	7806	15466	7107	5732	0.00946968	1.21513	up
TEX36	1298	77	77	428	37	3	51	26	0.00481944	-2.25378	down
PCDH20	81	985	745	513	3368	1159	2614	1253	0.0486936	1.39189	up
PPARGC1A	745	855	1312	948	432	68	225	228	0.00012409	-1.91537	down
Anser_cygnoides_newGene_127592	3	24	59	66	420	325	1019	1045	6.86809e-05	2.82215	up
PHGDH	4032	496	124	929	141	36	10	19	0.000291094	-2.7747	down
CARD9	834	155	349	576	1639	4279	401	3883	0.0286872	1.66606	up
FGG	266	324	305	122	1600	1672	4089	2099	3.99892e-09	2.79421	up
DCLK1	12321	2285	2273	9954	684	35	284	327	3.00956e-06	-3.19395	down
FLI1	3478	2822	3424	3518	7057	13153	6804	7563	0.00200454	1.24546	up
HMGA2	743	838	750	1714	623	172	247	329	0.00324337	-1.54252	down
MILR1	709	367	601	936	2371	4590	933	6587	0.00236428	1.92564	up
Anser_cygnoides_newGene_117426	78	92	0	54	722	399	1174	481	0.0207917	1.91672	up
SLC43A2	12895	9901	11417	7605	23287	39876	27033	30223	0.000169064	1.39122	up
MYO7B	1044	68	170	2548	9	23	6	2	5.26602e-05	-3.08541	down
ST8SIA5	7561	2452	2696	6464	1695	1100	1673	1440	0.00173625	-1.62581	down
STK32C	3217	1278	1505	1991	1321	669	675	825	0.00765812	-1.24514	down
HHEX	307	181	188	302	613	1440	481	705	0.0182822	1.41439	up
C1R	2241	2540	4552	2519	5164	8878	4875	8742	0.00883406	1.12123	up
C1S	4403	1389	5351	3948	10217	17164	5227	13745	0.0217334	1.34474	up
EFCC1	2588	1556	1259	1682	668	328	333	180	3.00956e-06	-2.15881	down
RAD51AP2	211	170	252	393	69	7	38	19	0.000210752	-2.41829	down
LOC106044451	349	71	168	487	1394	1532	982	1210	0.00856084	1.70069	up
KCND3	488	314	416	552	84	50	26	37	2.02179e-11	-2.95958	down
GMIP	678	447	622	485	1222	2964	1388	1910	0.0015621	1.5355	up
GRIP2	1529	2335	2659	2368	1052	144	780	652	0.00230013	-1.64723	down
FNDC5	19256	1337	1242	3318	2039	952	533	774	0.0151445	-1.88803	down
LDB3	5555	5834	5164	4505	2677	112	1197	1979	0.0246905	-1.56522	down
LDB2	553	463	534	455	847	1575	1293	876	0.0188057	1.06478	up
FHDC1	753	1807	2270	701	894	244	358	480	0.00848848	-1.40313	down
VSIG4	295	193	383	155	1247	1464	569	1205	9.29344e-05	1.84982	up
KIF5C	3956	3611	5133	3956	3090	522	1543	1531	0.00383235	-1.35037	down
SLC9A3R2	1312	1779	2541	1062	3768	3668	4783	4040	0.000402401	1.1889	up
LOC106040774	38466	1994	2905	2665	1213	34	176	155	0.000602056	-2.67324	down
EPHA6	697	550	946	1759	467	279	211	371	0.00365661	-1.50892	down
COL14A1	3133	4732	5315	5595	8518	13311	23109	13152	0.00113118	1.46356	up
CD44	4374	1823	1930	4581	13061	16089	9357	11216	0.000897604	1.64232	up
ARHGAP9	69	31	74	111	201	457	248	281	0.010058	1.63762	up
WNK2	2051	3494	6128	4278	2738	635	1949	1764	0.0232499	-1.15183	down
STK31	4927	394	770	12131	607	2	191	333	0.0135641	-2.04124	down
ADORA2B	441	152	161	341	100	125	60	81	0.0326834	-1.39856	down
SSTR5	113	230	197	166	43	8	4	44	0.00356207	-2.11303	down
DDX4	3943	661	907	9507	597	4	184	504	0.0138186	-2.02361	down
OTUD7A	3320	1963	3228	6519	2049	511	1387	1110	0.00471544	-1.52713	down
CFAP61	248	115	123	569	53	23	58	51	0.00363867	-2.0077	down
LOC106039183	2734	4034	4532	6760	2383	1380	1404	1723	4.88762e-05	-1.4267	down
LOC106040415	487	437	602	772	284	141	203	201	2.11395e-05	-1.50529	down
LOC106048882	1406	620	1095	1135	3321	2727	4118	2260	0.00161279	1.33306	up
FSTL4	285	1275	2135	510	424	35	123	267	0.0172916	-1.76193	down
APOB	2361	684	263	4191	163	146	45	24	6.9369e-05	-2.88505	down
APOD	1068	996	2315	829	247	363	381	342	6.42875e-05	-1.78344	down
CD93	1171	1036	1004	936	2157	4905	1735	2591	0.0111736	1.27317	up
SF3A2	10856	12576	10321	10370	5300	1889	3462	3558	1.75043e-10	-1.71005	down
CSF1R	6404	5211	5940	6579	14202	29234	8434	16959	0.00759338	1.3148	up
LOC106048069	519	593	678	374	1790	2606	1291	2820	9.23059e-06	1.78853	up
LOC106048064	131	64	82	109	348	997	269	608	0.00115707	2.00622	up
LOC106044698	198	164	135	284	832	662	302	392	0.0336754	1.17737	up
LOC106041631	3383	3244	3512	5360	1449	306	504	905	9.34077e-07	-2.22973	down
PIEZO2	2255	3491	3599	2594	8024	4976	6847	7315	2.26059e-08	1.0857	up
ARPC1B	2749	1931	2088	2717	6401	11092	5126	6377	0.000886564	1.42122	up
GSDMA	234	47	101	134	496	723	273	558	0.0274006	1.49693	up
PTPRN2	4172	2047	1684	1308	945	448	446	545	0.000104415	-1.88709	down
LRP1	20137	21250	23847	19047	49144	58657	36462	42985	3.94174e-05	1.05602	up
ADCY7	2311	3295	4527	2442	8818	8165	4570	6257	0.00110101	1.03686	up
LOC106031973	306	698	341	157	275	71	80	131	0.0486936	-1.31003	down
PDGFRB	4249	2960	5021	2333	12848	24979	10978	6373	0.00148308	1.66063	up
PDGFRA	5794	6712	9915	5796	13260	23408	13208	13594	0.00530201	1.08192	up
Anser_cygnoides_newGene_45409	88	104	74	62	191	308	157	279	0.0157504	1.28895	up
SRRM4	114	136	111	155	84	40	47	61	0.0077851	-1.18344	down
CHAC2	4506	813	840	8245	999	1075	826	753	0.0373987	-1.57148	down
SCARF1	152	157	154	139	384	566	369	341	0.00128052	1.30802	up
SEMA6B	364	131	174	569	109	35	84	110	0.020986	-1.5996	down
ALPK3	5205	2653	2373	6019	2996	550	1465	970	0.016056	-1.43002	down
LOC106036370	225	129	80	191	3951	2009	1938	1396	2.94399e-13	3.26913	up
LOC106044180	59	159	124	51	7004	899	126	298	0.00159544	2.43016	up
VSTM5	130	106	114	171	45	47	27	49	0.00312923	-1.52712	down
LOC106047992	11	13	19	25	101	81	86	81	0.000211093	1.96126	up
LOC106036638	1633	4149	4866	1672	6114	8069	5543	9416	0.0228085	1.12251	up
Anser_cygnoides_newGene_95839	106	86	100	95	41	37	29	50	0.00850659	-1.25998	down
SMTN	2617	2976	3312	2105	4866	5577	16443	7436	0.0051343	1.43332	up
FMNL1	444	116	217	237	671	1159	523	763	0.0469398	1.2776	up
FBLN5	3120	7038	6481	2367	4075	1561	1762	2077	0.0278575	-1.0242	down
FBLN1	2560	1634	1816	3908	6948	18397	6230	7892	0.00356704	1.65397	up
Anser_cygnoides_newGene_118621	903	2254	1909	1703	5162	2505	6530	4744	0.0019277	1.30535	up
ETS1	1975	1751	2087	1606	4473	7420	3918	3947	0.000779692	1.28129	up
QPCT	2227	970	1182	2264	785	521	428	383	0.000556106	-1.6298	down
LOC106042183	54	16	33	28	414	260	593	243	5.11275e-07	2.81731	up
LOC106032622	437	60	113	1438	62	21	16	24	0.000779692	-2.56186	down
Anser_cygnoides_newGene_60388	665	28622	6575	1386	588	16	306	482	0.000973423	-2.56917	down
Anser_cygnoides_newGene_62526	46	16	121	122	342	304	331	382	0.0175252	1.63318	up
KIRREL3	295	110	860	125	58	2	30	19	0.00215101	-2.3487	down
DDC	2344	295	125	203	176	4	76	126	0.0463687	-1.7159	down
LOC106043077	7259	6837	2759	954	859	371	539	794	6.54415e-05	-2.38628	down
LOC106041503	6	23	33	24	98	71	128	111	0.00616411	1.76655	up
LOC106036868	155	87	76	161	32	38	28	47	0.0143955	-1.52021	down
GPER1	384	373	331	406	1460	2136	1218	863	6.83472e-05	1.69897	up
BCAR3	5344	3595	3343	7321	2795	1710	2569	2133	0.00674973	-1.13901	down
LOC106034831	90	38	49	85	222	458	136	172	0.038962	1.44698	up
ANTXR1	860	669	747	961	3352	8964	1685	1942	0.00268215	1.8508	up
ANTXR2	8660	6063	6528	6778	16880	32380	19389	16809	0.000522068	1.43813	up
DMGDH	7839	499	329	2559	277	202	601	260	0.00869965	-2.05065	down
ANTXRL	6055	6787	9262	7749	17964	45085	10110	10624	0.0399076	1.25775	up
HABP4	3108	1335	1320	3659	1626	822	1028	989	0.0443442	-1.11147	down
ANOS1	1575	1495	1448	1634	1074	558	958	426	0.00461094	-1.0865	down
SPHK1	420	271	278	271	976	2615	451	791	0.019292	1.54771	up
SOX4	224	231	150	292	711	1820	677	539	0.004892	1.68426	up
SOX9	1176	233	341	2355	328	102	230	341	0.0366856	-1.60573	down
CDH12	951	902	1276	2237	357	17	322	160	0.00333149	-2.07049	down
CDH10	2020	121	269	2622	58	4	31	50	6.59104e-05	-2.99528	down
LOC106045776	2293	1887	2313	3328	5892	11036	8683	8451	7.75374e-05	1.61106	up
LOC106047738	62	46	32	66	187	197	162	182	0.00325295	1.51321	up
LOC106037092	154	262	336	182	695	1207	712	1192	3.45787e-05	1.83361	up
CNDP1	654	264	543	1292	101	188	207	233	0.0147068	-1.60021	down
FAM180A	107	104	78	71	487	1586	283	284	0.00128088	2.16812	up
LYVE1	1477	650	549	578	2334	7193	2377	4133	0.00220845	1.85095	up
LOC106031836	140072	156639	144159	105939	53931	415	7374	8431	0.00427099	-2.16411	down
DHCR24	78473	16632	21444	19987	9783	2381	5420	3588	6.59104e-05	-2.37895	down
ITGA11	111	342	527	175	2264	4469	673	691	0.00219412	2.11327	up
CDH4	3701	3727	3733	3585	2545	583	1161	1682	0.000823676	-1.36553	down
GCNT7	579	144	192	617	108	96	96	93	0.0103009	-1.68565	down
CCDC3	1447	747	1456	2040	3663	7969	2203	2703	0.0445342	1.25617	up
THBS2	4196	5249	3746	3932	32817	69775	25758	39094	9.79029e-14	2.96204	up
MEGF11	1706	118	167	511	85	11	74	64	0.00364886	-2.24951	down
ARNT2	7679	4722	5347	6279	3134	2386	3139	2146	0.00017408	-1.20871	down
EVPL	1059	574	444	730	125	53	112	222	0.000128573	-2.17218	down
PCDH17	684	256	270	576	235	114	105	107	0.00543676	-1.59223	down
PCDH15	2226	1368	2233	1996	1078	204	558	948	0.0055947	-1.45234	down
PCDH10	2063	1665	2182	975	918	107	453	395	0.00234768	-1.74466	down
CETN3	2691	1570	1687	4325	1690	858	1141	965	0.0188423	-1.17792	down
CLDN10	2460	553	599	3708	221	24	53	105	5.36279e-06	-3.11362	down
AADAC	50	325	388	83	1390	788	496	1951	0.00687232	1.8539	up
NR0B1	83	388	733	164	1011	1760	1573	677	0.0305541	1.51218	up
KIAA1958	590	148	110	490	98	49	114	111	0.0410533	-1.51619	down
BGLAP	1317	466	387	1304	124	345	158	119	0.00893177	-1.77944	down
STOML1	252	225	210	240	527	587	664	596	0.00043853	1.21589	up
TOPAZ1	2726	114	136	6901	67	17	6	44	0.000195409	-2.87508	down
KIF1A	1333	1414	1164	572	851	211	555	337	0.0260474	-1.19862	down
TNFRSF11B	5637	2700	2650	11741	2903	2512	1953	1587	0.0463687	-1.26044	down
VWF	6912	5187	3307	12278	16492	75747	20380	22756	0.00765537	1.77375	up
FOSL2	3137	2828	3166	1730	5717	11188	4506	6496	0.00984784	1.2104	up
LOC106040156	1257	187	835	340	2369	9592	1916	3833	0.00431444	2.01682	up
LOC106040155	2957	2794	4257	2873	11420	16426	16851	11191	9.15582e-11	1.98329	up
MYH15	10997	343	295	8489	203	246	196	274	0.00051	-2.65942	down
GHR	12554	7180	7191	13509	3980	4472	5444	4458	0.00850659	-1.14222	down
MYH11	22095	21698	29512	30312	67011	97917	277623	151596	1.27275e-05	2.18392	up
FNIP1	3273	4543	4589	4181	9988	20141	8483	10719	0.000663959	1.42735	up
KATNAL2	293	370	378	474	257	115	145	109	0.000628863	-1.32562	down
LOC106045683	39	27	76	55	159	366	297	265	0.000309763	2.06252	up
SLC1A7	173	117	114	72	54	43	54	50	0.0337217	-1.18001	down
AQP9	258	134	246	336	1860	2018	402	2357	0.000196129	2.19285	up
SLC2A5	368	306	312	471	3038	8129	1182	3227	1.88585e-06	2.75705	up
EPB41L4B	1588	274	508	4152	185	12	146	287	0.00626885	-2.14779	down
IFNAR1	2088	1939	2625	1840	4102	6532	3153	5203	0.00616411	1.05272	up
CDKN2C	73	33	50	99	333	811	639	284	0.000109569	2.37123	up
TSPAN1	253	148	290	629	102	8	63	22	0.00440961	-2.09064	down
NPM3	1948	1011	709	993	339	185	313	401	0.000279303	-1.81459	down
GGT1	3094	1871	2410	3343	1787	187	764	1408	0.0453204	-1.30227	down
FN1	6200	12609	15953	5970	66001	303752	71172	107062	3.1339e-08	3.11223	up
PIH1D3	663	159	128	1701	201	93	166	92	0.0353515	-1.67365	down
GABBR2	349	488	774	424	105	38	32	97	2.49186e-08	-2.64757	down
LOC106029353	780	902	1203	974	2690	2734	2517	2600	3.11051e-11	1.35917	up
PTPN5	1368	764	1081	1930	809	335	471	576	0.00631307	-1.26846	down
PTPN6	1407	725	1120	1693	2975	5742	2401	3060	0.015847	1.28482	up
ALPK1	184	77	176	114	484	623	298	549	0.00290478	1.54487	up
LOC106033347	619	96	201	173	96	11	32	32	0.00615013	-2.03661	down
PREX1	6211	7615	11814	5155	16217	24217	12976	16243	0.00541762	1.08648	up
SPEF2	932	364	699	3106	443	277	373	361	0.0284577	-1.53423	down
ANK3	14713	12629	12128	24795	9747	2032	8511	6858	0.0228085	-1.24007	down
SVEP1	6374	4170	5328	7377	20376	26086	13441	13387	0.000321908	1.45214	up
GPR65	405	577	474	588	878	2889	672	1837	0.0316964	1.34621	up
SCML2	1783	1020	763	3838	689	389	445	438	0.00325295	-1.74865	down
CYSLTR1	205	116	139	173	516	587	406	294	0.00920067	1.27015	up
LOC106049641	199	106	155	228	489	1204	332	773	0.00779463	1.63254	up
ANXA5	6911	5924	6487	7502	19383	43230	18234	17198	0.000285396	1.65653	up
ANXA2	10518	12714	13234	9033	28318	70615	30207	42828	5.64422e-05	1.74293	up
ANXA1	1950	1419	1873	2309	4214	8256	3570	5782	0.00306429	1.3484	up
LOC106049398	0	31	11	20	3019	555	249	433	4.951e-05	3.06561	up
LOC106045430	200	95	156	158	480	972	475	779	0.000442274	1.83025	up
LOC106038763	770	377	1332	530	147	0	27	16	0.00579082	-2.21532	down
TGFBI	8013	4935	5546	9827	14238	27571	39915	19368	0.00226604	1.56951	up
ATP1B1	7541	9809	9504	7280	6361	2433	3808	4028	3.65387e-06	-1.1339	down
PLEKHA2	1234	1494	2341	1559	3782	3724	3293	4350	2.6142e-05	1.10693	up
LOC106029497	79	48	129	84	223	336	292	205	0.0081997	1.40851	up
CALHM2	242	145	152	260	569	1392	856	769	0.000682632	1.82556	up
DGKQ	18588	11382	9761	29734	11739	4297	8702	7653	0.0331448	-1.13825	down
CCND2	4933	3980	4365	6112	2924	1547	1807	2052	1.88585e-06	-1.31082	down
LOC106041602	114	148	120	164	674	658	281	377	0.00048408	1.59546	up
LOC106031687	304	89	146	195	25	3	27	19	0.000301081	-2.50474	down
SOWAHC	1448	1206	1752	1101	3201	4109	2652	2684	0.000838433	1.09271	up
RSPH1	667	115	97	2370	28	5	29	8	6.9369e-05	-3.005	down
LOC106033173	697	1643	1646	810	382	25	95	406	0.00890912	-1.87247	down
MTUS2	8299	668	555	3603	967	219	860	260	0.0207917	-1.82601	down
FASN	67429	36524	33643	41672	33025	16651	20189	21008	0.00452871	-1.07462	down
AMH	113080	54742	65192	262065	29101	163	13291	22380	0.0156367	-1.94353	down
NSMF	4807	3194	3459	2472	2026	1118	817	984	2.2945e-05	-1.54587	down
ANKS4B	233	71	82	470	49	53	14	17	0.013532	-1.91033	down
ARHGAP36	140	79	149	72	427	336	420	401	6.9369e-05	1.6317	up
STMN2	2335	744	151	201	89	14	83	87	0.00171795	-2.38997	down
B3GAT1	11595	1716	1167	2359	277	59	62	176	1.07292e-07	-3.55839	down
Anser_cygnoides_newGene_118478	6	22	12	18	197	115	415	393	1.22812e-07	3.24363	up
TEKT2	360	159	220	894	121	93	100	97	0.0115899	-1.68924	down
TEKT1	359	87	97	954	17	8	50	6	0.00153211	-2.4588	down
LOC106049487	3836	2559	3109	3296	6311	10575	5281	6753	0.0151445	1.03411	up
LOC106049483	1455	901	1217	1818	500	37	300	347	0.00368173	-1.88649	down
PRDM16	587	5532	6382	836	1345	381	459	1035	0.0339359	-1.57325	down
DHCR7	43594	8466	6523	7740	4215	2499	2475	2312	0.000823676	-2.14882	down
UNC80	2678	531	350	749	177	100	116	190	0.000518076	-2.32615	down
GOLM1	21671	11085	7964	14474	4421	4691	2661	3595	6.59104e-05	-1.78787	down
PSAT1	3855	2078	1741	3797	1432	344	1095	845	0.0029073	-1.58602	down
LY96	262	107	197	314	837	1860	685	1149	0.000770159	1.93384	up
LOC106042993	146	112	179	138	467	764	658	325	0.000377594	1.70568	up
RASEF	2885	316	429	5424	574	643	368	239	0.0387008	-1.66206	down
TAPBPL	97	39	90	84	242	322	275	198	0.00721535	1.45726	up
GAB3	386	688	722	388	1573	1502	1216	1602	1.71667e-05	1.32369	up
ASTN2	468	334	1506	1031	253	8	117	90	0.00490578	-2.0839	down
YAF2	1047	1127	1057	1032	2270	4124	1572	2009	0.0221652	1.07794	up
SLC31A2	40	45	54	69	141	239	126	110	0.0283959	1.2987	up
LOC106042157	885	404	753	1063	2580	6663	1444	3516	0.00308246	1.77962	up
LOC106043205	1113	696	784	1953	2350	4161	3069	2384	0.0443442	1.15248	up
PDZK1	564	109	81	1236	14	3	6	7	3.95871e-07	-3.62535	down
HTR1F	248	410	173	129	740	1133	335	786	0.0343082	1.32752	up
HTR1E	802	90	126	72	61	3	15	29	0.0133364	-2.02226	down
HERPUD1	12564	9213	12366	5615	6143	3565	3347	4297	0.000154299	-1.24769	down
ARG2	5004	4038	5631	931	2328	136	665	1204	0.0398355	-1.52983	down
MAN1A1	930	839	1189	866	5110	2236	1683	1676	0.00124617	1.24191	up
MYCN	575	479	718	798	428	280	332	264	0.00130403	-1.04085	down
GM2A	638	486	499	654	290	85	210	233	0.00126135	-1.47823	down
Anser_cygnoides_newGene_93448	32	41	19	52	156	62	148	162	0.0263359	1.42935	up
CIITA	365	1086	1291	601	4541	1617	2442	4523	0.000467587	1.69168	up
ARL10	58	96	87	54	192	108	203	247	0.0217638	1.14944	up
CIT	11088	6892	7494	19692	5198	2010	3484	3538	0.000517539	-1.6511	down
L3MBTL3	1131	899	1132	1552	3450	6881	2842	3307	0.000829912	1.57843	up
LOC106031600	94	61	70	184	29	1	21	13	0.0207999	-1.84768	down
LOC106035572	53	78	62	54	173	149	146	172	0.000796861	1.22178	up
LOC106046337	179	65	127	155	361	809	235	672	0.0171583	1.55571	up
FKBP1B	149	84	147	585	4	8	4	18	1.92161e-05	-3.08682	down
DND1	1173	218	384	5999	356	71	227	154	0.00559718	-2.16032	down
KLHL42	549	1157	1399	559	2869	1697	2364	2224	0.00149215	1.18814	up
KCNQ2	324	297	338	360	133	12	23	61	0.0010833	-2.14259	down
KCNQ5	640	346	364	271	996	1393	1404	704	0.0213779	1.23523	up
LOC106049107	496	127	149	1380	112	39	93	96	0.00989796	-1.95435	down
SERTAD2	1587	1166	744	1541	3007	2942	3392	2294	0.0257752	1.00993	up
IL10RA	86	57	109	94	285	416	209	208	0.00521444	1.44504	up
LOC106039396	2485	1429	1817	2634	4106	8331	6192	3988	0.0133674	1.23814	up
LOC106037596	79	61	105	74	144	309	282	321	0.00595322	1.48908	up
LOC106037597	114	67	56	180	217	726	325	593	0.0185697	1.63189	up
LOC106045898	251	106	124	173	629	1955	305	1294	0.00236336	2.02447	up
CD2	547	275	491	774	1859	4953	1257	2714	0.00105279	1.93113	up
LRRC4C	1789	952	1471	839	704	34	451	334	0.0484986	-1.46015	down
LOC106033965	548	328	405	361	174	61	123	125	5.68222e-05	-1.74562	down
SCG2	8383	1145	883	1951	1282	377	395	601	0.013136	-1.81844	down
SCG3	5866	1392	2420	1701	690	928	186	336	0.00245423	-1.98443	down
TMEM108	813	185	279	1976	195	100	217	243	0.0337669	-1.62747	down
DRC7	548	278	370	545	47	46	126	141	0.00192601	-1.91302	down
LOC106047160	181	76	112	107	192	951	575	235	0.0341591	1.53966	up
ERRFI1	1635	2469	525	443	597	429	332	362	0.0385596	-1.37505	down
TUSC3	2529	1983	2077	2959	1857	492	1191	1028	0.00911938	-1.1402	down
Anser_cygnoides_newGene_55536	69	9	26	39	94	369	422	85	0.0294949	1.75353	up
SYCP2	1136	194	250	3359	266	194	102	134	0.00920067	-2.00231	down
COBL	6625	2444	3317	4946	2442	873	1666	1246	0.00192601	-1.4917	down
RNF11	2918	3289	3598	2185	5790	11517	4930	4433	0.03768	1.02736	up
ABCA1	22399	11843	15088	22388	47947	71515	24489	73855	0.0085647	1.34696	up
GNG4	1592	541	391	2332	569	160	460	273	0.0346986	-1.50627	down
TXNIP	17518	16810	20633	12699	46360	44737	38640	47865	2.78391e-10	1.29643	up
LOC106047513	76	49	67	65	228	338	335	151	0.00117543	1.71836	up
LOC106047519	149	530	473	78	134	68	78	101	0.0484986	-1.38471	down
NPTX2	3733	2666	1755	2134	1326	270	569	1045	0.00212584	-1.63414	down
RHOG	49	73	66	51	161	252	97	190	0.0185697	1.31425	up
E2F5	4181	7182	6850	6553	4190	1255	1863	3002	0.00038287	-1.32061	down
NRCAM	5750	4280	3581	13038	1939	336	2045	1392	0.00183191	-1.94064	down
FAM19A5	1048	144	246	1960	203	46	64	137	0.00474329	-2.12705	down
LOC106042804	7608	5830	19768	3563	4309	1275	1211	2802	0.00242292	-1.73247	down
NCKAP5	1358	2058	2305	3032	1053	470	540	849	1.19987e-05	-1.60873	down
ZMYM6NB	315	263	232	408	800	865	632	724	0.00595322	1.12699	up
PRRX2	66	16	26	68	165	426	120	137	0.0465053	1.55624	up
GPR149	100	116	103	59	36	7	19	23	0.00188938	-1.88767	down
HGF	850	435	615	1776	4663	9382	2232	5459	0.00113325	2.00867	up
HTR7	191	195	96	97	500	1039	194	1079	0.00925022	1.74357	up
PRR5L	249	337	522	354	949	1279	548	920	0.00703437	1.1942	up
SUN2	1203	940	1172	1141	2570	2269	2829	2196	6.68341e-05	1.03019	up
FAT3	10950	1517	1195	6704	648	2061	472	328	0.0235217	-1.77569	down
COL23A1	1166	6979	5178	909	1167	288	257	718	0.00231044	-2.04319	down
LOC106034965	598	170	124	237	118	22	69	48	0.0142818	-1.76768	down
RBFOX2	4115	4722	5763	3855	9950	9570	12518	9361	3.92077e-06	1.08347	up
Anser_cygnoides_newGene_48952	500	204	83	277	1021	2871	892	1672	0.00434726	1.93168	up
HEBP1	6057	1824	2011	2176	8446	22300	3235	13058	0.0388065	1.46856	up
CCDC181	1746	1146	978	2168	1089	210	602	540	0.0211338	-1.31468	down
ITPRIP	1430	1240	1544	1164	3359	5773	2645	2725	0.00231044	1.28218	up
LOC106030344	3868	1520	3425	3808	6513	16892	5056	8766	0.0296435	1.29899	up
LOC106030346	829	466	636	968	3011	4988	3193	1560	0.000402401	1.81111	up
LOC106030347	612	231	188	316	1587	3524	2213	2333	2.79954e-05	2.32521	up
CHODL	1186	635	426	1085	214	309	90	107	0.00215101	-1.89621	down
LOC106030343	2979	1777	2581	1556	6043	13084	6090	11496	0.000105409	1.80494	up
LOC106043945	16377	25498	29836	41812	75890	130763	86802	79774	0.000319464	1.53932	up
CNTN5	906	36	56	1671	61	8	72	68	0.0183364	-1.96311	down
CNTN4	1840	6319	8960	2028	1181	351	1291	1072	0.000879765	-1.9445	down
CNTN3	1443	2249	3183	879	931	184	442	700	0.00300376	-1.63294	down
CNTN2	6348	2954	5191	9603	1564	142	1816	1538	0.00564361	-1.86428	down
LOC106036393	1121	303	400	667	3027	16111	1592	5170	0.000631665	2.39815	up
Anser_cygnoides_newGene_104493	21	38	58	115	298	309	244	138	0.0216794	1.57438	up
WBSCR27	452	119	145	882	126	91	47	71	0.0161666	-1.77708	down
CD79B	50	55	99	73	217	370	507	270	0.000140122	1.98663	up
KIF21A	13581	9428	7448	15876	6124	4006	6288	4467	0.00319771	-1.19434	down
ST6GAL2	4885	2966	3399	6977	2557	1157	1138	1832	0.000736453	-1.48159	down
OLFML3	4838	2737	3554	6889	2063	2263	2014	1869	0.0113358	-1.13717	down
SASH3	425	106	171	243	608	1132	686	907	0.0240156	1.43047	up
VMP1	5584	5105	6179	5423	12496	43468	10023	15864	0.00485701	1.60178	up
LOC106043460	8655	7057	6946	9204	5473	1923	3114	3534	8.87605e-05	-1.28013	down
LOC106046335	360	270	244	269	967	1889	663	1222	0.000411447	1.76324	up
CDO1	1563	729	755	2632	357	264	399	346	0.000828504	-1.86769	down
STRBP	12193	10267	9667	6068	7076	1418	3911	4591	0.0133674	-1.20662	down
FAM13C	841	1110	1439	735	341	240	339	285	1.49131e-11	-1.77266	down
NLRC3	103	107	203	181	581	745	933	429	5.34247e-05	1.91307	up
IL16	776	452	687	812	1578	3439	1836	1563	0.00536242	1.40685	up
LOC106047630	781	436	443	750	334	19	104	107	0.0112461	-1.78913	down
LOC106047631	208	72	129	419	79	24	59	40	0.0196655	-1.67787	down
LOC106040121	2267	759	1156	1159	4097	14041	3197	7963	0.00152942	1.95671	up
KLHL6	213	276	286	271	999	1909	1004	864	4.6439e-06	1.96705	up
FTH1	73559	72147	69633	56555	160795	375022	76730	268875	0.00784865	1.45026	up
LAMC3	2489	478	459	2818	508	493	321	451	0.0354141	-1.51949	down
GALR1	173	347	133	55	589	243	1527	949	0.0250522	1.62898	up
LOC106036880	106	59	92	107	20	27	25	17	0.00187465	-1.78204	down
LOC106041463	25	65	33	22	391	143	139	263	0.000114763	2.15447	up
CD3D	417	362	682	646	1353	1935	1546	1009	0.00251078	1.31155	up
LPAR6	425	521	658	350	1390	2788	1483	2358	1.17986e-05	1.85473	up
RGS22	276	54	67	728	28	65	11	15	0.0182825	-1.93336	down
CSRP1	3145	1382	1948	3283	4423	5741	12791	8003	0.0141418	1.37944	up
MEGF6	109	502	622	125	1345	1254	960	1589	0.0103077	1.59009	up
LOC106033443	1705	1280	1320	1475	955	261	837	594	0.0124391	-1.16565	down
ABCC8	2789	1071	1409	2237	1063	215	466	665	0.00461787	-1.59216	down
PLD5	293	911	1509	825	392	24	237	190	0.0237984	-1.64494	down
LOC106029992	5851	9251	10674	9319	23557	41441	21748	25123	3.88374e-05	1.54212	up
LOC106029666	2918	4540	3935	537	664	174	246	122	1.06032e-05	-2.72697	down
GPR18	47	53	77	55	136	214	237	85	0.0370997	1.28082	up
ITK	193	126	273	367	936	1076	823	623	0.00130403	1.57851	up
MPC1	19786	11048	9028	8304	6290	3257	3187	3812	0.000112596	-1.57669	down
LOC106046136	299	464	590	329	1172	1058	914	772	0.000259003	1.1152	up
ADGRL3	7894	3946	4095	8956	2703	2035	1519	1662	0.000155196	-1.64718	down
KDM1B	1264	996	1483	1378	2950	4295	2082	2608	0.00604141	1.08696	up
LOC106029463	2450	386	542	1961	657	166	277	284	0.0170401	-1.68504	down
RASSF2	1435	1035	1397	1646	3684	6163	3106	3592	0.000663959	1.41072	up
LOC106045325	264	519	923	476	246	99	123	199	0.00079049	-1.60839	down
FAM171A2	303	240	299	224	141	93	150	143	0.0046352	-1.04561	down
ZNF831	103	180	353	264	748	951	768	414	0.00687678	1.4459	up
CHST8	727	630	462	326	102	77	125	130	1.14695e-06	-2.16101	down
Anser_cygnoides_newGene_53707	1650	291	925	829	3	0	1	26	6.68341e-05	-3.04372	down
MYLK	40867	20565	23662	40357	49109	81678	115527	78485	0.0242228	1.16459	up
PSTPIP1	616	252	607	423	1294	2620	1171	1861	0.00195884	1.60821	up
MAK	531	391	379	857	202	170	318	237	0.0373407	-1.16153	down
MAF	172	250	456	217	578	782	851	671	0.00454101	1.27251	up
LOC106032717	2952	1254	779	1482	573	62	226	324	0.000991716	-2.1216	down
LOC106034406	3946	1201	1897	5267	7114	9334	17145	10544	0.0192087	1.45535	up
LOC106046305	759	510	593	623	1706	5447	1267	2019	0.00372028	1.71449	up
PLP1	10859	248	155	15410	268	16	635	386	0.0162251	-1.99917	down
LOC106033870	10060	2878	3876	5901	1080	1164	1071	683	3.75949e-06	-2.30154	down
COL11A1	1228	3411	3792	863	8994	18820	2817	3848	0.0396409	1.47982	up
TMEFF2	1626	733	997	2235	284	98	118	104	2.18867e-09	-2.9549	down
SEMA4A	19	13	20	34	88	151	71	98	0.00668673	1.74717	up
CSMD1	1225	997	1408	5337	595	48	207	297	0.000739871	-2.34265	down
EHHADH	1594	534	579	1800	526	143	429	357	0.020362	-1.49591	down
LOC106049230	372	123	307	316	968	2107	802	1190	0.00159872	1.80031	up
DDX11	1228	567	626	1022	469	200	285	399	0.00541609	-1.35991	down
TPRN	2654	9142	9983	2240	21204	16117	14043	16313	0.014836	1.29468	up
ST8SIA4	1364	1019	1251	1594	2559	4914	1974	3027	0.0270638	1.08748	up
ST8SIA6	1601	671	722	1494	484	292	219	283	0.00038235	-1.7609	down
LRRC36	463	267	376	943	121	39	55	75	6.4873e-06	-2.51691	down
LRRC32	652	384	277	570	1629	5439	1842	1871	0.000704533	2.03028	up
LRRC38	4572	1470	895	5608	415	210	220	329	1.08948e-06	-2.89772	down
LOC106048913	39	56	64	37	271	333	475	229	1.37651e-07	2.41509	up
LOC106029917	990	1966	2758	203	4476	6885	2967	7712	0.0317188	1.50239	up
CD180	64	21	35	40	248	119	115	86	0.038655	1.35239	up
EYA2	487	434	595	953	305	113	168	203	0.00033329	-1.63143	down
SESN3	7156	4558	4968	6129	11018	27274	10446	13489	0.0162251	1.24836	up
FCGBP	22505	2817	6085	15663	51502	83834	40396	79557	0.00530201	1.82984	up
TYRP1	270	60	109	354	9	0	12	0	0.00829274	-2.15088	down
PRKAR2A	29719	15501	13726	11553	11347	8412	8938	7726	0.0237928	-1.00265	down
CD40LG	119	32	67	87	259	552	249	232	0.0168347	1.60105	up
ADGRD2	835	194	229	488	108	6	30	62	0.00195884	-2.28062	down
ADGRD1	1612	4505	5100	1425	13669	19102	13027	10640	6.47687e-05	1.92347	up
SMOC2	347	931	941	391	3190	6804	5401	5349	3.22541e-09	2.67883	up
NR5A2	4310	239	312	9496	473	755	236	283	0.0235217	-1.8648	down
SBK1	551	389	404	348	192	126	74	87	2.93741e-05	-1.79402	down
JPH2	1536	1658	3553	2042	4306	3753	8697	6763	0.00551862	1.27356	up
LOC106034136	12	208	48	7	13168	65793	831	1249	0.0241933	1.85394	up
SEPT12	230	105	184	180	379	721	286	532	0.0432878	1.20364	up
BCHE	9944	6286	6448	8459	5958	3011	3041	3162	0.000628863	-1.14271	down
LOC106030345	1310	680	824	904	3592	7324	2512	9781	4.8256e-05	2.20119	up
LOC106045892	574	407	322	913	3772	12770	894	4062	0.000630353	2.3638	up
LOC106029702	1339	2013	1761	259	299	83	139	90	1.27275e-05	-2.62955	down
HDHD2	4909	2427	3029	4700	2325	1458	2186	1729	0.0134223	-1.02798	down
COL15A1	1280	1202	1255	1551	3645	4437	3785	5179	3.91967e-07	1.54688	up
EFCAB1	385	275	313	790	105	60	152	91	0.00113325	-1.87621	down
FNDC1	3700	3530	3875	3072	7611	19267	7212	11104	0.00132034	1.4939	up
CCDC83	454	77	98	543	43	5	11	16	0.000217124	-2.71867	down
Anser_cygnoides_newGene_16399	1043	94	394	2735	107	0	29	23	0.00678069	-2.19549	down
STAT4	352	217	410	367	1039	1447	859	770	0.000997936	1.42272	up
PECAM1	6307	6746	7170	5427	11505	23673	13878	15394	0.00170902	1.22021	up
LOC106040733	4440	3968	5058	4655	8491	16927	7185	9287	0.0142117	1.08235	up
FAM180B	589	476	359	697	156	108	360	189	0.0402535	-1.25571	down
LOC106042466	131	260	417	56	1349	5801	1615	3600	2.71218e-06	2.97981	up
LOC106042005	1928	766	221	2979	57	13	23	10	4.40822e-10	-4.08596	down
EEFSEC	4146	14851	14286	5464	7613	3539	3215	4064	0.0399272	-1.04729	down
DMRT3	4420	116	113	8881	37	0	25	16	0.00315825	-2.35653	down
SLC12A5	115	64	96	123	318	874	260	377	0.00434502	1.76913	up
AACS	10408	9315	10725	4779	6389	2050	4343	3785	0.0051139	-1.1373	down
MAP2	5188	2736	2213	5817	1534	509	1168	1377	0.000732761	-1.73308	down
MAPT	3178	993	1228	3320	1134	657	1069	805	0.0405755	-1.21689	down
CSRNP3	1494	1232	606	2085	274	92	348	175	4.4257e-05	-2.31164	down
LRRTM4	891	160	175	1522	79	23	36	65	0.000134196	-2.715	down
LOC106044971	152	153	181	150	519	941	648	433	5.64252e-05	1.78463	up
GMPR	2516	2479	2291	3684	1384	356	681	1027	0.00010255	-1.6824	down
PLTP	869	474	744	916	7848	18379	1196	3075	0.000367407	2.42879	up
KCNK5	28649	12898	11883	36812	8044	3661	5686	5388	8.14867e-05	-1.91943	down
TTLL10	33	40	76	69	150	419	236	135	0.00927701	1.6937	up
SH3D19	3402	4124	4285	2345	8200	23594	7866	9203	0.00261433	1.57281	up
TYMS	3863	3774	2680	6183	2465	1634	2164	2007	0.00829274	-1.05313	down
LOC106048082	1021	1059	1586	1422	2903	6802	2049	3419	0.00752709	1.38116	up
HOXB5	744	566	628	797	1793	1953	2667	1424	0.000554564	1.34552	up
HOXB4	480	448	669	497	1153	2362	1172	868	0.0134947	1.243	up
CPNE4	126	368	398	158	141	31	34	59	0.00642263	-1.72838	down
LY75	5455	4292	5871	7913	12426	20183	10802	11021	0.0153774	1.06167	up
OMG	142	81	121	133	288	609	208	428	0.020281	1.38778	up
LOC106049378	79	178	156	311	68	54	62	70	0.0266019	-1.35447	down
LOC106049374	364	321	473	362	641	852	1329	648	0.0256819	1.05506	up
TSPAN13	2550	3857	4557	4384	4053	830	1233	1883	0.0420054	-1.0189	down
COL24A1	2280	2802	2472	1972	6188	6304	10928	3934	0.00106685	1.35735	up
MSRB3	1737	1660	1393	921	3234	7042	5331	3764	0.000649206	1.56967	up
TFPI2	5708	7189	8572	2694	21380	97025	26736	27005	7.75374e-05	2.34653	up
CDA	1403	765	1129	1655	266	204	425	253	1.18096e-05	-1.98759	down
CD5	30	22	50	27	97	163	157	88	0.00559718	1.63866	up
SRD5A2	928	67	89	1213	53	18	2	46	0.00364886	-2.31834	down
RASL10B	136	160	127	147	88	14	50	46	0.0213396	-1.42376	down
CHRM2	575	41	25	1382	77	80	18	8	0.0426042	-1.74646	down
CHRM3	369	486	484	1078	178	122	38	64	0.000157112	-2.24766	down
LOC106042084	10487	210	211	651	377	91	339	261	0.0218813	-1.91367	down
LOC106042085	1569	872	917	3456	1171	491	514	535	0.0391927	-1.29194	down
TRPC5	14924	495	396	5758	217	27	60	76	1.26512e-05	-3.25544	down
LOC106044663	668	129	120	384	51	121	20	20	0.0282267	-1.76404	down
WISP2	91	19	21	21	318	448	346	385	0.000307784	2.39963	up
SH3GL2	2644	1257	1424	1023	421	385	183	488	9.20618e-05	-1.95414	down
BIN2	76	31	82	81	294	570	401	355	6.42875e-05	2.16775	up
MMP11	150	334	579	207	2282	20470	760	1849	0.000244366	2.73338	up
MMP16	1145	1051	1053	1418	3622	19634	1445	2107	0.0167818	1.80057	up
Anser_cygnoides_newGene_47218	80	102	185	439	707	826	743	506	0.0461718	1.36845	up
AK5	8549	1455	1854	1984	392	233	346	345	2.22292e-06	-2.84327	down
EXOC6	2495	1635	2255	2154	4544	6091	3409	4953	0.00591771	1.02085	up
CEMIP	4358	7542	12367	1929	13370	71837	17610	9044	0.0307811	1.61248	up
RELN	4472	3228	2770	1702	9845	18405	11620	14618	2.15049e-05	1.90783	up
KIF26B	1534	981	1038	3233	545	309	297	271	4.54469e-05	-2.10908	down
CHRDL1	4055	3063	1685	1891	998	247	1043	612	0.001318	-1.75687	down
ASS1	180	279	224	361	1082	1323	563	1311	0.000148131	1.76072	up
LOC106029630	216	222	196	206	381	685	423	953	0.010518	1.32544	up
ENOX1	4655	1339	1046	950	952	238	429	545	0.0115899	-1.68054	down
Anser_cygnoides_newGene_20963	0	0	0	0	1550	3836	2282	2079	5.78409e-62	8.60487	up
CFAP52	670	275	326	2428	62	8	51	66	4.01955e-05	-2.94896	down
RNASET2	4849	2384	3271	4248	7520	12896	4907	10578	0.0404499	1.08011	up
SLC9A3	39	354	289	119	837	1051	701	360	0.0423746	1.45619	up
SLC25A29	2575	6624	5748	2880	2573	2305	2011	1657	0.0084754	-1.04038	down
LOC106030952	313	529	976	746	335	100	200	198	0.00160921	-1.54998	down
COL12A1	10392	15372	15873	10589	103227	288989	16745	32531	0.00121648	2.25256	up
MMRN1	5527	3079	3171	2557	10410	35308	16046	23550	2.91589e-05	2.19397	up
Anser_cygnoides_newGene_10571	1156	200	106	3219	154	51	45	35	0.000846902	-2.54984	down
TLR7	756	448	664	757	2200	3880	1001	2142	0.00443992	1.52539	up
ECSCR	1178	963	833	1181	1886	5368	2041	2370	0.0232589	1.26908	up
ANGPTL7	61	57	39	23	186	135	487	538	0.000679669	2.20873	up
LOC106048078	3468	4291	4740	2769	11782	19360	9246	18900	2.29963e-06	1.79532	up
LOC106048077	2746	3434	4556	4342	8074	19946	6021	10019	0.00777987	1.36328	up
PGR	211	1935	2399	266	7969	10080	10605	6217	0.0010913	2.19737	up
LOC106032947	1021	803	477	730	402	144	203	213	0.000195107	-1.6696	down
Anser_cygnoides_newGene_9970	714	1010	703	592	0	0	0	0	1.10713e-57	-8.01163	down
Anser_cygnoides_newGene_14047	372	321	360	722	200	6	75	42	0.0137909	-1.8791	down
FRRS1L	509	148	146	930	47	0	9	17	0.00178265	-2.46432	down
SPAG16	345	236	394	1117	137	30	148	180	0.021128	-1.66887	down
Anser_cygnoides_newGene_68059	674	221	210	5877	645	25	130	76	0.0446248	-1.73001	down
LHX6	198	239	247	101	494	430	557	463	0.005522	1.16133	up
LOC106049954	250	217	198	162	784	647	444	371	0.00198106	1.2381	up
WDFY4	1609	828	1439	1786	4601	11111	4616	7370	6.01433e-05	1.98232	up
KLHL24	3362	5574	4414	4837	13165	13106	9306	10622	1.54356e-06	1.22978	up
Anser_cygnoides_newGene_125504	314	233	131	724	93	11	39	42	0.00105279	-2.2952	down
EDIL3	4952	105	108	542	67	16	326	39	0.0462887	-1.72422	down
P2RY14	106	83	39	72	449	1466	325	404	0.000321051	2.36543	up
Anser_cygnoides_newGene_97242	4672	1262	1162	3104	546	400	871	470	0.00158132	-1.89801	down
AGXT2	3545	532	468	3293	279	233	251	249	0.000631523	-2.32888	down
Anser_cygnoides_newGene_67384	215	215	144	300	877	1538	748	1023	5.67137e-05	1.94427	up
CTSS	2433	945	1850	2028	10217	17774	3724	8980	0.000203302	2.05016	up
CTSH	2570	2882	2876	2581	7808	8479	3259	7373	0.00234047	1.14895	up
CTSK	2765	2511	3358	2789	11760	30949	16556	10307	3.50341e-07	2.3217	up
HORMAD1	290	104	186	1960	146	78	76	168	0.0424781	-1.67264	down
ARHGAP15	483	1228	1314	595	2828	3218	2003	2842	0.000536894	1.4438	up
AIF1L	6675	2820	3364	7500	2514	2230	2147	1982	0.0135311	-1.20309	down
LOC106040032	40	32	48	44	192	174	57	134	0.0168826	1.41329	up
CDK18	1890	407	899	447	392	108	196	143	0.00363316	-1.86347	down
LOC106049209	27	3	30	29	116	225	229	85	0.00920067	1.956	up
LOC106049208	40	65	80	36	212	170	107	234	0.003493	1.4665	up
GRID2	2935	1132	968	2443	661	478	277	442	0.000387453	-1.88874	down
DLGAP1	2237	722	931	2041	758	693	655	463	0.0443924	-1.1709	down
GK	1109	855	910	895	1698	2918	1205	3119	0.0335081	1.07274	up
INPP5D	1749	832	1157	1966	2962	6348	2334	3462	0.0483003	1.16077	up
LOC106033057	5571	3310	3660	3181	2887	1973	1412	1940	0.00493082	-1.01573	down
BACH1	3340	5570	6452	3787	12874	16442	8379	10238	0.000623148	1.21606	up
CPAMD8	9358	6982	7619	15431	5176	982	2897	2732	0.000682632	-1.71306	down
IL7R	358	228	378	484	1095	1363	1303	662	0.00333149	1.38792	up
GCAT	2549	1213	944	1932	1154	680	522	815	0.0338129	-1.10999	down
NFKBIE	1343	655	864	910	2105	3010	1770	2294	0.016068	1.10122	up
LOC106037779	520	1665	2237	484	4768	4385	1648	3093	0.0452241	1.24829	up
VIPR1	317	450	864	286	1938	1768	2665	1621	1.00143e-05	1.86966	up
VIPR2	1331	3225	6160	2080	8695	29574	16001	21535	6.59104e-05	2.21924	up
NRROS	185	109	187	158	540	1033	363	744	0.000716801	1.76567	up
PPP2R2B	1721	1100	1057	518	1921	3620	3271	2411	0.0414812	1.14678	up
ID2	1409	2160	3048	1887	7448	4219	6968	3420	0.000379837	1.22882	up
Anser_cygnoides_newGene_62535	26	30	66	75	380	180	163	212	0.000972152	1.81395	up
CALB1	13166	401	182	757	106	61	284	20	0.00481937	-2.27452	down
SLC5A8	1744	1058	1457	1696	438	53	177	186	1.30479e-06	-2.57284	down
F2RL2	381	314	566	249	1215	1240	948	713	0.000939704	1.29673	up
BTK	339	229	350	294	632	1661	743	1268	0.00230013	1.58539	up
CD86	104	249	332	151	900	766	274	535	0.019553	1.31022	up
CD83	828	325	693	799	2024	6941	1233	2538	0.00573834	1.78846	up
CD8A	54	164	217	154	911	533	1222	720	1.09308e-05	2.17529	up
ADAMTS1	5441	5965	6845	3700	10536	45139	10521	9047	0.0238048	1.47298	up
GAK	35398	36392	40216	22581	12517	4789	9469	8263	1.39687e-12	-1.97459	down
DACH2	1578	345	389	3059	209	99	152	145	0.000294182	-2.46598	down
LOC106045545	2314	737	1317	1501	4970	12822	2357	7358	0.00486283	1.76489	up
PHF24	6305	1581	1911	4592	717	10	221	246	0.000623148	-2.53697	down
CCBE1	1776	1054	1359	2960	790	489	510	513	0.000319464	-1.61973	down
NALCN	1088	2400	2702	1112	986	455	458	679	0.000248547	-1.47621	down
KCNH6	285	68	92	637	40	37	47	56	0.012454	-1.89238	down
LOC106039661	21557	7754	7286	6017	5843	1594	2724	3431	0.0048319	-1.59386	down
LOC106031458	320	145	232	914	169	46	81	71	0.0111736	-1.78445	down
APCDD1	5381	6342	6606	14586	3922	868	1828	1940	0.00017462	-1.88418	down
DNASE2B	2063	645	814	1253	5395	14797	2017	9154	0.00157633	2.06308	up
LOC106029947	790	518	413	1747	425	24	113	228	0.0245887	-1.70976	down
POSTN	13583	10145	9895	15841	29385	82686	25352	64323	0.00120822	1.724	up
BEND4	4077	446	334	1261	367	489	215	194	0.0300309	-1.69235	down
GP1BA	274	50	24	52	1012	1051	120	1642	0.0170459	1.91406	up
TOX3	920	138	227	1185	274	60	84	141	0.0250033	-1.70885	down
C3AR1	434	119	349	381	1206	3615	491	2319	0.00470672	1.93161	up
POU6F2	301	1272	1457	744	434	43	211	286	0.0186252	-1.62202	down
SLC18A2	4716	3664	2474	744	1182	207	509	914	0.0059722	-1.77794	down
FAM65B	1523	973	1376	1064	2761	7006	3816	2208	0.00613111	1.45156	up
HPX	434	123	108	113	676	1240	804	482	0.0314311	1.51241	up
FBLN2	3414	7211	7693	2138	15161	21477	22427	18068	0.000153201	1.73207	up
SPATA1	1123	543	519	1946	496	362	411	431	0.049228	-1.21706	down
DCC	1650	1502	1440	1210	1025	139	366	810	0.0353401	-1.27359	down
GPR141	37	26	46	40	112	260	113	91	0.0161695	1.56234	up
RAB40C	920	944	1306	942	6058	3485	4362	3789	5.84183e-42	1.97809	up
ITGB2	1261	467	1176	1443	4093	9805	3048	6948	0.000259003	2.04157	up
ITGB3	528	1025	380	614	2553	1652	1150	1999	0.00415802	1.28543	up
DOCK5	27445	23753	17242	51687	18840	8699	16700	12397	0.0232829	-1.12173	down
DOCK2	1990	1676	4259	3062	7697	10060	5107	6733	0.00268678	1.28037	up
DOCK8	1351	747	1194	1801	3372	6057	3274	3786	0.00218431	1.46604	up
KIAA1211L	467	709	1120	1396	386	286	435	245	0.00462244	-1.37436	down
MUSTN1	328	108	135	99	351	2060	1272	1125	0.00152471	2.13662	up
NTNG2	5537	1897	1963	1997	879	349	417	373	3.94382e-06	-2.34512	down
COL1A2	48401	44249	58981	57406	128928	317583	121765	142331	0.000663959	1.5757	up
STAB1	6013	2573	3917	4332	9935	27312	6559	9025	0.0311681	1.346	up
RUNX1	1626	1058	1124	2550	5657	12274	3447	3827	0.00706399	1.60783	up
RASAL3	44	42	88	48	156	319	293	173	0.00145286	1.77939	up
LOC106030438	449	342	897	374	3321	3907	656	3097	0.000653521	1.97825	up
ARSI	223	169	240	306	423	1020	664	504	0.0235513	1.26262	up
PTGDS	69791	1323	909	38368	1757	1342	2759	1583	0.00487036	-2.24235	down
ADAM12	717	1021	1592	1321	3176	7355	2022	3641	0.0032947	1.56616	up
PHACTR3	429	559	548	400	223	123	260	228	0.000731075	-1.22262	down
GABRE	13888	9983	10649	8504	4065	152	1525	1280	0.000629385	-2.22557	down
GABRP	112	187	220	410	57	23	47	29	0.000103136	-2.24348	down
LOC106033474	274	208	284	433	122	55	112	99	0.000927882	-1.57671	down
LOC106033478	241	224	170	452	81	43	60	57	8.25105e-05	-2.02195	down
INHBB	4570	221	466	9341	360	77	222	283	0.00125525	-2.47834	down
PRG4	630	415	227	123	2745	29326	3045	11708	7.61562e-07	3.40407	up
SRGN	239	123	400	301	873	1831	1039	907	0.000651683	1.82738	up
LOC106046070	3695	4352	8441	1830	2803	1929	1446	2451	0.0392713	-1.03116	down
ACSF2	2338	4013	5372	3474	9496	10173	7963	6434	0.000850963	1.07167	up
YPEL1	9914	12578	15294	13473	35217	51233	30150	37991	1.02557e-06	1.48282	up
TAGAP	362	415	766	615	1438	2074	1578	1162	0.000836394	1.38913	up
PALMD	722	614	823	1201	2398	2806	1896	1776	0.00212116	1.22774	up
TRIM55	1073	1625	1877	740	317	0	57	119	0.0166156	-1.97701	down
LOC106035094	657	477	462	446	1319	4043	2877	1256	0.000727398	1.87399	up
SCN2B	397	392	542	399	288	41	203	181	0.0483457	-1.2148	down
EVI2A	75	81	132	83	328	533	500	334	7.1283e-06	1.97054	up
RAB23	3897	3635	4867	3402	7468	24748	9049	8592	0.00684798	1.45435	up
ALDH1L2	5836	1359	1643	4682	701	1079	882	862	0.00541602	-1.69957	down
ELAVL2	7316	6124	6336	15355	4151	1263	1709	2188	5.81193e-05	-1.89235	down
ELAVL4	2784	1561	1585	4368	1028	74	374	452	0.00144958	-2.08516	down
CERS1	1181	648	1118	1516	757	105	257	278	0.00633093	-1.60811	down
ASPG	1822	2881	3366	1583	2011	687	861	838	0.00223612	-1.18678	down
CERS6	2426	1549	2097	2793	1246	350	867	685	0.000431076	-1.52206	down
CERK	2360	1448	2260	2546	5839	7785	3436	5351	0.0044361	1.20296	up
Anser_cygnoides_newGene_53420	1110	356	145	178	210	14	25	98	0.0451446	-1.67201	down
TENM1	2137	1351	1496	4182	1356	761	762	741	0.0094584	-1.33911	down
LOC106048107	1564	1247	1174	1085	612	233	325	272	2.99571e-08	-1.8666	down
MCF2	14327	5057	6842	17316	3750	1716	2807	2946	0.00018427	-1.87454	down
PCLO	2265	3380	2612	3021	1642	141	932	782	0.00905283	-1.57137	down
PAICS	24587	12241	11003	13680	8014	2556	8493	6303	0.0129031	-1.27807	down
Anser_cygnoides_newGene_13540	157	640	1617	466	250	212	87	187	0.0240077	-1.55553	down
LOC106037212	870	326	445	535	1285	1966	1002	1489	0.0382144	1.1519	up
KLF6	4222	2322	5008	4168	9999	13730	8139	7894	0.00344658	1.18905	up
ACTR3B	3876	1620	2001	5182	2082	1043	1332	1501	0.0397843	-1.11881	down
LOC106029484	227	66	78	226	20	13	26	20	0.000518076	-2.31807	down
LOC106030908	5356	6565	6415	3474	2563	740	3045	2188	0.00604252	-1.30982	down
KIAA1257	791	1118	1232	1043	534	79	174	170	7.61629e-05	-2.03115	down
Anser_cygnoides_newGene_109983	42	163	80	44	526	144	464	417	0.00572557	1.74084	up
XKRX	48	29	71	82	154	191	186	166	0.0209539	1.32782	up
RANBP9	2711	3334	3190	2552	8587	6903	5970	6765	3.47626e-18	1.16051	up
MGP	11444	10089	13526	10776	26547	107601	15751	38397	0.00699986	1.67951	up
DEPTOR	1472	1976	1711	1903	5062	6532	8989	4660	3.00025e-06	1.68013	up
LOC106049048	267	142	332	224	770	1398	789	896	0.000176979	1.76115	up
LOC106041678	285	192	271	151	1405	1295	1689	1523	5.74522e-15	2.49741	up
SPACA1	304	137	372	473	34	40	73	144	0.0156513	-1.69021	down
Anser_cygnoides_newGene_88767	274	360	573	542	31	21	43	81	1.81546e-07	-2.82216	down
HHIP	1740	939	789	3230	283	14	447	313	0.0136196	-1.90386	down
CD3E	417	267	728	594	1408	3068	1494	1051	0.00559718	1.54404	up
LOC106035253	1448	1062	1160	500	541	10	134	95	0.0198894	-1.81884	down
IGFBP2	6141	3826	4044	3163	3781	1777	1008	1612	0.0148444	-1.14173	down
IGFBP1	627	312	217	1043	211	171	134	208	0.0294737	-1.43248	down
CACNA1D	2948	1134	1109	2201	789	244	646	680	0.0048319	-1.57263	down
GPC1	29214	7572	17722	25408	14282	7813	7745	2622	0.0477747	-1.25022	down
LOC106030632	1409	3075	1498	1051	3462	5998	7522	3546	0.011679	1.34608	up
SC5D	4545	2734	2581	1905	1678	378	839	861	0.000808482	-1.64029	down
CSGALNACT1	606	873	1072	986	1338	7098	1293	1959	0.0469742	1.39459	up
DOC2B	1015	329	248	281	163	97	210	115	0.0336754	-1.45774	down
HMGCLL1	486	170	144	544	101	38	21	22	0.000696548	-2.32405	down
LOC106049925	25604	707	3411	438	436	391	625	1020	0.00905283	-2.10247	down
MYRFL	70	82	90	173	33	14	34	13	0.00505466	-1.81416	down
BCL2A1	239	414	501	352	760	1396	1149	604	0.0139202	1.22977	up
ADIPOQ	397	188	272	116	523	561	1005	786	0.0309387	1.28327	up
AHNAK2	7809	9067	10277	3244	30562	21536	41487	24527	2.04536e-05	1.75279	up
USP42	5790	2265	2958	16553	2585	1838	1643	1849	0.0173358	-1.5792	down
ZNF385B	751	902	1323	2157	608	94	569	413	0.0260496	-1.43954	down
LOC106049633	140	113	190	131	279	425	215	468	0.0351976	1.10227	up
Anser_cygnoides_newGene_100541	733	222	181	1326	0	0	0	0	1.35998e-12	-4.80129	down
PLEKHH1	6582	5715	4859	4024	3228	81	1121	1361	0.0324933	-1.57738	down
LOC106046278	1694	1099	671	960	737	604	259	317	0.0365646	-1.18954	down
CMBL	12	51	40	5	162	93	153	130	0.0260568	1.66214	up
WASF1	320	346	392	461	296	90	140	202	0.0131609	-1.11755	down
JCHAIN	4419	12556	31271	28398	177004	66208	244244	163226	1.57716e-05	2.49338	up
LMO3	507	245	353	707	127	65	25	43	4.11748e-05	-2.44163	down
Anser_cygnoides_newGene_48843	586	361	210	264	220	47	74	25	0.0176927	-1.68654	down
MMACHC	1295	701	872	1058	833	262	470	468	0.026618	-1.03344	down
S100A16	69	37	55	51	134	186	183	162	0.00703592	1.39964	up
PAK7	420	564	830	826	358	102	295	190	0.00278554	-1.44394	down
CCDC62	1043	933	1199	1752	729	523	570	643	0.0024107	-1.05273	down
CCDC65	366	74	90	314	75	27	69	58	0.0430173	-1.53056	down
RAB31	2092	2250	3099	2526	9657	28273	6988	9183	6.9369e-05	2.10231	up
SLC37A2	338	634	918	496	813	2652	1214	2456	0.0200721	1.37538	up
CHGA	43094	951	703	1889	504	16	191	328	0.0213396	-1.91047	down
CHGB	112777	6537	3161	7271	1525	797	1061	1184	6.42875e-05	-2.97295	down
C6	40	19	61	76	599	3087	1919	1331	8.36784e-12	3.98066	up
C7	19613	14105	21727	33927	80814	87013	135790	104697	1.43825e-06	1.95036	up
IFITM10	320	142	124	104	54	19	46	30	0.0025099	-1.91108	down
LOC106045531	258	180	272	172	1054	1188	449	792	9.75832e-05	1.72705	up
THBD	496	335	490	238	1175	2619	692	1245	0.00573834	1.5793	up
DPYSL4	455	60	112	638	113	19	34	39	0.014211	-1.91675	down
ANGPTL2	7172	4464	3823	6760	9216	33005	12633	13414	0.0244109	1.34691	up
TMEM71	176	150	231	284	348	1292	599	628	0.0171583	1.47303	up
STAR	664109	69201	145527	31495	20261	544	5562	4721	5.82858e-05	-3.00007	down
TOX	606	217	408	1522	301	124	260	206	0.0477852	-1.41154	down
ARHGAP44	864	383	657	1111	272	69	269	290	0.0095087	-1.57811	down
LOC106039386	3266	1066	1403	4532	866	467	640	408	0.000663959	-1.93358	down
Anser_cygnoides_newGene_117787	266	556	395	1019	188	4	25	53	0.00552729	-2.13832	down
GRIA1	146	443	944	248	1435	2930	687	2360	0.0135641	1.66132	up
LOC106046282	252	191	206	212	492	1930	470	730	0.00819439	1.67765	up
Anser_cygnoides_newGene_31312	170	2350	2324	163	231	33	65	226	0.0102105	-2.0246	down
MMP2	13936	19155	14887	20553	41960	238701	22912	26767	0.0231476	1.68231	up
MMP9	270	894	1464	298	37924	127825	3011	11960	6.19608e-07	3.56674	up
ADAMTS20	1696	1046	767	3618	623	268	530	614	0.0072596	-1.63907	down
LOC106029971	958	3350	4099	1171	6592	12218	6575	9515	0.00278693	1.638	up
LOC106041623	128	149	177	182	560	223	388	414	0.00199596	1.12747	up
IL13RA1	3786	1455	2363	3636	6128	10768	9161	6030	0.0151797	1.27648	up
SMPX	117	277	315	190	83	2	49	23	0.0227442	-1.79242	down
SUSD5	1552	58	151	1033	21	7	12	28	2.04536e-05	-3.15762	down
SERPINF1	37555	29392	38571	31403	12105	10926	9685	9090	1.32572e-21	-1.76505	down
LOC106030123	99	107	121	242	6	0	5	14	0.000146793	-2.81521	down
TNFRSF17	7	78	104	34	446	176	369	483	0.00499617	1.98533	up
Anser_cygnoides_newGene_49474	45	61	149	90	232	366	891	365	0.0019277	1.95796	up
TNFRSF1B	316	675	481	404	1469	2496	1102	1625	0.000227373	1.64152	up
TNFRSF1A	2517	2461	3050	2756	5142	10394	6498	6198	0.00119647	1.26979	up
LAPTM5	3081	1100	2494	3054	11689	20787	4950	14165	0.000349706	1.98438	up
LOC106045966	117	214	175	189	1976	1944	968	890	2.45008e-12	2.7208	up
LOC106045625	107	44	90	147	224	620	213	414	0.0305849	1.48625	up
LRFN2	40	1184	2762	89	103	18	47	33	0.00262221	-2.37279	down
Anser_cygnoides_newGene_95174	436	92	254	828	194	59	50	130	0.0427814	-1.54715	down
RAC2	520	295	679	640	980	2298	1107	1372	0.024605	1.23521	up
CYTL1	155	290	473	167	2379	3938	3632	1284	3.99892e-09	2.9209	up
PPARG	489	1304	1695	559	5149	7197	3507	4083	1.92161e-05	2.04466	up
ISM1	260	106	107	560	72	10	101	33	0.0483457	-1.61499	down
MGST1	791	521	3597	986	6081	7938	4266	5166	0.00559718	1.6709	up
MYCT1	711	587	573	463	1272	2428	1128	1365	0.0081958	1.23765	up
INPPL1	132	159	94	92	311	464	315	278	0.00737316	1.31195	up
GPR174	99	87	136	95	368	559	308	307	0.000131297	1.67946	up
GPR171	120	82	120	86	397	964	244	287	0.00413918	1.7845	up
LOC106045020	2664	2272	2744	2069	1251	82	741	838	0.0176129	-1.55199	down
BTLA	18	26	59	43	124	130	163	58	0.0490967	1.34527	up
GPR132	113	60	118	110	417	811	431	332	0.000228069	1.95871	up
LOC106029886	1261	607	1176	438	338	145	411	336	0.0131609	-1.38624	down
Anser_cygnoides_newGene_106920	1266	169	126	304	125	97	63	67	0.0180911	-1.81047	down
LOC106049124	1454	634	466	715	1194	5807	14732	957	0.0167171	1.85828	up
MARCKSL1	10575	13681	15900	9651	5240	1227	3362	4828	3.89103e-05	-1.72976	down
LOC106036018	1086	70	66	3913	42	2	28	17	0.00109418	-2.5726	down
LOC106033998	162	558	1897	263	131	22	39	68	0.000387983	-2.50265	down
SLA2	39	58	69	25	172	327	167	157	0.00221861	1.77184	up
Anser_cygnoides_newGene_51322	1367	346	625	2670	411	211	166	323	0.00590539	-1.84328	down
MYOZ2	2298	6754	7327	4840	1821	255	2940	1014	0.0277719	-1.50012	down
PCK1	8019	1078	992	23385	1171	13	94	98	0.00334163	-2.34648	down
LOC106049352	83	61	62	82	205	192	173	174	0.00521444	1.17547	up
RAB44	102	217	226	138	340	597	860	383	0.00881331	1.45418	up
TSPAN32	2428	3111	2951	2272	1343	80	507	691	0.00388099	-1.81423	down
NYAP2	626	50	41	1220	51	4	77	58	0.0364087	-1.78655	down
LOC106034774	80	750	1208	130	167	5	56	83	0.0410533	-1.71905	down
Anser_cygnoides_newGene_75913	341	263	507	1534	312	92	84	153	0.0131378	-1.73251	down
Anser_cygnoides_newGene_68615	38	0	330	98	1990	1741	7549	5898	0.00184841	2.46664	up
CSTB	2948	2372	1986	2679	4979	16131	2895	6586	0.0395364	1.31957	up
ENPEP	969	306	325	1566	20	26	139	11	0.00086028	-2.51983	down
TMEM154	471	252	459	179	818	663	1037	1082	0.0166463	1.20063	up
GPLD1	583	110	45	1900	112	67	77	91	0.0240156	-1.85264	down
LFNG	437	558	466	479	1466	2725	883	1921	0.000597022	1.62429	up
AKAP13	7931	6405	6640	6265	17100	22914	13713	11511	0.00196538	1.12116	up
GPNMB	108	103	14	30	13158	15890	1948	7515	4.80569e-16	4.95642	up
HMGCS1	145955	27683	27504	19814	14744	3618	9509	8710	0.00109449	-2.16657	down
LOC106033133	156	108	261	154	127	17	38	45	0.0389309	-1.41885	down
HMOX1	1419	886	865	1039	5352	7055	2387	3734	6.42875e-05	1.83614	up
MAP3K6	104	111	92	99	176	283	209	244	0.0374384	1.01544	up
MAP3K8	1356	726	849	1028	2404	4242	2170	2137	0.010058	1.25844	up
KCNE4	517	1101	1460	586	1856	5908	5244	3081	0.000658179	1.87	up
LOC106030608	795	1551	1241	1179	912	446	492	390	0.000696937	-1.15443	down
PRDM1	213	157	362	220	1533	1552	1208	778	1.92273e-08	2.172	up
PRDM6	122	83	71	142	390	329	1485	728	0.000556106	2.1752	up
LOC106036098	640	529	512	633	1227	1751	1464	1951	0.000559888	1.31195	up
EFHC1	492	639	530	852	178	206	259	300	0.00230713	-1.35514	down
DLL4	378	395	402	397	1100	1460	687	682	0.00689071	1.15706	up
LYN	3032	1370	1314	1750	4712	6858	2738	5821	0.0316138	1.17404	up
LOC106049445	27	55	135	23	227	241	131	258	0.0383659	1.45161	up
CDH19	887	600	743	247	1759	779	3548	2664	0.0195772	1.45665	up
ADRA2A	1223	765	1486	1535	2978	9880	2426	1514	0.0462211	1.3866	up
PPAT	14364	2473	1829	7026	2200	1652	2566	1686	0.0411673	-1.44267	down
PIEZO1	387	649	679	497	1561	2657	1467	2159	1.38163e-05	1.67867	up
COMT	2350	1782	1847	2804	6768	16520	3195	9286	0.00319771	1.68114	up
LOC106041472	144	171	184	106	322	711	366	380	0.00869965	1.3662	up
BAG2	308	477	876	355	769	2862	1793	1197	0.0144877	1.48565	up
LOC106039194	57	64	183	135	546	442	411	408	0.000285396	1.76326	up
LOC106044184	46374	15276	15540	18558	6420	75	1495	1216	0.000955468	-2.44533	down
LOC106039424	249	742	694	243	140	14	119	91	0.00541972	-1.90704	down
Anser_cygnoides_newGene_64801	34	76	135	43	389	126	417	245	0.00845693	1.63062	up
LOC106046127	438	234	275	390	1107	1894	999	711	0.00400472	1.52441	up
LOC106038386	363	427	1142	488	7274	7203	1068	6420	8.30616e-06	2.57555	up
FAM155B	936	520	650	1208	462	138	418	239	0.0144264	-1.36252	down
LOC106029453	680	95	149	375	1842	3239	1198	2691	0.00285179	2.02585	up
MSMO1	39228	16210	15298	11995	6992	3309	3755	3225	3.60583e-06	-2.17399	down
MYOF	4615	6891	6947	4233	13905	23090	13459	12628	0.000217169	1.36383	up
Anser_cygnoides_newGene_107250	511	307	86	320	160	56	29	68	0.0212908	-1.66453	down
MATN3	455	345	278	900	327	105	192	151	0.0342731	-1.30806	down
GAD1	305	63	121	605	40	4	21	43	0.00373811	-2.2304	down
ARAP1	1500	2006	2413	1034	4096	4227	4248	3478	0.00054666	1.11381	up
ASAH1	8595	9848	9426	9845	22462	39638	12730	25898	0.00470672	1.25563	up
RBP7	197	41	20	9	1015	2372	486	12760	0.000270101	2.8146	up
SPTSSB	117	155	226	307	82	28	14	85	0.0222953	-1.61114	down
BTBD6	1539	5365	1828	8940	1527	624	1175	939	0.0032947	-1.80763	down
HTRA3	1768	1638	2388	2118	3264	4580	6370	5474	0.00175661	1.19883	up
SCARA5	188	79	235	185	374	422	774	479	0.0209539	1.32143	up
SCARA3	433	558	735	941	1791	1603	1300	1303	0.00563767	1.02189	up
RAB26	751	535	836	382	486	175	330	207	0.0213898	-1.09167	down
FHL5	2025	3340	5245	3923	16916	21558	19461	12420	2.19609e-09	2.10361	up
FHL2	4836	2710	3727	6441	9713	10288	24428	9857	0.0127885	1.34941	up
LOC106038357	489	226	639	714	1804	3361	830	1863	0.00907371	1.56957	up
LOC106038356	955	478	940	1165	3646	7879	1670	3042	0.00212222	1.79866	up
Anser_cygnoides_newGene_21871	77	295	116	57	50	49	27	27	0.0452584	-1.45565	down
Anser_cygnoides_newGene_119693	107	68	96	1160	29	20	65	25	0.014211	-1.99667	down
SAMD11	505	395	718	932	1890	1494	1695	1429	0.00277863	1.17454	up
MTCL1	4373	4375	4901	6025	3860	1375	2042	2344	0.000307142	-1.13571	down
Anser_cygnoides_newGene_76512	326	76	165	148	33	5	12	61	0.0156367	-1.88894	down
LOC106049228	130	78	155	203	694	1337	593	694	3.90353e-05	2.16002	up
SH3BP1	113	60	124	209	349	566	393	340	0.0211463	1.38672	up
SH3BP2	877	1300	1563	1174	2300	3591	3110	2649	0.00098176	1.15756	up
SAMSN1	300	181	324	274	863	2327	1097	777	0.000498478	1.89941	up
PTPRC	1955	1225	2795	3023	7898	10004	5755	7560	9.85538e-05	1.59406	up
LOC106034602	2174	3278	4651	2046	5792	5744	6898	7502	0.00308117	1.01552	up
ERBB4	5599	3034	4083	3532	1695	124	830	1160	0.00290388	-1.86036	down
ELOVL6	6900	4705	5038	4009	3329	1477	2167	2403	0.000119095	-1.22285	down
Anser_cygnoides_newGene_126431	41	38	39	48	123	126	105	92	0.0084754	1.21959	up
CLIC2	2800	1750	2160	1827	4726	10592	4496	4695	0.00759338	1.3257	up
CLIC5	713	452	438	661	1600	1757	1172	2226	0.00148815	1.35898	up
CLIC6	214	80	90	587	12	20	14	6	7.50961e-05	-2.84136	down
SLC38A6	2179	649	877	2016	4131	8535	2800	3542	0.0396409	1.34881	up
SLC38A1	3510	2545	3179	2440	6198	10681	5803	5147	0.00868396	1.11555	up
CADM2	1829	1777	1662	4491	771	44	140	369	0.000570812	-2.34618	down
RP2	1589	1834	2051	2097	4019	5677	3326	4207	0.00101038	1.08004	up
Anser_cygnoides_newGene_85085	499	433	168	74	43	8	51	0	0.0346986	-1.80043	down
Anser_cygnoides_newGene_2835	18	8	62	58	152	804	579	79	0.00553176	2.16181	up
MDFI	109	122	222	220	477	632	474	449	0.00175661	1.41058	up
PPIL6	76	81	119	90	47	20	42	38	0.0101229	-1.27075	down
LOC106039720	1879	434	539	1026	432	261	414	391	0.0473603	-1.28006	down
RIN3	639	1011	622	564	1730	3510	1077	1822	0.0141231	1.31174	up
SCN3B	1500	123	323	2291	51	102	291	170	0.0244131	-1.81771	down
CPN1	2538	457	773	1233	243	43	330	294	0.00608755	-1.94165	down
GLIPR1	483	236	268	239	569	1276	691	864	0.0343273	1.2269	up
NINJ1	1053	438	615	1323	2335	4933	1129	3645	0.0294949	1.41884	up
HSD11B2	20849	107	179	339	128	146	77	95	0.00653455	-2.19981	down
LOC106032431	3247	461	187	183	133	72	90	178	0.00954189	-2.04563	down
CBFA2T3	38	33	54	34	112	109	99	68	0.0318147	1.09619	up
ABLIM1	11897	5536	2838	7246	3567	1948	3217	2506	0.0197378	-1.28087	down
LOC106039090	526	587	415	516	1131	1818	1446	1231	0.000931305	1.3094	up
ALDOB	2175	527	500	4132	595	78	182	41	0.00445629	-2.17557	down
IGSF6	358	113	210	305	1099	2845	542	1383	0.00205044	1.98671	up
MFNG	492	178	209	467	1009	1596	1051	951	0.0143932	1.43029	up
SQLE	13163	3892	3793	5792	2253	789	2276	985	0.00103391	-1.90062	down
LOC106033756	3	28	34	23	2467	1190	2082	2267	1.50132e-30	5.42723	up
Anser_cygnoides_newGene_68241	298	1079	1278	50	176	132	108	91	0.0265269	-1.70674	down
LOC106031322	510	185	128	930	104	114	87	150	0.0364045	-1.55609	down
CADPS	3173	1511	1529	1860	807	480	520	389	6.97893e-06	-1.86873	down
NFKBIZ	1139	1585	1444	1496	2854	4483	3492	2081	0.00868396	1.06976	up
LCAT	4439	1465	2468	2660	39159	15496	5274	10550	0.000475954	2.03277	up
BMPER	1118	1162	1082	628	2780	3019	3597	2291	5.64422e-05	1.40987	up
KIT	3538	2497	3623	5724	2144	1402	1917	1763	0.00256082	-1.13591	down
LOC106049115	43	27	39	43	272	114	125	67	0.0133473	1.47967	up
Anser_cygnoides_newGene_50938	55	121	46	27	400	523	338	61	0.0235217	1.6986	up
KCNJ5	1634	600	665	2037	191	48	150	282	0.000150976	-2.3951	down
LOC106037337	490	189	238	976	1744	2825	1080	2094	0.0235217	1.52988	up
ADAM23	2247	2447	2630	4150	2139	998	1433	1331	0.00306429	-1.04258	down
NFASC	1350	763	809	547	294	218	345	363	0.00168546	-1.45598	down
HOXC8	777	262	519	601	1072	1683	1876	1247	0.0300014	1.20585	up
MTHFD1L	4526	4495	5380	4255	2991	2100	2352	2362	5.37369e-27	-1.01633	down
CETP	1792	783	888	474	525	11	60	146	0.0270115	-1.77355	down
BFSP1	173	275	389	540	97	0	11	37	0.0261369	-1.86464	down
TMEM132B	1085	666	630	1917	632	506	337	269	0.0345365	-1.25241	down
TMEM132D	6802	2320	3402	8815	652	508	225	865	3.44129e-07	-2.82343	down
THEMIS2	108	48	66	109	176	470	210	424	0.0204028	1.52913	up
LOC106032856	693	184	404	743	3152	6561	938	3288	0.00145188	2.09334	up
SNN	1969	4414	5022	2170	14	26	20	11	9.10897e-63	-6.71333	down
LOC106032655	2388	4415	1809	2267	26554	108907	18357	32349	1.65083e-08	3.27479	up
LOC106039168	1568	2332	2230	2194	1485	323	1238	1099	0.0420627	-1.02702	down
FDFT1	35443	17014	15725	19756	8319	1860	6876	5436	0.000174987	-1.88913	down
LOC106034720	145	142	221	230	117	29	74	65	0.0146899	-1.33206	down
LOC106033848	6880	3708	4616	3241	2284	1233	1456	1440	6.97893e-06	-1.56971	down
Anser_cygnoides_newGene_126375	694	775	412	1121	261	188	419	195	0.0118019	-1.3969	down
LTBP2	5397	4755	5495	6791	2702	2788	3679	2179	0.00309205	-1.0092	down
SHISA2	1728	1144	1631	438	481	160	299	554	0.00689427	-1.56381	down
LHCGR	16753	12110	7418	16338	3561	4332	1293	1627	5.81193e-05	-2.08877	down
LOC106044537	509	990	1172	323	316	36	129	136	0.00178438	-1.95677	down
EEF1A2	19267	758	517	1263	443	47	381	293	0.00281486	-2.36699	down
RHAG	575	442	412	213	969	966	1710	2378	0.00333149	1.57875	up
MIPOL1	2083	3309	5396	2651	2592	1290	1193	1782	0.00481944	-1.00598	down
LOC106031806	358	237	232	559	1351	2536	1114	1144	0.00130892	1.7744	up
Anser_cygnoides_newGene_87143	58	46	130	86	277	143	302	201	0.0192087	1.2769	up
CALB2	289	906	1491	637	46	0	35	78	0.00105954	-2.5275	down
SLC46A3	1606	820	1014	1485	3569	8505	2141	3488	0.0095857	1.51675	up
ADK	8893	3396	3379	4641	2125	2208	1658	2031	0.00674695	-1.3188	down
PLXDC2	3194	4325	5955	5602	8311	15902	8865	9487	0.0147402	1.05288	up
LOC106044472	8841	12760	7249	4118	30525	45583	38286	25628	2.2945e-05	1.85747	up
KCNB2	144	608	255	39	3878	9723	856	719	0.00165939	2.3967	up
KBTBD3	1898	615	697	1759	554	280	454	357	0.00706989	-1.51997	down
LOC106030656	867	63	62	93	3207	4100	2233	52137	0.000727398	2.64574	up
KCNJ16	1448	115	258	3369	33	8	0	0	0.0115899	-2.05731	down
SUPT3H	611	513	557	711	1283	2242	978	1080	0.0337217	1.05395	up
LMOD1	1492	621	874	1563	2201	4876	4988	4009	0.00541609	1.52473	up
LEF1	2113	1106	1881	2431	1334	540	679	516	0.00188938	-1.3497	down
LOC106033657	970	573	345	1026	398	55	221	201	0.0167171	-1.58015	down
Anser_cygnoides_newGene_70309	134	239	65	80	62	33	10	22	0.0274006	-1.6291	down
DCSTAMP	21	4	49	16	145	391	113	350	0.00106972	2.38077	up
RNF38	7315	4744	4646	7907	3596	1642	2636	2928	0.000843464	-1.25707	down
SLC26A3	48	2	10	85	141	3801	52	105	0.0378679	1.76585	up
SLC26A4	3219	291	229	883	202	254	123	139	0.012454	-1.92509	down
LOC106030353	1101	306	311	2623	163	153	452	151	0.0360297	-1.64416	down
PODN	1717	1930	2759	2275	10655	17775	3901	6217	0.000342715	1.84449	up
FBXO39	199	121	126	347	47	15	17	36	0.000124908	-2.37074	down
FBXO32	6651	12738	13687	5602	26316	35111	31261	31162	2.04536e-05	1.56286	up
ARRDC2	5163	5718	6933	5583	11551	22166	8432	9663	0.027928	1.02427	up
LOC106041383	314	184	66	101	20	3	23	24	0.00145408	-2.3245	down
LOC106032697	35	63	8	32	114	2372	1117	155	0.000544236	2.66281	up
CPXM1	500	1008	1711	735	2670	13351	1913	2604	0.00744305	1.85886	up
KCTD1	1572	952	685	980	506	459	424	506	0.00905283	-1.16194	down
Anser_cygnoides_newGene_95223	457	358	146	822	43	13	133	147	0.0345486	-1.68792	down
CASD1	1889	2325	2561	2138	5636	5017	4279	4919	1.19304e-13	1.06693	up
LOC106049456	143	16	53	22	339	765	150	226	0.0379899	1.68354	up
UPB1	996	324	292	1462	66	64	83	97	1.71565e-05	-2.69038	down
ITGB5	2359	2052	1891	2036	7208	22144	3084	6074	0.0044646	1.77929	up
LOC106040258	2842	1026	1001	403	554	147	255	328	0.00634279	-1.7828	down
CPZ	38	624	327	149	1269	3248	835	806	0.0235513	1.73542	up
MYO1F	754	376	737	784	2575	5516	2305	4041	1.05755e-05	2.12529	up
Anser_cygnoides_newGene_30637	449	301	256	409	151	71	169	76	0.0035235	-1.52837	down
IMPG2	2038	260	296	2164	181	113	195	235	0.00437575	-2.0648	down
UNC5B	367	489	782	350	1314	2897	1080	1360	0.00276666	1.5441	up
LOC106044598	1599	4097	3692	2222	1429	1760	739	987	0.0137064	-1.16477	down
DNAJA4	5448	3030	4770	7856	4369	1749	2297	2257	0.0173057	-1.0663	down
TMEM38B	2946	1567	1880	4656	2012	870	1194	1375	0.0440593	-1.06802	down
IRF4	55	406	755	230	3514	1228	4918	1431	0.00108422	2.20432	up
CADM1	4944	2614	3115	7176	2759	2147	2221	1683	0.0326076	-1.04998	down
HSPD1	52402	29009	28464	26282	28293	10199	12301	15441	0.0068484	-1.13623	down
KIAA1024	11860	457	716	943	487	26	333	384	0.0114934	-2.05991	down
LOC106041801	2496	1282	1761	962	440	715	821	570	0.0171583	-1.24754	down
ARHGAP27	142	131	160	177	467	817	541	390	0.000356586	1.64019	up
ARHGAP25	626	375	650	689	1778	3495	1309	2242	0.000663959	1.66348	up
ARHGAP22	2163	2622	3408	2147	1915	279	1238	1337	0.04997	-1.10482	down
ARHGAP28	923	2952	2912	652	7337	18415	4419	5735	0.00400057	1.84918	up
DNAH5	2474	589	497	6602	450	6	107	311	0.00877879	-2.11422	down
DNAH7	2633	2330	3365	8574	2864	544	1500	1682	0.0420584	-1.2998	down
DNAH1	4401	2930	2482	4380	859	58	695	820	0.00113325	-2.12194	down
GSN	12011	7325	11474	13730	43044	122854	38323	31027	0.000259003	2.01985	up
NDRG4	23864	4964	3829	6993	1925	491	649	751	3.33704e-06	-2.85897	down
NDRG1	6989	15742	17421	7900	23982	35864	27076	21895	0.0108875	1.08849	up
LOC106038705	242	241	146	487	33	0	8	39	0.00572557	-2.2043	down
F2	1245	165	118	1242	230	9	70	28	0.0184682	-1.93648	down
TNXB	1012	192	185	430	3601	1201	4572	1947	0.00560529	1.87951	up
LY86	1359	1272	1362	2350	4472	8244	3541	4694	0.00153607	1.49812	up
ST6GALNAC4	136	165	564	446	1246	1462	1145	1625	0.001318	1.75238	up
ASZ1	3503	1367	1184	6837	1078	38	326	1018	0.0280031	-1.74982	down
BRSK2	700	367	478	888	279	100	181	121	0.000460687	-1.77669	down
LOC106044222	814	826	984	1090	516	245	402	446	2.09411e-05	-1.26984	down
FAM174B	4691	2504	2563	5821	2241	1764	1660	1508	0.0119816	-1.1525	down
LOC106033513	2783	2136	1154	3345	1753	821	1102	659	0.0272326	-1.16121	down
LOC106034175	1774	820	455	1540	164	55	191	103	3.00956e-06	-2.71597	down
PTAFR	484	168	255	453	1272	3333	661	1763	0.00470541	1.83314	up
MZB1	6	19	33	18	169	224	344	188	7.02689e-07	2.90654	up
GFRA1	1421	1074	1080	2208	1052	375	418	432	0.00328866	-1.39323	down
BCL2L15	146	147	284	158	436	494	395	654	0.00225766	1.28688	up
FBXL22	403	309	368	352	708	868	1445	900	0.00318672	1.28481	up
MMD	15692	24508	10497	10925	8534	8315	3930	4084	0.00620181	-1.282	down
MME	2176	2096	1180	1021	969	646	697	530	0.00413162	-1.21571	down
FAM210B	359	327	370	645	196	33	184	124	0.0185697	-1.49917	down
LOC106048002	638	329	517	757	1030	2612	2526	1402	0.00893177	1.47703	up
S1PR1	1460	306	1644	1153	2878	4884	2816	3330	0.0294949	1.32318	up
CPXM2	3139	2707	2765	3862	1974	621	1330	1542	0.00133699	-1.25441	down
CD96	338	369	434	463	750	1035	854	949	0.00300741	1.05165	up
DNER	2551	722	363	171	306	46	125	221	0.0228085	-1.79495	down
ZCCHC24	5707	5501	6792	4892	14648	19047	14975	12906	6.96611e-07	1.32953	up
LOC106045559	126894	23719	24051	26299	12703	1285	2411	2324	7.40551e-05	-2.70944	down
GAL	1666	263	196	146	93	5	83	80	0.0173653	-1.94447	down
P2RY8	230	316	419	245	777	1499	923	587	0.00242292	1.4692	up
GPT2	4381	2805	1796	9482	2050	751	1197	1208	0.00408539	-1.70031	down
C1QTNF3	27	56	74	12	86	96	1174	671	0.00452871	2.21275	up
GJB3	35	24	4	26	415	166	267	67	0.00309205	2.17074	up
LOC106034650	140	34	22	99	277	1166	122	282	0.0497878	1.63385	up
GALNTL6	1038	1856	2212	1621	1218	169	506	932	0.0459159	-1.20179	down
SCD5	11774	4907	12128	7396	4934	794	2298	2368	0.000828291	-1.73868	down
TAGLN3	3263	751	467	2133	188	55	343	241	0.00106685	-2.29235	down
DAB1	1716	1996	2548	2034	1145	235	515	781	0.000195409	-1.6301	down
LOC106046014	71	178	127	55	247	279	299	251	0.0448365	1.13433	up
OLFM1	1615	630	677	580	406	216	254	172	0.00174841	-1.66436	down
MAPK10	3483	554	474	508	187	21	89	147	0.000648094	-2.50249	down
PDE3B	802	448	396	484	1165	1949	1384	1121	0.0203772	1.18492	up
FAH	185	268	784	210	650	709	3017	1018	0.0362733	1.50031	up
FAP	2198	1840	1724	1638	4368	16764	3277	3803	0.0153721	1.56605	up
NRG4	154	146	126	278	58	48	47	57	0.0015231	-1.6351	down
NRG1	471	137	63	771	73	40	29	25	0.00221184	-2.25971	down
TTC26	2026	1908	2035	3987	1605	713	1314	1146	0.0118834	-1.10766	down
TTC29	454	563	859	820	378	78	200	192	0.000977587	-1.62432	down
ROBO4	146	147	162	113	247	318	375	356	0.0118019	1.06376	up
DCDC2	2361	314	541	3824	115	27	30	54	1.36918e-07	-3.55945	down
NWD2	1770	674	866	3099	267	119	484	117	0.00100322	-2.18117	down
DRAXIN	1359	657	951	1767	775	303	521	562	0.0229443	-1.16291	down
LOC106049849	174	75	45	96	344	371	346	222	0.045674	1.31045	up
LOC106049842	4036	4997	5738	5815	20908	54359	15535	26727	3.00956e-06	2.21644	up
LOC106040672	389	282	324	454	946	1708	795	896	0.00530278	1.36574	up
FRMPD1	2248	1358	1665	3148	1497	279	867	988	0.0354616	-1.21947	down
FRMPD4	955	803	1059	1096	461	152	438	272	0.000168021	-1.56221	down
DNTT	60	182	107	305	67	40	45	45	0.0278816	-1.48642	down
SLA	712	518	769	545	1216	2353	1391	1436	0.0065539	1.19338	up
PIK3R6	402	247	295	208	534	1116	834	619	0.0213898	1.22924	up
HIC2	1684	2606	2482	1041	4450	6063	3407	3432	0.0196655	1.03292	up
NSDHL	9799	7964	9920	3236	4909	560	2438	3125	0.0257017	-1.38501	down
FMO3	1330	590	1085	701	1340	3356	8431	3588	0.00539414	1.75055	up
CTNNA3	1598	1237	1285	5653	765	292	1046	703	0.0220879	-1.54786	down
CTNNA2	2933	2481	3153	1884	746	168	766	557	9.23059e-06	-2.08913	down
TJP3	971	495	658	681	229	80	266	168	0.000307142	-1.80991	down
TJP2	28585	31130	28510	41543	22744	10256	18499	13646	0.000418431	-1.08332	down
MAP7D2	41527	3748	4675	24655	3102	731	1172	1125	4.11748e-05	-2.7991	down
MOGAT1	821	1293	2149	1047	2587	3716	3038	2818	0.00551285	1.11012	up
LOC106037643	38	20	84	40	130	151	177	128	0.0270638	1.38683	up
RIMS2	2943	1631	1304	4131	1366	179	437	760	0.00684572	-1.71742	down
RIMS4	168	295	382	410	181	77	89	102	0.00130403	-1.46286	down
ABHD3	315	193	176	515	52	51	48	73	0.000191759	-2.12571	down
CD226	5	39	30	36	625	278	167	280	1.92966e-05	2.69659	up
TNFRSF13B	27	12	52	38	492	343	689	372	2.36747e-10	3.23008	up
SLC13A5	398	461	522	1067	319	319	173	124	0.0316964	-1.28401	down
IKZF1	768	520	799	880	1763	3462	1600	1919	0.00354117	1.3695	up
BMF	2819	3200	3992	3593	11779	33956	13478	14856	2.22292e-06	2.18259	up
WDR17	1061	955	1712	2260	420	187	474	602	0.000821635	-1.69911	down
B3GNT9	1528	1245	1058	590	2339	13201	1710	1687	0.0426198	1.54746	up
LOC106043065	2351	2175	2589	2448	5281	13673	3899	4421	0.0193976	1.30158	up
STARD5	1628	682	1773	1842	438	172	316	783	0.0057135	-1.6125	down
PRKAR2B	1345	1023	1232	994	3553	6096	1944	3315	0.00135743	1.48619	up
PTPN22	188	290	308	255	564	842	448	617	0.00692674	1.12295	up
CBLN1	878	280	396	1145	231	170	188	174	0.00530201	-1.65664	down
HMHA1	851	510	835	809	2497	3732	2467	2216	1.44683e-05	1.67391	up
LOC106029333	7563	107	141	661	157	130	437	165	0.0449509	-1.72976	down
COL3A1	102830	76291	94936	131384	153233	428566	279357	255494	0.00916617	1.28585	up
LSS	18549	5750	6281	4333	3067	876	1696	1487	0.00017462	-2.11005	down
HSD11B1L	896	1082	784	1148	621	402	533	436	0.000477362	-1.04627	down
LOC106035885	2068	1002	1248	2737	4488	10952	3679	3258	0.0377629	1.33129	up
LOC106045455	129	85	92	258	539	545	1295	706	0.00120602	1.94451	up
SH3PXD2A	5528	8332	9426	5193	11221	38924	15553	19930	0.00706989	1.41941	up
TGFBR2	1618	1721	2255	1207	3910	5948	4015	4079	0.000151551	1.29877	up
FGF10	869	570	717	858	1857	2259	1643	1177	0.0124077	1.0402	up
FGF12	1910	401	383	786	184	146	311	142	0.00852701	-1.78443	down
MPEG1	590	297	1617	1474	4982	8401	2129	5958	0.00189032	1.93924	up
CMIP	1105	1715	1575	1105	3448	3942	3092	3317	2.35997e-06	1.23573	up
CTSC	7619	6190	7531	7300	24167	35382	8713	32178	0.0013138	1.55841	up
CTSB	34319	31452	32265	36659	75167	155993	36699	80841	0.0280128	1.17576	up
CTSL	12150	9877	12052	9079	21773	116502	12258	29628	0.0204028	1.61617	up
TDRD9	5020	2104	2148	11900	2743	129	766	1503	0.0374299	-1.62897	down
STRA6	333	64	77	195	45	0	11	15	0.0317188	-1.82021	down
Anser_cygnoides_newGene_125085	66	128	141	139	593	464	1060	282	0.000369871	1.954	up
Anser_cygnoides_newGene_125082	58	305	61	46	1085	1056	1057	721	0.000259003	2.34324	up
FOXO3	2242	3070	5041	1858	8101	10087	6666	6973	0.000777354	1.27692	up
HPGDS	525	3367	2118	489	8259	14677	5948	6229	0.00253714	1.94597	up
LOC106038270	4165	4237	5127	3501	15813	24286	16578	15882	1.2209e-11	1.96189	up
TBX18	147	82	104	127	436	429	285	248	0.00416554	1.3503	up
ADAMTSL2	3072	2319	1462	2101	1076	1089	1001	958	0.00392843	-1.14545	down
TMEM204	2896	3028	2358	1453	987	1337	833	1013	0.0032947	-1.19447	down
Anser_cygnoides_newGene_48009	165	99	41	219	757	174	603	646	0.0455645	1.44131	up
LOC106046390	583	366	616	910	1431	2786	1074	1443	0.0322523	1.21128	up
ART5	133	72	160	162	393	825	309	411	0.00721535	1.56133	up
SLC35E3	7934	8500	5856	3317	2815	3418	3004	2059	0.00905283	-1.14797	down
EML1	2871	3573	5236	3330	7439	7094	10127	8283	0.000210752	1.05406	up
LOC106049915	1593	3875	7396	9564	43335	20206	60037	40279	1.63606e-05	2.36289	up
PRNP	3511	2060	2723	2886	7017	10657	8746	5941	0.000658179	1.36424	up
ATP2A3	376	798	815	256	4976	1166	1542	3179	0.000460687	1.85854	up
SMAD6	121	49	58	57	318	318	387	301	0.000430706	1.83977	up
SH3TC2	366	497	505	400	734	1518	637	1030	0.0423239	1.02081	up
KCNG4	1244	705	508	963	243	81	245	317	0.00162946	-1.78243	down
PPAP2B	1635	1221	1344	1455	3001	3284	3612	3389	0.000248189	1.10844	up
LOC106030627	98	358	250	334	148	22	54	107	0.0477495	-1.41732	down
IFT140	6926	5334	5507	8374	4381	1987	3262	3155	0.000701553	-1.12105	down
RNF43	509	169	162	521	155	80	84	51	0.011998	-1.6609	down
ARC	44	128	481	44	1478	2063	521	1557	0.00229468	2.18481	up
ADAP2	609	546	493	1648	2175	5180	1230	3340	0.0343082	1.43451	up
LOC106031230	783	528	824	1008	665	235	385	336	0.0173463	-1.03407	down
ACAT2	13173	13099	13114	4140	7966	1122	3618	4388	0.0307088	-1.29668	down
OXTR	155	123	117	171	81	41	36	55	0.00325295	-1.40698	down
LOC106045839	122	77	102	78	153	512	225	302	0.0368798	1.3526	up
CP	980	2042	1564	1354	23428	51472	40258	56230	1.09422e-32	4.41851	up
LIN28B	509	182	314	1348	211	6	63	123	0.0304757	-1.76753	down
SSPN	874	469	686	914	2159	2942	2521	1747	0.000679669	1.4614	up
LOC106029986	7232	2906	3654	5921	17589	24717	6074	17803	0.0145377	1.40711	up
TNS1	2109	1152	1437	1691	3973	5180	7185	5160	0.00018427	1.54795	up
LOC106029674	65	38	45	60	159	384	96	192	0.0221652	1.54641	up
ADAM8	209	59	99	92	833	8264	332	1229	0.000216974	2.76121	up
KIAA0319	3098	1487	1517	3545	1044	254	752	584	0.000883176	-1.7887	down
RBFOX1	2334	795	866	1547	1032	173	449	483	0.0382635	-1.33949	down
TRAF3IP3	113	213	288	149	522	800	616	443	0.00148815	1.47768	up
BDKRB2	338	208	95	133	411	1224	913	607	0.0175252	1.57933	up
AGBL1	1308	1836	2094	2755	542	3	129	493	0.0239734	-1.83413	down
AGBL3	679	303	365	1146	288	136	180	252	0.0191956	-1.438	down
AGBL4	608	672	1617	385	578	192	317	346	0.0461718	-1.12691	down
LOC106042170	677	155	344	397	2898	3354	598	5095	0.00103391	2.16304	up
GRID2IP	205	163	165	159	81	29	47	42	4.71512e-05	-1.77783	down
Anser_cygnoides_newGene_63627	663	413	1155	454	1188	1786	2148	1118	0.0487069	1.07372	up
RSPH14	271	274	283	668	13	6	9	24	2.57352e-12	-3.93032	down
CHRNA3	1694	290	198	101	158	12	64	81	0.0216547	-1.87718	down
CHRNA5	980	488	280	661	317	112	184	155	0.00591771	-1.57921	down
LCP2	663	280	556	679	1179	2797	853	1507	0.0416884	1.2625	up
OCLN	753	808	761	986	590	74	227	314	0.0153721	-1.41935	down
GRM4	871	506	545	270	438	82	127	160	0.0316108	-1.37948	down
LOC106046668	767	243	303	640	166	115	74	68	0.000727398	-1.98342	down
AHNAK	12966	15727	20534	10098	31629	48918	38495	37857	8.39669e-05	1.31448	up
NCF4	371	170	290	398	417	1407	1991	590	0.0379162	1.44	up
NCF2	145	239	229	111	435	970	369	510	0.0106782	1.43235	up
PRAM1	160	40	120	184	303	760	346	523	0.0311681	1.48733	up
SPI1	1860	859	1559	1962	4600	11876	2379	7881	0.00424241	1.71173	up
LOC106032902	565	1073	917	340	2091	1527	1606	1563	0.00904029	1.08457	up
GABRA1	1620	2716	3973	3120	2349	828	1471	1199	0.0087495	-1.01959	down
GABRA3	3055	3029	4515	1629	1135	418	675	422	3.45475e-08	-2.14987	down
NHEJ1	23	28	42	26	140	77	86	73	0.00230013	1.41218	up
PTK2B	246	238	423	411	802	1245	818	603	0.00969857	1.22883	up
NOXA1	526	386	534	992	318	203	291	225	0.0109212	-1.22805	down
ADARB2	164	71	69	106	31	15	10	14	0.000543733	-2.17925	down
LOC106038747	221	86	73	156	467	1540	234	649	0.0154503	1.75506	up
TMC3	448	642	532	1362	217	250	188	228	0.00204885	-1.61831	down
LOC106037142	165	31	77	77	518	1427	430	878	0.000217124	2.41326	up
FDPS	14540	5419	5839	3261	2878	802	1642	2230	0.00147643	-1.80563	down
PLAC9	1485	1037	1096	658	2716	4290	2835	3346	0.00067505	1.44388	up
Anser_cygnoides_newGene_88924	7974	5006	3402	2269	1740	98	1234	1619	0.0251274	-1.62983	down
LOC106045509	80	122	356	244	1185	651	883	694	0.000651683	1.76578	up
GAD2	2625	672	809	1297	350	289	224	338	0.000430706	-1.97146	down
LOC106038694	331	1403	990	300	53	2	13	39	1.88928e-06	-3.30806	down
CNKSR2	982	1474	1603	668	684	464	672	486	0.00462928	-1.0388	down
SPON2	2152	2077	2396	2293	9290	28234	8865	6827	4.01955e-05	2.20113	up
Anser_cygnoides_newGene_110805	83	61	143	1172	0	0	0	4	0.0110404	-2.0653	down
LOC106037890	126	106	98	115	256	443	318	232	0.0113262	1.28105	up
ADRB2	321	153	179	183	743	988	410	491	0.0141351	1.35612	up
IL21R	66	49	199	105	468	530	365	358	0.00146416	1.73198	up
TNR	3236	1168	1691	573	182	6	87	134	4.51192e-05	-2.88198	down
LCK	31	23	38	48	119	100	133	139	0.00302155	1.52388	up
HLF	2042	2379	2542	2294	1454	732	1005	1171	1.29477e-10	-1.17696	down
FYB	1046	843	1158	1269	2927	4725	1715	3399	0.00219706	1.37435	up
LOC106046439	109	29	152	145	387	933	378	295	0.0167818	1.67131	up
LOC106040595	693	1328	1224	449	617	172	335	523	0.0444131	-1.12104	down
MNS1	1393	1709	1984	1917	1395	431	482	1002	0.00591771	-1.14626	down
LOC106046296	467	287	468	460	954	1613	799	779	0.0237437	1.12435	up
LOC106033017	118	108	109	64	35	5	20	16	0.0013733	-2.03366	down
Anser_cygnoides_newGene_83926	3273	9224	31996	23597	35782	64907	135193	112989	0.00568244	1.85409	up
PTGER4	185	234	370	223	735	873	955	632	2.89227e-05	1.52801	up
RALYL	284	239	265	239	176	70	133	120	0.00462928	-1.09948	down
ZNF469	916	1364	2159	736	3130	7564	2868	3266	0.00527499	1.50596	up
PTH1R	1591	2755	3387	2047	7008	9820	5598	2145	0.0399076	1.14367	up
FAM124B	350	252	321	403	994	1523	806	797	0.00134109	1.42946	up
MAPK14	2691	4181	5116	2613	7613	5199	5169	19533	0.0450999	1.14905	up
LOC106049896	15	11	19	72	69	480	82	248	0.0322291	1.76514	up
GDF1	990	575	766	1490	565	123	223	393	0.00920067	-1.49813	down
LOC106047531	27	128	287	108	682	936	943	619	0.00113325	2.04806	up
CDKL2	753	1096	1288	1222	871	215	508	437	0.00889928	-1.15162	down
CTNND2	1922	2921	2805	2049	1288	238	729	747	0.000207846	-1.66986	down
ENTPD3	845	351	557	1624	382	138	263	302	0.0162737	-1.50463	down
LOC106029319	25	45	48	22	119	326	153	443	0.000275561	2.29467	up
TPCN2	2308	2682	1533	1647	6372	4187	3041	5427	0.00426942	1.03586	up
LOC106044084	3044	3377	3853	3269	6913	13167	5675	7039	0.00576923	1.15372	up
FDXR	25078	6454	5730	5228	1997	899	1864	1603	4.88762e-05	-2.39099	down
SLC8A3	313	577	1576	154	83	4	17	39	0.000119357	-2.79568	down
RHOH	298	147	302	339	653	1308	1241	585	0.00638382	1.51887	up
CSMD2	2480	2315	2985	4311	2337	376	743	1099	0.0081958	-1.42092	down
TRPM3	1862	919	782	3322	253	160	193	164	1.67214e-07	-2.80391	down
LGMN	13185	8954	7430	10732	31623	46490	14410	38530	0.00302698	1.44393	up
LOC106043342	1188	1772	2179	592	3036	12287	6494	2732	0.00613111	1.74066	up
PDPN	765	1202	1182	531	2925	13420	2422	2640	0.00189998	2.02594	up
GPR162	4028	2118	2060	1328	1221	543	618	643	0.000356586	-1.64839	down
IL2RG	364	103	203	278	1019	2000	685	926	0.00261506	1.82157	up
LRRN1	4262	3892	3170	2486	1431	936	597	526	1.40333e-07	-1.97707	down
GRTP1	1748	2500	2890	1596	1559	209	867	921	0.0241252	-1.26073	down

## Sheet: Table S2-3
Table S2-3 Differentially expressed mRNAs between CP and PP
#ID	CP1_Count	CP2_Count	CP3_Count	CP4_Count	PP1_Count	PP2_Count	PP3_Count	PP4_Count	FDR	log2FC	regulated
PGM5	9538	7412	10199	7879	35088	22320	31328	53877	1.04867e-08	1.73729	up
FAM83F	327	311	626	428	172	117	146	134	3.52189e-06	-1.4908	down
FAM83B	628	584	424	818	110	152	334	315	0.0104284	-1.2599	down
F13A1	1819	800	1096	2213	5790	4059	5204	8174	0.000617071	1.49589	up
Anser_cygnoides_newGene_125311	27	27	47	22	196	231	350	127	2.34723e-08	2.23932	up
ANO1	16897	15334	13177	34955	5433	3936	10191	7400	0.000856785	-1.44408	down
ANO4	1113	140	95	1808	26	151	77	9	0.0276738	-1.35424	down
ANO6	1445	2277	1392	1282	3652	3711	5408	5213	2.01717e-06	1.27781	up
Anser_cygnoides_newGene_55829	25075	1390	13892	62014	1770	5013	2579	6540	0.0214397	-1.42448	down
LURAP1L	449	114	173	634	105	122	84	65	0.0310202	-1.29653	down
UNC119	1987	1203	1045	782	4477	3157	3826	3058	0.00197178	1.21551	up
Anser_cygnoides_newGene_127592	3	24	59	66	273	674	429	1341	0.000403562	1.9907	up
FGG	266	324	305	122	1914	774	509	392	0.0371888	1.21396	up
DCLK1	12321	2285	2273	9954	418	2203	1602	614	0.00707289	-1.57746	down
MYO7B	1044	68	170	2548	4	51	147	10	0.0345115	-1.27482	down
CAP2	1310	854	1102	1406	3926	2231	3170	5247	0.00048592	1.32408	up
EFCC1	2588	1556	1259	1682	360	1132	818	340	0.0202102	-1.20742	down
DPM2	261	430	514	337	960	1041	1289	778	1.0725e-06	1.22357	up
HSPB1	357	80	107	210	1010	896	822	578	0.0101966	1.40236	up
GRIP2	1529	2335	2659	2368	451	946	1407	701	0.000441959	-1.2934	down
RNF17	18656	2909	3700	37965	1217	1376	2613	2177	0.000881121	-1.87339	down
VSIG4	295	193	383	155	848	710	1001	802	1.36089e-05	1.44258	up
COL14A1	3133	4732	5315	5595	20558	15161	21073	18381	2.66342e-18	1.80457	up
STK31	4927	394	770	12131	439	314	1060	644	0.0182667	-1.45546	down
DDX4	3943	661	907	9507	461	302	785	631	0.005666	-1.63213	down
OTUD7A	3320	1963	3228	6519	1396	1270	2274	1389	0.0096542	-1.17131	down
LOC106040415	487	437	602	772	200	233	334	310	0.001804	-1.09735	down
LOC106036789	102	87	99	80	32	31	43	35	0.000137032	-1.33374	down
ELF3	210	530	634	494	233	114	277	124	0.0190605	-1.14689	down
APOB	2361	684	263	4191	90	94	720	69	0.0228673	-1.40942	down
CD93	1171	1036	1004	936	2475	1826	2455	2740	9.30352e-06	1.02511	up
SF3A2	10856	12576	10321	10370	4160	4235	4666	3962	2.84576e-28	-1.46109	down
OTOGL	338	188	256	650	1018	828	1819	1929	0.00775553	1.36463	up
LOC106046277	135	90	86	383	35	40	36	46	0.0122102	-1.46045	down
LOC106048069	519	593	678	374	1200	1360	1548	1232	5.32047e-09	1.1563	up
LOC106041631	3383	3244	3512	5360	1109	848	1432	667	7.72176e-10	-1.87191	down
LOC106029876	1653	908	985	1997	574	726	410	711	0.0228788	-1.0834	down
Anser_cygnoides_newGene_34268	3	34	28	13	296	64	638	241	0.000655174	1.93102	up
SEMA6B	364	131	174	569	66	89	158	94	0.0367005	-1.22623	down
ALPK3	5205	2653	2373	6019	923	2226	2333	2073	0.0488947	-1.01363	down
LOC106036370	225	129	80	191	608	1938	1695	1144	1.022e-06	2.2106	up
LOC106044180	59	159	124	51	297	1355	692	259	0.00192892	1.71291	up
VSTM5	130	106	114	171	52	54	52	76	0.0193895	-1.06668	down
JOSD2	206	294	359	247	830	775	1028	634	1.13752e-10	1.39029	up
SMTN	2617	2976	3312	2105	13110	7661	11764	22920	8.91535e-09	1.95947	up
SYNPO2L	324	172	357	584	96	106	169	119	0.00542559	-1.34398	down
LOC106047979	823	354	757	1002	277	160	249	173	0.000250905	-1.56769	down
LOC106032622	437	60	113	1438	86	46	131	47	0.0379837	-1.30901	down
Anser_cygnoides_newGene_60388	665	28622	6575	1386	602	644	590	743	0.00197206	-1.79522	down
MVP	258	344	668	202	1064	860	2113	575	0.0162548	1.21206	up
SOX9	1176	233	341	2355	185	289	347	233	0.0403272	-1.27564	down
CDH12	951	902	1276	2237	204	220	312	198	3.67403e-10	-2.26354	down
CDH10	2020	121	269	2622	56	258	200	101	0.0183593	-1.45325	down
ACTA1	2229	2029	2604	1046	17597	5985	13490	10010	8.91535e-09	2.10233	up
ACTA2	49755	22624	20582	68702	212078	70107	143455	170736	0.0131788	1.29923	up
RASL12	141	346	60	312	1387	704	1567	865	0.00413362	1.55367	up
LOC106045776	2293	1887	2313	3328	5488	4793	6076	12129	0.00414533	1.20711	up
LOC106047738	62	46	32	66	137	203	215	129	0.00794888	1.26617	up
LOC106047735	688	1258	1891	876	3189	2681	3406	1811	0.00542559	1.03144	up
CNDP1	654	264	543	1292	214	148	323	252	0.0218559	-1.25954	down
LYVE1	1477	650	549	578	2295	3435	4376	3421	0.00032543	1.54951	up
LOC106031836	140072	156639	144159	105939	15025	17702	41050	20145	2.28928e-18	-2.44489	down
ITGA11	111	342	527	175	759	820	952	537	0.0371888	1.07062	up
THBS2	4196	5249	3746	3932	38797	15464	27199	30126	5.4035e-15	2.32846	up
OSTN	318	1776	2403	296	6722	1747	6462	7865	0.0225158	1.37225	up
ARNT2	7679	4722	5347	6279	1867	2814	2734	1921	1.68266e-06	-1.38012	down
EVPL	1059	574	444	730	335	250	189	183	0.00369454	-1.35567	down
PCDH10	2063	1665	2182	975	449	648	487	370	2.90066e-07	-1.69483	down
CLDN10	2460	553	599	3708	141	276	999	213	0.0332183	-1.33096	down
AADAC	50	325	388	83	1569	436	986	929	0.0203524	1.37908	up
STOML1	252	225	210	240	590	614	768	495	5.04494e-07	1.20857	up
TOPAZ1	2726	114	136	6901	48	68	115	105	0.00417505	-1.66313	down
TNFRSF11B	5637	2700	2650	11741	1377	1636	3258	2265	0.0374457	-1.17021	down
VWF	6912	5187	3307	12278	25153	20586	33048	45251	0.000605896	1.5815	up
LOC106040155	2957	2794	4257	2873	13442	8963	11826	22476	7.85228e-09	1.83193	up
NTS	481	277	384	644	1541	1251	1540	1439	0.000181448	1.36346	up
MYH15	10997	343	295	8489	326	339	829	394	0.0152945	-1.47639	down
MYH11	22095	21698	29512	30312	224963	183922	282886	558025	1.35017e-18	2.98919	up
AQP9	258	134	246	336	557	746	653	610	0.00928501	1.09195	up
EPB41L4B	1588	274	508	4152	113	263	512	262	0.0201363	-1.43193	down
Anser_cygnoides_newGene_68549	3190	2540	4009	1358	773	1402	642	1820	0.042895	-1.04407	down
CDKN2C	73	33	50	99	322	237	178	464	0.00475477	1.50704	up
TSPAN8	1585	1110	1096	2482	514	436	1019	452	0.00474112	-1.27865	down
GGT1	3094	1871	2410	3343	827	843	1830	1202	0.0015529	-1.18958	down
FN1	6200	12609	15953	5970	87211	69080	97813	65677	1.60367e-19	2.61334	up
LOC106029353	780	902	1203	974	2097	1820	2344	2212	1.15689e-11	1.00955	up
SCML2	1783	1020	763	3838	506	604	609	523	0.0101266	-1.38007	down
ABCA12	488	1049	1079	932	401	234	288	113	0.000886747	-1.50309	down
ANXA2	10518	12714	13234	9033	34353	18642	27407	24251	1.39551e-05	1.04504	up
LOC106049398	0	31	11	20	1528	674	95	62	0.0298427	1.28989	up
LOC106038763	770	377	1332	530	68	83	36	69	8.97321e-11	-2.75185	down
TGFBI	8013	4935	5546	9827	29701	17016	19563	27047	0.00020279	1.38602	up
WNT9A	1217	2655	1677	960	639	630	1074	587	0.0052952	-1.10381	down
Anser_cygnoides_newGene_124606	6405	6907	14354	3508	4442	2344	2714	2880	0.0100066	-1.15302	down
LOC106041602	114	148	120	164	507	203	306	354	0.0285516	1.01677	up
Anser_cygnoides_newGene_34889	530	1768	23	245	24	45	140	27	0.0268665	-1.36629	down
RSPH1	667	115	97	2370	16	134	128	44	0.0318835	-1.33027	down
LOC106033173	697	1643	1646	810	287	282	462	700	0.0058345	-1.26459	down
PRLR	7629	470	546	17337	839	724	890	774	0.022746	-1.41132	down
AMH	113080	54742	65192	262065	20728	19611	14576	15702	1.63065e-06	-2.20214	down
GMNC	254	194	521	426	206	107	179	89	0.0341812	-1.08219	down
TMPRSS9	419	255	266	405	143	211	134	134	0.0220858	-1.04076	down
ARHGAP36	140	79	149	72	330	259	286	270	0.00666772	1.10772	up
Anser_cygnoides_newGene_118478	6	22	12	18	263	256	279	153	1.54113e-12	2.97628	up
TEKT5	448	66	118	748	84	59	87	49	0.030446	-1.35205	down
TEKT2	360	159	220	894	102	137	152	119	0.0372665	-1.23641	down
LOC106049483	1455	901	1217	1818	251	305	344	238	6.55878e-12	-2.1289	down
GOLM1	21671	11085	7964	14474	3127	5477	5429	3612	0.000156874	-1.52476	down
RASEF	2885	316	429	5424	378	219	399	351	0.0121805	-1.52073	down
PDZK1	564	109	81	1236	9	19	68	15	0.00277006	-1.74266	down
HTR1F	248	410	173	129	1116	729	648	1021	0.00245553	1.41829	up
MAN1A1	930	839	1189	866	1509	1458	2295	5586	0.0314906	1.10854	up
Anser_cygnoides_newGene_80127	713	1477	999	827	529	141	516	252	0.0104809	-1.26313	down
MYCN	575	479	718	798	323	217	420	250	0.00108238	-1.10325	down
GM2A	638	486	499	654	200	211	288	152	5.52201e-06	-1.41763	down
PLOD1	13613	8592	8162	15442	3533	4842	6522	5115	0.000840333	-1.20252	down
CIITA	365	1086	1291	601	3616	2676	5914	4239	5.33471e-07	1.87854	up
ARL10	58	96	87	54	242	252	197	135	0.0046277	1.19221	up
CIT	11088	6892	7494	19692	3235	4528	5252	3075	0.00152714	-1.37311	down
MN1	1329	1506	1880	1807	4916	2901	5241	6984	7.493e-06	1.37638	up
Anser_cygnoides_newGene_112561	432	675	529	1337	0	0	6	1	1.20186e-14	-3.7553	down
Anser_cygnoides_newGene_15739	287	158	309	395	44	20	9	71	0.00104879	-1.83108	down
LOC106038723	1767	272	644	3405	318	194	681	411	0.049304	-1.23984	down
FAM172A	4308	1441	1451	4039	1137	1282	1247	1187	0.0375556	-1.08049	down
DND1	1173	218	384	5999	314	207	105	173	0.0132578	-1.50826	down
KLHL42	549	1157	1399	559	2572	1654	3274	2789	0.00104484	1.23578	up
KCNQ2	324	297	338	360	59	121	160	143	0.000515367	-1.36006	down
KCNQ5	640	346	364	271	1181	1111	878	1702	0.00655692	1.22221	up
Anser_cygnoides_newGene_123820	244	139	192	572	15	0	20	0	0.0382794	-1.22763	down
P2RX1	1508	1048	1641	1865	6553	4397	4121	7692	2.68498e-06	1.59728	up
LOC106049107	496	127	149	1380	121	89	98	156	0.0426824	-1.28262	down
ACTC1	128	327	575	284	1185	544	1781	562	0.0357064	1.14804	up
LOC106033965	548	328	405	361	72	82	75	34	1.20577e-09	-2.30304	down
TMEM108	813	185	279	1976	147	211	259	177	0.0372665	-1.29522	down
PAX5	1161	71	17	1369	52	69	55	55	0.0343229	-1.30651	down
SYT2	184	184	171	151	69	85	103	59	0.000453406	-1.13821	down
SYCP1	1380	437	274	3206	205	268	354	276	0.0182133	-1.43255	down
SYCP2	1136	194	250	3359	149	202	292	243	0.0305827	-1.35708	down
LOC106044777	46	89	82	68	271	149	347	126	0.0100408	1.2292	up
NPTX2	3733	2666	1755	2134	828	1829	1199	973	0.0229184	-1.03078	down
NRCAM	5750	4280	3581	13038	802	1053	2299	1043	3.07771e-05	-1.93669	down
LOC106042804	7608	5830	19768	3563	952	3420	3462	1919	0.00605866	-1.44626	down
TWIST2	1110	344	731	1028	217	369	198	222	0.00522959	-1.38918	down
NCKAP5	1358	2058	2305	3032	640	981	1260	1142	0.00219677	-1.10822	down
PRRX1	125	161	215	98	213	255	546	552	0.032987	1.04393	up
EPHA7	1181	814	888	2250	538	435	661	288	0.00912616	-1.26186	down
NPNT	10776	8430	10796	21416	3924	6251	5567	4389	0.00102509	-1.28805	down
LOC106030346	829	466	636	968	3961	1408	1973	3848	0.00186227	1.45509	up
LOC106030347	612	231	188	316	2359	666	1229	2826	0.00485601	1.54278	up
LOC106030343	2979	1777	2581	1556	7590	6974	9936	8249	2.71516e-10	1.63394	up
CNTN2	6348	2954	5191	9603	1454	3373	2450	1381	0.00823407	-1.28483	down
LOC106036393	1121	303	400	667	2005	2211	2043	1855	0.015986	1.21301	up
DCLK3	2420	1067	1320	4655	678	810	1230	849	0.0272376	-1.19368	down
WBSCR27	452	119	145	882	65	94	105	35	0.014289	-1.48018	down
Anser_cygnoides_newGene_44012	163	131	236	695	116	84	94	31	0.0446483	-1.2475	down
RXFP3	317	542	695	102	1830	1077	2019	5314	0.00197206	1.69686	up
FLNC	3352	1861	1955	1707	7113	6923	8238	6867	1.93886e-06	1.43717	up
CCDC88C	28473	9110	13234	34478	4609	9584	8192	8843	0.01502	-1.24576	down
LOC106047630	781	436	443	750	227	248	369	222	0.00538465	-1.15061	down
LOC106047631	208	72	129	419	62	80	49	26	0.0420063	-1.25905	down
LOC106044639	257	376	266	434	97	116	75	9	0.0228673	-1.37732	down
LAMC3	2489	478	459	2818	191	273	317	159	0.00105916	-1.8128	down
GALR1	173	347	133	55	2309	1094	1111	2715	5.06977e-06	2.24497	up
LOC106036880	106	59	92	107	18	18	44	7	0.010615	-1.46555	down
RSPO3	1582	1097	1772	1871	2958	3662	4360	7050	0.00119134	1.22555	up
CD59	17825	11427	7547	26183	7942	8064	6537	6094	0.0305827	-1.05153	down
TPM1	20294	19976	18075	23006	104924	48624	82815	79758	6.86457e-10	1.68937	up
RGS22	276	54	67	728	20	36	94	40	0.044437	-1.27912	down
SLC4A7	3559	8621	7451	4512	13940	7875	16849	17851	0.0104781	1.00178	up
CSRP1	3145	1382	1948	3283	15246	9528	13194	24005	2.13005e-07	2.07411	up
PLD4	744	391	671	1037	193	221	260	203	5.03456e-05	-1.56795	down
LOC106047460	321	205	358	363	128	134	200	149	0.00365729	-1.04015	down
LOC106029666	2918	4540	3935	537	142	101	161	228	4.01798e-11	-3.00755	down
AGTR2	1326	1037	1181	908	3377	1854	2879	4534	0.000502151	1.24108	up
ZPLD1	41	69	130	73	235	153	215	276	0.0134345	1.16315	up
LOC106029463	2450	386	542	1961	245	44	630	281	0.0455794	-1.27074	down
LOC106045325	264	519	923	476	166	165	363	288	0.0378119	-1.01435	down
NEU2	54	111	162	51	217	311	217	273	0.0282249	1.10384	up
CHST8	727	630	462	326	120	319	199	185	0.0134345	-1.20054	down
MYL9	6255	5057	5381	4416	29018	17841	28815	30196	4.38215e-20	2.07885	up
MYLK	40867	20565	23662	40357	136913	37889	126005	149351	0.00546705	1.33847	up
ADAMTS2	5010	5316	4658	6209	14578	8644	19730	8179	0.0038285	1.00996	up
RGS5	15332	6083	5450	3948	16023	21795	15870	39699	0.0497097	1.09421	up
Anser_cygnoides_newGene_68082	240	142	131	670	24	32	62	52	0.00112486	-1.81338	down
SEZ6L	42	15	37	31	1094	125	116	282	0.00185287	1.80249	up
TMEFF2	1626	733	997	2235	158	471	575	327	0.00268429	-1.52503	down
CSMD1	1225	997	1408	5337	393	457	1079	716	0.0239771	-1.31417	down
FAM184B	1365	1910	1585	2353	746	788	431	518	8.49212e-05	-1.43066	down
HS3ST6	186	59	125	317	67	18	31	41	0.0269093	-1.35366	down
LRRC36	463	267	376	943	83	188	151	136	0.00371699	-1.49654	down
LRRC32	652	384	277	570	1559	1169	1019	1404	0.0169076	1.0952	up
LRRC38	4572	1470	895	5608	307	243	610	292	1.36139e-05	-2.20292	down
FCGBP	22505	2817	6085	15663	35987	47555	53391	50965	0.0282188	1.26129	up
STEAP3	193	140	215	248	97	79	82	62	0.00147746	-1.24178	down
TYRP1	270	60	109	354	10	22	36	2	0.00501788	-1.66308	down
SERPIND1	983	694	780	1012	1439	1930	3428	3706	0.00171897	1.25149	up
SMOC2	347	931	941	391	3882	2187	3183	1596	9.62985e-05	1.63444	up
NR5A2	4310	239	312	9496	544	286	394	258	0.0187158	-1.4442	down
JPH2	1536	1658	3553	2042	9657	4999	8796	10772	4.74364e-07	1.67064	up
LOC106030345	1310	680	824	904	3952	3582	3263	6005	4.00721e-07	1.78685	up
LOC106029702	1339	2013	1761	259	75	51	85	137	9.75687e-09	-2.71737	down
COL15A1	1280	1202	1255	1551	5319	3847	5873	3707	5.50364e-13	1.60455	up
FNDC1	3700	3530	3875	3072	10936	8904	16181	6535	3.66667e-07	1.34938	up
CCDC83	454	77	98	543	44	26	30	42	0.0021425	-1.76722	down
Anser_cygnoides_newGene_16399	1043	94	394	2735	29	142	69	33	0.00283689	-1.74431	down
LOC106040733	4440	3968	5058	4655	11174	10038	16348	5839	0.00127346	1.02873	up
FAM180B	589	476	359	697	92	181	262	260	0.00859329	-1.26029	down
LOC106042005	1928	766	221	2979	10	18	110	12	6.8727e-05	-2.18297	down
PRSS23	9504	11591	9763	5776	28262	14604	28341	20157	0.000473351	1.10244	up
DMRT3	4420	116	113	8881	28	21	88	21	0.00414533	-1.64032	down
GMPR	2516	2479	2291	3684	1143	1151	1593	1071	1.20617e-05	-1.1983	down
LOC106032597	2542	842	817	5102	517	641	895	903	0.041931	-1.21989	down
STBD1	621	2830	3750	1309	6422	3368	6258	6783	0.0468271	1.06363	up
LOC106041492	552	477	330	834	210	345	161	171	0.0328575	-1.11395	down
SKAP1	720	1143	1096	1530	498	394	671	375	0.000413622	-1.2062	down
PRKD1	3097	2257	2746	5455	1329	1265	1845	1620	0.00337326	-1.14446	down
PRSS12	867	592	345	1415	136	190	384	152	0.00422804	-1.51397	down
MSRB3	1737	1660	1393	921	9272	4679	8867	11618	3.6945e-11	2.17582	up
TFPI2	5708	7189	8572	2694	21370	10851	17364	18413	0.00147453	1.23197	up
CDA	1403	765	1129	1655	491	372	332	518	0.000332306	-1.41299	down
GATA3	163	241	263	150	54	74	126	59	0.00126583	-1.28992	down
CHRM3	369	486	484	1078	73	168	330	185	0.0135311	-1.34185	down
HDAC9	5999	3593	4095	5615	2007	1853	3097	1720	0.000180181	-1.19289	down
SH3GL2	2644	1257	1424	1023	532	813	614	468	0.00380979	-1.26649	down
TRABD	997	3707	3994	1230	13559	9861	13550	3447	0.0055302	1.44632	up
AK5	8549	1455	1854	1984	380	759	601	324	0.000367904	-1.90007	down
RELN	4472	3228	2770	1702	10417	15552	16514	11384	8.14174e-08	1.77889	up
KIF26B	1534	981	1038	3233	390	767	930	696	0.0371888	-1.11476	down
HRH1	394	360	477	625	1394	804	1373	990	0.00266059	1.05259	up
CFAP52	670	275	326	2428	132	124	218	143	0.00522959	-1.62612	down
GRIN2C	289	314	694	110	69	158	112	37	0.0341642	-1.27026	down
Anser_cygnoides_newGene_100530	646	323	330	2418	175	147	256	125	0.0083399	-1.54989	down
LOC106033567	167	94	97	295	46	66	75	59	0.0492414	-1.13007	down
MMRN1	5527	3079	3171	2557	15166	20381	20327	17169	4.01798e-11	1.99232	up
Anser_cygnoides_newGene_10571	1156	200	106	3219	79	164	274	49	0.0288841	-1.36206	down
ANGPTL7	61	57	39	23	531	194	320	396	1.64328e-06	2.17467	up
LOC106048078	3468	4291	4740	2769	8899	9599	10658	7806	1.17465e-11	1.14302	up
PGR	211	1935	2399	266	6593	6413	9647	14168	0.00159428	1.77198	up
LOC106032947	1021	803	477	730	280	572	313	224	0.0493361	-1.00475	down
Anser_cygnoides_newGene_14047	372	321	360	722	118	147	195	226	0.0080891	-1.23306	down
SPAG16	345	236	394	1117	104	155	237	194	0.032987	-1.23039	down
LHX9	3561	3013	2562	3161	870	733	1122	919	5.62272e-16	-1.7923	down
LOC106038939	7	23	38	16	198	75	251	117	0.000390641	1.87827	up
ZNF608	4454	3885	4227	6354	2287	2130	3085	2302	0.000176578	-1.01877	down
Anser_cygnoides_newGene_125504	314	233	131	724	58	33	96	77	0.00277866	-1.6694	down
IL22RA1	209	146	202	560	77	74	128	55	0.0156485	-1.34937	down
CTSK	2765	2511	3358	2789	10281	16544	13248	24793	5.50364e-13	2.16867	up
BSPRY	3575	2090	1728	3524	1016	1471	1394	870	0.00549334	-1.15985	down
CPAMD8	9358	6982	7619	15431	3359	2929	6248	4303	0.00229896	-1.20653	down
GCAT	2549	1213	944	1932	504	744	767	683	0.00745277	-1.20954	down
VIPR1	317	450	864	286	1409	878	1134	1235	0.0125972	1.05464	up
VIPR2	1331	3225	6160	2080	17212	12868	26020	25150	4.33277e-08	2.1481	up
Anser_cygnoides_newGene_114291	908	647	881	805	266	318	420	389	6.62637e-07	-1.26006	down
CALB1	13166	401	182	757	71	114	318	59	0.0136914	-1.45752	down
SLC5A8	1744	1058	1457	1696	181	822	734	405	0.0134122	-1.25645	down
OBSCN	2164	357	367	1232	335	297	102	221	0.0293146	-1.33952	down
ADAMTS1	5441	5965	6845	3700	10344	10355	18221	25444	0.000515367	1.27608	up
GAK	35398	36392	40216	22581	15216	12954	18198	11545	9.34363e-10	-1.26924	down
DACH2	1578	345	389	3059	128	150	356	204	0.00416473	-1.66577	down
PHF24	6305	1581	1911	4592	327	788	979	550	0.000121408	-1.89945	down
EPSTI1	3037	649	4462	1374	284	1090	221	638	0.030446	-1.31734	down
CCBE1	1776	1054	1359	2960	484	598	559	464	7.47505e-05	-1.60004	down
FBXL2	1074	767	2122	3520	488	611	1005	462	0.0162548	-1.27406	down
APCDD1	5381	6342	6606	14586	2708	3152	3544	2151	0.000447113	-1.40739	down
POPDC2	21	58	42	23	193	191	206	362	5.44017e-06	2.03802	up
IQCA1	1340	694	1001	2061	258	390	534	452	0.00107413	-1.46246	down
FBLN2	3414	7211	7693	2138	23113	9979	22294	19572	0.000504941	1.48864	up
SPATA1	1123	543	519	1946	241	294	485	505	0.0376517	-1.17158	down
RAB40C	920	944	1306	942	4167	4172	5910	4188	8.83049e-58	2.01452	up
ITGB3	528	1025	380	614	1770	961	2908	1266	0.0353597	1.03799	up
KIAA1211L	467	709	1120	1396	208	377	454	323	0.0041056	-1.28578	down
MUSTN1	328	108	135	99	881	1263	1047	1446	8.7723e-06	2.02164	up
Anser_cygnoides_newGene_104283	136	240	92	489	1115	1394	1153	1374	0.00189495	1.6159	up
COL1A2	48401	44249	58981	57406	167337	143823	203166	93450	8.14174e-08	1.32739	up
STAB1	6013	2573	3917	4332	8904	9103	11528	13017	0.00394963	1.06638	up
ARSA	9487	6783	7005	8936	3272	4441	4360	3272	1.51304e-05	-1.1292	down
GABRE	13888	9983	10649	8504	1488	6039	5423	3709	0.00610848	-1.23981	down
MMP24	1978	1306	1597	2601	644	1058	1199	845	0.00917575	-1.01132	down
LOC106033478	241	224	170	452	72	72	129	102	0.00641781	-1.33397	down
INHBB	4570	221	466	9341	80	114	119	115	0.000190194	-2.07142	down
PRG4	630	415	227	123	10501	3498	3710	5954	5.58937e-09	2.73114	up
TRIM55	1073	1625	1877	740	235	210	370	268	1.55362e-12	-2.14383	down
LOC106035094	657	477	462	446	1660	985	1594	1625	4.72443e-05	1.26877	up
RAB23	3897	3635	4867	3402	12964	7744	13832	17216	1.88223e-08	1.49216	up
ARHGEF3	8670	5795	6976	18282	4760	3942	3723	4651	0.0175225	-1.11578	down
ELAVL2	7316	6124	6336	15355	3411	2941	4675	2503	0.00168577	-1.30426	down
ELAVL4	2784	1561	1585	4368	525	1155	1628	590	0.0233775	-1.20576	down
TEN1	512	380	295	887	208	220	274	210	0.0312441	-1.07893	down
LOC106048107	1564	1247	1174	1085	366	587	963	410	0.00358228	-1.12443	down
MCF2	14327	5057	6842	17316	3463	6729	3866	4095	0.0364923	-1.09661	down
TEX11	1440	585	680	2944	408	553	435	517	0.0339434	-1.21551	down
MGP	11444	10089	13526	10776	31995	18830	29255	22970	2.28342e-06	1.01238	up
HSPG2	2036	1472	1585	1656	3775	5197	7243	3340	2.41322e-05	1.2693	up
LOC106039065	288	526	685	996	120	44	255	75	0.00124883	-1.71635	down
MED9	867	2949	2678	2986	1156	325	800	900	0.0129445	-1.27836	down
HHIP	1740	939	789	3230	621	430	786	366	0.0139827	-1.31987	down
CD36	3317	1914	2844	2645	5643	7478	5416	6973	0.000651172	1.05002	up
IGF1	2416	1769	1934	2372	5187	3943	8939	5617	5.00519e-05	1.21607	up
GPC1	29214	7572	17722	25408	7037	2790	11131	8721	0.022746	-1.21313	down
Anser_cygnoides_newGene_61685	0	0	0	0	77	86	118	167	9.99678e-13	3.51205	up
AHNAK2	7809	9067	10277	3244	11368	19278	24139	26933	0.00722102	1.13823	up
USP42	5790	2265	2958	16553	1772	1694	2651	2115	0.0246979	-1.30702	down
PDLIM7	779	1290	1251	798	3467	2491	3671	3188	4.72351e-12	1.46975	up
Anser_cygnoides_newGene_100541	733	222	181	1326	0	0	0	0	5.66531e-08	-2.80454	down
PAK7	420	564	830	826	194	184	327	268	3.55575e-05	-1.39014	down
CCDC67	96	85	187	250	459	333	760	645	0.00692823	1.32882	up
LOC106042893	1	70	20	18	247	189	448	157	0.0239771	1.40323	up
C6	40	19	61	76	1090	630	804	567	1.54113e-12	2.95949	up
C7	19613	14105	21727	33927	91587	81546	103233	139894	2.85039e-08	1.8455	up
LOC106045531	258	180	272	172	529	485	738	579	8.21891e-06	1.19722	up
ANGPTL2	7172	4464	3823	6760	16503	8157	12577	17920	0.0208347	1.00413	up
STAC	3520	711	1214	7124	797	696	821	707	0.0159729	-1.42046	down
TOX	606	217	408	1522	218	142	234	178	0.0225015	-1.33418	down
LOC106039386	3266	1066	1403	4532	463	563	600	448	8.13309e-05	-1.86518	down
GRIA1	146	443	944	248	2727	1524	1143	1795	0.00670613	1.44848	up
LOC106047770	885	1515	1130	1221	396	509	532	372	8.14557e-09	-1.41413	down
LOC106036673	63	93	114	135	262	198	807	657	0.00245553	1.55019	up
MMP9	270	894	1464	298	6810	8714	1884	1835	0.00278353	1.69042	up
SYNM	14806	15964	13984	6396	36800	22280	36039	31574	0.00205752	1.07989	up
LOC106041623	128	149	177	182	471	300	610	349	0.000213091	1.19405	up
SMPX	117	277	315	190	76	56	97	89	0.00127156	-1.33942	down
LOC106029399	21	48	84	19	315	196	46	731	0.019412	1.44224	up
SLC9A4	111	94	339	119	29	39	43	32	0.000549084	-1.69574	down
KIAA1671	6565	5635	7529	7090	14989	12598	16901	27840	0.000135795	1.2061	up
SERPINF1	37555	29392	38571	31403	12017	12868	14790	10528	1.09895e-23	-1.52538	down
LOC106030123	99	107	121	242	8	39	23	21	0.00102509	-1.78719	down
Anser_cygnoides_newGene_105317	27	120	222	105	461	264	577	317	0.0388419	1.19462	up
LOC106035351	599	230	826	916	76	85	353	171	0.0135441	-1.40702	down
TNFRSF19	2633	4273	2446	8224	1144	2786	1410	940	0.0298332	-1.1947	down
MPP3	3148	1998	2352	5062	1462	1746	985	1681	0.0346808	-1.00683	down
Anser_cygnoides_newGene_21112	97	101	233	177	316	607	499	497	0.00190762	1.32084	up
Anser_cygnoides_newGene_113335	18272	7330	7179	6640	2419	4340	1600	3685	0.00522959	-1.40064	down
CYTL1	155	290	473	167	1816	691	2476	968	5.20945e-05	1.83584	up
PPARG	489	1304	1695	559	2791	2294	2265	2486	0.0197941	1.04376	up
Anser_cygnoides_newGene_70472	155	166	215	413	29	102	13	39	0.0206937	-1.41079	down
CXXC5	2772	1060	1887	2599	790	994	854	1146	0.01502	-1.07321	down
PRKAA2	1312	743	1147	1624	3399	2141	3498	3608	0.00320905	1.10826	up
Anser_cygnoides_newGene_75610	45	43	23	75	189	308	102	174	0.0236269	1.31184	up
Anser_cygnoides_newGene_48963	88	133	62	75	294	146	334	241	0.0188411	1.11834	up
Anser_cygnoides_newGene_106920	1266	169	126	304	63	14	53	45	0.00276286	-1.75036	down
LOC106036018	1086	70	66	3913	24	45	165	85	0.0280009	-1.33277	down
LOC106033998	162	558	1897	263	55	57	200	69	0.00422804	-1.66911	down
KIF25	227	449	262	462	196	113	189	139	0.0190605	-1.06105	down
SERTM1	35	57	61	42	187	93	138	87	0.0320245	1.04416	up
COL6A6	9177	99	152	10039	528	355	296	131	0.0352044	-1.28371	down
LOC106048153	546	127	66	1389	29	55	56	105	0.0169076	-1.46686	down
MYOZ2	2298	6754	7327	4840	1330	686	1912	1918	0.000100967	-1.61548	down
PCK1	8019	1078	992	23385	151	223	1188	228	0.00244025	-1.75937	down
LOC106049352	83	61	62	82	173	141	308	268	0.00403808	1.24204	up
TSPAN32	2428	3111	2951	2272	647	871	1422	1128	1.0573e-08	-1.42945	down
GPLD1	583	110	45	1900	132	50	90	52	0.0402742	-1.28878	down
GPNMB	108	103	14	30	2975	1517	120	687	0.00209327	1.78464	up
ABI3	188	121	155	175	84	87	88	45	0.0280009	-1.00909	down
CCDC177	367	206	274	609	106	172	145	197	0.0492194	-1.0568	down
LOC106033133	156	108	261	154	44	48	108	65	0.0123727	-1.19599	down
IGF2BP2	559	529	730	1003	368	381	363	222	0.00806212	-1.0504	down
VILL	1388	530	734	2307	181	292	693	129	0.0169035	-1.39975	down
KCNE4	517	1101	1460	586	2325	2996	4908	3370	8.61386e-06	1.57971	up
SOST	42	89	177	25	286	200	358	399	0.0293281	1.27021	up
PRDM6	122	83	71	142	597	422	489	1088	1.66376e-05	1.93895	up
CDH19	887	600	743	247	1943	1325	1739	2251	0.00867372	1.19705	up
ADRA2A	1223	765	1486	1535	396	529	900	518	0.00435408	-1.09136	down
ALDH1A3	2192	2937	4169	2779	11513	3027	7647	10647	0.0130518	1.13199	up
TRIM71	106	1062	838	333	186	112	149	129	0.0208347	-1.35561	down
COL9A3	668	456	829	1083	290	429	352	294	0.00718191	-1.09952	down
COMP	482	471	356	500	2177	1067	9132	1761	0.000253658	1.88598	up
GPA33	333	65	157	1280	90	89	91	71	0.0399	-1.30231	down
CFAP74	838	538	900	2634	338	285	685	435	0.0350975	-1.19728	down
BAG2	308	477	876	355	3177	1870	2860	4537	4.1778e-09	2.1718	up
LOC106039424	249	742	694	243	80	152	227	128	0.00656162	-1.37766	down
FAM155B	936	520	650	1208	272	387	424	246	0.00434452	-1.23634	down
WNT5A	815	645	1341	1381	361	475	571	358	0.000906654	-1.20752	down
LOC106029453	680	95	149	375	1246	1816	2145	2005	0.00754589	1.509	up
SCNN1A	577	80	136	511	38	71	123	28	0.0268467	-1.37769	down
SFRP2	2154	291	588	88	3995	6857	4836	7966	0.0146921	1.4856	up
RBP7	197	41	20	9	752	1123	469	739	0.0100408	1.55658	up
SPTSSB	117	155	226	307	82	94	86	56	0.0162548	-1.16798	down
HTRA3	1768	1638	2388	2118	6593	4968	9765	4656	3.87554e-09	1.48124	up
SCARA5	188	79	235	185	786	780	1136	1086	3.31071e-08	2.00371	up
FHL5	2025	3340	5245	3923	11784	7597	10420	11394	1.93261e-05	1.29937	up
FHL2	4836	2710	3727	6441	23888	15859	27733	36380	1.37961e-08	2.05578	up
FHL1	5269	1346	2044	1723	8153	4901	8025	12003	0.032987	1.15003	up
ELOVL2	618	235	297	853	54	189	196	143	0.0223544	-1.32429	down
Anser_cygnoides_newGene_126436	14	35	34	5	94	82	561	429	0.00163218	1.81731	up
CADM2	1829	1777	1662	4491	323	418	732	1128	0.00295108	-1.52321	down
Anser_cygnoides_newGene_85085	499	433	168	74	1	6	42	1	0.0162839	-1.4296	down
Anser_cygnoides_newGene_2835	18	8	62	58	562	291	257	488	0.000133099	2.04999	up
ASB8	105	169	198	132	500	382	559	289	9.24484e-05	1.27866	up
N4BP3	250	930	953	353	2174	1703	2809	1932	0.00151168	1.41061	up
CPN1	2538	457	773	1233	385	400	557	361	0.0258704	-1.25002	down
Anser_cygnoides_newGene_59312	25	27	85	68	123	175	349	238	0.00838715	1.42668	up
ALDOB	2175	527	500	4132	209	592	443	82	0.0249527	-1.3951	down
BCAS1	10446	1712	2452	23520	1969	1729	3074	2139	0.0289829	-1.34627	down
LOC106033756	3	28	34	23	1191	401	464	472	4.8376e-09	2.88324	up
TCF7	144	152	84	146	50	41	73	55	0.0104437	-1.16991	down
LOC106045561	7016	3863	5397	4199	10317	9313	11986	19425	0.00610848	1.05747	up
Anser_cygnoides_newGene_98238	411	379	309	323	996	1277	10066	975	0.00187685	1.76305	up
LOC106049659	69	32	46	30	80	196	136	140	0.0401595	1.13274	up
BMPER	1118	1162	1082	628	2041	2072	2298	3988	0.00271208	1.1334	up
KIT	3538	2497	3623	5724	1296	1130	2849	2000	0.0146031	-1.05898	down
KCNJ5	1634	600	665	2037	252	641	344	407	0.026478	-1.24691	down
BCL2L1	356	886	477	498	1312	1644	1730	933	0.00735878	1.07318	up
Anser_cygnoides_newGene_4180	120	440	389	403	76	81	98	81	0.000136321	-1.6832	down
LMNTD1	143	100	151	317	41	50	89	60	0.0186418	-1.27492	down
CETP	1792	783	888	474	75	313	156	80	0.000521565	-1.84423	down
LOC106041938	1735	1075	2775	1438	750	1084	634	820	0.0125675	-1.01518	down
BFSP1	173	275	389	540	36	108	146	129	0.0159631	-1.32668	down
PDGFB	365	222	214	774	109	111	161	102	0.0114033	-1.36564	down
TMEM132B	1085	666	630	1917	327	542	456	448	0.0293197	-1.12282	down
TMEM132D	6802	2320	3402	8815	620	1016	1471	1015	1.20617e-05	-1.97147	down
LOC106032655	2388	4415	1809	2267	25575	31439	37692	10200	5.74862e-11	2.55133	up
Anser_cygnoides_newGene_126375	694	775	412	1121	253	139	454	244	0.00931118	-1.28821	down
LHCGR	16753	12110	7418	16338	1790	1894	3961	2374	6.30556e-10	-2.20225	down
AVPR1A	95	44	70	208	2504	261	220	614	0.0191095	1.44616	up
DNAAF1	814	170	204	1145	176	133	207	144	0.0427323	-1.2482	down
RHAG	575	442	412	213	2201	796	3327	536	0.019375	1.32228	up
CALB2	289	906	1491	637	280	327	340	170	0.0108459	-1.27357	down
LOC106044472	8841	12760	7249	4118	40181	34907	33019	95175	4.2641e-06	1.99992	up
Anser_cygnoides_newGene_41274	155	124	147	302	186	948	971	613	0.0345092	1.21915	up
LOC106030656	867	63	62	93	4288	2723	1722	3886	0.00854974	1.58161	up
HSP90AB1	5192	3089	3329	5580	1667	2160	2673	1677	0.0021425	-1.09774	down
LMOD1	1492	621	874	1563	4718	3591	4298	10264	0.000259757	1.70173	up
LEF1	2113	1106	1881	2431	388	443	443	548	4.4161e-09	-1.92036	down
RNF38	7315	4744	4646	7907	2285	2338	3144	2448	2.49093e-05	-1.29525	down
SLC26A4	3219	291	229	883	101	251	377	208	0.0430923	-1.28588	down
Anser_cygnoides_newGene_49512	5	55	30	21	374	184	684	529	5.06977e-06	2.3562	up
ATP8B1	657	320	348	1702	132	163	377	199	0.0297992	-1.29952	down
LOC106030353	1101	306	311	2623	126	110	279	122	0.00330116	-1.70139	down
IGFN1	315	133	292	557	96	96	209	91	0.0438118	-1.14406	down
STK32A	34	12	8	3	80	199	84	79	0.0260339	1.39031	up
PODN	1717	1930	2759	2275	5529	5300	8204	7161	1.20186e-14	1.42889	up
LOC106037900	95	117	171	100	364	347	310	510	2.93461e-05	1.41705	up
FBXO39	199	121	126	347	40	55	75	55	0.00473664	-1.46523	down
FBXO32	6651	12738	13687	5602	23399	20734	21798	57091	0.0041056	1.31556	up
LOC106032697	35	63	8	32	201	441	30	858	0.0225808	1.40917	up
LOC106033590	724	34	267	536	5	94	20	14	0.0305276	-1.33548	down
PGLS	192	328	375	281	816	1006	1097	529	6.11057e-05	1.30852	up
Anser_cygnoides_newGene_95223	457	358	146	822	41	56	193	98	0.0104284	-1.4999	down
UPB1	996	324	292	1462	89	115	253	222	0.00837375	-1.51815	down
Anser_cygnoides_newGene_66744	165	102	185	196	96	44	42	48	0.0190413	-1.22186	down
Anser_cygnoides_newGene_52616	210	111	189	155	276	589	402	917	0.0148847	1.24772	up
LOC106044598	1599	4097	3692	2222	987	887	853	798	1.3602e-07	-1.61842	down
DNAJA4	5448	3030	4770	7856	2288	2480	3217	1925	0.00522959	-1.08795	down
CADM1	4944	2614	3115	7176	1496	1869	1973	1614	0.00215943	-1.28288	down
Anser_cygnoides_newGene_84772	0	0	0	0	124	104	86	64	6.67518e-12	3.39509	up
DNAH7	2633	2330	3365	8574	1029	935	2447	1994	0.0303293	-1.17723	down
GSN	12011	7325	11474	13730	25853	16718	23730	51345	0.0181057	1.07758	up
ASZ1	3503	1367	1184	6837	607	437	1104	979	0.00718877	-1.50596	down
FAM196B	1515	341	230	2480	92	121	43	43	0.000180977	-2.07289	down
LOC106033513	2783	2136	1154	3345	644	1459	1080	751	0.0226587	-1.13129	down
MFSD2B	255	527	655	1303	246	199	236	260	0.0186761	-1.24966	down
LOC106034175	1774	820	455	1540	99	106	345	171	7.11171e-05	-2.00169	down
FBXL22	403	309	368	352	1234	684	1001	1109	2.59575e-05	1.26181	up
LOC106048002	638	329	517	757	1378	1186	1496	1599	0.00681303	1.05534	up
STYXL1	277	298	218	332	84	153	159	146	0.0109063	-1.03406	down
SLC6A14	43	392	232	45	1513	813	1455	965	0.0040351	1.64463	up
Anser_cygnoides_newGene_125867	3819	259	122	7068	232	63	100	39	0.00622484	-1.60154	down
Anser_cygnoides_newGene_41813	8	140	232	22	935	555	1155	1920	0.00414533	1.6925	up
TMEM19	3426	6202	7968	4572	1906	2133	2741	1633	6.08144e-08	-1.3901	down
LOC106030849	2485	2008	2186	6124	1447	1507	1347	1670	0.044437	-1.00351	down
ACTG2	4755	4200	6357	7853	129057	54047	93878	83452	2.10405e-29	3.40108	up
C1QTNF3	27	56	74	12	1311	465	1840	2202	1.14982e-12	3.3086	up
RAD9B	2204	923	1392	3574	799	754	1104	853	0.0324721	-1.0887	down
DCDC2	2361	314	541	3824	60	99	677	47	0.0271363	-1.37547	down
NWD2	1770	674	866	3099	305	177	530	481	0.00320905	-1.58884	down
Anser_cygnoides_newGene_91993	542	457	325	135	63	71	87	41	4.06157e-05	-1.94307	down
LOC106049842	4036	4997	5738	5815	26871	26961	52199	13542	4.82891e-10	2.09049	up
FRMPD1	2248	1358	1665	3148	829	855	1140	1253	0.0135338	-1.03083	down
NCS1	95	51	57	86	221	164	187	228	0.016964	1.10632	up
FMO3	1330	590	1085	701	8366	3431	4017	5285	4.46886e-07	1.9919	up
CTNNA3	1598	1237	1285	5653	576	646	767	830	0.0103793	-1.39786	down
TBX3	2664	885	1078	3031	869	684	968	837	0.0476185	-1.05549	down
RIMS2	2943	1631	1304	4131	648	709	1231	833	0.0031639	-1.38522	down
RIMS1	694	3487	4335	1332	12963	7039	14448	16568	0.000265899	1.75288	up
SPEG	5353	1661	2587	4131	25398	18015	26922	20577	1.89568e-08	2.14063	up
TAT	0	127	192	17	1763	785	812	1257	0.0426771	1.2509	up
GRIK1	816	245	100	949	148	142	45	49	0.0293745	-1.36316	down
LOC106047137	501	105	65	230	38	64	65	27	0.0278451	-1.36233	down
Anser_cygnoides_newGene_27229	334	510	107	548	2	1	6	7	7.15238e-12	-3.37043	down
COL3A1	102830	76291	94936	131384	479564	438581	755920	303491	1.20505e-10	1.92344	up
HSD11B1L	896	1082	784	1148	514	486	472	496	0.000171475	-1.03583	down
LOC106045455	129	85	92	258	951	552	896	2553	0.000116507	1.99546	up
TDRD9	5020	2104	2148	11900	1739	1127	2486	1996	0.044298	-1.1846	down
STRA6	333	64	77	195	6	17	24	18	0.000489718	-1.9489	down
BEGAIN	58	119	99	111	40	30	65	32	0.0286729	-1.0821	down
LOC106038270	4165	4237	5127	3501	15459	12600	15020	16482	7.49423e-31	1.66738	up
STX11	300	307	936	717	111	119	156	149	5.54406e-05	-1.74377	down
ADAMTSL2	3072	2319	1462	2101	888	1524	977	960	0.0163374	-1.01215	down
Anser_cygnoides_newGene_112889	6	50	65	12	303	125	422	241	0.00382491	1.68221	up
LOC106046391	373	130	71	217	646	674	867	831	0.0260184	1.25232	up
EML1	2871	3573	5236	3330	10058	6725	9739	12611	3.79704e-06	1.21354	up
SMAD6	121	49	58	57	214	245	285	214	0.00681303	1.28459	up
KCNG4	1244	705	508	963	418	262	352	357	0.00656643	-1.20861	down
CP	980	2042	1564	1354	25368	11039	10337	8642	3.10881e-12	2.61	up
TNS1	2109	1152	1437	1691	5858	4609	6306	8798	3.28257e-07	1.66495	up
ARID5A	137	279	266	201	554	476	749	546	3.07771e-05	1.19598	up
ELN	215	473	375	192	1111	1510	2539	483	0.0015529	1.55547	up
KIAA0319	3098	1487	1517	3545	645	1280	1264	862	0.0166444	-1.15047	down
BDKRB2	338	208	95	133	1348	495	716	1669	0.00288468	1.60374	up
AGBL1	1308	1836	2094	2755	484	519	1411	1148	0.0201363	-1.08471	down
CHRNA9	419	1024	358	395	90	102	201	132	0.000135317	-1.72889	down
RSPH14	271	274	283	668	8	23	39	64	2.59575e-05	-2.20752	down
GRM4	871	506	545	270	324	117	183	201	0.030446	-1.15876	down
MSC	3156	108	230	6881	336	233	467	351	0.0471566	-1.25665	down
GABRA3	3055	3029	4515	1629	372	1055	1699	1196	0.00627258	-1.29521	down
NHEJ1	23	28	42	26	98	92	70	63	0.0177162	1.11842	up
NOXA1	526	386	534	992	184	157	391	236	0.0120164	-1.20815	down
LOC106031592	438	323	258	643	867	783	1072	1695	0.0454272	1.01496	up
MLLT11	1813	606	1883	2196	322	927	725	236	0.0326265	-1.21119	down
LOC106038694	331	1403	990	300	26	61	45	34	2.0952e-10	-2.92842	down
Anser_cygnoides_newGene_110805	83	61	143	1172	0	15	17	1	0.0494962	-1.15724	down
ADRB2	321	153	179	183	612	675	1314	1593	9.53389e-05	1.73021	up
TNC	9330	4083	4977	5679	20963	8933	44477	9267	0.0293773	1.18679	up
LOC106033017	118	108	109	64	7	27	18	34	0.00482089	-1.55667	down
SCIN	17568	32678	15980	13985	3584	6331	7348	4201	1.5086e-07	-1.7805	down
LOC106035345	251	69	115	196	66	23	29	31	0.0148847	-1.42496	down
MICAL2	2954	8039	8526	3483	13387	7565	24585	13441	0.0260184	1.04415	up
SNX8	6647	1908	8809	5017	2071	2186	2483	2069	0.00782836	-1.2002	down
LOC106029319	25	45	48	22	72	248	153	78	0.0220858	1.30944	up
LOC106044084	3044	3377	3853	3269	8860	7809	13576	4803	0.000153273	1.13934	up
TRPM3	1862	919	782	3322	319	824	249	201	0.0139827	-1.43737	down
LOC106043342	1188	1772	2179	592	2846	4787	4454	6200	0.00165211	1.34575	up
PDPN	765	1202	1182	531	2896	2140	2780	2072	5.15972e-05	1.22668	up
KANK3	1379	1375	1478	1277	3043	2485	3838	5355	4.0804e-05	1.2043	up
LRRN1	4262	3892	3170	2486	673	228	249	1351	0.000881121	-1.75324	down

## Sheet: Table S2-4
Table S2-4. Information of overlap mRNAs
#ID	LP1_count	LP2_count	LP3_count	LP4_count	PP1_count	PP2_count	PP3_count	PP4_count	CP1_count	CP2_count	CP3_count	CP4_count	PP vs LP_FDR	PP vs LP_log2FC	PP vs LP_regulated	CP vs LP_FDR	CP vs LP_log2FC	CP vs LP_regulated	CP vs PP_FDR	CP vs PP_log2FC	CP vs PP_regulated
ADRA2A	2978	9880	2426	1514	396	529	900	518	1223	765	1486	1535	0.000211137	1.85791	up	0.0462211	1.3866	up	0.00435408	-1.09136	down
CP	23428	51472	40258	56230	25368	11039	10337	8642	980	2042	1564	1354	0.0115945	1.26433	up	1.09e-32	4.41851	up	3.11e-12	2.61	up
GPNMB	13158	15890	1948	7515	2975	1517	120	687	108	103	14	30	0.0375951	1.26414	up	4.81e-16	4.95642	up	0.00209327	1.78464	up
LOC106033756	2467	1190	2082	2267	1191	401	464	472	3	28	34	23	0.00590997	1.28135	up	1.5e-30	5.42723	up	4.84e-09	2.88324	up

## Sheet: Table S2-5
Table S2-5 Differentially expressed lncRNAs between PP and LP
#ID	PP1_Count	PP2_Count	PP3_Count	PP4_Count	LP1_Count	LP2_Count	LP3_Count	LP4_Count	FDR	log2FC	regulated
MSTRG.169393.1	57	11	77	25	13	5	6	11	0.016175	-2.23997	down
MSTRG.145736.32	22	12	68	17	3	0	0	6	0.0128706	-2.99931	down
MSTRG.75902.44	502	232	570	216	1100	772	1374	1595	0.0365233	1.37937	up
MSTRG.37040.1	22	11	12	36	3	0	0	0	9.27414e-05	-3.92257	down
MSTRG.143330.11	8	5	12	16	72	54	38	32	0.000878314	1.89914	up
MSTRG.33652.1	150	101	122	114	22	7	12	51	0.00296088	-2.37587	down
MSTRG.86019.2	592	1	405	222	18	2	3	4	0.00046795	-4.07717	down
MSTRG.167252.1	204	62	203	197	56	3	37	19	0.00938778	-2.46727	down
MSTRG.127167.95	114	164	119	153	118	50	28	50	0.0212334	-1.40083	down
MSTRG.70823.1	21	12	9	14	103	391	30	151	0.00157995	2.88074	up
MSTRG.89764.46	156	142	165	94	45	85	88	65	0.0496372	-1.15692	down
MSTRG.140442.105	8	5	26	15	201	234	41	28	0.0127045	2.5337	up
MSTRG.9446.43	12	19	13	12	45	48	51	30	0.012869	1.33792	up
MSTRG.9490.5	10	12	5	11	1	0	0	0	0.000258347	-3.90013	down
MSTRG.52052.24	38	58	27	191	0	0	0	0	4.8623e-10	-6.11166	down
MSTRG.157261.10	43	68	74	52	182	221	130	162	0.000322463	1.28959	up
MSTRG.206381.2	21	298	1619	31	20	35	22	25	0.00566471	-3.30211	down
MSTRG.25517.2	16	15	15	4	58	96	61	52	0.00182198	2.02889	up
MSTRG.22210.1	44	29	51	27	15	5	10	12	0.000616687	-1.99142	down
MSTRG.8987.1	15	8	12	8	64	98	25	49	0.00468479	2.03182	up
MSTRG.203351.1	2	14	0	6	163	14	86	71	0.0247117	2.79029	up
MSTRG.53695.64	64	115	167	85	54	22	38	39	0.00138138	-1.66221	down
MSTRG.75646.1	3	13	19	11	3	0	0	0	0.00557403	-3.20032	down
MSTRG.148474.13	64	166	5	8	3	5	3	4	0.00648689	-3.24494	down
MSTRG.47769.16	83	52	130	162	0	0	0	0	3.66811e-16	-7.05232	down
MSTRG.179149.1	22	24	32	36	133	100	41	96	0.0166788	1.38344	up
MSTRG.37729.74	4	15	12	51	0	0	0	0	4.79687e-05	-4.64531	down
MSTRG.88796.23	6	4	33	28	0	0	0	2	0.00219345	-3.63667	down
MSTRG.114163.3	126	67	168	103	24	11	25	65	0.0283689	-1.89448	down
MSTRG.170493.2	10	4	18	15	5	0	2	2	0.0317999	-2.26379	down
MSTRG.62020.105	18	28	9	42	2	0	0	0	7.29164e-06	-4.41085	down
MSTRG.190881.1	7	8	13	15	4	0	0	4	0.0323601	-2.27987	down
MSTRG.150444.1	1	4	3	8	33	14	17	12	0.0497545	1.79278	up
MSTRG.23923.1	36	80	29	201	0	0	0	0	1.7541e-10	-6.21652	down
MSTRG.32371.2	15	44	88	22	0	0	10	2	0.0393665	-2.82598	down
MSTRG.201292.1	55	82	76	11	4	2	4	8	0.000101825	-3.33431	down
MSTRG.190054.1	3560	49	3388	3945	164	111	85	126	2.12197e-05	-3.92094	down
MSTRG.129346.1	8	15	14	7	0	0	3	2	0.00473648	-2.80504	down
MSTRG.192131.6	15	14	24	20	5	0	4	0	0.000806866	-2.87452	down
MSTRG.55674.11	10	19	74	68	4	0	0	8	0.0251174	-2.93257	down
MSTRG.74632.3	308	28	72	34	10	0	0	0	0.0118912	-3.49752	down
MSTRG.56873.18	18	37	73	45	143	115	105	103	0.0495624	1.16619	up
MSTRG.1084.7	45	34	70	59	226	387	212	125	0.000317576	1.87569	up
MSTRG.174725.26	11	6	3	10	0	0	3	1	0.0459424	-2.48119	down
MSTRG.132213.1	9	20	45	33	6	0	3	2	0.00087436	-3.02146	down
MSTRG.12897.21	263	236	375	283	219	157	106	159	0.000322463	-1.08883	down
MSTRG.118166.2	3	4	0	0	2	5	1761	1732	0.0187282	3.45093	up
MSTRG.182802.17	8	8	14	16	5	0	4	1	0.0251031	-2.16378	down
MSTRG.163835.28	13	391	22	3	9	7	3	3	0.0204518	-3.15124	down
MSTRG.174787.1	12	20	26	27	12	3	9	7	0.0274371	-1.59385	down
MSTRG.121029.1	58	63	60	47	250	213	142	240	8.06198e-07	1.60578	up
MSTRG.177265.4	2	1	0	4	48	66	33	62	1.26523e-08	4.1106	up
MSTRG.145334.1	0	0	0	7	38	30	37	18	0.023793	2.90831	up
MSTRG.112518.9	16	9	54	23	10	2	0	2	0.0273956	-2.5724	down
MSTRG.30017.16	22	7	8	6	159	317	356	219	6.37857e-11	4.00369	up
MSTRG.30017.15	0	1	0	0	67	35	20	205	4.32804e-07	5.23585	up
MSTRG.69865.3	21	31	17	14	0	0	2	0	1.70508e-06	-4.38683	down
MSTRG.69865.6	158	53	54	142	8	0	4	9	4.25493e-06	-3.87941	down
MSTRG.70997.7	17	0	24	11	724	456	20	29	0.0341054	2.94098	up
MSTRG.132748.3	151	76	226	33	12	2	16	6	4.18754e-05	-3.45734	down
MSTRG.162149.3	17	11	9	25	0	0	0	0	3.62157e-06	-4.88068	down
MSTRG.95589.1	11	4	8	8	56	19	42	29	0.00971479	1.8317	up
MSTRG.178273.6	27	453	26	603	25	0	29	9	0.0274371	-3.03565	down
MSTRG.68610.7	9	4	14	13	0	0	0	0	8.79174e-05	-4.41297	down
MSTRG.200790.7	152	168	90	213	706	166	1010	621	0.048596	1.62998	up
MSTRG.61154.4	2088	7	430	277	29	14	13	5	8.03667e-05	-4.30468	down
MSTRG.173687.10	43	28	54	92	163	222	131	150	0.0246826	1.33842	up
MSTRG.64005.1	37	65	53	42	147	92	114	128	0.0137595	1.01935	up
MSTRG.97071.1	11	107	5	14	8	4	3	3	0.0495624	-2.54013	down
MSTRG.15939.1	92	262	315	266	140	83	61	68	0.00396123	-1.5919	down
MSTRG.169900.1	2	1	2	12	503	0	14	305	0.042208	3.06538	up
MSTRG.41021.30	2545	2133	3047	2445	1461	1520	1636	1135	1.44658e-06	-1.05099	down
MSTRG.59383.9	17	26	58	10	6	0	4	3	0.00468479	-2.81434	down
MSTRG.41950.1	8	7	27	88	2	0	0	6	0.0413215	-2.87775	down
MSTRG.126479.1	24	9	11	28	113	100	119	49	0.0025322	2.00041	up
MSTRG.24087.1	10	12	20	11	7	3	3	6	0.043578	-1.60161	down
MSTRG.79477.16	6	11	13	16	0	0	0	0	1.75613e-05	-4.62993	down
MSTRG.57713.100	3	3	105	139	1	6	3	1	0.0166788	-3.18989	down
MSTRG.37893.9	3	17	10	19	1	0	2	4	0.0352739	-2.4508	down
MSTRG.23038.98	65	71	61	50	203	248	141	127	0.00274471	1.24679	up
MSTRG.69689.1	20	21	25	18	56	53	78	80	0.00410905	1.4013	up
MSTRG.143824.4	24	26	39	33	111	187	85	63	0.00648672	1.56064	up
MSTRG.2086.2	25	23	82	24	15	10	13	6	0.0222339	-1.86622	down
MSTRG.9446.6	20	19	31	15	81	89	68	49	0.00146683	1.46327	up
MSTRG.121944.1	0	3	0	0	18	25	13	4	0.0144925	3.00102	up
MSTRG.184951.8	10	26	6	24	5	1	1	4	0.0163668	-2.44832	down
MSTRG.32122.6	39	19	88	56	5	0	1	7	0.000154443	-3.48951	down
MSTRG.21891.1	10	12	32	19	0	4	4	2	0.00364778	-2.64673	down
MSTRG.167821.1	113	87	46	189	25	0	5	24	0.0309648	-2.62247	down
MSTRG.32297.1	17	28	36	30	94	66	48	75	0.0259019	1.07805	up
MSTRG.107020.1	46	25	81	109	34	11	19	12	0.016175	-1.88011	down
MSTRG.2141.34	109	121	126	95	33	28	53	38	6.17876e-06	-1.75202	down
MSTRG.118571.9	0	0	0	0	50	97	48	78	1.03885e-11	6.21675	up
MSTRG.118571.1	0	0	0	0	84	105	37	148	5.82794e-12	6.37087	up
MSTRG.73427.5	69	57	176	115	6	26	39	32	0.0301942	-1.95163	down
MSTRG.143339.11	97	35	28	14	0	0	0	0	7.82655e-08	-5.55009	down
MSTRG.81207.2	185	228	117	111	802	707	706	439	7.94045e-05	1.71166	up
MSTRG.110021.78	81	9	75	141	4	5	13	3	0.00082905	-3.19946	down
MSTRG.165527.2	141	190	216	211	0	0	0	0	1.45563e-25	-8.06477	down
MSTRG.88833.13	4	11	11	13	1	0	0	0	0.000256264	-3.90429	down
MSTRG.74602.1	51	4	60	59	7	0	0	0	0.0183158	-3.25352	down
MSTRG.184250.1	67	724	45	60	28	21	26	23	0.0108207	-2.83389	down
MSTRG.119782.9	14	56	17	28	0	7	0	3	0.0203358	-2.86459	down
MSTRG.96843.1	24	23	24	18	0	0	6	0	0.0100501	-3.09245	down
MSTRG.145026.17	36	3	16	11	0	0	0	0	0.000110191	-4.49948	down
MSTRG.184255.1	35	395	48	39	35	21	5	9	0.0306972	-2.59813	down
MSTRG.56840.1	9	7	9	17	4	0	4	0	0.043578	-2.24927	down
MSTRG.89456.1	216	75	114	116	10	40	32	43	0.0100501	-2.07832	down
MSTRG.114019.7	36	44	167	21	0	2	5	0	0.000143223	-4.0471	down
MSTRG.140442.114	29	9	24	21	1	1	3	4	0.000285695	-3.00499	down
MSTRG.2157.38	19	17	3	15	30	200	32	282	0.0301653	2.54356	up
MSTRG.56784.2	10	6	5	16	28	69	27	70	0.0243577	1.97374	up
MSTRG.42478.16	3	0	0	0	61	25	52	32	2.00378e-07	4.48413	up
MSTRG.129094.34	508	521	475	528	1590	2213	1245	1278	1.44156e-06	1.36811	up
MSTRG.57854.4	0	0	0	0	17	430	17	15	0.000195533	4.58132	up
MSTRG.146216.2	550	4	679	419	12	17	0	36	0.0152827	-3.27205	down
MSTRG.41740.5	7	30	302	157	2	0	1	3	1.34142e-05	-4.62638	down
MSTRG.14900.2	1	2	1	30	42	1	802	751	0.036945	3.12038	up
MSTRG.61576.10	16	75	83	62	32	2	6	7	0.0410389	-2.25238	down
MSTRG.9498.8	2	0	3	2	70	0	50	40	0.045798	2.87382	up
MSTRG.73465.17	8	21	6	109	6	0	2	3	0.0270353	-2.90963	down
MSTRG.78646.59	190	171	60	132	67	11	26	13	0.00474948	-2.34597	down
MSTRG.22920.6	5	6	16	22	0	0	0	0	7.50018e-05	-4.48104	down
MSTRG.88733.61	526	668	619	1289	397	374	504	367	0.022456	-1.10696	down
MSTRG.177884.1	20	685	15	181	0	0	4	6	0.00237334	-3.92399	down
MSTRG.177884.6	961	6	19	14	20	18	7	15	0.049158	-2.90817	down
MSTRG.145409.1	22	23	15	10	11	4	5	2	0.0408428	-1.8053	down
MSTRG.65315.35	382	2512	705	757	335	246	219	280	0.00456543	-2.10012	down
MSTRG.65315.38	75	223	141	118	91	51	46	58	0.0165274	-1.38601	down
MSTRG.81831.2	14	40	45	53	3	16	9	4	0.016175	-2.17666	down
MSTRG.200897.10	781	4184	7732	244	596	203	243	203	0.00237482	-3.03701	down
MSTRG.85818.1	7	4	20	33	0	0	3	0	0.0110627	-3.21939	down
MSTRG.6703.6	0	122	42	91	5	2	6	0	0.0496372	-2.91445	down
MSTRG.7583.3	12	13	8	24	3	0	5	2	0.0132983	-2.39446	down
MSTRG.111079.102	513	797	381	500	2434	4131	1860	1669	0.00012303	1.86395	up
MSTRG.144999.10	3	2	2	4	39	1	14	408	0.0127045	3.38232	up
MSTRG.90244.1	14	16	11	18	2	0	0	0	7.29164e-06	-4.08975	down
MSTRG.82618.19	35	16	41	31	0	8	6	9	0.0259622	-2.25211	down
MSTRG.118539.1	6	7	23	24	3	0	4	2	0.0176171	-2.48787	down
MSTRG.153600.10	5	13	16	20	0	0	0	0	1.24895e-05	-4.70978	down
MSTRG.148395.13	19	7	28	13	1	0	5	0	0.0107725	-2.91856	down
MSTRG.146252.1	6	23	18	15	72	183	84	31	0.016175	2.11375	up
MSTRG.177756.1	83	1	6	91	2	5	3	1	0.0251676	-3.02583	down
MSTRG.183422.1	48	48	44	40	91	173	112	113	0.0184072	1.17317	up
MSTRG.36853.2	18	15	13	5	79	176	117	13	0.0303469	2.27268	up
MSTRG.98991.6	25	22	54	28	4	2	16	2	0.0256786	-2.27002	down
MSTRG.144703.23	6	5	7	8	25	23	16	22	0.0259622	1.41208	up
MSTRG.121010.29	6	10	8	21	58	74	27	54	0.0100501	1.86978	up
MSTRG.126483.6	24	38	31	42	86	309	83	82	0.0474472	1.68219	up
MSTRG.24033.40	75	149	109	104	49	80	40	44	0.0208738	-1.2333	down
MSTRG.88029.8	54	37	37	47	17	8	17	14	0.000258347	-1.82699	down
MSTRG.9058.1	23	6	1	79	2	0	3	0	0.0450929	-2.96217	down
MSTRG.4744.1	9	3	2	1	17	36	19	19	0.0472938	2.03679	up
MSTRG.9056.2	12	4	15	26	5	2	2	4	0.0365233	-2.08349	down
MSTRG.8756.18	41	31	46	43	33	15	8	20	0.0495497	-1.29572	down
MSTRG.126894.3	23	29	26	15	0	0	0	1	4.51414e-08	-4.97562	down
MSTRG.15581.36	48	62	54	38	19	10	23	26	0.00899969	-1.53626	down
MSTRG.85218.6	17	3	6	111	4	0	0	1	0.0236595	-3.20048	down
MSTRG.119742.1	106	206	152	191	34	49	100	60	0.0166788	-1.54505	down
MSTRG.134179.86	15	32	12	41	173	182	157	72	0.000781535	2.14267	up
MSTRG.139834.1	7	6	2	2	21	16	18	25	0.0273742	1.81238	up
MSTRG.107985.18	23	76	98	41	0	0	0	9	0.0252528	-3.14056	down
MSTRG.3074.1	790	957	936	1390	790	503	552	384	0.000224996	-1.11535	down
MSTRG.167476.4	0	0	1	1	30	763	179	1906	1.7541e-10	6.41157	up
MSTRG.9420.3	8	17	9	18	2	0	4	5	0.0336164	-2.14447	down
MSTRG.9420.1	15	49	14	21	0	0	0	0	4.32804e-07	-5.23351	down
MSTRG.104839.2	84	66	103	118	1	0	5	26	0.0369112	-2.7494	down
MSTRG.55715.1	12	12	32	30	9	0	4	6	0.0408428	-2.10899	down
MSTRG.200798.1	161	102	114	165	413	256	1191	495	0.0176171	1.77166	up
MSTRG.125826.2	26	1322	157	1028	0	0	0	0	5.7631e-12	-6.89636	down
MSTRG.130244.1	31	26	31	24	92	102	49	73	0.0119603	1.20473	up
MSTRG.108859.36	109	70	65	109	8	7	1	12	1.21306e-08	-3.5901	down
MSTRG.99197.2	81	85	72	102	365	266	235	264	1.03032e-10	1.45864	up
MSTRG.99197.1	121	99	118	249	0	0	0	0	2.95497e-19	-7.48189	down
MSTRG.110210.3	24	115	8	21	2	0	0	3	0.00110427	-3.79813	down
MSTRG.134848.8	5	5	6	7	30	38	14	17	0.0196689	1.72509	up
MSTRG.118505.16	22	101	130	135	53	10	7	17	0.0336843	-2.14537	down
MSTRG.152534.26	54	20	103	224	22	13	1	20	0.0277451	-2.52533	down
MSTRG.198075.1	207	293	375	175	1464	2153	610	304	0.0420922	1.694	up
MSTRG.137987.1	92	61	170	111	59	34	27	63	0.0270097	-1.40311	down
MSTRG.8992.26	1513	1409	909	1598	386	59	321	76	9.27414e-05	-2.74558	down
MSTRG.81088.2	25	13	34	51	0	0	0	0	1.66483e-08	-5.56134	down
MSTRG.117084.1	109	68	40	79	24	21	46	18	0.0381689	-1.59018	down
MSTRG.142735.1	765	1505	1001	1404	546	732	747	576	0.013118	-1.04666	down
MSTRG.58994.16	2	0	5	2	61	156	56	2	0.00566471	3.38966	up
MSTRG.104438.3	0	0	0	0	414	24	14	709	1.44658e-06	5.42744	up
MSTRG.204549.2	57	110	99	144	294	283	194	270	0.0133129	1.08688	up
MSTRG.2719.66	46	39	44	38	19	28	19	19	0.0112517	-1.18541	down
MSTRG.125879.1	14	21	32	18	82	72	53	50	0.00361957	1.31366	up
MSTRG.63571.24	44	23	35	29	9	6	7	13	0.000620607	-2.03203	down
MSTRG.63571.27	192	67	165	259	51	39	44	67	0.00184411	-1.88266	down
MSTRG.104959.25	372	269	452	692	252	167	260	250	0.0205965	-1.13121	down
MSTRG.125062.1	13	39	29	18	12	8	12	5	0.0496372	-1.5574	down
MSTRG.88618.18	53	61	67	83	0	0	0	0	2.48532e-15	-6.75032	down
MSTRG.64241.6	32	11	42	13	8	0	0	0	0.0496751	-2.79715	down
MSTRG.143824.3	86	145	67	102	322	506	317	225	0.00542062	1.46324	up
MSTRG.42871.6	7	1	3	9	67	112	55	8	0.0108199	2.7474	up
MSTRG.191027.3	4	55	26	45	4	2	0	3	0.00171267	-3.28992	down
MSTRG.143339.16	50	34	39	77	0	0	0	0	5.82794e-12	-6.25747	down
MSTRG.177436.18	48	420	33	52	50	15	12	4	0.0496372	-2.50015	down
MSTRG.177436.15	5	20	44	36	0	0	0	0	1.70508e-06	-5.10307	down
MSTRG.201069.1	0	4	3	0	14	32	7	13	0.0493145	2.41837	up
MSTRG.26510.4	700	407	588	545	197	356	226	236	0.00133842	-1.34276	down
MSTRG.112455.2	3	91	16	62	0	0	0	1	7.03465e-05	-4.55816	down
MSTRG.106339.1	67	56	77	54	232	284	212	80	0.0252059	1.34909	up
MSTRG.174291.1	8	10	16	11	5	3	2	5	0.0386522	-1.68464	down
MSTRG.3561.1	8	15	19	7	33	69	92	26	0.0453436	1.78605	up
MSTRG.128160.12	94	75	92	60	261	317	253	242	1.70508e-06	1.47059	up
MSTRG.8041.7	9	4	6	22	2	0	2	2	0.0301227	-2.4731	down
MSTRG.137980.3	30	12	76	69	4	7	0	0	0.0030397	-3.34198	down
MSTRG.148642.1	67	32	212	195	1	3	26	1	0.0101917	-3.13298	down
MSTRG.69914.5	1	16	96	6	310	896	170	138	0.0486387	2.64982	up
MSTRG.185080.1	2	4	2	0	7	543	44	13	0.00404821	3.73306	up
MSTRG.91356.1	4	4	3	13	28	71	22	17	0.0496372	2.01124	up
MSTRG.128160.10	21	17	38	12	66	77	86	72	0.0110543	1.49008	up
MSTRG.138001.73	34	9	20	14	0	0	4	0	0.00407424	-3.34233	down
MSTRG.165069.1	8	2	10	19	28	41	46	88	0.0496751	1.95853	up
MSTRG.93390.8	0	0	0	0	46	145	639	11	1.44658e-06	5.40837	up
MSTRG.53724.16	19	8	26	24	7	4	9	7	0.0456438	-1.61163	down
MSTRG.66934.1	22	38	39	21	15	9	16	10	0.0197168	-1.43823	down
MSTRG.128405.4	54	99	107	23	0	0	6	0	0.000427266	-4.03242	down
MSTRG.12901.3	47	28	31	27	87	90	87	100	0.0158777	1.16996	up
MSTRG.88618.5	111	37	72	53	9	0	3	5	2.25405e-06	-3.75615	down
MSTRG.7819.1	9	9	8	6	0	0	4	0	0.0319251	-2.5653	down
MSTRG.54619.90	49	32	25	37	4	0	7	0	0.000750174	-3.29241	down
MSTRG.37918.1	20	27	27	34	176	96	185	133	1.39588e-08	2.14953	up
MSTRG.113495.21	48	31	80	95	0	0	0	0	1.17908e-12	-6.44173	down
MSTRG.191372.14	17	20	12	43	2	0	8	2	0.0164777	-2.61218	down
MSTRG.161427.5	64	13	92	32	4	0	0	1	7.51906e-06	-4.36541	down
MSTRG.200549.38	132	151	123	200	528	438	610	324	8.39607e-05	1.37381	up
MSTRG.113511.6	3	10	3	12	28	26	28	30	0.0342482	1.64458	up
MSTRG.92917.1	76	71	75	57	168	308	194	124	0.0232331	1.22144	up
MSTRG.174725.47	45	39	47	41	2	8	17	2	0.00566471	-2.4544	down
MSTRG.50411.60	12	627	17	28	7	16	4	7	0.0127661	-3.24729	down
MSTRG.112363.21	10	6	5	11	0	0	3	0	0.0134843	-2.85356	down
MSTRG.95797.1	107	141	189	95	536	677	294	343	0.000934973	1.50235	up
MSTRG.32023.37	28	19	19	26	365	191	37	349	0.000427266	2.76166	up
MSTRG.184345.2	27	8	19	9	4	0	4	1	0.0128773	-2.60452	down
MSTRG.95396.2	20	28	32	20	10	9	13	11	0.0152827	-1.39215	down
MSTRG.95821.1	5	3	4	4	14	28	9	21	0.04957	1.76197	up
MSTRG.32023.35	46	59	43	42	1004	293	58	980	0.000876183	2.91084	up
MSTRG.19776.3	3	27	62	55	0	3	0	0	0.00123023	-3.87229	down
MSTRG.107903.55	165	550	159	181	76	39	15	50	0.000484805	-2.59718	down
MSTRG.184345.12	0	0	3	1	202	2	30	43	0.00361957	3.71299	up
MSTRG.2775.1	195	140	193	164	105	92	113	71	0.000556362	-1.09426	down
MSTRG.72884.1	23	29	47	199	4	6	18	4	0.00899969	-2.79817	down
MSTRG.61318.1	20	15	38	18	0	0	2	6	0.0057875	-2.96257	down
MSTRG.48357.6	16	22	57	40	5	0	4	0	0.000226351	-3.46013	down
MSTRG.7356.29	118	304	160	112	72	31	28	60	0.00149925	-2.00779	down
MSTRG.174481.1	27	16	20	37	125	58	103	73	0.00523143	1.51926	up
MSTRG.104450.2	25	10	94	25	0	0	0	0	3.79294e-07	-5.35344	down
MSTRG.119926.4	26	16	119	27	1	0	0	0	2.2036e-07	-5.20802	down
MSTRG.71239.1	40	35	22	57	16	2	1	3	0.00407424	-2.72529	down
MSTRG.190448.3	8	5	8	23	0	0	0	1	0.000536609	-3.86509	down
MSTRG.120755.1	64	39	59	55	5	0	13	10	0.00251657	-2.74837	down
MSTRG.2375.18	17	15	32	18	4	2	8	8	0.0128773	-1.93659	down
MSTRG.127246.1	33	34	39	179	30	13	13	6	0.0306972	-2.1664	down
MSTRG.123604.10	37	52	147	45	36	8	23	6	0.0423073	-1.9656	down
MSTRG.117855.2	55	89	546	258	1	0	38	1	0.0432871	-2.97771	down
MSTRG.117879.9	23	20	26	42	12	0	6	8	0.0301942	-2.0873	down
MSTRG.184258.1	68	618	56	37	16	31	7	6	0.00542062	-3.14938	down
MSTRG.123007.2	4	13	38	22	3	0	4	0	0.0176616	-2.85344	down
MSTRG.4768.2	9	9	26	14	5	0	0	1	0.00566471	-2.91447	down
MSTRG.2383.9	3	7	11	42	4	0	0	0	0.044475	-2.88752	down
MSTRG.104887.2	18	49	54	4	2	0	3	0	0.00147645	-3.61428	down
MSTRG.28178.1	36	17	54	51	4	0	0	4	7.85444e-06	-3.83774	down
MSTRG.98266.2	14	12	10	12	3	3	5	6	0.0460959	-1.61194	down
MSTRG.102636.3	3	25	16	31	0	0	0	0	2.12197e-05	-4.7301	down
MSTRG.191031.1	24	31	52	70	10	0	6	0	0.00878946	-2.99085	down
MSTRG.89336.1	28	31	5	109	5	3	10	3	0.0203309	-2.65929	down
MSTRG.98649.1	8	7	6	12	51	35	26	50	0.000616687	1.94305	up
MSTRG.68392.28	376	304	408	271	1944	1173	991	366	0.0341054	1.34871	up
MSTRG.162029.36	10	10	7	16	5	0	0	0	0.0227791	-2.72597	down
MSTRG.111093.1	206	327	191	343	880	1287	668	656	0.00123023	1.41928	up
MSTRG.133787.1	21	14	16	24	30	64	124	85	0.043578	1.67979	up
MSTRG.189333.2	267	153	349	354	141	57	92	185	0.0418637	-1.38758	down
MSTRG.117855.8	157	55	208	167	26	1	13	30	0.0026586	-2.83409	down
MSTRG.43885.3	26	194	20	13	0	0	0	0	2.69153e-06	-5.21991	down
MSTRG.200667.13	40	96	35	82	229	879	121	459	0.0118912	2.24593	up
MSTRG.71616.1	10	7	12	5	0	0	4	1	0.0370059	-2.42956	down
MSTRG.18316.5	3	25	7	94	1	2	0	0	0.00327151	-3.69449	down
MSTRG.177360.21	217	252	304	204	191	143	62	84	0.00965963	-1.26743	down
MSTRG.132778.1	9	4	18	12	2	0	0	2	0.00413496	-2.98009	down
MSTRG.15744.8	776	610	995	1560	54	165	479	272	0.0300763	-1.9629	down
MSTRG.2140.8	20	9	212	30	1	0	0	0	8.79312e-06	-4.92792	down
MSTRG.5240.1	115	464	82	5	7	3	0	26	0.0479585	-2.91113	down
MSTRG.2945.1	36	64	99	114	26	3	10	18	0.00149925	-2.45183	down
MSTRG.2945.3	7	57	39	39	7	4	0	4	0.00335223	-2.93706	down
MSTRG.191190.1	10	14	21	14	3	0	3	6	0.00965963	-2.24891	down
MSTRG.166890.2	8	3	3	7	36	65	26	30	0.000724675	2.42625	up
MSTRG.29689.2	12	3	9	12	4	0	0	0	0.0358522	-2.68089	down
MSTRG.110516.55	11	63	71	77	12	8	8	8	0.000574809	-2.58465	down
MSTRG.33918.9	73	36	80	89	35	30	17	33	0.0100083	-1.45447	down
MSTRG.198898.2	4	22	12	2	115	61	45	59	0.0165274	2.23176	up
MSTRG.192007.2	8	6	12	9	9	195	152	136	0.00147645	3.07319	up
MSTRG.138289.2	12	17	63	67	7	10	15	7	0.0461337	-1.95376	down
MSTRG.97394.1	4	4	11	8	0	0	3	0	0.0350253	-2.60856	down
MSTRG.107947.1	12	30	122	12	3	3	6	0	0.00652093	-3.13949	down
MSTRG.25392.4	1910	619	1045	1600	584	6	43	33	0.0413215	-2.63675	down
MSTRG.120343.6	23	12	9	23	2	0	0	1	4.18754e-05	-3.83344	down
MSTRG.61265.1	6	15	96	52	7	0	3	3	0.00899969	-3.05232	down
MSTRG.105893.2	110	206	425	325	129	4	15	50	0.0479325	-2.28757	down
MSTRG.14722.7	6	18	56	61	2	0	4	1	0.000616687	-3.55818	down
MSTRG.203416.4	2	8	5	5	336	264	47	39	1.70508e-06	4.05153	up
MSTRG.9058.9	40	36	40	21	13	2	9	7	0.000934973	-2.2474	down
MSTRG.148694.15	29	52	45	63	23	5	5	7	0.000616687	-2.34815	down
MSTRG.200893.1	128	69	190	78	63	40	19	35	0.00643843	-1.73583	down
MSTRG.29263.2	7	7	8	12	5	0	0	0	0.0429445	-2.4784	down
MSTRG.97024.3	0	0	4	0	13	69	4	33	0.0277131	3.09276	up
MSTRG.2386.1	21	34	79	58	22	4	14	17	0.0345464	-1.8044	down
MSTRG.33550.26	7	21	26	82	2	0	6	5	0.0188509	-2.79446	down
MSTRG.97270.4	4	0	3	3	1	107	175	198	0.0026706	3.70274	up
MSTRG.14923.2	13	23	38	11	4	0	8	3	0.0285613	-2.31896	down
MSTRG.16807.5	167	101	215	220	65	32	62	108	0.0230884	-1.51855	down
MSTRG.139562.2	73	90	350	1	1	5	11	14	0.0350532	-2.91732	down
MSTRG.172582.2	4	14	3	48	2	0	0	0	0.00899969	-3.4501	down
MSTRG.143370.7	11	30	9	49	4	0	0	2	0.00171267	-3.38627	down
MSTRG.187167.11	48	59	62	80	164	231	153	154	0.000420849	1.24128	up
MSTRG.64090.8	0	372	1222	673	0	0	7	2	0.0163668	-3.49109	down
MSTRG.107903.69	12	68	9	11	1	5	0	2	0.0166561	-2.95599	down
MSTRG.186636.31	66	99	91	92	68	34	59	42	0.0163668	-1.00809	down
MSTRG.55217.22	58	7	4	19	2	3	0	0	0.016175	-3.15429	down
MSTRG.60066.12	47	15	6	48	0	0	0	0	3.07186e-06	-5.06411	down
MSTRG.120367.44	16	9	42	13	0	0	0	0	2.69153e-06	-4.97663	down
MSTRG.15036.7	27	291	180	113	0	3	0	0	1.97191e-09	-5.708	down
MSTRG.15507.64	17	34	45	57	24	11	15	13	0.0343981	-1.44091	down
MSTRG.69436.4	26	98	253	185	28	0	9	2	0.0089767	-3.15628	down
MSTRG.125487.19	20	9	10	13	6	2	5	3	0.037651	-1.80415	down
MSTRG.119837.58	4	4	9	31	0	0	0	0	0.000616687	-4.17074	down
MSTRG.140414.4	24	50	92	103	24	9	3	13	0.00317826	-2.4352	down
MSTRG.110505.14	8	8	83	63	0	0	0	0	4.05072e-06	-5.07956	down
MSTRG.96977.1	12	20	39	20	156	60	41	133	0.0301942	1.72237	up
MSTRG.121308.20	263	7	263	445	1	0	0	1	8.47696e-10	-6.06763	down
MSTRG.197801.2	6	5	4	5	17	76	18	16	0.0381555	2.11722	up
MSTRG.98257.1	7	12	14	16	5	0	4	2	0.0157477	-2.15197	down
MSTRG.189038.2	26	34	39	15	2	0	7	2	0.000438096	-3.09762	down
MSTRG.91122.1	91	305	602	34	45	4	15	30	0.00433868	-3.02553	down
MSTRG.126383.31	228	462	420	349	913	1555	698	844	0.0152827	1.19322	up
MSTRG.2185.13	1	2	6	6	86	115	167	13	4.94534e-05	3.71435	up
MSTRG.55102.6	3	3	4	12	5	5	682	724	0.00335223	3.76324	up
MSTRG.38889.7	7	24	48	119	7	0	5	7	0.0203309	-2.80434	down
MSTRG.135785.1	0	3	3	3	48	35	15	16	0.000296788	2.97924	up
MSTRG.135785.3	4	12	7	10	37	43	22	34	0.00724563	1.7046	up
MSTRG.125487.7	57	22	192	31	16	0	5	12	0.0309648	-2.68099	down
MSTRG.143845.1	96	105	109	53	494	602	321	259	3.81595e-05	1.8706	up
MSTRG.122890.8	7	8	4	17	0	0	0	0	0.000296788	-4.23224	down
MSTRG.47481.2	11	10	16	20	28	66	62	44	0.0301942	1.52061	up
MSTRG.14697.1	11	4	4	13	0	0	0	0	0.000616687	-4.09965	down
MSTRG.12815.25	69	83	89	78	207	363	170	229	0.00153958	1.33724	up
MSTRG.55741.4	19	13	33	15	10	0	1	3	0.0301756	-2.38179	down
MSTRG.174186.57	12	20	5	30	2	0	0	2	0.00114123	-3.40971	down
MSTRG.56883.32	113	326	467	170	17	0	13	16	1.84202e-06	-4.04782	down
MSTRG.131769.1	27	16	31	29	205	135	91	162	3.97193e-08	2.20058	up
MSTRG.200667.11	0	18	12	11	77	412	57	104	0.00899969	3.00002	up
MSTRG.174151.2	11	9	16	17	1	2	0	6	0.0163668	-2.38095	down
MSTRG.67230.206	22	9	19	22	0	0	4	4	0.00797772	-2.78201	down
MSTRG.56845.1	123	142	25	73	28	23	36	22	0.0330488	-1.84394	down
MSTRG.17157.1	17	11	44	31	11	0	4	4	0.0300162	-2.31165	down
MSTRG.134858.1	15	54	36	33	15	6	14	11	0.0230857	-1.70422	down
MSTRG.3580.8	74	89	89	66	270	247	322	141	0.00114876	1.339	up
MSTRG.3947.2	12	8	25	76	1	0	5	6	0.040512	-2.65585	down
MSTRG.81782.3	27	7	13	73	0	0	2	0	0.000231205	-4.15068	down
MSTRG.149339.54	15	3	99	12	0	0	1	0	0.000601219	-4.16793	down
MSTRG.189662.1	14	16	15	18	35	61	60	35	0.0297269	1.31739	up
MSTRG.34458.3	15	22	24	23	8	0	2	7	0.00971504	-2.28531	down
MSTRG.144939.40	6	6	9	7	2	0	3	0	0.0268035	-2.32799	down
MSTRG.61345.1	136	3	147	172	15	2	9	12	0.00839683	-3.03037	down
MSTRG.61345.7	11	32	28	38	8	0	0	4	0.0131838	-2.8071	down
MSTRG.26364.1	2	1	3	6	44	90	22	80	8.49825e-06	3.56491	up
MSTRG.40823.1	45	52	25	57	116	150	152	89	0.0411756	1.20523	up
MSTRG.8306.17	5	5	3	13	0	0	0	0	0.00170549	-3.89127	down
MSTRG.200916.12	339	257	131	800	49	0	13	32	0.00186923	-3.39105	down
MSTRG.120482.23	15	37	77	47	1	0	9	5	0.00566471	-2.98907	down
MSTRG.62020.104	46	6	8	18	5	0	0	0	0.0336422	-2.97991	down
MSTRG.49023.37	180	187	181	220	641	655	234	388	0.0499505	1.02052	up
MSTRG.199233.1	27	16	26	23	78	72	65	58	0.00046795	1.29263	up
MSTRG.70043.1	5	7	9	11	2	0	0	3	0.0167749	-2.46792	down
MSTRG.144939.42	6	8	23	21	4	0	0	0	0.00566471	-3.18147	down
MSTRG.93087.1	174	193	397	312	56	92	46	74	1.22275e-06	-2.12965	down
MSTRG.6522.1	53	56	87	48	224	225	196	150	2.69153e-06	1.43875	up
MSTRG.32400.46	44	19	7	11	0	0	0	0	1.34142e-05	-4.81372	down
MSTRG.32400.43	31	21	79	60	0	0	7	8	0.0227755	-2.8732	down
MSTRG.36749.1	607	440	452	394	1345	2191	975	975	0.0128773	1.232	up
MSTRG.158384.10	13	31	11	19	7	6	7	4	0.0301942	-1.74206	down
MSTRG.132242.1	12	3	16	12	0	0	0	0	0.000110191	-4.4021	down
MSTRG.50137.12	115	100	100	89	249	359	169	325	0.0152827	1.17245	up
MSTRG.126743.20	17	17	42	26	8	0	3	8	0.0152827	-2.32592	down
MSTRG.22935.1	47	3	27	61	0	0	4	0	0.00973466	-3.42798	down
MSTRG.49257.2	21	4	11	20	0	0	0	3	0.00652093	-3.24469	down
MSTRG.104499.1	16	6	5	17	0	0	0	3	0.0131838	-3.03269	down
MSTRG.24378.23	231	316	137	180	120	82	105	73	0.00444946	-1.4174	down
MSTRG.166881.52	102	124	123	124	438	350	259	223	1.34142e-05	1.14482	up
MSTRG.69520.1	10	10	15	21	0	0	0	0	3.39803e-06	-4.85474	down
MSTRG.20041.7	153	63	168	91	45	12	17	32	0.000438096	-2.2754	down
MSTRG.53696.1	14	36	14	22	7	8	8	6	0.0270353	-1.69184	down
MSTRG.152438.12	89	147	88	99	488	247	354	763	0.00147848	1.80691	up
MSTRG.8306.4	48	66	62	111	9	0	4	11	2.28126e-05	-3.35612	down
MSTRG.81662.23	26	34	11	67	0	0	0	0	7.82655e-08	-5.47834	down
MSTRG.107903.71	21	121	7	13	8	0	2	4	0.0341054	-2.8379	down
MSTRG.120130.5	97	138	259	106	54	0	10	13	0.0283808	-2.63764	down
MSTRG.192165.3	557	493	1356	169	34	0	0	0	0.0104358	-3.58631	down
MSTRG.123930.4	139	7	24	104	9	9	0	0	0.049822	-2.86511	down
MSTRG.37560.1	26	26	28	26	10	8	5	3	2.65043e-05	-2.1841	down
MSTRG.76232.1	23	4	10	17	1	0	0	0	0.000195533	-4.09325	down
MSTRG.31528.1	29	53	55	64	125	102	165	98	0.0465107	1.03274	up
MSTRG.9383.20	9	20	15	44	2	0	0	6	0.0196689	-2.83117	down
MSTRG.119837.47	8	4	4	23	0	0	0	0	0.000742301	-4.10683	down
MSTRG.105757.1	17	36	28	18	11	3	8	2	0.00617043	-2.12743	down
MSTRG.1916.35	80	145	7	80	0	4	0	0	0.000277231	-4.26601	down
MSTRG.156978.29	4	10	21	46	5	0	0	0	0.0307272	-2.98372	down
MSTRG.175275.84	51	15	59	30	23	7	5	7	0.0278006	-1.97602	down
MSTRG.528.4	205	1	62	27	0	0	3	1	0.00478337	-3.73947	down
MSTRG.77070.1	10	13	11	18	2	2	2	6	0.00971504	-2.12302	down
MSTRG.146341.13	19	11	27	48	3	0	7	3	0.0051857	-2.73709	down
MSTRG.139211.5	112	90	178	191	504	462	262	280	0.0134777	1.12429	up
MSTRG.127167.105	28	6	21	43	8	2	2	6	0.0179777	-2.35007	down
MSTRG.127167.108	632	829	542	679	0	0	0	0	4.04688e-41	-9.58755	down
MSTRG.192847.1	18	11	29	24	9	0	4	0	0.047902	-2.413	down
MSTRG.41946.6	181	152	152	30	4	2	15	4	3.39803e-06	-3.92027	down
MSTRG.50557.4	3	13	8	15	1	1	2	1	0.00922454	-2.67213	down
MSTRG.26859.1	88	9	160	51	4	3	6	24	0.0364614	-2.55776	down
MSTRG.8962.1	0	9	10	5	42	79	82	37	0.00178072	2.74238	up
MSTRG.142012.1	2	9	24	62	3	0	3	0	0.0301942	-2.95982	down
MSTRG.166704.1	16	8	10	4	0	0	3	0	0.016175	-2.93746	down
MSTRG.19970.3	141	34	486	43	66	13	24	7	0.0496372	-2.40693	down
MSTRG.19970.1	32	111	33	90	14	4	4	26	0.0247117	-2.32523	down
MSTRG.9045.1	9	12	10	9	25	36	30	28	0.0300162	1.28583	up
MSTRG.102258.26	60	22	118	39	0	0	1	0	4.8623e-10	-5.70621	down
MSTRG.102258.28	9	7	30	20	0	0	0	1	2.66876e-05	-4.32781	down
MSTRG.11210.2	160	33	83	116	0	0	0	0	2.47847e-13	-6.70397	down
MSTRG.202205.10	0	2	5	2	4	100	7	107	0.0203309	3.11242	up
MSTRG.47235.43	38	34	89	67	35	13	14	29	0.0429445	-1.46841	down
MSTRG.103128.10	95	5	146	49	0	0	0	0	1.72111e-07	-5.57739	down
MSTRG.174186.41	286	72	76	242	0	1	0	0	2.48532e-15	-6.85674	down
MSTRG.177293.5	62	20	25	30	14	3	5	7	0.00526932	-2.30812	down
MSTRG.34489.2	11	44	132	24	5	0	0	0	0.00121633	-3.88526	down
MSTRG.125487.9	23	12	93	22	11	4	9	7	0.0291135	-2.17171	down
MSTRG.79481.1	23	12	47	30	8	2	11	8	0.0247117	-1.95643	down
MSTRG.51972.19	20	4	40	29	3	0	2	7	0.0365233	-2.52112	down
MSTRG.157072.46	6	7	9	11	1	1	1	1	0.00314434	-2.79014	down
MSTRG.15544.1	10	7	8	11	3	4	0	3	0.0480826	-1.88314	down
MSTRG.145338.7	24	14	20	42	8	8	14	6	0.0493145	-1.58325	down
MSTRG.93388.2	27	0	19	37	216	102	443	151	0.0301942	2.60052	up
MSTRG.143370.6	13	5	6	39	0	0	0	0	0.000141631	-4.45087	down
MSTRG.106474.1	24	42	75	11	4	0	0	7	0.0131838	-3.03191	down
MSTRG.2141.28	53	451	93	62	54	33	19	41	0.0486387	-2.12246	down
MSTRG.179301.1	122	119	137	154	466	822	282	392	0.000677407	1.58706	up
MSTRG.204447.2	32	39	34	20	76	117	69	72	0.0483067	1.13152	up
MSTRG.201742.1	45	46	58	46	27	22	34	16	0.010082	-1.18829	down
MSTRG.201979.1	460	1389	1295	451	0	17	0	0	3.08123e-05	-4.80813	down
MSTRG.47357.52	8	15	9	18	5	0	0	4	0.0409972	-2.30663	down
MSTRG.90588.3	13	2	46	21	127	505	44	117	0.0364614	2.50797	up
MSTRG.29130.47	53	52	53	88	36	38	34	33	0.0252528	-1.01604	down
MSTRG.7779.1	33	84	49	117	284	499	211	282	0.00361957	1.83916	up
MSTRG.107399.1	377	245	494	325	913	1646	1291	633	0.00885788	1.36183	up
MSTRG.66622.6	28	624	38	258	26	0	16	4	0.0111589	-3.29459	down
MSTRG.203829.3	46	36	6	59	7	9	4	8	0.0168296	-2.32237	down
MSTRG.187080.1	5	14	62	21	3	0	0	0	0.00130133	-3.7625	down
MSTRG.53343.1	13	18	25	18	2	4	8	4	0.00335223	-2.08474	down
MSTRG.9482.1	6	14	25	23	5	1	0	6	0.03915	-2.29708	down
MSTRG.49584.3	19	14	26	795	27	8	17	13	0.043578	-2.81188	down
MSTRG.74259.1	25	7	26	9	3	3	6	4	0.0347781	-2.03707	down
MSTRG.19420.3	1026	1346	1046	659	836	368	605	459	0.0232569	-1.09781	down
MSTRG.104190.2	0	3	0	2	7	39	4	22	0.0496372	2.66898	up
MSTRG.111488.12	8	8	13	12	4	0	4	0	0.0249776	-2.26716	down
MSTRG.111488.16	10	15	19	20	5	0	0	4	0.00450953	-2.6657	down

## Sheet: Table S2-6
Table S2-6 Differentially expressed lncRNAs between CP and LP
#ID	CP1_Count	CP2_Count	CP3_Count	CP4_Count	LP1_Count	LP2_Count	LP3_Count	LP4_Count	FDR	log2FC	regulated
MSTRG.54041.3	0	20	51	216	2	1	4	0	0.0227604	-3.51821	down
MSTRG.32097.1	182	10	31	249	3	9	3	10	0.00111245	-3.57598	down
MSTRG.187302.1	25	19	32	80	10	17	17	9	0.0333606	-1.56375	down
MSTRG.101387.1	45	14	14	154	10	8	10	16	0.0472891	-2.10118	down
MSTRG.117427.4	251	6	6	493	8	7	11	0	0.0212173	-3.43067	down
MSTRG.125933.1	13	17	6	22	5	0	0	4	0.0393231	-2.47318	down
MSTRG.166192.2	47	91	66	96	238	286	188	119	0.0319816	1.21478	up
MSTRG.292.1	8	4	4	6	26	39	26	22	0.000338467	2.09622	up
MSTRG.86019.2	6	470	294	0	18	2	3	4	0.0412623	-3.32388	down
MSTRG.161127.1	44	4	23	311	12	0	6	6	0.0391611	-3.00163	down
MSTRG.127167.95	564	169	257	982	118	50	28	50	2.94e-05	-2.93475	down
MSTRG.36272.2	22	32	36	50	0	10	3	11	0.0334748	-2.33868	down
MSTRG.70823.1	0	0	5	5	103	391	30	151	9.52e-05	4.63828	up
MSTRG.69939.1	3	8	7	2	21	18	30	32	0.0214796	1.94869	up
MSTRG.112193.1	47	8	16	151	3	4	8	8	0.0111293	-2.79079	down
MSTRG.96224.7	11	5	3	0	39	56	34	79	0.00705288	2.82333	up
MSTRG.141388.1	15	22	30	44	5	0	0	0	0.000458217	-3.91164	down
MSTRG.7453.4	34	13	20	39	16	6	8	12	0.0277916	-1.43503	down
MSTRG.85712.47	19	9	9	43	0	2	3	2	0.00138115	-3.13052	down
MSTRG.109107.1	42	10	14	108	11	0	6	4	0.0334156	-2.6246	down
MSTRG.157261.10	78	52	57	98	182	221	130	162	0.000771734	1.10754	up
MSTRG.164893.79	473	507	522	834	1526	1831	920	1205	0.00500711	1.03793	up
MSTRG.62102.1	60	16	37	99	2	2	4	7	8.81e-06	-3.53735	down
MSTRG.13897.1	79	36	36	248	24	23	18	39	0.046856	-1.80726	down
MSTRG.184872.8	12	9	18	15	5	5	0	5	0.029109	-1.90084	down
MSTRG.24641.1	76	12	23	441	14	2	2	8	0.0038974	-3.55037	down
MSTRG.87967.2	599	266	217	614	200	176	215	100	0.0148373	-1.39527	down
MSTRG.163991.4	16	62	56	39	6	3	12	12	0.00812934	-2.38849	down
MSTRG.108038.4	65	306	102	282	31	37	76	62	0.0393575	-1.88638	down
MSTRG.1656.1	31	37	53	53	21	17	14	11	0.000271928	-1.63318	down
MSTRG.53490.1	144	155	79	202	34	18	12	5	7e-07	-3.1328	down
MSTRG.144980.11	37	9	6	27	0	0	0	0	2.32e-05	-5.29943	down
MSTRG.129814.1	7	5	4	7	18	31	47	8	0.0463842	1.85432	up
MSTRG.22210.1	152	59	67	59	15	5	10	12	1.27e-06	-3.04838	down
MSTRG.18362.1	61	49	61	16	5	0	6	10	0.00636672	-2.94008	down
MSTRG.58682.1	12	20	27	61	10	0	4	8	0.0379651	-2.28099	down
MSTRG.203351.3	10	12	4	74	3	4	3	2	0.0224925	-2.63184	down
MSTRG.124970.15	445	637	700	483	1247	1973	1358	1253	0.0394679	1.10489	up
MSTRG.53695.64	77	106	158	115	54	22	38	39	0.000830211	-1.75328	down
MSTRG.183418.2	88	104	140	120	260	345	314	223	0.0071881	1.11612	up
MSTRG.174200.2	66	34	15	89	2	0	0	8	0.00501358	-3.5144	down
MSTRG.24640.40	229	107	115	554	35	16	41	24	7.01e-06	-2.99384	down
MSTRG.24640.43	605	498	242	2935	106	22	77	112	0.000312217	-3.35672	down
MSTRG.31797.101	57	61	75	75	135	311	158	148	0.024857	1.26348	up
MSTRG.198835.1	111	265	147	99	62	16	26	22	0.00111245	-2.47302	down
MSTRG.39634.10	6	109	16	21	2	0	5	3	0.0132241	-3.30839	down
MSTRG.9656.5	4	10	5	2	22	91	23	33	0.0167181	2.4411	up
MSTRG.26863.1	23	18	22	36	5	0	4	3	2.65e-06	-3.0362	down
MSTRG.128144.1	86	13	30	163	2	0	9	5	0.00321965	-3.4506	down
MSTRG.89293.50	16	23	27	10	43	123	122	74	0.0200527	1.89278	up
MSTRG.2141.35	153	96	88	314	71	44	25	7	0.013353	-2.14111	down
MSTRG.109115.1	47	12	3	102	5	0	0	0	0.0200759	-3.52339	down
MSTRG.9609.1	96	6	6	55	0	3	3	0	0.00974881	-3.56893	down
MSTRG.170493.2	16	8	8	40	5	0	2	2	0.00776123	-2.74051	down
MSTRG.161022.1	91	84	94	76	245	513	375	170	0.00593135	1.64364	up
MSTRG.74987.32	31	9	14	33	7	2	0	4	0.00583828	-2.61816	down
MSTRG.173740.1	61	68	103	48	245	672	216	233	0.0102822	1.93041	up
MSTRG.122692.178	1497	267	307	2306	524	155	191	193	0.0499038	-1.95235	down
MSTRG.13714.1	75	6	14	210	6	0	8	7	0.0280592	-3.00264	down
MSTRG.5381.1	12	32	32	32	6	0	4	2	0.000532926	-3.08343	down
MSTRG.53724.15	36	30	49	79	22	18	9	8	0.000634083	-1.87564	down
MSTRG.203382.3	0	0	0	3	231	610	54	53	8.31e-07	5.88863	up
MSTRG.128634.22	7	17	11	15	4	0	5	4	0.0484965	-1.95806	down
MSTRG.151776.1	21	26	30	27	104	115	39	57	0.0347956	1.31549	up
MSTRG.119837.59	25	17	13	51	8	0	6	9	0.0447128	-2.07718	down
MSTRG.1742.236	59	7	23	103	7	0	3	7	0.0106329	-2.99414	down
MSTRG.111090.1	10	4	10	12	61	146	56	70	2.46e-06	2.9061	up
MSTRG.19420.27	456	120	186	213	97	77	74	75	0.00317145	-1.71259	down
MSTRG.129346.1	8	16	5	36	0	0	3	2	0.0126881	-3.06918	down
MSTRG.185096.1	28	13	10	44	3	4	0	8	0.0214233	-2.42747	down
MSTRG.128234.15	232	10	9	385	3	11	1	2	0.00191501	-3.99177	down
MSTRG.121202.1	34	18	29	22	59	76	84	76	0.00762701	1.30524	up
MSTRG.4763.4	117	56	35	108	5	2	13	2	8.55e-06	-3.61813	down
MSTRG.270.2	703	1283	185	633	155	186	260	48	0.0305547	-2.144	down
MSTRG.143281.13	69	46	64	93	113	246	145	210	0.0220022	1.22482	up
MSTRG.122396.16	165	88	112	417	76	100	67	66	0.0402788	-1.3578	down
MSTRG.134522.2	38	39	34	12	0	2	4	4	0.000535595	-3.36923	down
MSTRG.27510.1	17	33	36	61	170	137	155	72	0.00494037	1.6243	up
MSTRG.133228.1	92	2	3	246	0	0	3	0	0.0204778	-3.71648	down
MSTRG.17317.1	37	8	4	110	2	2	2	0	0.00211682	-3.75908	down
MSTRG.56873.18	29	18	34	35	143	115	105	103	5.3e-11	1.79931	up
MSTRG.77462.1	62	37	62	51	31	5	15	4	0.0149874	-2.05768	down
MSTRG.1084.7	46	35	51	51	226	387	212	125	1.98e-05	2.1137	up
MSTRG.44178.67	349	420	498	576	1432	1472	937	1125	3.78e-05	1.21703	up
MSTRG.118557.41	74	33	53	91	159	181	99	130	0.0265029	1.00949	up
MSTRG.100849.55	60	45	38	41	108	226	115	115	0.0154854	1.37368	up
MSTRG.110393.13	10	29	34	38	139	137	156	95	0.000479384	1.97553	up
MSTRG.34770.12	42	15	3	44	1	1	2	1	0.000479384	-3.75264	down
MSTRG.18987.1	12	19	12	18	0	5	1	4	0.00913474	-2.50185	down
MSTRG.87708.22	92	7	13	181	4	7	8	6	0.0075985	-3.00837	down
MSTRG.137540.1	282	10	10	534	14	18	6	22	0.0243838	-3.00583	down
MSTRG.24790.1	244	77	44	253	29	6	0	30	0.0388849	-2.74615	down
MSTRG.63799.20	155	182	251	145	981	2764	428	670	0.00696845	2.28953	up
MSTRG.153844.6	37	45	43	91	22	5	20	9	0.00253984	-2.01547	down
MSTRG.112581.43	1	19	2	7	272	163	6	112	0.0219928	3.07083	up
MSTRG.94420.1	120	56	71	83	59	37	45	41	0.0176173	-1.03445	down
MSTRG.21577.1	27	3	7	47	0	0	4	0	0.0425604	-3.09235	down
MSTRG.53468.1	13	16	12	35	3	0	8	2	0.0224925	-2.37074	down
MSTRG.62053.1	18	10	15	23	3	0	3	0	8.21e-05	-3.29536	down
MSTRG.59255.1	102	15	3	192	15	0	3	3	0.0424257	-2.99486	down
MSTRG.201843.1	149	13	10	43	0	0	0	5	0.0180456	-3.60265	down
MSTRG.120307.2	65	29	3	97	6	2	4	6	0.00510449	-3.02934	down
MSTRG.56888.74	39	18	41	30	17	5	5	5	0.00232624	-2.12356	down
MSTRG.101779.1	72	18	37	36	7	6	0	7	0.00144128	-2.9013	down
MSTRG.18456.1	30	12	34	35	122	56	130	112	0.0031239	1.69912	up
MSTRG.97270.3	106	37	20	210	302	356	791	520	0.0203697	2.18252	up
MSTRG.121029.1	32	22	32	54	250	213	142	240	2.42e-12	2.39507	up
MSTRG.139740.2	68	19	56	114	9	12	5	19	0.00166424	-2.41846	down
MSTRG.131259.1	144	0	8	233	2	0	6	2	0.0439637	-3.27833	down
MSTRG.120367.71	40	237	57	15	13	8	24	10	0.0307855	-2.58183	down
MSTRG.169965.1	39	8	16	22	6	2	5	2	0.00377446	-2.46556	down
MSTRG.30017.16	27	3	12	30	159	317	356	219	8.32e-07	3.53144	up
MSTRG.137216.7	19	16	8	12	70	113	49	53	0.000565387	2.06934	up
MSTRG.42990.24	142	140	158	224	132	87	59	73	0.000908597	-1.1093	down
MSTRG.132748.3	18	378	609	7	12	2	16	6	0.00422504	-3.8594	down
MSTRG.17349.1	1339	429	500	1780	358	309	357	307	0.00519137	-1.63763	down
MSTRG.199994.1	301	36	34	286	6	27	46	18	0.0411258	-2.39675	down
MSTRG.61690.22	12	22	14	14	205	1067	27	33	0.0075985	3.35541	up
MSTRG.28771.1	250	71	111	313	134	37	49	40	0.0473029	-1.59047	down
MSTRG.14017.136	945	564	1126	701	2418	2329	2143	1488	0.0192485	1.08583	up
MSTRG.165358.19	2978	2636	2813	2780	6432	7708	5101	7868	0.00208172	1.06145	up
MSTRG.187224.1	327	225	204	291	711	760	616	672	7.94e-07	1.20447	up
MSTRG.50702.18	248	14	68	441	7	0	4	19	0.00604424	-3.60533	down
MSTRG.116197.1	63	21	21	100	1	13	14	1	0.0477436	-2.4305	down
MSTRG.162060.2	235	214	162	274	573	924	489	357	0.0180117	1.18541	up
MSTRG.127256.1	355	69	86	97	7	12	6	16	4.7e-06	-3.68202	down
MSTRG.158716.1	217	169	155	543	56	20	64	37	1.89e-05	-2.59023	down
MSTRG.119741.14	8	12	80	74	4	7	4	10	0.0209238	-2.53855	down
MSTRG.119741.11	84	28	85	94	6	8	3	10	5.35e-08	-3.38033	down
MSTRG.200790.7	11	38	79	38	706	166	1010	621	0.000179897	3.31565	up
MSTRG.5599.1	37	74	54	122	31	46	16	12	0.0492399	-1.54388	down
MSTRG.61154.4	11	17	690	37	29	14	13	5	0.040065	-3.0009	down
MSTRG.159509.34	19	13	3	24	0	0	0	0	9.11e-05	-5.03425	down
MSTRG.59059.22	995	299	505	1171	2619	1561	1939	1553	0.0354211	1.20094	up
MSTRG.27049.2	11	15	5	18	4	0	0	0	0.0112343	-3.1552	down
MSTRG.173687.14	8	10	14	10	38	32	23	42	0.0114156	1.43313	up
MSTRG.76170.16	73	113	32	31	189	1299	90	1263	0.0206834	2.7689	up
MSTRG.9361.23	78	44	73	80	20	31	22	10	0.000144638	-1.85549	down
MSTRG.15034.1	212	40	52	14	4	6	0	14	0.0203186	-3.09525	down
MSTRG.206055.1	1469	456	591	1963	289	161	230	112	2.13e-05	-2.50751	down
MSTRG.8532.1	73	27	4	25	0	0	0	0	1.37e-05	-5.51599	down
MSTRG.22195.1	222	19	9	442	8	0	0	0	0.0139223	-3.85518	down
MSTRG.1657.1	62	21	39	33	17	7	7	2	0.0031934	-2.31143	down
MSTRG.104576.1	13	9	13	70	3	0	0	2	0.0016702	-3.64501	down
MSTRG.15939.1	583	434	433	1769	140	83	61	68	9.69e-09	-3.16435	down
MSTRG.97520.19	54	32	66	82	147	121	133	159	0.00450601	1.08922	up
MSTRG.8306.31	41	33	3	19	3	0	1	0	0.0021008	-3.81753	down
MSTRG.23318.1	5	0	8	4	113	222	24	76	0.000189182	3.8385	up
MSTRG.126479.1	4	7	5	8	113	100	119	49	1.41e-11	3.62776	up
MSTRG.86084.1	66	27	53	62	26	14	4	18	0.00883369	-1.84539	down
MSTRG.27038.5	49	94	95	45	28	3	3	11	0.00593047	-2.688	down
MSTRG.59250.1	28	25	45	80	10	9	6	4	8.15e-06	-2.64047	down
MSTRG.5503.1	402	164	242	238	818	1054	759	670	0.00118487	1.43935	up
MSTRG.98287.1	52	15	12	106	4	4	8	0	0.00696845	-3.04372	down
MSTRG.174186.71	36	29	54	37	3	12	10	13	0.0030488	-2.0874	down
MSTRG.26541.1	298	249	75	403	69	72	11	74	0.019569	-2.14292	down
MSTRG.187539.1	58	85	82	108	226	347	162	223	0.00590912	1.30411	up
MSTRG.42478.3	33	19	22	16	8	0	0	0	0.0431713	-2.93856	down
MSTRG.179375.71	175	77	134	160	72	44	59	79	0.00533185	-1.24245	down
MSTRG.12139.95	67	20	929	57	14	28	13	19	0.0117967	-3.27799	down
MSTRG.143824.4	25	31	20	22	111	187	85	63	0.00191501	1.87359	up
MSTRG.133093.3	32	312	1213	33	71	43	54	17	0.045118	-2.76167	down
MSTRG.114541.1	625	164	116	602	188	97	75	103	0.0342894	-1.72726	down
MSTRG.98910.9	14	8	58	16	0	0	0	5	0.0429345	-3.10322	down
MSTRG.2086.2	53	21	60	107	15	10	13	6	7.54e-05	-2.46022	down
MSTRG.94330.56	19	8	11	43	0	2	0	5	0.0162863	-2.93712	down
MSTRG.84108.36	252	54	30	587	15	0	3	0	0.00304503	-4.11828	down
MSTRG.84108.38	1920	214	178	3625	77	23	38	38	5.07e-06	-4.41885	down
MSTRG.20592.1	19	9	17	12	35	56	38	51	0.0129909	1.43179	up
MSTRG.183725.52	398	58	25	741	56	32	23	6	0.015444	-2.90778	down
MSTRG.183725.51	217	21	34	555	29	23	22	16	0.0118116	-2.77463	down
MSTRG.183725.50	433	41	49	730	42	25	17	14	0.00164433	-3.2509	down
MSTRG.128260.1	161	203	228	155	74	62	116	83	0.014308	-1.33734	down
MSTRG.167164.8	19	30	23	48	291	81	299	54	0.00842993	2.21726	up
MSTRG.177691.39	0	0	0	0	1034	111	259	121	1.83e-12	7.74599	up
MSTRG.153480.76	162	187	78	191	1	0	21	1	0.00450495	-3.73662	down
MSTRG.8306.8	30	12	9	33	6	0	2	0	0.0068581	-3.05602	down
MSTRG.165281.1	10	22	14	29	4	0	0	2	0.000535595	-3.38314	down
MSTRG.111079.79	68	76	76	114	539	926	413	332	8.03e-08	2.46871	up
MSTRG.138498.24	38	5	5	33	2	0	4	1	0.0151818	-2.9827	down
MSTRG.33720.43	10	35	19	21	4	4	2	3	0.000967776	-2.72709	down
MSTRG.107020.1	118	244	295	144	34	11	19	12	5.35e-08	-3.49255	down
MSTRG.15632.1	312	317	76	361	71	62	143	33	0.0413894	-1.81431	down
MSTRG.11481.1	22	20	174	12	2	3	0	10	0.025223	-3.15818	down
MSTRG.2141.34	46	159	118	125	33	28	53	38	0.0200527	-1.68913	down
MSTRG.91848.52	1281	545	617	1391	2740	3076	2264	1864	0.00652741	1.20819	up
MSTRG.62019.1	985	13	34	2160	38	4	17	24	0.00303084	-3.95024	down
MSTRG.112782.1	10	42	33	12	88	123	174	175	0.0204278	2.08252	up
MSTRG.34836.21	2069	1853	1503	2285	4736	7828	3353	3794	0.0178204	1.13632	up
MSTRG.186900.4	16	9	12	12	7	3	1	3	0.0168737	-1.90082	down
MSTRG.181141.1	174	146	238	207	442	670	485	286	0.0305547	1.07751	up
MSTRG.110021.78	34	113	288	117	4	5	13	3	5.01e-06	-4.13429	down
MSTRG.105982.1	41	8	9	216	0	0	4	0	0.0106298	-3.83943	down
MSTRG.44621.1	237	30	25	36	11	0	0	6	0.0237718	-3.30433	down
MSTRG.83991.35	227	52	61	818	64	22	26	55	0.0237718	-2.45714	down
MSTRG.67272.1	50	20	13	90	15	5	8	2	0.0109587	-2.40618	down
MSTRG.184250.1	743	158	70	223	28	21	26	23	3.13e-05	-3.43628	down
MSTRG.144481.27	41	34	30	68	16	14	18	26	0.0105532	-1.32532	down
MSTRG.203372.2	147	92	88	219	58	44	40	36	9.12e-07	-1.73954	down
MSTRG.115501.26	207	186	568	224	83	151	93	86	0.0253473	-1.65253	down
MSTRG.85840.1	14	43	54	34	15	5	4	0	0.0257301	-2.54131	down
MSTRG.184255.1	332	80	50	83	35	21	5	9	0.00348817	-2.86343	down
MSTRG.36290.1	10	8	11	61	0	0	0	3	0.00612629	-3.64436	down
MSTRG.113583.12	27	39	32	74	4	5	2	8	9.38e-07	-3.13268	down
MSTRG.56801.1	1	5	3	2	38	76	40	21	2.87e-05	3.41019	up
MSTRG.29862.41	515	13	4	544	25	3	18	9	0.0204278	-3.28061	down
MSTRG.158038.2	30	17	11	41	105	118	133	77	0.000120819	1.93773	up
MSTRG.158038.1	8	0	1	7	32	21	50	15	0.0265029	2.44584	up
MSTRG.98408.8	10	2	6	4	39	49	28	94	0.00045808	2.8521	up
MSTRG.166934.1	112	180	179	177	528	659	506	384	0.000469306	1.43382	up
MSTRG.102769.1	495	92	279	325	85	80	106	82	0.00494694	-1.8129	down
MSTRG.56784.2	0	5	0	0	28	69	27	70	0.00624659	3.67957	up
MSTRG.18299.1	145	8	4	707	4	3	0	4	0.00219155	-4.27286	down
MSTRG.200897.16	756	78865	1	111	1	1	1	10	0.0305547	-3.62639	down
MSTRG.30105.1	129	57	32	58	0	9	0	11	0.0309382	-3.01931	down
MSTRG.129094.34	228	258	397	388	1590	2213	1245	1278	4.17e-08	2.08055	up
MSTRG.57854.4	0	0	0	0	17	430	17	15	0.000163327	5.24271	up
MSTRG.52052.35	15	76	100	50	20	4	5	7	0.00418539	-2.75277	down
MSTRG.202736.1	127	143	212	159	552	771	454	475	0.000169396	1.56579	up
MSTRG.175505.1	8	4	7	6	28	32	9	23	0.0393508	1.58743	up
MSTRG.99087.1	234	46	118	308	81	29	21	39	0.0109572	-2.05155	down
MSTRG.13729.2	1035	30	36	1093	28	8	12	29	0.00106083	-3.92187	down
MSTRG.158140.5	77	109	79	297	36	6	37	21	0.00342452	-2.41108	down
MSTRG.49243.7	1001	981	1043	1095	2352	4354	2110	1910	0.0201647	1.14991	up
MSTRG.123819.3	92	28	53	32	0	0	0	0	3.47e-09	-6.55991	down
MSTRG.17348.8	1578	503	487	2062	365	405	351	351	0.0088783	-1.66823	down
MSTRG.145409.1	38	30	10	47	11	4	5	2	0.00177508	-2.50798	down
MSTRG.59177.1	27	50	79	108	26	30	10	22	0.0220644	-1.66603	down
MSTRG.47286.2	18	15	20	88	8	6	12	5	0.0214584	-2.05846	down
MSTRG.159043.2	335	287	310	55	40	75	15	60	0.0150709	-2.38832	down
MSTRG.96422.2	74	15	10	148	8	4	0	10	0.0250002	-2.8774	down
MSTRG.36874.1	4	7	8	8	24	46	19	16	0.0289848	1.66279	up
MSTRG.74211.76	353	206	192	302	886	1100	1429	851	2.78e-06	1.82197	up
MSTRG.169409.24	133	99	107	99	253	311	257	206	0.00494694	1.00948	up
MSTRG.87104.22	65	0	38	599	2	4	12	2	0.028112	-3.38787	down
MSTRG.188700.15	235	163	260	200	529	607	721	450	0.00251693	1.20991	up
MSTRG.25677.8	375	322	318	525	1569	5180	595	852	0.0314987	2.04119	up
MSTRG.142630.1	148	48	69	268	0	0	0	0	9.88e-13	-7.50051	down
MSTRG.115433.1	2123	818	817	3124	162	110	49	14	2.66e-07	-4.11899	down
MSTRG.145247.8	20	15	12	30	2	0	2	9	0.0319925	-2.34493	down
MSTRG.27391.6	456	272	458	161	4234	619	1058	2295	0.0201684	2.11408	up
MSTRG.22847.2	44	60	31	86	169	130	334	215	0.00614228	1.7273	up
MSTRG.1963.1	90	29	58	232	21	11	48	11	0.0455887	-1.99827	down
MSTRG.111079.102	187	304	353	369	2434	4131	1860	1669	1.53e-08	2.75579	up
MSTRG.61241.1	95	13	4	207	2	2	0	2	0.000376912	-4.38932	down
MSTRG.82826.2	34	12	24	373	11	0	2	4	0.00796126	-3.58143	down
MSTRG.82618.19	54	22	63	95	0	8	6	9	0.00129203	-3.04153	down
MSTRG.70739.2	132	28	41	136	5	17	31	15	0.0253239	-2.14474	down
MSTRG.179789.3	111	13	15	65	0	0	0	0	5.38e-07	-6.05414	down
MSTRG.54917.111	37	33	23	34	123	93	107	49	0.0083734	1.30028	up
MSTRG.121998.1	11	23	30	43	78	94	136	134	0.00366919	1.8318	up
MSTRG.159971.83	225	6	7	753	0	0	7	0	0.043186	-3.42647	down
MSTRG.159971.81	200	12	40	634	15	4	18	18	0.0063449	-3.27195	down
MSTRG.181364.1	1	51	89	1	610	43	1798	2013	0.0370039	3.2358	up
MSTRG.114540.1	149	52	46	118	30	21	26	30	0.00135334	-1.84259	down
MSTRG.177756.1	159	115	3	1	2	5	3	1	0.0147267	-3.54031	down
MSTRG.7814.1	68	34	46	175	19	11	2	3	0.00069545	-3.02863	down
MSTRG.42724.1	58	8	3	148	5	2	1	0	0.00612629	-3.66173	down
MSTRG.183422.1	17	34	33	20	91	173	112	113	0.00152955	1.91928	up
MSTRG.108600.46	101	94	129	78	294	442	208	303	0.00949848	1.36759	up
MSTRG.95600.85	156	14	18	350	14	6	4	8	0.00170094	-3.46601	down
MSTRG.151098.17	66	31	56	62	202	204	173	133	2.08e-06	1.52556	up
MSTRG.14354.2	10	8	5	12	1	0	0	0	0.000549561	-4.05619	down
MSTRG.94330.35	20	11	9	50	4	4	0	0	0.0075985	-3.05832	down
MSTRG.9819.42	0	0	0	0	71	22	30	51	5.35e-08	6.15325	up
MSTRG.13951.9	35	20	31	51	5	0	5	7	3.51e-05	-2.94371	down
MSTRG.87191.1	23	15	9	213	0	0	0	0	1.17e-05	-5.65546	down
MSTRG.70310.1	317	272	305	371	787	1141	923	628	8.36e-05	1.26042	up
MSTRG.101017.3	83	16	33	11	11	4	1	6	0.0200526	-2.58214	down
MSTRG.122876.1	6	13	15	14	1	0	4	4	0.0297236	-2.29707	down
MSTRG.121010.29	14	10	4	23	58	74	27	54	0.0100753	1.82855	up
MSTRG.3109.1	18	13	10	38	0	2	6	5	0.0224925	-2.36301	down
MSTRG.114104.4	23	60	52	161	28	4	0	2	0.0492081	-2.70664	down
MSTRG.114104.3	16	139	34	165	0	0	0	2	2e-06	-5.54586	down
MSTRG.60315.47	35	39	42	193	11	8	19	23	0.0153468	-2.16672	down
MSTRG.75994.1	17	12	6	61	3	0	4	2	0.00787772	-2.95896	down
MSTRG.85318.1	14	12	24	80	8	0	0	0	0.0460388	-3.04649	down
MSTRG.4744.1	4	0	0	0	17	36	19	19	0.00167799	3.57056	up
MSTRG.9056.2	70	8	20	81	5	2	2	4	0.000214868	-3.43743	down
MSTRG.9714.1	5	4	4	5	38	30	18	6	0.0243838	1.96089	up
MSTRG.116506.1	50	41	58	77	22	9	27	8	0.0013815	-1.88256	down
MSTRG.98420.1	11	3	4	14	24	53	30	35	0.00844182	1.93341	up
MSTRG.204942.2	61	13	20	149	13	8	18	7	0.029277	-2.18638	down
MSTRG.126864.2	45	92	76	77	42	39	23	22	0.0126881	-1.40686	down
MSTRG.119742.1	413	273	530	755	34	49	100	60	4.06e-08	-2.99797	down
MSTRG.201279.1	49	20	47	55	3828	6383	3706	68	3.05e-07	5.18096	up
MSTRG.86723.54	64	43	53	90	327	533	189	336	8.91e-07	2.25269	up
MSTRG.115214.1	17	6	13	19	5	3	7	5	0.0434222	-1.52764	down
MSTRG.60546.53	0	2	0	3	52	23	12	28	0.0001109	3.74783	up
MSTRG.92270.1	56	22	31	196	15	0	0	7	0.0449615	-2.9428	down
MSTRG.160222.2	6	4	10	4	24	18	23	28	0.0131675	1.67423	up
MSTRG.187110.12	13	10	9	12	0	0	3	0	0.000906716	-3.4491	down
MSTRG.21328.1	11	10	6	15	4	0	3	0	0.0168737	-2.47344	down
MSTRG.167476.4	0	9	0	1	30	763	179	1906	0.00126182	4.65419	up
MSTRG.9420.3	142	14	3	124	2	0	4	5	0.00714928	-3.58867	down
MSTRG.82663.1	189	28	20	655	30	19	14	9	0.00830561	-3.06829	down
MSTRG.154371.1	296	92	96	709	10	18	4	12	9.56e-08	-4.32858	down
MSTRG.200798.1	15	25	61	76	413	256	1191	495	3.98e-05	3.3182	up
MSTRG.111086.1	8	2	6	10	18	57	36	29	0.00510449	2.16682	up
MSTRG.25860.17	79	16	49	81	17	16	19	24	0.0249303	-1.59572	down
MSTRG.18227.2	20	31	40	69	11	0	0	6	0.0298958	-2.81782	down
MSTRG.66389.3	54	23	66	48	17	7	17	7	0.0012055	-2.09268	down
MSTRG.66389.1	64	11	13	68	3	0	0	7	0.0173409	-3.16698	down
MSTRG.125826.1	71	66	1	60	748	458	730	2303	0.00191501	3.56012	up
MSTRG.20452.1	4	2	2	0	17	38	16	41	0.000830211	3.18777	up
MSTRG.118505.19	158	9	4	176	0	2	2	0	0.000974532	-4.45633	down
MSTRG.152534.26	124	67	125	107	22	13	1	20	0.000479384	-2.87653	down
MSTRG.186781.3	26	16	7	134	2	0	0	6	0.0178412	-3.3378	down
MSTRG.8992.23	144	42	9	141	22	10	12	11	0.0137166	-2.45364	down
MSTRG.167476.1	118	77	185	94	366	448	487	371	0.00277274	1.56695	up
MSTRG.117105.1	35	20	19	57	10	10	15	7	0.00566046	-1.69533	down
MSTRG.141926.3	17	17	40	73	4	0	1	4	8.36e-05	-3.6611	down
MSTRG.187400.2	19	18	16	19	6	7	0	3	0.00450775	-2.2352	down
MSTRG.39812.1	119	33	37	201	7	30	8	5	0.00582906	-2.69667	down
MSTRG.101745.1	33	6	18	74	8	4	3	7	0.0126337	-2.38514	down
MSTRG.65288.1	7	6	12	13	16	111	117	51	0.00457187	2.57663	up
MSTRG.94337.1	564	76	60	1522	92	40	65	56	0.016982	-2.70449	down
MSTRG.170261.1	11	16	28	3	97	73	323	179	0.00381055	2.90324	up
MSTRG.107142.40	14	10	23	22	0	0	0	0	3.36e-06	-5.50323	down
MSTRG.53391.1	25	18	9	34	0	0	4	5	0.0174702	-2.80835	down
MSTRG.18545.1	123	89	90	172	260	284	313	210	0.00142849	1.00725	up
MSTRG.1145.1	21	8	8	49	3	0	2	6	0.0232193	-2.5899	down
MSTRG.200201.29	56	13	7	12	2	4	6	2	0.027432	-2.45928	down
MSTRG.116849.25	68	5	20	134	4	11	4	0	0.0283213	-2.90197	down
MSTRG.176174.2	13	9	10	12	31	31	39	36	0.0026182	1.42907	up
MSTRG.2719.66	40	60	65	39	19	28	19	19	0.0147615	-1.45145	down
MSTRG.206461.2	51	30	42	63	16	20	25	12	0.0012055	-1.47246	down
MSTRG.80386.1	212	13	6	3652	0	0	0	0	0.0082004	-4.17312	down
MSTRG.53538.1	104	26	53	188	0	0	0	10	0.0253236	-3.44978	down
MSTRG.191924.1	58	51	34	114	22	37	21	22	0.0147267	-1.41131	down
MSTRG.63571.27	1411	17	19	1390	51	39	44	67	0.0338037	-2.97563	down
MSTRG.125062.1	84	26	40	215	12	8	12	5	9.11e-05	-3.0902	down
MSTRG.193927.1	14	5	9	24	42	29	36	44	0.0235309	1.36877	up
MSTRG.193424.3	3	7	7	10	25	47	28	11	0.0409367	1.73247	up
MSTRG.95693.4	8	28	36	8	310	729	861	728	5.62e-08	4.33629	up
MSTRG.98395.1	20	4	4	35	0	0	3	0	0.0238973	-3.22915	down
MSTRG.143824.3	38	29	61	87	322	506	317	225	3.04e-07	2.45227	up
MSTRG.159893.1	307	124	222	293	68	5	33	28	0.000479384	-2.7977	down
MSTRG.61591.1	65	69	67	218	22	0	4	23	0.0305547	-2.68899	down
MSTRG.153600.5	23	39	28	21	9	2	5	11	0.00783129	-2.13799	down
MSTRG.119917.6	18	10	29	57	11	2	10	8	0.0440011	-1.83524	down
MSTRG.100130.1	202	161	249	206	735	836	695	668	1.74e-09	1.62748	up
MSTRG.156539.1	6	5	13	2	42	28	20	24	0.0413004	1.73475	up
MSTRG.190515.6	19	15	21	28	45	63	55	32	0.0401979	1.03915	up
MSTRG.154349.24	248	76	75	526	47	10	6	10	0.000323633	-3.38121	down
MSTRG.177436.17	52	43	8	45	16	6	11	10	0.0351527	-1.84379	down
MSTRG.80066.53	427	423	324	474	263	135	184	113	7.88e-05	-1.44904	down
MSTRG.156635.1	33	23	15	127	4	0	0	0	0.000261782	-4.43752	down
MSTRG.146363.25	18	33	53	43	5	9	2	14	0.00913474	-2.27446	down
MSTRG.169693.1	8	6	3	6	21	45	32	19	0.00380609	2.05152	up
MSTRG.60127.1	200	37	27	100	13	29	3	21	0.0391351	-2.28019	down
MSTRG.77063.34	279	45	41	419	0	0	0	0	8.25e-11	-7.29314	down
MSTRG.62672.5	5	13	28	6	330	228	28	20	0.036238	2.63737	up
MSTRG.62672.1	95	0	60	58	663	932	1399	140	0.0351527	2.93452	up
MSTRG.59177.220	111	72	87	488	61	16	12	21	0.0036497	-2.62512	down
MSTRG.109746.1	23	7	15	60	5	5	7	9	0.0412272	-1.88751	down
MSTRG.31718.21	90	32	38	131	32	25	38	21	0.0444594	-1.36985	down
MSTRG.112324.46	51	39	30	42	8	14	18	19	0.00714928	-1.56833	down
MSTRG.14561.1	21	51	36	29	0	0	0	0	4.66e-08	-6.20605	down
MSTRG.3561.1	11	6	7	22	33	69	92	26	0.0130054	2.02437	up
MSTRG.125324.52	34	3	10	57	3	0	4	0	0.0232193	-3.08777	down
MSTRG.128160.12	29	61	64	74	261	317	253	242	2.82e-06	1.9925	up
MSTRG.85546.1	6	18	6	13	0	0	3	0	0.0152068	-3.16845	down
MSTRG.117002.1	40	33	72	36	20	8	12	19	0.00793773	-1.7647	down
MSTRG.145563.1	61	42	64	119	27	28	13	10	0.000219483	-1.96799	down
MSTRG.5539.1	75	51	90	66	357	298	262	211	5.62e-08	1.75725	up
MSTRG.174880.43	18	24	22	19	50	134	34	125	0.0370039	1.73366	up
MSTRG.23169.1	5	0	5	5	14	16	17	12	0.0334748	1.71119	up
MSTRG.69914.5	19	3	13	4	310	896	170	138	1.56e-06	4.42859	up
MSTRG.47357.37	4	10	12	111	3	4	4	2	0.0235309	-2.80036	down
MSTRG.97677.1	162	198	148	207	547	612	849	534	1.46e-05	1.61369	up
MSTRG.91356.1	6	0	4	6	28	71	22	17	0.00714928	2.65711	up
MSTRG.199412.1	103	75	58	98	36	53	52	32	0.0168922	-1.10019	down
MSTRG.128160.10	9	14	30	14	66	77	86	72	0.00275095	1.87242	up
MSTRG.203343.2	226	151	129	165	789	647	780	542	3.21e-09	1.81337	up
MSTRG.170502.2	64	9	5	148	8	0	3	0	0.0316248	-3.21065	down
MSTRG.101046.116	159	233	178	235	119	42	67	124	0.0277505	-1.35922	down
MSTRG.102909.2	132	22	14	409	27	14	4	18	0.029259	-2.69108	down
MSTRG.13933.2	33	34	50	160	12	12	21	26	0.0253236	-1.86743	down
MSTRG.59294.27	25	21	13	72	9	2	4	0	0.00508405	-2.88165	down
MSTRG.59294.24	164	149	110	57	36	9	29	17	0.000668073	-2.51662	down
MSTRG.7795.2	35	24	17	60	5	2	4	9	0.000145668	-2.69786	down
MSTRG.32994.1	30	6	6	108	3	3	3	9	0.043536	-2.5217	down
MSTRG.14363.1	431	241	209	494	745	1457	736	595	0.0478489	1.1817	up
MSTRG.23504.1	14	28	30	18	130	137	39	88	0.0174088	1.76037	up
MSTRG.112676.1	56	49	19	59	24	18	12	4	0.0254969	-1.76946	down
MSTRG.91088.3	50	324	321	25	40	8	18	21	0.011509	-2.927	down
MSTRG.101770.1	84	28	45	31	8	11	5	18	0.0058795	-2.18492	down
MSTRG.93390.8	0	0	0	0	46	145	639	11	4.05e-06	5.99525	up
MSTRG.5970.28	35	22	32	41	10	10	25	12	0.0465745	-1.29055	down
MSTRG.5970.26	21	19	13	19	12	4	5	4	0.0128545	-1.67695	down
MSTRG.153148.19	84	88	75	139	9	18	51	21	0.0130616	-1.95287	down
MSTRG.79002.1	62	1301	487	85	26	3	12	100	0.0286164	-3.11983	down
MSTRG.36279.3	7	99	135	375	3	2	31	17	0.0411258	-2.81204	down
MSTRG.50393.5	245	82	82	652	69	33	41	35	0.00321965	-2.43319	down
MSTRG.50393.2	213	24	31	487	38	6	13	20	0.0139174	-2.84566	down
MSTRG.189279.32	238	6	44	192	20	4	15	0	0.0455887	-2.88467	down
MSTRG.82572.1	13	36	47	24	141	119	142	86	0.0147035	1.6825	up
MSTRG.82572.2	18	28	31	20	82	68	95	47	0.0244279	1.30969	up
MSTRG.159226.4	36	31	41	30	406	109	385	105	0.000517045	2.45786	up
MSTRG.41426.1	97	40	103	178	20	0	6	14	0.00326468	-3.0815	down
MSTRG.135082.1	53	8	15	119	15	8	4	8	0.0351437	-2.25264	down
MSTRG.88340.11	251	144	122	642	122	99	73	69	0.0128545	-1.68279	down
MSTRG.92879.1	33	28	26	25	15	4	11	8	0.00398209	-1.72208	down
MSTRG.79994.1	2	6	5	4	20	143	60	50	0.000169396	3.40028	up
MSTRG.13042.1	208	342	285	477	71	11	32	26	1.64e-07	-3.27924	down
MSTRG.124222.2	10	4	15	8	50	86	23	26	0.0209353	1.95894	up
MSTRG.50702.9	100	62	72	107	24	0	18	9	0.0128406	-2.60546	down
MSTRG.47340.1	27	300	139	27	21	14	11	32	0.0303072	-2.57723	down
MSTRG.19276.1	25	10	23	52	7	12	7	9	0.022194	-1.66152	down
MSTRG.7819.1	16	6	16	64	0	0	4	0	0.0128068	-3.45289	down
MSTRG.187543.57	113	58	64	168	1	0	1	1	1.27e-15	-6.33016	down
MSTRG.27817.10	1	6	1	5	40	147	7	25	0.00974881	3.16502	up
MSTRG.74987.15	544	68	33	603	31	58	18	22	0.00769729	-2.88872	down
MSTRG.50702.28	54	8	10	70	1	0	0	3	0.000569634	-4.09052	down
MSTRG.13011.51	898	937	908	2224	388	21	223	135	0.00519137	-2.60401	down
MSTRG.52495.88	152	86	92	176	251	550	223	281	0.0452786	1.18728	up
MSTRG.12421.111	177	96	66	60	33	3	36	14	0.0278121	-2.21475	down
MSTRG.170590.2	20	48	75	145	0	0	11	2	0.013011	-3.41588	down
MSTRG.37918.1	26	15	30	51	176	96	185	133	5.66e-06	2.0786	up
MSTRG.135357.1	997	1999	1626	1207	516	5	158	160	0.0312822	-2.6458	down
MSTRG.56502.1	31	7	6	66	4	0	5	0	0.0397071	-2.87095	down
MSTRG.108471.1	64	16	22	186	6	0	2	8	0.00299371	-3.46187	down
MSTRG.113495.21	26	121	154	128	0	0	0	0	4.88e-11	-7.17768	down
MSTRG.77919.1	0	0	2	5	30	29	49	32	8.73e-06	3.79087	up
MSTRG.161427.5	10	119	28	44	4	0	0	1	0.000387414	-4.37933	down
MSTRG.200549.38	237	169	139	285	528	438	610	324	0.0111624	1.01336	up
MSTRG.1742.217	8	18	11	28	9	3	3	5	0.0351437	-1.76757	down
MSTRG.9665.1	6	18	23	16	1	0	3	3	0.00420884	-2.94663	down
MSTRG.174371.14	15	7	8	9	34	106	23	38	0.0173227	2.02743	up
MSTRG.52558.26	165	155	187	467	169	69	42	54	0.01823	-1.6436	down
MSTRG.137785.29	19	15	24	18	67	44	87	48	0.00554055	1.4528	up
MSTRG.78426.1	55	40	45	43	166	65	276	197	0.0168737	1.67711	up
MSTRG.30198.1	16	10	9	12	22	220	30	43	0.0393575	2.27179	up
MSTRG.2142.1	134	128	119	366	93	62	55	23	0.00652741	-1.75363	down
MSTRG.174725.47	29	38	68	24	2	8	17	2	0.0295051	-2.35671	down
MSTRG.104959.57	83	85	86	93	149	187	201	264	0.0317907	1.0109	up
MSTRG.187868.23	58	24	49	43	175	133	86	85	0.0158997	1.21664	up
MSTRG.190281.2	1	2	2	10	17	48	78	80	0.000430558	3.41135	up
MSTRG.184345.2	16	41	19	64	4	0	4	1	8.21e-05	-3.65162	down
MSTRG.160181.79	54	54	40	109	30	7	23	23	0.00862288	-1.70759	down
MSTRG.87966.19	1888	611	563	1766	548	299	503	436	0.0177992	-1.50173	down
MSTRG.45578.1	5	4	3	2	462	33	9	8	0.00701802	3.61622	up
MSTRG.152241.34	154	138	172	331	68	80	114	105	0.0151818	-1.19919	down
MSTRG.68289.4	50	24	20	70	9	5	8	7	3.4e-05	-2.50479	down
MSTRG.181364.10	13	13	17	37	15	87	411	93	0.0391611	2.46247	up
MSTRG.81157.1	20	17	13	40	7	2	6	2	0.000830211	-2.40538	down
MSTRG.67093.2	235	8	30	332	12	0	8	10	0.012373	-3.37721	down
MSTRG.19748.60	27	8	9	27	0	0	0	3	0.0012557	-3.7434	down
MSTRG.114538.1	106	59	23	121	28	25	22	28	0.0173116	-1.63833	down
MSTRG.181582.11	163	88	243	91	0	0	0	6	4.54e-05	-4.98797	down
MSTRG.54917.84	11	12	3	11	55	30	55	38	0.00125673	1.98146	up
MSTRG.97270.10	0	4	11	0	72	89	69	57	0.0150483	3.15013	up
MSTRG.154349.31	88	40	53	277	12	6	4	0	7.28e-05	-3.89966	down
MSTRG.59294.4	778	463	537	2219	160	42	33	82	9.12e-07	-3.51523	down
MSTRG.59389.2	84	33	14	138	0	0	0	0	1.97e-08	-6.48056	down
MSTRG.170067.2	16	9	13	39	0	0	0	0	5.07e-06	-5.47028	down
MSTRG.91879.1	207	84	66	164	386	439	332	234	0.037301	1.21827	up
MSTRG.107903.55	1379	162	138	114	76	39	15	50	0.00696845	-3.03098	down
MSTRG.49177.2	16	14	16	32	4	0	2	0	3.38e-05	-3.50022	down
MSTRG.112937.42	159	54	21	39	0	0	1	0	5.73e-08	-6.00112	down
MSTRG.53142.5	7	38	14	16	0	0	4	2	0.0153468	-3.10507	down
MSTRG.54147.83	262	186	187	566	153	40	90	92	0.0056492	-1.74143	down
MSTRG.2775.1	154	229	157	156	105	92	113	71	0.0286967	-1.08648	down
MSTRG.16063.5	22	8	7	101	4	0	3	0	0.013003	-3.34649	down
MSTRG.144980.28	14	6	4	30	2	0	3	2	0.0204278	-2.60339	down
MSTRG.152466.87	475	67	301	180	32	27	84	55	0.0112244	-2.29791	down
MSTRG.122695.1	210	46	66	200	68	31	41	35	0.027641	-1.62687	down
MSTRG.71941.7	23	13	17	25	62	41	44	52	0.00291346	1.15399	up
MSTRG.174481.1	14	19	7	15	125	58	103	73	4.56e-06	2.39534	up
MSTRG.77190.18	119	76	122	135	189	340	235	415	0.0293844	1.20547	up
MSTRG.27491.1	20	10	3	56	0	0	0	0	0.000102237	-5.10259	down
MSTRG.138836.1	139	5	8	527	6	0	3	0	0.0075985	-3.98903	down
MSTRG.126140.8	205	171	143	177	77	47	14	55	0.00130236	-1.99808	down
MSTRG.103753.14	0	0	0	0	13	22	24	52	5.07e-06	5.53689	up
MSTRG.175541.1	7	10	6	13	0	0	3	0	0.00769729	-3.10211	down
MSTRG.117621.2	48	35	81	41	3	3	5	21	0.011526	-2.53079	down
MSTRG.70434.1	270	779	752	159	115	0	27	48	0.0428082	-2.9045	down
MSTRG.24644.1	81	15	15	522	8	2	8	6	0.00164433	-3.76415	down
MSTRG.187194.29	1257	924	873	1333	3256	3329	2656	2825	2.29e-13	1.27364	up
MSTRG.10973.2	13	71	39	42	0	0	9	3	0.0269489	-3.06739	down
MSTRG.172275.1	71	8	3	235	0	0	0	0	9.43e-05	-5.32632	down
MSTRG.64978.9	1452	1095	1121	1169	5376	6538	4662	4199	6.51e-12	1.87483	up
MSTRG.3587.1	626	318	600	426	159	48	146	82	5.18e-05	-2.30552	down
MSTRG.200999.1	4	3	3	3	15	10	22	16	0.00988194	1.97	up
MSTRG.15706.3	12	16	25	30	0	0	0	4	0.00126199	-3.67716	down
MSTRG.70446.1	20	13	19	19	7	3	4	12	0.0393575	-1.54659	down
MSTRG.94587.1	36	11	9	38	0	0	0	0	3.39e-06	-5.59307	down
MSTRG.2375.18	13	67	28	14	4	2	8	8	0.0265029	-2.42805	down
MSTRG.3524.1	12	15	25	25	6	0	0	0	0.0127005	-3.20144	down
MSTRG.127246.1	159	45	55	239	30	13	13	6	0.000130211	-2.91456	down
MSTRG.116878.3	212	34	31	333	21	23	17	7	0.00308443	-2.87227	down
MSTRG.24433.1	40	46	13	84	14	0	6	7	0.0203697	-2.56313	down
MSTRG.107530.1	84	32	63	347	8	0	10	12	0.00211682	-3.46101	down
MSTRG.77833.1	94	47	62	96	208	241	149	106	0.0298958	1.03633	up
MSTRG.158064.17	25	27	16	32	53	103	67	44	0.0486013	1.19945	up
MSTRG.123604.10	46	76	62	56	36	8	23	6	0.0235257	-1.87754	down
MSTRG.135146.1	6	2	3	8	18	13	15	14	0.0404185	1.43284	up
MSTRG.147064.1	84	7	12	172	3	0	9	0	0.033483	-3.20745	down
MSTRG.184258.1	693	75	11	191	16	31	7	6	0.00570139	-3.39575	down
MSTRG.123007.3	10	72	84	26	0	0	0	0	7e-07	-6.04456	down
MSTRG.100044.77	10	8	5	12	22	39	25	26	0.0152068	1.46395	up
MSTRG.66180.8	40	44	21	35	11	0	14	6	0.0499767	-2.13379	down
MSTRG.67230.170	36	29	32	109	17	4	4	6	0.000430558	-2.68023	down
MSTRG.67188.1	17	20	14	35	75	78	45	66	0.00164433	1.42058	up
MSTRG.36387.1	39	27	168	328	23	19	9	20	0.00422504	-2.74088	down
MSTRG.2719.50	97	31	83	61	1	6	0	18	0.0265029	-2.88393	down
MSTRG.94827.1	229	94	101	215	731	318	616	387	0.0057507	1.47383	up
MSTRG.57854.2	8	6	0	7	124	1322	5	18	0.0105532	3.85564	up
MSTRG.179791.20	22	16	10	15	3	0	0	6	0.0292345	-2.56449	down
MSTRG.47339.1	16	119	76	20	4	0	3	7	0.00268031	-3.56878	down
MSTRG.58896.36	114	93	99	310	59	33	78	24	0.0173636	-1.68801	down
MSTRG.130551.3	2	3	10	4	22	18	25	23	0.0153468	1.88854	up
MSTRG.191421.1	58	107	123	204	63	26	54	63	0.0437511	-1.35655	down
MSTRG.34703.1	39	49	50	121	32	3	5	6	0.00946215	-2.46283	down
MSTRG.11198.1	34	118	102	128	32	18	35	22	0.00445707	-1.94801	down
MSTRG.18316.41	80	143	201	149	478	400	457	339	0.0123842	1.28585	up
MSTRG.18316.45	179	474	502	288	1482	935	1569	1107	0.0310205	1.48619	up
MSTRG.86723.50	518	300	475	786	2593	3872	1249	2107	4.39e-05	2.02733	up
MSTRG.1742.200	40	6	12	79	6	6	4	2	0.00919431	-2.6472	down
MSTRG.41677.1	18	13	21	34	12	4	4	8	0.00858789	-1.71376	down
MSTRG.95151.8	13	8	8	18	49	185	24	23	0.0384578	2.17264	up
MSTRG.139678.24	152	72	95	195	254	447	345	227	0.0303072	1.1541	up
MSTRG.145564.16	104	10	29	155	28	5	10	14	0.0469279	-2.19221	down
MSTRG.98649.1	10	6	3	3	51	35	26	50	0.000163327	2.51562	up
MSTRG.35057.38	104	114	65	135	59	3	26	15	0.0351527	-2.0716	down
MSTRG.31487.23	47	41	49	51	70	138	112	120	0.0454709	1.03361	up
MSTRG.150660.1	35	36	23	55	165	128	186	143	9.07e-08	1.8673	up
MSTRG.187347.2	18	16	17	43	6	0	0	4	0.00479706	-2.96361	down
MSTRG.16063.6	91	9	11	169	9	6	5	5	0.00503605	-3.03531	down
MSTRG.146023.4	6	17	4	11	14	19	159	156	0.0392593	2.56279	up
MSTRG.35652.6	13	17	46	60	239	233	227	38	0.0265029	2.08078	up
MSTRG.120027.1	129	27	29	419	41	2	2	6	0.0282682	-2.94688	down
MSTRG.111093.1	67	103	103	140	880	1287	668	656	1.49e-12	2.8213	up
MSTRG.51266.13	20	32	40	38	1	0	1	12	0.0384948	-2.72263	down
MSTRG.114539.1	105	24	48	117	33	26	28	20	0.0243489	-1.51283	down
MSTRG.138100.1	23	20	10	22	2	0	0	2	1.26e-05	-3.90191	down
MSTRG.6888.1	148	2	5	404	4	3	8	0	0.0192485	-3.53652	down
MSTRG.2419.1	69	26	32	34	6	5	23	11	0.0413749	-1.83919	down
MSTRG.184646.2	40	11	11	68	6	4	3	4	0.00138914	-2.75414	down
MSTRG.14110.1	407	331	331	665	173	162	251	172	0.000240634	-1.31077	down
MSTRG.96839.1	267	3	11	404	28	2	4	4	0.029109	-3.18245	down
MSTRG.27141.1	16	32	13	93	6	0	6	4	0.0073563	-2.90424	down
MSTRG.41516.5	6	16	18	7	58	54	56	29	0.0254969	1.69574	up
MSTRG.43013.3	57	122	150	86	75	29	25	37	0.0395441	-1.5378	down
MSTRG.82532.62	187	2	4	351	7	4	3	4	0.00686495	-3.68443	down
MSTRG.74987.14	355	31	27	333	21	48	12	15	0.0241988	-2.60105	down
MSTRG.114070.1	27	16	26	39	65	94	42	67	0.0317722	1.12764	up
MSTRG.200667.13	112	39	57	15	229	879	121	459	0.0265945	2.38709	up
MSTRG.56791.13	21	17	32	33	76	170	72	39	0.0434711	1.53051	up
MSTRG.166989.3	90	71	71	133	15	2	30	28	0.0176173	-2.19568	down
MSTRG.46791.1	53	21	27	88	24	14	5	16	0.0290132	-1.70601	down
MSTRG.120482.32	141	67	74	159	1	4	21	17	0.00242924	-3.01901	down
MSTRG.120482.30	81	24	26	107	0	2	6	0	0.000284633	-4.05505	down
MSTRG.115057.1	44	36	18	46	17	15	18	19	0.0317722	-1.19813	down
MSTRG.53704.3	14	31	71	40	8	0	1	2	0.00111245	-3.5157	down
MSTRG.197356.2	0	3	9	10	74	73	156	44	0.000480895	3.38398	up
MSTRG.159923.156	529	316	407	989	216	65	216	111	0.00181388	-1.92922	down
MSTRG.111088.1	26	21	21	34	178	366	177	148	1.98e-09	2.83294	up
MSTRG.111088.2	1	4	3	15	97	31	27	45	0.00358069	2.69157	up
MSTRG.96490.1	68	51	51	90	18	13	15	23	3.11e-08	-2.03832	down
MSTRG.66170.23	35	106	234	177	7	3	26	24	0.00487813	-2.92699	down
MSTRG.187356.1	13	5	3	16	34	44	34	43	0.00342452	1.86426	up
MSTRG.34932.1	410	151	116	562	105	117	93	109	0.020356	-1.56349	down
MSTRG.108038.134	243	35	55	562	20	17	18	26	0.00110727	-3.08617	down
MSTRG.106103.1	10	5	6	19	25	82	23	35	0.0383181	1.8101	up
MSTRG.84108.61	39	9	4	117	2	0	0	0	0.000771734	-4.48531	down
MSTRG.151774.1	14	4	5	9	39	38	42	15	0.0144423	1.79052	up
MSTRG.51212.12	114	68	131	71	304	516	364	417	0.000428677	1.80453	up
MSTRG.51212.14	706	1152	1474	1138	2949	4051	3624	3863	0.00292534	1.45284	up
MSTRG.175720.2	9	10	12	10	31	31	23	22	0.0272209	1.15041	up
MSTRG.5240.1	5	141	75	708	7	3	0	26	0.0334156	-3.25187	down
MSTRG.58395.1	21	5	14	37	2	0	5	2	0.0082004	-2.77266	down
MSTRG.162060.1	375	280	245	373	611	1067	541	722	0.0254969	1.01572	up
MSTRG.132451.3	50	39	44	147	27	6	21	19	0.0106023	-1.92667	down
MSTRG.1916.75	8	12	6	14	24	73	34	35	0.0168213	1.78713	up
MSTRG.147071.1	23	3	74	34	2	7	5	5	0.0277348	-2.55274	down
MSTRG.166890.2	4	9	8	5	36	65	26	30	0.00158621	2.22714	up
MSTRG.164289.28	96	27	27	207	27	9	22	16	0.0209245	-2.1304	down
MSTRG.63379.1	44	9	8	144	0	2	2	4	0.00283233	-3.66675	down
MSTRG.73884.1	12	11	13	17	3	2	4	5	0.00382847	-1.98858	down
MSTRG.110516.55	9	84	233	46	12	8	8	8	0.00357108	-3.15821	down
MSTRG.95746.6	838	422	566	1486	258	263	421	83	0.0259635	-1.70123	down
MSTRG.16551.1	65	11	4	161	2	0	0	0	0.000423062	-4.71579	down
MSTRG.55674.8	15	13	10	24	5	5	3	0	0.00387425	-2.26994	down
MSTRG.45701.1	38	16	32	93	7	0	8	6	0.00335089	-2.82977	down
MSTRG.14354.1	10	16	9	17	0	0	0	0	2.17e-05	-5.19152	down
MSTRG.54619.87	7	18	20	18	0	4	3	0	0.0109364	-2.8715	down
MSTRG.23825.39	17	6	12	11	89	74	54	38	1.74e-05	2.18802	up
MSTRG.18804.1	3	4	2	0	44	130	24	25	0.000480895	3.68364	up
MSTRG.94330.38	228	35	24	249	5	4	19	10	0.00132392	-3.32476	down
MSTRG.128234.1	1191	91	27	394	21	40	73	19	0.0187452	-2.94365	down
MSTRG.148846.6	58	10	25	112	7	0	2	0	0.00248957	-3.71765	down
MSTRG.92907.1	165	151	92	191	98	49	54	71	0.00172789	-1.31352	down
MSTRG.111103.1	20	11	14	24	5	8	6	6	0.00972873	-1.56412	down
MSTRG.199208.3	17	12	3	45	2	0	0	0	0.00133684	-4.05638	down
MSTRG.97024.3	0	0	0	2	13	69	4	33	0.00165589	4.18102	up
MSTRG.176512.1	12	9	3	11	0	0	0	0	0.000496198	-4.63454	down
MSTRG.97270.4	6	9	0	1	1	107	175	198	0.0313913	3.27469	up
MSTRG.107213.2	56	9	25	129	18	6	4	15	0.0472085	-2.14121	down
MSTRG.11525.47	26	19	19	21	6	7	10	9	0.00643142	-1.54284	down
MSTRG.112647.9	1	8	8	12	36	39	26	25	0.0124769	1.82977	up
MSTRG.33401.1	98	3	26	112	7	3	15	1	0.0441049	-2.65887	down
MSTRG.63363.1	30	36	28	57	27	7	14	14	0.0188246	-1.42924	down
MSTRG.68955.1	99	261	12	617	19	10	3	19	0.00133684	-3.64179	down
MSTRG.172582.2	50	24	6	15	2	0	0	0	0.000246014	-4.43319	down
MSTRG.53142.3	11	5	14	31	4	0	4	0	0.0325263	-2.58796	down
MSTRG.140871.12	19	72	67	21	18	2	5	0	0.0437511	-2.66844	down
MSTRG.197214.21	46	16	20	32	8	2	13	6	0.0147267	-1.99067	down
MSTRG.55838.7	123	28	36	95	657	734	133	528	0.00211682	2.51236	up
MSTRG.14051.1	38	11	9	141	12	0	3	4	0.0385363	-2.78116	down
MSTRG.47312.34	57	391	234	38	43	27	9	43	0.0296392	-2.52965	down
MSTRG.187167.11	56	28	37	51	164	231	153	154	1.72e-07	1.83188	up
MSTRG.138383.1	25	21	11	41	7	4	3	0	0.00113722	-2.74329	down
MSTRG.12469.2	44	35	44	163	28	6	23	6	0.0222319	-2.10292	down
MSTRG.65858.1	11	59	20	32	0	0	3	8	0.0484965	-2.81945	down
MSTRG.97676.1	154	180	145	184	529	677	765	455	4.86e-06	1.64867	up
MSTRG.72028.16	56	31	72	135	29	34	37	26	0.0349918	-1.28347	down
MSTRG.140360.34	1087	559	172	2070	71	0	0	48	0.0404044	-3.30818	down
MSTRG.183434.18	31	44	72	87	35	29	31	20	0.0395441	-1.17076	down
MSTRG.74306.1	92	5	5	168	0	7	6	1	0.0370039	-3.09545	down
MSTRG.102944.10	23	6	9	24	4	4	5	4	0.0224768	-1.86251	down
MSTRG.32045.1	198	26	8	233	2	7	11	0	0.00940724	-3.49201	down
MSTRG.50468.1	57	62	55	161	30	47	14	25	0.0199935	-1.58279	down
MSTRG.174981.1	64	127	93	94	45	9	21	18	0.00132129	-2.18874	down
MSTRG.111085.1	67	62	91	146	524	686	274	151	0.00510449	1.88594	up
MSTRG.187194.41	181	107	117	224	371	401	409	308	0.000291356	1.08293	up
MSTRG.146688.13	12	8	5	11	0	2	0	0	0.00157007	-3.55456	down
MSTRG.154660.16	387	300	439	469	1170	1593	655	587	0.0469279	1.09348	up
MSTRG.139304.1	109	8	13	298	14	15	4	15	0.0413894	-2.60614	down
MSTRG.92917.74	131	63	62	169	310	473	191	280	0.016982	1.38598	up
MSTRG.112518.5	85	12	19	151	0	0	2	0	1.01e-05	-5.19494	down
MSTRG.126383.31	384	237	235	256	913	1555	698	844	0.000796558	1.60885	up
MSTRG.121431.5	863	758	725	799	1862	2915	1412	1485	0.0186483	1.05769	up
MSTRG.34992.1	639	22	20	2094	35	40	15	15	0.00570139	-3.63238	down
MSTRG.80799.17	8	22	10	15	3	0	4	4	0.0241655	-2.28161	down
MSTRG.50636.67	21	9	37	77	9	4	10	0	0.0444594	-2.37573	down
MSTRG.129313.40	40	28	31	40	84	122	54	70	0.0351437	1.03711	up
MSTRG.132116.37	14	20	6	11	3	3	3	4	0.0222319	-2.02833	down
MSTRG.143511.3	51	139	63	160	43	4	26	5	0.0235418	-2.37106	down
MSTRG.128537.9	477	452	376	483	1161	1949	1246	899	0.00166403	1.32986	up
MSTRG.164144.1	36	26	37	78	338	84	105	157	0.0137133	1.6874	up
MSTRG.112633.2	24	37	32	92	10	3	5	14	0.00156749	-2.46403	down
MSTRG.174479.1	11	11	3	12	86	86	39	57	9.44e-06	2.54308	up
MSTRG.31710.1	453	93	178	357	53	21	53	69	0.000830211	-2.42067	down
MSTRG.19380.2	44	6	9	89	11	6	5	2	0.0408164	-2.34723	down
MSTRG.106434.1	134	94	106	182	311	553	221	250	0.0247634	1.18045	up
MSTRG.95841.1	67	65	61	39	190	357	310	167	0.00159283	1.84293	up
MSTRG.143845.1	48	42	71	74	494	602	321	259	2.55e-10	2.57492	up
MSTRG.201279.6	4286	7	6	7	25	29	26	17	0.0420592	-3.35554	down
MSTRG.177324.1	34	31	3	66	1	0	7	0	0.0379651	-3.0585	down
MSTRG.14675.1	27	22	18	35	16	18	10	10	0.0411258	-1.07194	down
MSTRG.87917.2	4	2	2	0	17	43	6	20	0.0174621	2.72312	up
MSTRG.38802.2	469	6	8	73	5	0	6	2	0.00696845	-3.87346	down
MSTRG.92228.7	22	145	272	52	32	0	3	8	0.0351597	-3.01058	down
MSTRG.7506.1	10	31	45	46	2	0	8	0	0.0180955	-3.10258	down
MSTRG.7506.3	23	45	49	145	13	4	15	0	0.0220004	-2.69683	down
MSTRG.48263.5	56	44	97	93	17	3	30	20	0.0187831	-2.04067	down
MSTRG.47481.2	3	11	4	7	28	66	62	44	0.000469306	2.61642	up
MSTRG.24476.4	40	19	7	17	5	6	0	2	0.0212234	-2.5367	down
MSTRG.111079.80	22	32	39	49	332	556	233	215	4.53e-09	2.93805	up
MSTRG.12815.25	64	83	69	77	207	363	170	229	0.00195687	1.48163	up
MSTRG.128809.1	109	10	16	198	4	15	8	3	0.011959	-2.9353	down
MSTRG.160181.104	75	51	71	97	44	14	16	26	0.000492718	-1.70834	down
MSTRG.59307.1	232	138	111	666	36	13	26	23	4.61e-07	-3.39765	down
MSTRG.3043.2	54	61	34	158	19	11	11	16	8.14e-05	-2.42741	down
MSTRG.60427.1	47	26	25	12	12	2	3	2	0.00787772	-2.56095	down
MSTRG.56883.32	135	81	308	106	17	0	13	16	0.00135334	-3.43337	down
MSTRG.165105.2	152	194	244	207	467	398	659	458	0.0196567	1.09008	up
MSTRG.2473.1	25	9	19	175	3	0	0	8	0.0334156	-3.14675	down
MSTRG.131769.1	1	27	14	16	205	135	91	162	0.00358069	2.75976	up
MSTRG.2141.63	21	11	10	52	8	0	4	6	0.0463842	-2.19101	down
MSTRG.1751.2	84	224	322	265	24	66	42	65	0.00355424	-2.21273	down
MSTRG.200667.11	4	4	11	5	77	412	57	104	1.05e-05	4.01769	up
MSTRG.128547.9	71	49	28	54	12	30	9	20	0.0298958	-1.59823	down
MSTRG.126920.1	11	11	16	13	3	3	0	7	0.0413199	-1.97386	down
MSTRG.17157.1	18	48	67	75	11	0	4	4	0.000746932	-3.26576	down
MSTRG.24056.8	22	17	18	39	3	5	7	2	7.65e-05	-2.50695	down
MSTRG.134858.1	49	19	48	291	15	6	14	11	0.00404125	-2.80338	down
MSTRG.34278.2	64	14	9	229	0	5	0	0	0.00949848	-3.8658	down
MSTRG.14356.1	14	21	10	38	0	0	0	0	2.74e-06	-5.58371	down
MSTRG.2234.1	38	18	22	130	6	12	15	6	0.0168732	-2.21782	down
MSTRG.33434.1	29	27	18	70	13	7	17	12	0.0226632	-1.58993	down
MSTRG.69966.74	10	6	4	0	607	53	149	6	0.00940724	3.62651	up
MSTRG.51450.7	67	54	75	88	193	342	173	157	0.00209532	1.39699	up
MSTRG.154369.1	268	73	71	712	24	8	7	4	2.82e-06	-4.23589	down
MSTRG.130750.1	26	45	29	12	2	0	0	4	0.000680778	-3.75149	down
MSTRG.168639.43	16	17	23	39	58	75	63	59	0.00464656	1.25085	up
MSTRG.24675.1	99	59	41	275	29	36	12	14	0.00501358	-2.28608	down
MSTRG.40944.1	204	2	16	125	12	3	3	0	0.0249055	-3.26966	down
MSTRG.129942.11	14	9	10	27	3	0	6	3	0.0176448	-2.21916	down
MSTRG.71670.33	208	152	201	186	774	873	919	657	2.33e-12	1.89523	up
MSTRG.127276.1	203	18	11	251	13	6	0	0	0.0261406	-3.36712	down
MSTRG.95130.1	205	173	251	243	793	1225	512	737	6.63e-05	1.67476	up
MSTRG.10473.69	1010	1153	1258	925	3826	4875	2544	4071	0.000384308	1.5525	up
MSTRG.55721.1	59	37	43	103	7	3	0	4	3.43e-09	-3.98549	down
MSTRG.134858.4	71	11	4	24	4	0	5	0	0.0489866	-2.87686	down
MSTRG.90884.1	27	14	10	34	9	0	6	2	0.033133	-2.23003	down
MSTRG.169684.2	22	11	14	88	12	6	7	4	0.0307353	-2.07853	down
MSTRG.108042.1	15	17	21	19	3	0	4	0	0.000183878	-3.23456	down
MSTRG.194312.5	17	9	21	31	70	85	43	53	0.00415375	1.48868	up
MSTRG.142859.13	94	81	176	186	100	56	47	38	0.016982	-1.32411	down
MSTRG.106441.37	179	4	12	494	20	8	0	2	0.0402417	-3.1907	down
MSTRG.34070.3	20	29	10	10	0	3	5	0	0.0324478	-2.74081	down
MSTRG.119740.1	82	47	105	144	9	10	7	14	4.47e-11	-3.25561	down
MSTRG.65572.2	1	4	3	3	8	32	505	442	7.28e-05	4.81672	up
MSTRG.127213.1	66	28	72	153	29	5	10	8	0.00111245	-2.57828	down
MSTRG.180812.1	225	4	8	641	4	0	3	6	0.00346042	-4.13117	down
MSTRG.63638.2	15	62	42	20	10	0	10	3	0.0452786	-2.47817	down
MSTRG.183418.3	126	83	128	144	291	374	319	228	0.000338467	1.14453	up
MSTRG.112647.2	111	273	323	132	1876	2030	793	661	0.00503605	2.20403	up
MSTRG.52323.113	22	6	8	27	2	0	5	2	0.0158131	-2.55121	down
MSTRG.148498.1	64	7	6	105	0	2	4	1	0.00366919	-3.66386	down
MSTRG.49023.37	100	30	50	153	641	655	234	388	0.000423595	2.29065	up
MSTRG.112568.2	34	122	130	52	35	27	7	14	0.0217409	-2.15671	down
MSTRG.69076.1	233	197	5	47	1	2	3	0	4.03e-05	-4.9492	down
MSTRG.199233.1	13	11	15	38	78	72	65	58	0.000419232	1.65123	up
MSTRG.112780.12	67	77	83	109	159	165	370	250	0.0296392	1.29679	up
MSTRG.121434.1	2	1	6	1	75	188	252	132	2.13e-10	5.19527	up
MSTRG.113588.1	17	5	8	18	0	0	4	0	0.0293844	-2.90553	down
MSTRG.9437.6	17	10	16	34	6	2	0	0	0.00342452	-3.02798	down
MSTRG.81653.3	47	28	23	19	10	0	2	0	0.0200527	-2.96767	down
MSTRG.94192.7	618	48	16	2221	6	84	43	12	0.0301221	-3.15155	down
MSTRG.172117.1	53	16	19	18	1	6	10	4	0.0265029	-2.23471	down
MSTRG.143446.37	218	258	165	134	71	10	5	4	0.00494037	-3.03589	down
MSTRG.6522.1	70	60	91	61	224	225	196	150	0.000987415	1.25248	up
MSTRG.147426.1	103	165	237	293	21	10	29	94	0.0253015	-2.23666	down
MSTRG.112598.9	32	10	15	35	0	0	0	0	1.03e-06	-5.71752	down
MSTRG.36749.1	400	307	302	291	1345	2191	975	975	9.59e-05	1.81095	up
MSTRG.45199.9	4255	4186	6610	4202	13581	12656	12611	17408	0.00342452	1.30818	up
MSTRG.101782.1	55	13	22	27	7	5	2	10	0.00755047	-2.26516	down
MSTRG.53488.3	15	33	21	48	3	0	0	8	0.020356	-2.91765	down
MSTRG.124900.16	13	12	8	9	65	19	53	23	0.037904	1.59325	up
MSTRG.50137.12	104	81	66	195	249	359	169	325	0.0463842	1.15399	up
MSTRG.187543.74	13	20	26	30	43	115	75	56	0.0305547	1.47071	up
MSTRG.64054.1	40	19	10	109	14	11	9	10	0.0435959	-1.89965	down
MSTRG.51790.46	31	20	33	83	22	21	10	15	0.0445313	-1.35901	down
MSTRG.11718.6	9041	6487	141	583	223	450	32	68	0.00714928	-3.60436	down
MSTRG.77424.2	5	0	10	3	34	36	19	16	0.0454709	2.08343	up
MSTRG.52334.1	57	30	35	79	24	27	26	29	0.033483	-1.03188	down
MSTRG.205965.1	13	10	12	17	53	43	48	19	0.0124769	1.40982	up
MSTRG.89446.1	59	8	6	93	4	0	4	4	0.0116563	-3.12451	down
MSTRG.202366.2	0	0	0	0	31	167	7	73	4.82e-06	5.78839	up
MSTRG.204464.2	19	12	12	18	2	0	0	2	1.95e-05	-3.67472	down
MSTRG.29368.17	19	17	6	31	0	0	0	0	8.73e-06	-5.40285	down
MSTRG.130747.1	70	143	74	46	12	0	3	7	0.000221183	-3.69518	down
MSTRG.28418.1	112	4	5	327	0	0	3	0	0.00765439	-4.07404	down
MSTRG.203327.1	296	255	284	597	1156	1043	523	626	0.0280146	1.03879	up
MSTRG.131568.2	11	8	11	38	5	2	7	4	0.0435959	-1.84748	down
MSTRG.151098.2	47	19	30	75	140	185	122	103	0.00332783	1.52296	up
MSTRG.81806.1	22	9	6	74	6	0	2	0	0.0252082	-3.05427	down
MSTRG.24378.23	123	174	390	328	120	82	105	73	0.00842993	-1.55987	down
MSTRG.166881.52	83	91	176	130	438	350	259	223	0.0238973	1.14678	up
MSTRG.110606.6	3494	454	556	5361	125	87	48	18	5.72e-07	-4.59503	down
MSTRG.125059.1	32	17	19	34	14	6	4	0	0.0307855	-2.10799	down
MSTRG.9505.1	255	209	230	417	148	75	163	188	0.0492633	-1.06365	down
MSTRG.69520.1	35	16	19	22	0	0	0	0	3.53e-07	-5.84289	down
MSTRG.31487.65	2176	1285	2894	1278	6332	4227	6563	4598	0.0404124	1.23639	up
MSTRG.31487.63	400	535	706	602	1575	1771	1572	1158	0.00225631	1.20314	up
MSTRG.64051.5	83	14	23	178	21	18	8	8	0.0272209	-2.24368	down
MSTRG.152438.12	55	61	91	168	488	247	354	763	0.00110727	2.09113	up
MSTRG.187691.1	16	119	146	31	20	4	24	7	0.0397071	-2.44234	down
MSTRG.24640.24	450	59	46	1707	46	28	62	20	0.00736528	-3.18016	down
MSTRG.87917.1	0	0	2	0	19	51	6	17	0.00145266	3.99398	up
MSTRG.97673.5	116	170	195	269	574	751	638	467	0.000141942	1.4954	up
MSTRG.201550.1	22	27	29	20	68	68	139	47	0.0434711	1.4327	up
MSTRG.202736.2	124	132	141	158	412	686	508	415	2.46e-06	1.65124	up
MSTRG.188500.1	23	20	26	19	2	0	3	10	0.0280592	-2.39107	down
MSTRG.59294.14	256	112	43	475	47	6	26	12	0.00159283	-3.03223	down
MSTRG.59294.12	468	116	112	503	63	36	5	26	0.000974532	-3.02404	down
MSTRG.47312.24	104	1083	492	73	97	63	21	79	0.0269823	-2.67232	down
MSTRG.100044.26	1602	804	1092	2102	5473	6393	6027	6147	2.8e-10	1.95143	up
MSTRG.76107.1	82	71	80	116	1442	1529	98	131	0.0204243	2.56815	up
MSTRG.173006.2	137	86	76	45	14	10	32	6	0.00295523	-2.49052	down
MSTRG.36403.64	57	43	19	90	24	17	14	17	0.00988194	-1.61683	down
MSTRG.151313.1	64	49	44	124	47	26	43	24	0.0431605	-1.1175	down
MSTRG.119770.2	14	30	22	23	85	995	64	618	0.000942315	3.52522	up
MSTRG.124043.1	92	36	39	267	9	8	15	0	0.00400836	-3.22632	down
MSTRG.94170.12	35	22	24	128	2	0	9	0	0.0123842	-3.32698	down
MSTRG.76273.1	520	9	10	349	2	0	0	6	0.00342452	-4.27804	down
MSTRG.154233.14	169	133	97	133	677	995	747	632	7.96e-11	2.28474	up
MSTRG.37560.1	26	12	38	14	10	8	5	3	0.0244494	-1.90309	down
MSTRG.46286.1	0	5	7	0	37	36	30	26	0.0411258	2.57693	up
MSTRG.2262.19	1260	696	608	2460	571	211	591	367	0.0277348	-1.55388	down
MSTRG.151588.2	90	44	77	99	218	212	164	125	0.00566046	1.02183	up
MSTRG.141717.34	453	125	104	190	35	9	12	14	7.31e-07	-3.58632	down
MSTRG.51527.1	61	27	18	34	12	3	14	10	0.0192485	-1.89561	down
MSTRG.178834.1	53	23	12	105	16	5	9	6	0.00974881	-2.31324	down
MSTRG.111231.2	3	1	3	1	30	2	22	45	0.0167871	2.87225	up
MSTRG.50826.1	618	15	10	720	6	0	0	0	0.00652741	-4.19549	down
MSTRG.192363.2	23	12	25	27	0	0	4	1	4.17e-05	-3.7468	down
MSTRG.192363.1	356	189	227	293	28	25	42	26	4.55e-19	-3.24253	down
MSTRG.98676.3	221	3	5	516	4	0	3	0	0.00634239	-4.1063	down
MSTRG.46278.2	0	0	4	0	22	68	41	15	0.00308443	3.78742	up
MSTRG.59294.6	80	53	42	220	28	5	22	16	0.00374656	-2.37801	down
MSTRG.59294.9	22	20	9	43	0	0	4	0	0.00211682	-3.69758	down
MSTRG.89293.62	27	37	26	30	116	337	419	237	4.6e-06	2.87304	up
MSTRG.59304.1	1222	461	486	2398	222	52	179	65	0.000115957	-2.99938	down
MSTRG.199050.1	39045	18608	39336	47349	91646	169916	147880	101974	0.000478757	1.64596	up
MSTRG.70306.33	232	185	229	309	589	1007	658	503	0.000402517	1.33993	up
MSTRG.70306.31	418	360	426	510	1203	1893	1167	918	9.49e-05	1.38836	up
MSTRG.50699.1	26	9	17	40	8	7	3	3	0.00370648	-2.13905	down
MSTRG.154608.2	29	9	7	33	0	3	0	0	0.00152153	-3.80021	down
MSTRG.163835.45	98	22	16	59	17	4	8	9	0.0104799	-2.31306	down
MSTRG.70890.13	104	55	58	301	57	10	29	12	0.0199935	-2.17471	down
MSTRG.70890.14	79	54	44	223	29	10	15	22	0.00100312	-2.34261	down
MSTRG.122692.148	757	137	205	709	207	58	113	92	0.0205622	-1.941	down
MSTRG.70828.45	2048	843	887	2662	4280	5884	3287	5654	0.0145095	1.42096	up
MSTRG.127167.108	165	177	800	235	0	0	0	0	2.51e-15	-8.29392	down
MSTRG.25871.1	124	29	40	152	14	8	37	14	0.0234761	-2.10645	down
MSTRG.34005.1	2	0	6	4	37	29	103	31	0.000408027	3.44458	up
MSTRG.85449.16	73	26	85	113	30	6	4	11	0.0026149	-2.53022	down
MSTRG.112038.1	64	24	10	98	20	14	6	9	0.0434711	-1.93559	down
MSTRG.165378.7	257	77	24	114	39	26	9	24	0.0220022	-2.23154	down
MSTRG.129942.9	33	8	20	111	11	3	13	5	0.044454	-2.1797	down
MSTRG.50557.2	82	31	124	134	33	22	33	38	0.0129909	-1.62162	down
MSTRG.124935.1	9	4	10	0	28	49	43	28	0.046094	2.16251	up
MSTRG.140227.1	0	0	0	0	21	226	69	112	1.75e-08	6.59315	up
MSTRG.1742.228	93	6	12	162	0	0	7	3	0.0238973	-3.34805	down
MSTRG.52100.1	23	17	35	29	0	3	3	0	4.86e-06	-3.84498	down
MSTRG.7635.1	69	54	66	103	180	214	205	140	0.000123788	1.16491	up
MSTRG.53314.4	98	104	76	279	9	9	2	15	5.62e-08	-3.8055	down
MSTRG.179757.91	319	182	248	473	238	134	124	143	0.00420248	-1.083	down
MSTRG.8962.1	16	10	24	15	42	79	82	37	0.0172462	1.62512	up
MSTRG.175002.11	562	431	545	377	1331	1718	1306	1317	0.000654888	1.32651	up
MSTRG.200916.2	27	323	21	23	0	0	0	0	8.77e-06	-5.81407	down
MSTRG.137761.2	12	5	9	10	32	80	24	47	0.00429788	2.06392	up
MSTRG.199996.1	341	113	131	626	32	59	93	87	0.0155948	-2.02523	down
MSTRG.198515.2	34	27	35	65	29	20	16	18	0.016217	-1.09956	down
MSTRG.148024.21	37	30	38	54	15	23	15	10	0.000896233	-1.47607	down
MSTRG.44529.11	1424	157	195	125	127	10	76	63	0.0436143	-2.53447	down
MSTRG.202205.10	2	3	4	1	4	100	7	107	0.0114873	3.32696	up
MSTRG.49330.3	81	69	82	167	1	0	16	20	0.0358669	-2.80163	down
MSTRG.98059.2	44	11	17	61	6	0	0	7	0.0321352	-2.80788	down
MSTRG.394.1	73	50	83	67	17	20	7	39	0.0192119	-1.78657	down
MSTRG.173790.4	6	13	8	6	25	36	28	21	0.0403102	1.43815	up
MSTRG.177293.5	19	82	51	94	14	3	5	7	0.000143241	-3.05222	down
MSTRG.43261.1	59	132	91	134	31	9	12	36	0.00152955	-2.30949	down
MSTRG.187581.1	42	17	31	69	9	4	0	0	0.00464656	-3.22634	down
MSTRG.66170.19	25	102	154	279	31	2	20	27	0.0199628	-2.57155	down
MSTRG.94330.3	19	16	11	182	6	3	4	0	0.00714928	-3.34877	down
MSTRG.12718.6	26	10	10	130	9	7	8	6	0.0414275	-2.24427	down
MSTRG.29032.2	20	7	17	59	5	6	10	4	0.0393575	-1.92188	down
MSTRG.80520.1	110	17	19	70	6	6	20	11	0.0349163	-2.16128	down
MSTRG.119231.17	16	5	34	16	1	2	6	5	0.0444594	-2.2014	down
MSTRG.183736.1	666	59	61	1529	91	45	38	13	0.00956833	-3.08047	down
MSTRG.393.9	3446	1666	1986	6690	534	69	380	340	1.48e-05	-3.23788	down
MSTRG.393.6	1001	664	30	1336	118	29	51	191	0.0359516	-2.5848	down
MSTRG.81876.2	162	95	36	144	6	0	0	17	0.0192485	-3.29559	down
MSTRG.81876.3	130	21	24	276	6	18	20	20	0.0265029	-2.43912	down
MSTRG.48453.1	10	5	8	0	30	236	93	38	0.00949848	3.17392	up
MSTRG.54977.1	18	28	37	27	113	111	84	61	0.00282579	1.47429	up
MSTRG.199255.7	39	15	5	13	6	1	1	2	0.0150775	-2.68778	down
MSTRG.44996.17	34	21	17	66	0	0	0	0	5.35e-08	-6.14999	down
MSTRG.93388.2	25	23	16	2	216	102	443	151	0.00164433	3.10094	up
MSTRG.93388.1	13	25	3	10	206	195	205	148	1.47e-06	3.3809	up
MSTRG.87011.1	22	19	7	20	45	51	35	46	0.048416	1.16041	up
MSTRG.131284.2	118	179	119	82	67	18	48	44	0.0205622	-1.68816	down
MSTRG.30469.1	55	19	23	134	7	6	0	11	0.0105532	-2.84844	down
MSTRG.22211.1	193	337	105	134	25	0	0	0	0.0485449	-3.27213	down
MSTRG.179757.128	89	36	81	147	48	32	17	8	0.0196567	-1.81503	down
MSTRG.51132.2	22	3	6	35	0	0	3	0	0.0201595	-3.29082	down
MSTRG.148631.1	56	14	6	82	2	0	0	6	0.0151818	-3.3141	down
MSTRG.119741.8	12	16	5	12	0	0	0	0	0.000110422	-4.94276	down
MSTRG.41516.12	10	4	4	7	36	15	44	13	0.0334156	1.79696	up
MSTRG.9395.1	12	8	8	36	2	0	0	2	0.00122315	-3.46718	down
MSTRG.88949.6	0	0	0	0	108	89	8	159	2.24e-07	6.2539	up
MSTRG.112490.287	80	27	48	74	156	209	95	135	0.0366558	1.18863	up
MSTRG.67209.2	24	38	31	49	20	4	6	19	0.0468052	-1.63566	down
MSTRG.69347.1	89	10	40	66	7	0	0	8	0.0234569	-3.07512	down
MSTRG.179301.1	185	89	140	154	466	822	282	392	0.00519137	1.55589	up
MSTRG.204447.2	35	17	36	48	76	117	69	72	0.0252082	1.11992	up
MSTRG.119741.22	176	77	171	299	10	9	10	38	1.81e-05	-3.23818	down
MSTRG.119741.24	97	27	58	136	2	11	11	14	0.000463772	-2.86215	down
MSTRG.49040.1	13	4	2	15	53	111	37	28	0.00757347	2.40588	up
MSTRG.155771.1	4	9	10	1	42	62	27	28	0.0194795	2.20686	up
MSTRG.191372.2	107	31	8	286	7	0	0	9	0.0221389	-3.3929	down
MSTRG.166569.1	45	51	71	127	13	16	14	28	0.000378852	-2.07805	down
MSTRG.103196.15	20	17	19	19	4	0	1	1	4.88e-06	-3.53989	down
MSTRG.103196.13	15	62	117	41	1	0	0	2	1.25e-06	-5.20886	down
MSTRG.129047.1	33	21	15	92	3	0	0	0	1.27e-05	-4.73482	down
MSTRG.47707.2	1153	673	769	1018	577	178	449	510	0.0391611	-1.22261	down
MSTRG.186238.2	18	30	14	16	43	128	50	73	0.0492861	1.59232	up
MSTRG.116493.1	79	96	99	102	1	0	1	1	1.22e-17	-6.40607	down
MSTRG.71677.1	72	48	78	135	262	295	342	262	4.31e-06	1.64728	up
MSTRG.60624.38	28	45	24	5	0	0	3	0	0.0030488	-3.9343	down
MSTRG.83844.1	44	4	8	175	6	0	5	0	0.0449408	-3.1014	down
MSTRG.173713.1	26	38	29	15	80	119	82	85	0.0257474	1.44819	up
MSTRG.48452.1	35	17	40	53	90	138	119	143	0.00123929	1.58858	up
MSTRG.109539.2	7	0	6	8	99	7	90	45	0.0164271	2.85118	up
MSTRG.114438.1	77	51	38	113	211	386	133	167	0.0202526	1.48621	up
MSTRG.7779.1	137	85	128	137	284	499	211	282	0.0172918	1.1826	up
MSTRG.113724.2	4	1	3	14	24	38	21	16	0.0349918	1.92854	up
MSTRG.54147.26	173	113	75	338	44	15	48	41	0.0011888	-2.21315	down
MSTRG.38029.2	2	10	14	7	37	142	92	13	0.0286164	2.48728	up
MSTRG.155866.2	2	0	3	0	25	34	1	44	0.0351437	3.07288	up
MSTRG.203351.2	69	10	7	166	3	7	3	5	0.00519137	-3.18852	down
MSTRG.100044.35	351	272	317	500	1199	1433	1367	1198	1.27e-15	1.68627	up
MSTRG.43122.1	659	488	741	882	2459	1493	4541	3112	0.000558722	1.85689	up
MSTRG.84108.42	272	56	49	689	9	3	4	0	2.46e-06	-5.02424	down
MSTRG.84108.41	178	36	30	351	3	6	0	0	7.07e-05	-4.7276	down
MSTRG.183725.48	109	12	18	266	11	7	12	4	0.00500711	-3.07612	down
MSTRG.107028.6	83	202	126	153	11	12	46	65	0.0457809	-2.02384	down
MSTRG.203829.3	21	38	54	44	7	9	4	8	3.4e-05	-2.56751	down
MSTRG.203829.2	48	24	24	39	83	92	88	65	0.00895573	1.08929	up
MSTRG.29658.23	19	22	25	26	64	81	53	57	0.00145964	1.25519	up
MSTRG.29658.20	35	30	60	20	102	131	192	90	0.0433218	1.5185	up
MSTRG.104936.2	102	48	67	259	12	14	34	6	0.00164433	-2.65862	down
MSTRG.120730.1	22	9	28	57	4	0	2	7	0.00554055	-2.84674	down
MSTRG.169950.40	940	178	267	533	1535	2693	1509	1343	0.0336655	1.65171	up
MSTRG.77939.11	84	57	147	198	0	0	0	0	5.7e-14	-7.64054	down
MSTRG.94084.1	23	8	27	45	6	2	13	5	0.0429345	-1.91267	down
MSTRG.49584.3	1063	1	986	7	27	8	17	13	0.0190224	-3.56215	down
MSTRG.38151.20	934	912	1014	762	2898	3032	2360	2202	0.000122071	1.28385	up
MSTRG.154359.1	79	20	30	135	10	5	3	4	1.52e-05	-3.38735	down
MSTRG.85084.1	95	23	34	291	11	9	22	11	0.00491349	-2.72667	down
MSTRG.197746.2	7	11	20	15	39	66	33	90	0.0172492	1.82304	up
MSTRG.98788.1	76	75	36	53	474	171	155	402	0.00370416	1.97328	up
MSTRG.79451.20	11	9	7	8	38	45	60	52	1.16e-05	2.2251	up
MSTRG.165143.1	20	11	11	33	5	8	9	3	0.0340361	-1.61544	down
MSTRG.34216.12	346	257	268	465	914	1383	698	814	0.000271265	1.32987	up
MSTRG.55480.9	66	22	276	153	0	0	9	6	0.00483704	-3.83637	down
MSTRG.154232.2	91	47	40	62	297	595	435	274	8.2e-07	2.48345	up
MSTRG.154232.3	222	79	97	95	658	1165	926	549	1.81e-05	2.45313	up
MSTRG.184844.1	65	76	102	79	54	33	47	29	0.0105532	-1.18693	down

## Sheet: Table S2-7
Table S2-7 Differentially expressed lncRNAs between CP and PP
#ID	CP1_Count	CP2_Count	CP3_Count	CP4_Count	PP1_Count	PP2_Count	PP3_Count	PP4_Count	FDR	log2FC	regulated
MSTRG.37190.1	2	0	1	0	17	24	11	13	8.83991e-05	3.78271	up
MSTRG.32097.1	182	10	31	249	5	4	13	8	0.00212394	-3.23716	down
MSTRG.187302.1	25	19	32	80	11	11	11	10	0.0256012	-1.61691	down
MSTRG.32060.1	31	4	21	68	3	4	2	4	0.00932097	-2.66811	down
MSTRG.117427.4	251	6	6	493	3	4	0	0	0.00401874	-4.03731	down
MSTRG.127167.95	564	169	257	982	114	164	119	153	0.0210645	-1.596	down
MSTRG.112193.1	47	8	16	151	6	6	8	8	0.0300091	-2.39857	down
MSTRG.53790.45	10	12	9	12	31	23	32	22	0.0175726	1.34842	up
MSTRG.96224.7	11	5	3	0	28	27	23	26	0.0432063	2.16823	up
MSTRG.2157.47	0	0	0	0	96	251	109	167	1.60953e-16	7.67025	up
MSTRG.10462.6	52	48	26	346	0	0	8	0	0.0046122	-3.88456	down
MSTRG.141388.1	15	22	30	44	2	0	4	3	2.99237e-05	-3.21396	down
MSTRG.96058.1	6	33	18	5	180	99	293	247	4.6371e-05	3.29761	up
MSTRG.21343.19	76	48	56	90	40	24	29	24	0.0318954	-1.07942	down
MSTRG.40937.2	131	2	10	316	0	2	4	10	0.028847	-3.23001	down
MSTRG.103902.1	26	20	16	31	6	6	12	4	0.0192869	-1.58651	down
MSTRG.4913.1	2	4	3	0	15	22	57	5	0.0203068	2.79678	up
MSTRG.13215.15	23	97	224	18	8	1	2	5	0.00118812	-3.62916	down
MSTRG.29675.62	0	0	0	0	150	86	60	81	3.05152e-13	7.07302	up
MSTRG.97585.2	73	75	144	116	0	0	0	0	2.94212e-14	-7.18401	down
MSTRG.163991.4	16	62	56	39	4	6	8	10	0.00183865	-2.41941	down
MSTRG.31395.6	8	11	14	17	45	22	39	41	0.00633803	1.57858	up
MSTRG.53490.1	144	155	79	202	10	29	31	16	9.80009e-07	-2.58394	down
MSTRG.81825.1	208	2	4	327	7	6	3	0	0.0337563	-3.22084	down
MSTRG.53632.38	2	0	0	0	35	35	33	32	1.73583e-09	5.14199	up
MSTRG.30028.2	95	76	80	207	43	41	48	63	0.0404008	-1.08133	down
MSTRG.120367.22	31	70	19	51	7	12	17	10	0.0309874	-1.75412	down
MSTRG.120367.26	12	25	13	20	0	2	0	0	6.27345e-05	-4.07465	down
MSTRG.31625.1	49	12	15	48	0	0	7	0	0.0309874	-3.05121	down
MSTRG.198835.1	111	265	147	99	57	57	52	46	0.0338129	-1.4797	down
MSTRG.41960.2	18	13	44	16	0	0	8	1	0.0481374	-2.67517	down
MSTRG.9656.5	4	10	5	2	20	27	29	36	0.00238093	2.2474	up
MSTRG.128144.1	86	13	30	163	0	8	14	3	0.0252879	-2.7901	down
MSTRG.25893.5	0	0	3	0	14	2	29	13	0.024576	3.12629	up
MSTRG.89293.50	16	23	27	10	57	37	52	68	0.0404008	1.44085	up
MSTRG.64865.3	119	65	56	57	0	0	0	0	1.19092e-11	-6.72335	down
MSTRG.9407.2	92	0	10	131	2	0	3	0	0.0499584	-3.17421	down
MSTRG.14976.31	1210	689	631	751	205	200	499	192	0.00465134	-1.51351	down
MSTRG.161022.1	91	84	94	76	268	195	292	230	5.32999e-07	1.53796	up
MSTRG.173740.1	61	68	103	48	241	122	217	147	0.0259938	1.36323	up
MSTRG.39363.5	7	5	3	0	22	20	143	136	0.00128262	3.54871	up
MSTRG.66147.3	25	9	10	20	3	2	5	6	0.0421193	-1.78229	down
MSTRG.55831.21	1778	1612	1491	2025	2426	4466	4674	3464	1.16214e-05	1.16143	up
MSTRG.29675.77	0	0	2	0	14	7	20	15	0.000169369	3.89754	up
MSTRG.30286.1	0	0	4	0	30	29	6	70	0.00458763	3.69913	up
MSTRG.7233.4	13	23	5	16	91	61	103	100	1.18471e-05	2.5421	up
MSTRG.200262.1	7	17	30	22	0	3	3	1	0.00233553	-2.95502	down
MSTRG.77699.8	42	17	101	41	0	0	0	0	4.04402e-08	-5.98201	down
MSTRG.199266.2	12	40	34	65	0	0	0	0	1.44437e-07	-5.76017	down
MSTRG.111090.1	10	4	10	12	16	49	32	36	0.00635976	1.86331	up
MSTRG.190054.1	119	43	71	80	3560	49	3388	3945	2.90595e-06	4.40228	up
MSTRG.9468.1	23	39	83	88	9	7	26	13	0.0222865	-1.87595	down
MSTRG.24102.1	105	4	8	301	0	0	7	5	0.0324847	-3.26261	down
MSTRG.128234.15	232	10	9	385	0	3	11	14	0.0294176	-3.14766	down
MSTRG.41811.79	0	6	9	5	64	154	3	205	0.00889272	3.39924	up
MSTRG.113648.2	27	20	11	65	4	8	12	5	0.0497896	-1.80053	down
MSTRG.44996.7	62	93	83	27	157	126	557	349	0.0225419	1.94273	up
MSTRG.4763.4	117	56	35	108	0	18	17	15	0.0427991	-2.26937	down
MSTRG.191850.1	31	15	9	26	0	0	5	5	0.031586	-2.52864	down
MSTRG.122396.16	165	88	112	417	57	63	49	41	0.0145943	-1.63626	down
MSTRG.177975.7	0	0	9	0	438	13	10	218	0.0306527	3.45245	up
MSTRG.5333.1	0	0	0	0	28	69	23	47	1.03034e-08	6.06798	up
MSTRG.77462.1	62	37	62	51	2	10	20	15	0.00594603	-2.02136	down
MSTRG.114302.25	0	0	0	1	20	4	6	19	0.00115293	4.01698	up
MSTRG.18987.1	12	19	12	18	4	0	2	1	0.00220073	-2.72979	down
MSTRG.20828.14	73	19	35	110	8	15	20	14	0.0240798	-1.80389	down
MSTRG.137540.1	282	10	10	534	15	6	8	8	0.0076883	-3.32832	down
MSTRG.49365.1	178	211	49	228	21	54	5	24	0.0219133	-2.29869	down
MSTRG.68352.1	10	9	7	56	3	0	0	0	0.0150639	-3.28673	down
MSTRG.112581.43	1	19	2	7	204	88	87	105	0.00028119	3.51141	up
MSTRG.53468.1	13	16	12	35	0	1	4	0	0.000910589	-3.28679	down
MSTRG.62053.1	18	10	15	23	5	4	3	3	0.00768593	-1.9192	down
MSTRG.95057.4	0	0	0	0	42	113	77	16	7.57414e-09	6.22743	up
MSTRG.54511.12	194	166	218	164	878	359	284	396	0.0404008	1.40092	up
MSTRG.91597.79	101	98	54	121	29	43	37	45	0.0142933	-1.18466	down
MSTRG.9379.1	0	3	6	1	20	8	13	52	0.0321155	2.6539	up
MSTRG.174787.1	9	6	8	8	12	20	26	27	0.0268572	1.44218	up
MSTRG.16723.20	320	236	497	828	135	212	217	149	0.0150639	-1.24009	down
MSTRG.16723.28	203	140	224	387	90	68	91	66	0.000134639	-1.44932	down
MSTRG.139740.2	68	19	56	114	4	8	18	10	0.00181203	-2.3887	down
MSTRG.109513.1	4	0	0	0	9	6	29	20	0.0190679	3.0764	up
MSTRG.46531.19	0	0	0	0	24	31	4	68	1.15165e-05	5.25287	up
MSTRG.111127.5	0	0	7	0	72	54	12	16	0.0400266	3.11377	up
MSTRG.34408.2	0	0	3	0	11	9	93	27	0.00198557	3.93235	up
MSTRG.120367.71	40	237	57	15	6	20	2	12	0.0427991	-2.6048	down
MSTRG.137216.7	19	16	8	12	82	72	137	174	2.37531e-08	2.96154	up
MSTRG.121308.26	0	0	0	0	62	8	95	61	6.77936e-08	5.99411	up
MSTRG.61690.22	12	22	14	14	215	24	45	71	0.0236637	2.31668	up
MSTRG.165358.19	2978	2636	2813	2780	5484	5110	4917	6318	9.24817e-06	1.01204	up
MSTRG.154798.2	0	10	11	0	59	30	53	163	0.0481374	2.84573	up
MSTRG.178273.6	0	5	4	0	27	453	26	603	0.000156558	4.69911	up
MSTRG.17538.1	10	4	2	7	32	6	25	123	0.0300297	2.58526	up
MSTRG.158716.1	217	169	155	543	17	15	72	25	5.63845e-05	-2.77618	down
MSTRG.200790.7	11	38	79	38	152	168	90	213	0.033401	1.82608	up
MSTRG.27049.2	11	15	5	18	0	0	3	0	0.00528575	-3.2218	down
MSTRG.173687.17	23	51	46	49	101	99	81	115	0.0142933	1.25809	up
MSTRG.90440.63	1570	1002	940	860	1743	2500	1733	2927	0.0353534	1.04035	up
MSTRG.9361.23	78	44	73	80	34	19	19	18	0.00558627	-1.46381	down
MSTRG.206055.1	1469	456	591	1963	193	141	246	139	6.39386e-06	-2.40074	down
MSTRG.82303.1	15	10	5	77	0	0	2	0	0.00198607	-3.93461	down
MSTRG.34614.19	4	1	1	9	52	47	212	60	1.01851e-06	4.14871	up
MSTRG.122776.1	21	17	8	34	2	5	4	7	0.0268574	-1.90067	down
MSTRG.15939.1	583	434	433	1769	92	262	315	266	0.0311454	-1.56181	down
MSTRG.169900.1	22	259	283	43	2	1	2	12	0.000166294	-4.14804	down
MSTRG.59383.1	0	2	7	0	27	80	74	75	8.11795e-05	3.98781	up
MSTRG.23318.1	5	0	8	4	16	17	22	53	0.0191725	2.41105	up
MSTRG.57713.100	2	1	7	3	3	3	105	139	0.0231229	3.16239	up
MSTRG.59250.1	28	25	45	80	4	6	6	16	0.00296591	-2.20168	down
MSTRG.98287.1	52	15	12	106	7	8	4	11	0.0364502	-2.16151	down
MSTRG.186414.1	0	0	0	0	16	26	74	83	2.37531e-08	6.04614	up
MSTRG.69689.1	112	35	49	58	20	21	25	18	0.0284804	-1.46652	down
MSTRG.99620.1	3	5	7	3	36	23	27	10	0.00768593	2.26692	up
MSTRG.179375.71	175	77	134	160	33	71	72	44	0.023358	-1.20799	down
MSTRG.50391.1	123	24	20	290	25	8	17	11	0.0424307	-2.3091	down
MSTRG.145325.34	60	51	61	110	32	27	20	32	0.0123348	-1.20062	down
MSTRG.137460.14	0	0	0	4	3	22	6	72	0.0297286	3.27349	up
MSTRG.4974.1	0	2	4	0	32	13	33	31	0.000121315	3.60368	up
MSTRG.84108.38	1920	214	178	3625	51	247	76	42	0.00616073	-3.03566	down
MSTRG.45840.12	14	41	48	22	147	68	176	198	0.00341317	2.10319	up
MSTRG.42184.1	2	2	0	1	4	11	5	11	0.0432063	2.30457	up
MSTRG.33652.19	0	3	2	0	10	4	25	12	0.0281739	2.70124	up
MSTRG.152302.2	134	96	184	299	60	28	32	49	0.000645797	-1.85865	down
MSTRG.165.1	38	6	18	140	7	4	4	3	0.0152084	-2.73735	down
MSTRG.165281.1	10	22	14	29	2	6	7	4	0.0311368	-1.78341	down
MSTRG.111079.79	68	76	76	114	139	311	199	337	0.000249004	1.59588	up
MSTRG.33720.43	10	35	19	21	4	2	0	7	0.0404781	-2.30811	down
MSTRG.49308.1	79	3	4	68	0	3	0	3	0.0324847	-3.15528	down
MSTRG.17792.28	2	16	11	8	42	25	99	80	0.0056524	2.45446	up
MSTRG.62019.1	985	13	34	2160	16	14	37	22	0.00160266	-3.82172	down
MSTRG.26463.1	77	4	7	131	2	0	4	0	0.0109513	-3.52638	down
MSTRG.112782.1	10	42	33	12	171	98	90	225	0.00431999	2.37247	up
MSTRG.77302.10	2	17	40	9	42	248	56	339	0.0195539	2.78324	up
MSTRG.14867.2	0	0	0	0	15	13	49	37	5.32999e-07	5.56489	up
MSTRG.110021.72	12	11	9	14	2	2	4	3	0.023185	-1.86237	down
MSTRG.105982.1	41	8	9	216	2	0	2	5	0.00579874	-3.52859	down
MSTRG.88833.13	0	0	0	0	4	11	11	13	0.000252311	4.53612	up
MSTRG.139410.1	209	80	71	396	37	19	59	54	0.0233546	-1.87617	down
MSTRG.14017.163	0	1	3	4	4	11	57	71	0.00613041	3.33401	up
MSTRG.143372.1	34	131	117	70	17	27	25	7	0.0205136	-2.02228	down
MSTRG.109710.1	201	9	31	231	0	13	8	10	0.0246195	-2.96735	down
MSTRG.14952.1	71	37	68	60	96	115	130	146	0.0034934	1.0887	up
MSTRG.71535.1	1357	84	151	1828	47	55	152	82	0.00840817	-2.77108	down
MSTRG.56840.1	0	1	3	0	9	7	9	17	0.00713962	2.89548	up
MSTRG.54047.1	15	9	21	35	68	24	104	68	0.0258873	1.71885	up
MSTRG.21548.1	90	7	24	101	1	10	1	10	0.0436945	-2.59222	down
MSTRG.56801.1	1	5	3	2	23	23	22	38	1.35065e-05	3.05614	up
MSTRG.98408.8	10	2	6	4	49	28	45	88	1.88378e-05	3.05498	up
MSTRG.102490.2	10	5	4	0	122	16	84	80	0.0017686	3.34382	up
MSTRG.102769.1	495	92	279	325	99	106	68	44	0.0311721	-1.68393	down
MSTRG.18299.1	145	8	4	707	8	0	8	5	0.0186141	-3.44936	down
MSTRG.62912.5	0	0	0	0	29	7	51	11	1.24739e-05	5.17047	up
MSTRG.157661.25	43	8	6	145	0	2	3	0	0.0040419	-3.73126	down
MSTRG.30105.1	129	57	32	58	18	11	20	27	0.0324847	-1.70668	down
MSTRG.87824.2	28	15	23	22	53	33	83	74	0.00774251	1.46302	up
MSTRG.202736.1	127	143	212	159	405	367	524	325	3.00471e-05	1.369	up
MSTRG.175505.1	8	4	7	6	14	18	16	33	0.0253001	1.6587	up
MSTRG.32224.5	0	14	3	3	74	17	62	34	0.0391938	2.61605	up
MSTRG.172118.1	55	13	20	58	1	9	1	5	0.0105627	-2.65733	down
MSTRG.1829.3	13	9	12	17	0	0	4	2	0.00365915	-2.69262	down
MSTRG.63383.1	13	8	6	27	5	1	1	1	0.0429208	-2.24516	down
MSTRG.56917.1	3	5	13	22	40	30	74	66	0.00402224	2.22987	up
MSTRG.13729.2	1035	30	36	1093	10	14	10	12	2.9203e-05	-4.37023	down
MSTRG.14429.3	65	2	24	39	0	5	0	0	0.0498472	-3.04314	down
MSTRG.59177.1	27	50	79	108	19	14	19	12	0.00437258	-1.83747	down
MSTRG.86463.1	15	26	82	74	7	4	15	9	0.0152745	-2.19337	down
MSTRG.64809.37	13	10	7	10	4	2	0	0	0.0475506	-2.27057	down
MSTRG.196904.1	1	2	0	0	9	6	10	16	0.00262585	3.16942	up
MSTRG.74211.76	353	206	192	302	535	500	530	931	0.00186089	1.28662	up
MSTRG.107407.2	135	100	104	222	52	58	87	46	0.013118	-1.09036	down
MSTRG.22044.1	34	28	17	40	72	48	228	95	0.01408	1.81338	up
MSTRG.40687.15	0	1	3	0	12	7	9	6	0.0191584	2.65317	up
MSTRG.27391.6	456	272	458	161	2953	364	4816	3143	0.000885758	2.77358	up
MSTRG.22847.2	44	60	31	86	421	130	221	516	9.66603e-05	2.49415	up
MSTRG.153148.36	89	57	120	58	5	1	0	0	1.02225e-07	-4.77862	down
MSTRG.61241.1	95	13	4	207	4	0	8	0	0.0406375	-3.11177	down
MSTRG.101596.1	0	1	2	2	28	16	23	27	1.07519e-06	3.84823	up
MSTRG.71520.75	95	131	120	80	224	270	406	276	0.000618332	1.4381	up
MSTRG.121141.2	12	27	35	97	0	0	2	0	4.88408e-06	-4.80709	down
MSTRG.9521.1	66	2	10	203	3	4	3	0	0.0169035	-3.31344	down
MSTRG.70739.2	132	28	41	136	18	15	23	33	0.0481374	-1.67996	down
MSTRG.112194.1	77	18	24	254	19	7	9	11	0.0287142	-2.39907	down
MSTRG.179785.6	0	0	0	0	45	5	56	13	1.35531e-05	5.2085	up
MSTRG.159971.81	200	12	40	634	4	18	14	6	0.00313802	-3.38853	down
MSTRG.1742.203	26	17	6	32	2	6	6	3	0.0351148	-1.97384	down
MSTRG.143945.1	21	53	1	15	1	4	1	1	0.0355233	-2.85919	down
MSTRG.95600.85	156	14	18	350	6	10	4	17	0.0105379	-3.00072	down
MSTRG.8872.1	88	19	16	144	6	0	2	4	0.00122942	-3.51866	down
MSTRG.5647.20	12	25	10	10	120	108	161	8	0.0271489	2.42935	up
MSTRG.151098.17	66	31	56	62	127	118	130	107	0.00061574	1.22848	up
MSTRG.31767.2	23	10	4	181	0	0	5	0	0.0353224	-3.28371	down
MSTRG.21342.6	23	0	14	18	330	2092	0	296	0.028636	3.43517	up
MSTRG.9819.42	0	0	0	0	26	51	50	30	2.03389e-09	6.15274	up
MSTRG.144703.23	20	22	27	59	6	5	7	8	0.00122465	-2.06963	down
MSTRG.74980.11	1	0	3	6	10	8	16	14	0.0259826	2.14344	up
MSTRG.87191.1	23	15	9	213	3	0	6	9	0.0486541	-2.77498	down
MSTRG.114302.19	35	44	36	117	16	13	24	10	0.0201863	-1.66096	down
MSTRG.90746.1	35	7	10	76	4	3	7	6	0.0431075	-2.19856	down
MSTRG.14234.1	49	83	67	55	169	99	186	183	0.0105421	1.31367	up
MSTRG.114068.1	3	2	7	6	11	16	10	23	0.0489094	1.69528	up
MSTRG.114104.4	23	60	52	161	0	0	9	5	0.00277092	-3.47881	down
MSTRG.114104.3	16	139	34	165	1	19	5	6	0.0159572	-2.84613	down
MSTRG.128547.4	36	20	17	18	6	0	0	2	0.0156061	-2.82739	down
MSTRG.793.4	0	1	2	5	6	3	54	19	0.0478745	2.69563	up
MSTRG.75994.1	17	12	6	61	0	4	4	0	0.0407954	-2.71783	down
MSTRG.170590.21	12	4	3	1	114	6	582	279	0.000141346	4.30491	up
MSTRG.56817.1	1	5	4	3	22	24	11	8	0.0282453	2.15314	up
MSTRG.126894.3	0	0	0	0	23	29	26	15	2.73899e-07	5.57175	up
MSTRG.98420.1	11	3	4	14	30	28	35	47	0.000937089	2.11939	up
MSTRG.112324.7	30	21	21	29	0	1	11	5	0.0349093	-2.26049	down
MSTRG.9437.3	83	31	27	163	8	20	21	17	0.0298831	-1.89717	down
MSTRG.119742.1	413	273	530	755	106	206	152	191	0.000315202	-1.45119	down
MSTRG.201279.1	49	20	47	55	1994	2691	56	2441	9.56733e-08	4.75651	up
MSTRG.86723.54	64	43	53	90	112	106	92	225	0.0468236	1.15667	up
MSTRG.165034.23	58	40	48	116	34	18	18	12	0.0481374	-1.44408	down
MSTRG.60546.53	0	2	0	3	29	116	31	30	5.37058e-06	4.48966	up
MSTRG.92270.1	56	22	31	196	8	8	7	0	0.00852268	-2.9399	down
MSTRG.80055.3	0	0	0	0	16	13	60	12	5.89355e-06	5.26582	up
MSTRG.61690.35	560	432	650	947	1225	1117	1548	1436	2.31658e-07	1.12697	up
MSTRG.82663.1	189	28	20	655	8	15	14	9	0.00198607	-3.35929	down
MSTRG.104839.2	2	5	0	0	84	66	103	118	2.06161e-11	5.07077	up
MSTRG.200798.1	15	25	61	76	161	102	114	165	0.0231229	1.65654	up
MSTRG.111086.1	8	2	6	10	13	25	35	25	0.00735981	1.88078	up
MSTRG.66389.1	64	11	13	68	4	5	10	0	0.0481374	-2.4427	down
MSTRG.126476.1	20	18	28	38	6	10	8	14	0.0424649	-1.31108	down
MSTRG.2945.16	0	2	1	10	33	25	38	108	0.00104116	3.46905	up
MSTRG.110210.3	2	1	7	10	24	115	8	21	0.0314684	2.68087	up
MSTRG.118505.19	158	9	4	176	5	2	11	2	0.0203957	-3.07828	down
MSTRG.186781.3	26	16	7	134	5	3	6	2	0.0156325	-2.76472	down
MSTRG.35254.1	72	53	40	154	23	21	34	27	0.0245708	-1.42022	down
MSTRG.73441.1	0	4	2	0	6	12	11	13	0.0324847	2.39935	up
MSTRG.65580.1	0	0	3	0	10	7	5	16	0.0181211	2.95545	up
MSTRG.171844.2	0	11	9	0	139	97	100	126	0.00233553	3.56492	up
MSTRG.171844.1	0	6	12	0	178	66	211	337	0.000188105	4.22116	up
MSTRG.203548.3	49	54	60	31	98	139	83	179	0.0353392	1.33521	up
MSTRG.205703.2	61	73	120	119	198	129	192	219	0.0216615	1.04423	up
MSTRG.1859.1	37	55	68	54	143	137	170	116	0.000141506	1.42894	up
MSTRG.112634.1	4	7	2	10	18	16	37	25	0.00705325	1.99263	up
MSTRG.39812.1	119	33	37	201	12	8	9	16	0.000534057	-2.70256	down
MSTRG.87498.5	2	4	5	0	21	8	17	35	0.021352	2.49046	up
MSTRG.58994.16	482	68	106	771	2	0	5	2	3.02752e-11	-5.95775	down
MSTRG.181364.19	130	3	4	271	5	5	5	11	0.0432063	-2.84921	down
MSTRG.65288.1	7	6	12	13	76	18	67	45	0.00118812	2.36341	up
MSTRG.94337.1	564	76	60	1522	14	67	78	63	0.0241618	-2.63813	down
MSTRG.170261.1	11	16	28	3	114	86	70	258	0.00156185	2.84157	up
MSTRG.59552.3	0	10	0	0	138	187	256	26	0.00774317	3.78149	up
MSTRG.1145.1	21	8	8	49	4	4	4	2	0.0311721	-2.17773	down
MSTRG.2785.52	0	1	1	0	6	4	19	16	0.00239234	3.50166	up
MSTRG.156436.1	299	691	609	524	186	233	306	214	0.0258128	-1.12695	down
MSTRG.104438.5	35	25	7	10	74	127	105	449	0.00185757	2.89875	up
MSTRG.147318.24	211	129	58	373	13	0	0	26	0.0377503	-3.02175	down
MSTRG.32220.1	317	5	3	683	0	5	8	0	0.0224558	-3.55004	down
MSTRG.55234.1	72	5	5	165	0	6	2	0	0.0331166	-3.20119	down
MSTRG.80386.1	212	13	6	3652	2	0	11	4	0.00148059	-4.4061	down
MSTRG.53538.1	104	26	53	188	25	13	17	33	0.0461582	-1.76093	down
MSTRG.104959.25	171	191	183	156	372	269	452	692	0.00380624	1.34017	up
MSTRG.7090.1	76	93	68	375	117	663	833	731	0.0475506	1.89477	up
MSTRG.111776.1	0	0	4	0	19	9	12	6	0.0326862	2.81484	up
MSTRG.108266.6	0	0	0	0	61	17	43	88	6.52332e-09	6.18339	up
MSTRG.55741.7	0	1	2	0	15	9	23	31	5.49635e-05	3.92327	up
MSTRG.117761.5	0	12	4013	262	3	0	5	8	0.023125	-3.62865	down
MSTRG.95693.4	8	28	36	8	471	112	618	571	2.91154e-07	3.99533	up
MSTRG.95693.5	5	6	0	0	5	25	161	141	0.0195539	3.35643	up
MSTRG.57694.23	85	23	34	199	6	6	32	4	0.039379	-2.33623	down
MSTRG.191886.3	91	23	49	150	23	18	20	12	0.024141	-1.80622	down
MSTRG.154349.24	248	76	75	526	46	41	23	21	0.00558627	-2.37219	down
MSTRG.97708.1	8	11	7	22	0	0	5	2	0.0489094	-2.32059	down
MSTRG.186424.9	0	0	5	0	16	9	22	39	0.0170029	3.1484	up
MSTRG.79213.6	51	7	321	14	0	3	0	0	0.00262585	-4.18163	down
MSTRG.146363.25	18	33	53	43	4	2	3	18	0.0424307	-2.12477	down
MSTRG.26510.4	212	251	209	115	700	407	588	545	0.00585955	1.47659	up
MSTRG.59177.220	111	72	87	488	38	30	29	51	0.0190679	-1.98168	down
MSTRG.38356.16	31	13	18	93	4	3	4	10	0.0118205	-2.41528	down
MSTRG.102258.25	9	11	24	8	540	159	436	10	0.000385375	3.74448	up
MSTRG.112324.46	51	39	30	42	9	6	7	9	1.26395e-05	-2.2364	down
MSTRG.62702.9	0	0	13	28	230	122	1055	128	0.00365443	3.84726	up
MSTRG.81374.11	0	0	3	0	21	5	132	8	0.0105421	3.68304	up
MSTRG.14561.1	21	51	36	29	2	2	0	0	1.65174e-06	-4.29379	down
MSTRG.198583.1	0	2	0	0	57	37	170	102	9.06201e-11	5.94781	up
MSTRG.117002.1	40	33	72	36	12	12	18	10	0.00657793	-1.68232	down
MSTRG.167808.1	0	12	9	0	76	133	74	188	0.00613041	3.42814	up
MSTRG.137980.3	7	0	6	14	30	12	76	69	0.0267173	2.50237	up
MSTRG.133702.14	52	24	51	51	3	15	10	15	0.00687627	-1.87465	down
MSTRG.81410.2	107	23	22	62	2	9	2	15	0.023358	-2.47379	down
MSTRG.53073.1	0	0	3	3	18	9	19	21	0.000534057	3.14884	up
MSTRG.4660.123	0	1	0	0	9	5	10	15	0.000710925	3.91291	up
MSTRG.203343.2	226	151	129	165	336	398	316	618	0.00239234	1.33595	up
MSTRG.102909.2	132	22	14	409	7	0	0	4	0.00508015	-3.78267	down
MSTRG.59294.27	25	21	13	72	4	0	4	5	0.0034934	-2.80221	down
MSTRG.198568.17	69	67	62	112	17	18	29	24	1.65174e-06	-1.70802	down
MSTRG.103753.9	0	0	0	0	28	19	10	316	9.35862e-06	5.4678	up
MSTRG.111115.1	141	8	21	404	0	0	10	3	0.01077	-3.61968	down
MSTRG.32994.1	30	6	6	108	0	4	4	3	0.0324847	-2.8181	down
MSTRG.23504.1	14	28	30	18	51	68	88	78	0.00174198	1.62791	up
MSTRG.107142.14	8	16	10	6	30	51	49	35	0.00198557	1.9547	up
MSTRG.5970.28	35	22	32	41	16	12	17	14	0.0489403	-1.03299	down
MSTRG.144431.11	36	43	26	21	57	98	75	95	0.0294175	1.33015	up
MSTRG.99913.2	0	0	5	0	42	21	56	47	0.000126739	4.07732	up
MSTRG.61244.2	312	4	4	572	0	6	8	0	0.0280989	-3.44191	down
MSTRG.41426.1	97	40	103	178	18	17	46	35	0.0148165	-1.66367	down
MSTRG.135082.1	53	8	15	119	0	8	4	7	0.0432063	-2.59299	down
MSTRG.29913.1	5	0	5	0	22	18	29	14	0.0181402	2.63465	up
MSTRG.92879.1	33	28	26	25	5	9	10	6	0.00203103	-1.78546	down
MSTRG.13042.1	208	342	285	477	73	64	122	57	1.68923e-06	-1.93824	down
MSTRG.50702.9	100	62	72	107	40	16	38	26	0.00813436	-1.37998	down
MSTRG.27171.1	0	10	92	4	1670	350	55	2074	0.0105346	3.64009	up
MSTRG.127777.23	0	0	0	0	19	5	19	21	2.35899e-05	4.9792	up
MSTRG.202350.6	468	8	85	4	0	1	3	2	0.000954462	-4.35407	down
MSTRG.50702.28	54	8	10	70	1	3	6	3	0.0076883	-2.84514	down
MSTRG.13011.51	898	937	908	2224	321	254	442	240	1.80094e-06	-1.82621	down
MSTRG.135357.1	997	1999	1626	1207	126	130	256	155	9.06943e-14	-3.04453	down
MSTRG.149339.60	0	0	0	0	136	34	274	230	1.55072e-13	7.33513	up
MSTRG.82616.2	127	2	5	403	0	0	4	2	0.00801446	-3.85219	down
MSTRG.1742.216	65	9	19	151	7	9	15	4	0.0468988	-2.26276	down
MSTRG.41676.1	2	2	0	8	13	8	18	27	0.033401	2.27505	up
MSTRG.76621.1	0	10	9	4	29	17	43	56	0.0380655	2.29988	up
MSTRG.158809.4	0	0	0	0	6	34	8	32	4.10784e-05	4.97327	up
MSTRG.137785.29	19	15	24	18	70	44	86	107	2.9203e-05	1.99663	up
MSTRG.78426.1	55	40	45	43	77	105	171	116	0.000669813	1.3613	up
MSTRG.104959.57	83	85	86	93	261	207	251	451	1.87932e-06	1.77081	up
MSTRG.120487.1	33	15	7	27	3	0	2	0	0.00205531	-3.28018	down
MSTRG.109951.1	8	12	12	12	89	23	36	47	0.00632403	2.09035	up
MSTRG.162727.1	208	4	4	540	0	4	7	13	0.0349785	-3.20737	down
MSTRG.63329.207	228	132	255	510	39	62	37	58	1.28731e-06	-2.29653	down
MSTRG.63329.204	39	23	76	107	22	5	6	12	0.0257219	-2.06272	down
MSTRG.58988.1	492	7	29	988	5	6	4	11	0.000170935	-4.32419	down
MSTRG.32023.37	117	62	64	93	28	19	19	26	0.000174102	-1.73681	down
MSTRG.184345.9	18	19	57	58	0	7	7	2	0.00569728	-2.76744	down
MSTRG.74577.1	474	265	320	614	175	147	265	158	0.00718666	-1.0581	down
MSTRG.160181.79	54	54	40	109	8	18	34	12	0.0190679	-1.67091	down
MSTRG.152241.34	154	138	172	331	18	38	97	34	0.00356284	-1.92064	down
MSTRG.152241.32	58	55	35	77	11	9	33	18	0.021352	-1.54768	down
MSTRG.95396.2	0	9	7	6	20	28	32	20	0.0313987	2.01692	up
MSTRG.68289.4	50	24	20	70	12	5	6	15	0.0245826	-1.84051	down
MSTRG.174890.1	117	30	27	233	20	18	21	23	0.0424806	-1.93359	down
MSTRG.181364.16	255	90	997	574	22	93	27	89	0.00650318	-2.61655	down
MSTRG.29661.1	57	26	48	45	15	15	8	11	0.00419083	-1.68579	down
MSTRG.181582.11	163	88	243	91	0	0	3	0	3.05152e-13	-6.288	down
MSTRG.97270.10	0	4	11	0	84	52	44	132	0.00468923	3.43902	up
MSTRG.59294.4	778	463	537	2219	72	94	137	121	1.09747e-08	-2.95125	down
MSTRG.59389.2	84	33	14	138	8	0	7	0	0.0237467	-3.05587	down
MSTRG.49177.2	16	14	16	32	3	4	9	6	0.0225419	-1.64941	down
MSTRG.112937.42	159	54	21	39	1	16	0	3	0.0399875	-2.85236	down
MSTRG.54147.83	262	186	187	566	88	92	177	137	0.0469298	-1.13427	down
MSTRG.71040.4	0	6	6	10	59	17	135	245	0.000545442	3.67155	up
MSTRG.155358.1	0	0	1	0	27	32	30	15	2.03526e-07	5.1307	up
MSTRG.63371.1	152	71	126	254	32	43	29	9	0.00217689	-2.13255	down
MSTRG.138836.1	139	5	8	527	6	3	12	0	0.0246889	-3.29852	down
MSTRG.126140.8	205	171	143	177	46	38	46	62	5.77556e-08	-1.77686	down
MSTRG.103753.11	0	0	0	0	51	10	5	37	3.72473e-05	5.05416	up
MSTRG.103753.14	0	0	0	0	25	161	144	43	3.3705e-10	6.60422	up
MSTRG.10498.15	46	30	38	29	7	1	0	0	0.00426939	-3.27545	down
MSTRG.162256.11	15	13	25	20	16	262	24	170	0.0413551	2.37363	up
MSTRG.70434.1	270	779	752	159	87	172	151	88	0.0331851	-1.85912	down
MSTRG.24644.1	81	15	15	522	12	19	6	9	0.0298831	-2.79232	down
MSTRG.136618.1	0	14	1	6	178	113	12	144	0.00768593	3.41471	up
MSTRG.43639.1	17	11	12	15	0	4	0	2	0.00360085	-2.75454	down
MSTRG.172275.1	71	8	3	235	0	0	6	3	0.0270591	-3.31765	down
MSTRG.64978.9	1452	1095	1121	1169	2388	2396	2860	3425	2.28355e-07	1.22965	up
MSTRG.3587.1	626	318	600	426	17	46	50	93	3.62522e-08	-3.0711	down
MSTRG.154903.1	0	6	1	2	23	20	26	32	0.000213911	3.13371	up
MSTRG.15706.3	12	16	25	30	0	6	1	2	0.00353027	-2.74985	down
MSTRG.182182.15	4533	2387	930	5773	11160	9557	10128	9898	0.0199248	1.62365	up
MSTRG.182182.19	238	97	102	317	488	473	444	481	0.00541602	1.4141	up
MSTRG.94587.1	36	11	9	38	2	0	3	4	0.0041813	-2.85506	down
MSTRG.3524.1	12	15	25	25	0	6	5	6	0.0283156	-1.94799	down
MSTRG.113156.4	0	0	4	0	9	12	14	8	0.0136233	2.86577	up
MSTRG.45411.1	0	0	0	0	9	21	48	102	7.92061e-07	5.66161	up
MSTRG.107530.2	21	19	9	19	0	0	0	0	9.35862e-06	-5.07946	down
MSTRG.178468.59	0	0	0	0	23	25	13	19	1.22335e-06	5.38282	up
MSTRG.100044.77	10	8	5	12	20	30	34	25	0.00278252	1.64602	up
MSTRG.67230.170	36	29	32	109	7	6	4	18	0.00917102	-2.20436	down
MSTRG.47235.29	27	21	20	71	7	10	13	8	0.0264589	-1.64437	down
MSTRG.153072.24	0	4	22	0	901	269	839	22	0.00239022	4.12792	up
MSTRG.36387.1	39	27	168	328	8	11	34	8	0.0105805	-2.6615	down
MSTRG.94827.1	229	94	101	215	636	563	585	356	0.00010332	1.79886	up
MSTRG.179791.20	22	16	10	15	1	4	0	2	0.00290441	-2.75406	down
MSTRG.21437.1	173	2	5	317	4	0	7	0	0.0409224	-3.24589	down
MSTRG.162300.1	3	326	179	4	5	3	11	5	0.0201863	-3.28727	down
MSTRG.121792.1	668	2	6	6	3	4	4	7	0.0269927	-3.37245	down
MSTRG.179327.1	0	0	2	4	23	11	16	22	0.000381063	3.25644	up
MSTRG.200667.12	47	0	0	0	803	251	853	369	0.0481374	3.22698	up
MSTRG.8930.16	20	39	39	5	4	2	3	4	0.0130736	-2.61361	down
MSTRG.117285.19	0	3	2	2	4	6	50	34	0.0169537	2.97649	up
MSTRG.109555.1	53	4	9	95	4	0	5	2	0.0287142	-2.89183	down
MSTRG.36680.19	180	176	146	166	58	23	49	48	4.36576e-05	-1.80516	down
MSTRG.62400.2	76	52	48	112	31	21	37	31	0.0228333	-1.13715	down
MSTRG.63135.1	70	2	6	212	0	6	4	2	0.0347532	-3.10157	down
MSTRG.121146.1	62	6	3	89	1	3	5	4	0.031586	-2.7808	down
MSTRG.1742.200	40	6	12	79	3	7	7	1	0.0496047	-2.33923	down
MSTRG.28178.1	1	10	13	2	36	17	54	51	0.0424649	2.24521	up
MSTRG.102636.3	0	0	0	0	3	25	16	31	5.55625e-05	4.91353	up
MSTRG.110774.20	0	0	7	0	19	24	44	37	0.0198042	3.14449	up
MSTRG.156322.4	0	0	0	0	29	16	27	25	1.64737e-07	5.63279	up
MSTRG.150660.1	35	36	23	55	64	104	149	60	0.0203708	1.35583	up
MSTRG.76348.70	211	9	19	384	0	19	6	12	0.0496189	-2.8684	down
MSTRG.35652.6	13	17	46	60	159	93	120	316	0.00235253	2.2933	up
MSTRG.120027.1	129	27	29	419	12	9	39	7	0.0319004	-2.52729	down
MSTRG.111093.1	67	103	103	140	206	327	191	343	0.00118666	1.4175	up
MSTRG.138100.1	23	20	10	22	2	3	0	0	0.000410285	-3.30603	down
MSTRG.6888.1	148	2	5	404	0	2	8	0	0.0319954	-3.37179	down
MSTRG.84447.3	1	12	12	0	79	105	50	52	0.0201658	2.85694	up
MSTRG.84447.1	6	52	69	11	188	240	209	241	0.0190581	2.35568	up
MSTRG.22376.3	0	0	3	0	10	12	21	11	0.000629696	3.49637	up
MSTRG.184646.2	40	11	11	68	4	6	7	6	0.0248183	-2.12406	down
MSTRG.14110.1	407	331	331	665	90	213	232	240	0.0301449	-1.0589	down
MSTRG.96839.1	267	3	11	404	0	4	8	14	0.0325368	-3.17643	down
MSTRG.14067.1	0	2	4	0	80	2	27	29	0.021352	3.26614	up
MSTRG.189333.2	111	158	146	140	267	153	349	354	0.0432139	1.02386	up
MSTRG.24078.68	64	1	4	111	1	3	3	4	0.0411914	-2.89082	down
MSTRG.82212.1	64	2	3	239	0	3	3	3	0.021126	-3.35863	down
MSTRG.41516.2	3	0	6	0	55	26	24	5	0.0431075	2.82406	up
MSTRG.82532.62	187	2	4	351	7	6	3	6	0.0224673	-3.20978	down
MSTRG.74987.14	355	31	27	333	19	38	34	21	0.0494509	-2.24574	down
MSTRG.165713.3	0	0	0	0	17	19	20	38	3.9618e-07	5.53595	up
MSTRG.22157.19	11	8	6	22	0	2	0	0	0.00185757	-3.50232	down
MSTRG.166989.3	90	71	71	133	24	19	35	59	0.0301172	-1.29117	down
MSTRG.17579.2	0	0	0	0	16	24	9	35	3.77403e-06	5.27375	up
MSTRG.39634.1	15	38	7	21	0	0	0	0	2.34033e-05	-5.03129	down
MSTRG.37089.1	0	3	6	0	10	17	18	22	0.0394857	2.43757	up
MSTRG.54619.93	126	75	88	211	36	21	59	16	0.0105379	-1.72565	down
MSTRG.39561.1	15	40	33	81	6	9	10	17	0.0337563	-1.77061	down
MSTRG.111088.1	26	21	21	34	55	160	71	125	0.000286609	2.00859	up
MSTRG.7450.1	242	4	4	999	14	0	8	3	0.0287831	-3.3694	down
MSTRG.105941.18	1385	1	499	4	3	3	2	9	0.00203103	-4.2401	down
MSTRG.73161.1	40	60	10	131	12	13	4	8	0.0317374	-2.23761	down
MSTRG.57794.1	8	5	4	9	21	43	140	98	1.53875e-05	3.252	up
MSTRG.34932.1	410	151	116	562	69	68	136	78	0.026584	-1.61399	down
MSTRG.130938.2	0	0	0	0	11	4	42	17	8.11795e-05	4.85236	up
MSTRG.108038.134	243	35	55	562	32	38	31	32	0.0281739	-2.24735	down
MSTRG.203881.3	10	10	27	28	0	0	0	0	1.05558e-05	-5.0861	down
MSTRG.84108.61	39	9	4	117	0	0	2	0	0.00128262	-4.18601	down
MSTRG.51212.12	114	68	131	71	147	166	248	277	0.0380655	1.12082	up
MSTRG.29084.1	96	10	3	168	0	0	5	4	0.0231115	-3.3272	down
MSTRG.147071.1	23	3	74	34	3	4	2	3	0.0105379	-2.84985	down
MSTRG.174725.11	12	3	4	5	34	28	13	19	0.0382092	1.89635	up
MSTRG.42528.6	0	5	0	5	24	10	31	12	0.0407461	2.5138	up
MSTRG.9464.29	56	60	17	46	219	163	113	228	0.00278252	1.96582	up
MSTRG.104698.6	0	0	4	0	12	1	80	70	0.0372337	3.2673	up
MSTRG.63379.1	44	9	8	144	4	0	4	6	0.026584	-2.89036	down
MSTRG.92229.2	718	99	393	1326	4	107	103	86	0.0268574	-2.5198	down
MSTRG.174186.33	2	1	9	6	50	2	67	84	0.0190679	2.90708	up
MSTRG.16551.1	65	11	4	161	0	7	6	3	0.0409224	-2.85046	down
MSTRG.156378.1	219	20	67	560	31	17	28	18	0.0150323	-2.58304	down
MSTRG.192007.2	20	107	6	114	8	6	12	9	0.0436945	-2.35707	down
MSTRG.138289.2	0	6	8	4	12	17	63	67	0.021352	2.64522	up
MSTRG.158134.1	81	41	90	45	224	238	143	379	0.00132031	1.90504	up
MSTRG.18804.1	3	4	2	0	10	66	7	22	0.0235273	2.85317	up
MSTRG.161427.11	0	1	0	0	7	48	13	20	6.88071e-05	4.5555	up
MSTRG.148846.6	58	10	25	112	0	10	8	5	0.0359195	-2.52421	down
MSTRG.107629.1	0	1	1	2	13	30	58	37	3.9618e-07	4.41592	up
MSTRG.120343.6	1	0	2	0	23	12	9	23	0.000181623	3.76491	up
MSTRG.3124.37	0	2	0	0	18	6	7	13	0.00279378	3.49171	up
MSTRG.38368.127	52	9	4	86	2	4	5	3	0.0206333	-2.72807	down
MSTRG.149220.1	45	39	44	54	95	92	154	149	2.15084e-06	1.46359	up
MSTRG.107213.2	56	9	25	129	7	5	12	12	0.0369021	-2.15933	down
MSTRG.20843.1	118	39	53	178	5	12	26	4	0.00180907	-2.6685	down
MSTRG.152241.28	60	64	28	87	12	1	14	0	0.0439692	-2.53344	down
MSTRG.63329.184	71	65	91	208	29	32	25	18	0.00104116	-1.83829	down
MSTRG.98092.2	0	6	0	0	121	85	434	105	1.1509e-05	4.97899	up
MSTRG.26650.1	28	4	6	52	1	3	0	0	0.0152516	-3.21413	down
MSTRG.147850.2	23	10	10	40	0	3	2	6	0.0190581	-2.45114	down
MSTRG.63363.1	30	36	28	57	9	6	13	14	0.00186089	-1.70447	down
MSTRG.68955.1	99	261	12	617	13	10	24	8	0.00125219	-3.39138	down
MSTRG.143370.7	0	1	1	1	11	30	9	49	7.43015e-05	4.10739	up
MSTRG.140871.12	19	72	67	21	6	8	9	17	0.0436225	-1.9818	down
MSTRG.16740.1	94	59	93	199	46	30	39	35	0.0087357	-1.38579	down
MSTRG.94622.1	146	0	11	423	2	3	3	4	0.0100437	-3.64036	down
MSTRG.175243.1	97	6	16	163	4	0	4	4	0.00432615	-3.44052	down
MSTRG.186636.31	50	39	39	29	66	99	91	92	0.0137408	1.15477	up
MSTRG.60066.12	0	0	0	0	47	15	6	48	8.38485e-06	5.27901	up
MSTRG.75471.1	2	4	0	0	115	36	58	184	3.9618e-07	4.90889	up
MSTRG.74306.5	0	4	2	0	34	24	20	56	9.66603e-05	3.77691	up
MSTRG.74306.9	21	28	56	41	494	201	231	233	1.59427e-07	2.94418	up
MSTRG.93478.2	2	2	3	0	5	8	24	10	0.0345458	2.35117	up
MSTRG.32045.1	198	26	8	233	2	8	7	6	0.00155681	-3.46339	down
MSTRG.174725.1	293	717	448	30	80	33	50	37	0.0191725	-2.54264	down
MSTRG.15507.64	0	11	8	7	17	34	45	57	0.0313452	2.26093	up
MSTRG.50468.1	57	62	55	161	31	36	31	31	0.0427991	-1.20096	down
MSTRG.106238.89	2	0	0	9	21	13	96	38	0.0112281	3.21399	up
MSTRG.59252.1	27	9	21	77	8	4	4	8	0.0325062	-2.06309	down
MSTRG.111085.1	67	62	91	146	121	298	279	289	0.00175635	1.48057	up
MSTRG.57084.1	26	3	7	65	2	0	3	0	0.0233546	-3.1013	down
MSTRG.69170.11	200	99	103	387	68	46	82	47	0.024536	-1.48514	down
MSTRG.119735.1	0	0	2	3	25	5	16	26	0.00231318	3.30504	up
MSTRG.110505.14	0	0	0	0	8	8	83	63	8.23451e-06	5.34102	up
MSTRG.77053.2	25	29	40	51	11	14	18	17	0.0277345	-1.16355	down
MSTRG.76033.1	47	17	19	13	126	127	102	65	0.00432615	2.0487	up
MSTRG.125600.4	6	4	4	6	32	12	27	21	0.00233527	2.1426	up
MSTRG.197801.2	52	14	17	46	6	5	4	5	0.00233527	-2.37489	down
MSTRG.139304.1	109	8	13	298	13	3	10	14	0.0495469	-2.57463	down
MSTRG.60031.1	13	11	16	26	3	1	7	5	0.0242209	-1.82942	down
MSTRG.106441.4	0	1	5	0	88	9	3	37	0.0359345	3.14762	up
MSTRG.170882.1	5	7	6	7	66	68	39	4	0.0171919	2.54199	up
MSTRG.112518.5	85	12	19	151	2	1	10	5	0.00378635	-3.1526	down
MSTRG.177088.4	5	6	1	0	45	21	18	33	0.00801446	2.81898	up
MSTRG.77062.1	151	192	329	413	401	681	1200	694	0.00419083	1.4783	up
MSTRG.34992.1	639	22	20	2094	8	9	9	26	0.000420498	-4.17618	down
MSTRG.162462.1	1	0	0	3	6	8	12	11	0.0054058	2.84435	up
MSTRG.65383.4	0	0	0	0	13	22	54	24	3.89224e-07	5.59531	up
MSTRG.65383.3	0	2	0	1	70	69	33	63	7.58307e-11	5.41371	up
MSTRG.55102.6	451	6	5	8	3	3	4	12	0.0486541	-3.03285	down
MSTRG.156346.1	51	39	35	72	17	16	29	14	0.0165243	-1.25795	down
MSTRG.182309.1	53	27	8	24	4	4	6	4	0.0105421	-2.34905	down
MSTRG.135785.1	14	12	12	52	0	3	3	3	0.00432555	-2.78545	down
MSTRG.201279.6	4286	7	6	7	15	17	9	8	0.0148926	-3.709	down
MSTRG.14675.1	27	22	18	35	4	6	16	6	0.0357694	-1.53585	down
MSTRG.87917.2	4	2	2	0	6	8	16	14	0.0323752	2.18651	up
MSTRG.7506.1	10	31	45	46	6	6	8	5	0.00571807	-2.15623	down
MSTRG.158853.1	102	4	7	288	1	4	8	3	0.0103425	-3.36716	down
MSTRG.24476.4	40	19	7	17	6	3	4	4	0.0420917	-2.01279	down
MSTRG.111079.84	161	144	132	222	282	632	375	810	0.000261307	1.69686	up
MSTRG.111079.80	22	32	39	49	79	175	105	158	6.78736e-05	1.88428	up
MSTRG.138647.7	0	4	5	3	51	27	74	1	0.0412503	2.83954	up
MSTRG.128809.1	109	10	16	198	6	7	13	6	0.0147915	-2.72505	down
MSTRG.160181.104	75	51	71	97	17	31	25	16	9.66721e-05	-1.60171	down
MSTRG.59307.1	232	138	111	666	36	23	50	21	5.49635e-05	-2.76742	down
MSTRG.55741.4	0	1	2	4	19	13	33	15	0.000150354	3.21254	up
MSTRG.55741.5	0	0	2	0	13	16	24	22	3.61695e-06	4.33958	up
MSTRG.3043.1	16	15	4	14	0	3	0	3	0.0380655	-2.49357	down
MSTRG.174186.57	1	3	1	3	12	20	5	30	0.00766159	2.7311	up
MSTRG.56883.38	1	30	1	38	1879	4	707	1934	0.00148059	4.20097	up
MSTRG.165105.2	152	194	244	207	264	404	334	662	0.0367633	1.07897	up
MSTRG.2473.1	25	9	19	175	0	4	0	4	0.0112281	-3.38867	down
MSTRG.105431.23	25	28	2	36	3	3	0	0	0.0326862	-2.8992	down
MSTRG.128547.9	71	49	28	54	13	14	18	18	0.00564908	-1.57134	down
MSTRG.78771.3	0	7	5	4	2	8	241	63	0.0499584	2.96421	up
MSTRG.147321.1	166	122	182	538	74	83	111	48	0.0353534	-1.44629	down
MSTRG.24056.8	22	17	18	39	1	2	4	9	0.00438055	-2.30247	down
MSTRG.119846.1	279	2	9	177	0	4	0	5	0.020456	-3.50712	down
MSTRG.162311.1	0	2	3	0	6	4	13	17	0.0468236	2.47023	up
MSTRG.34278.2	64	14	9	229	3	0	6	4	0.00531164	-3.43241	down
MSTRG.51000.18	74	10	17	167	4	9	8	2	0.01077	-2.82995	down
MSTRG.154369.1	268	73	71	712	3	77	10	8	0.0438686	-2.64919	down
MSTRG.40944.2	202	9	10	112	10	9	7	2	0.0305577	-2.76741	down
MSTRG.148474.12	286	411	348	286	493	490	793	968	0.0334398	1.0292	up
MSTRG.15830.7	0	0	0	0	18	19	22	25	3.26239e-07	5.51579	up
MSTRG.149757.1	160	226	223	110	267	482	407	900	0.0399063	1.43838	up
MSTRG.149339.54	0	0	0	0	15	3	99	12	0.000181318	4.83202	up
MSTRG.149339.55	0	0	0	0	23	8	302	16	2.24877e-05	5.3116	up
MSTRG.110942.42	0	0	1	0	18	26	15	107	4.05756e-06	5.12581	up
MSTRG.71670.33	208	152	201	186	514	551	406	843	2.87712e-06	1.66379	up
MSTRG.136587.2	0	0	3	0	47	245	218	20	1.35171e-06	5.37247	up
MSTRG.152469.1	26	12	18	52	0	10	4	2	0.0486757	-2.2621	down
MSTRG.107985.27	4	0	0	0	101	48	190	30	3.12415e-06	4.9878	up
MSTRG.127276.1	203	18	11	251	7	7	18	0	0.0404008	-2.87507	down
MSTRG.10473.69	1010	1153	1258	925	1770	2396	2421	2158	0.00058304	1.02739	up
MSTRG.55721.1	59	37	43	103	8	7	16	1	0.00106628	-2.58503	down
MSTRG.134858.4	71	11	4	24	1	2	1	0	0.00277092	-3.61204	down
MSTRG.16536.1	0	5	4	2	12	25	45	21	0.0019592	2.85025	up
MSTRG.106441.37	179	4	12	494	2	2	6	6	0.00148059	-3.92186	down
MSTRG.56811.1	46	4	10	140	0	3	2	6	0.023358	-3.04948	down
MSTRG.119740.1	82	47	105	144	29	36	11	36	0.0315118	-1.53702	down
MSTRG.65572.2	1	4	3	3	465	560	453	609	1.54729e-55	7.27447	up
MSTRG.2945.22	0	1	6	0	76	20	52	28	0.00104116	3.73376	up
MSTRG.49958.1	11	16	20	38	4	2	4	4	0.00226736	-2.31018	down
MSTRG.72130.1	0	3	4	2	27	14	19	21	0.000272031	2.93326	up
MSTRG.26364.1	101	106	118	130	2	1	3	6	1.15095e-22	-4.92745	down
MSTRG.180812.1	225	4	8	641	7	2	10	8	0.0075985	-3.53844	down
MSTRG.20938.2	220	139	94	114	0	0	1	3	1.74373e-15	-6.17381	down
MSTRG.78646.62	0	6	4	0	18	68	83	27	0.00442197	3.36282	up
MSTRG.79718.1	0	8	5	4	16	13	59	21	0.0478745	2.28291	up
MSTRG.112647.2	111	273	323	132	709	805	561	470	0.0239406	1.55085	up
MSTRG.126449.2	8	17	26	20	3	4	4	1	0.00801446	-2.28279	down
MSTRG.76580.6	0	0	5	0	10	18	15	10	0.0324982	2.7515	up
MSTRG.112780.12	67	77	83	109	312	138	146	305	0.00870608	1.47083	up
MSTRG.145600.1	222	8	5	325	5	12	11	11	0.0317374	-2.87037	down
MSTRG.121434.1	2	1	6	1	8	5	77	68	0.01077	3.14325	up
MSTRG.94192.7	618	48	16	2221	29	36	8	27	0.00439999	-3.53055	down
MSTRG.172117.1	53	16	19	18	1	5	1	2	0.00118812	-3.0655	down
MSTRG.143446.37	218	258	165	134	0	32	9	0	0.0300954	-3.10092	down
MSTRG.84108.58	48	6	10	184	0	3	7	4	0.0231115	-3.04769	down
MSTRG.145377.1	22	21	33	23	60	46	54	41	0.0439155	1.05965	up
MSTRG.77723.2	0	2	0	0	46	72	44	50	2.36454e-11	5.63673	up
MSTRG.72393.2	6	10	16	8	6	46	231	41	0.0411812	2.48367	up
MSTRG.44649.1	14	10	26	43	94	75	162	58	0.00160266	2.06633	up
MSTRG.147426.1	103	165	237	293	75	42	95	51	0.0092309	-1.46213	down
MSTRG.45199.9	4255	4186	6610	4202	6561	11815	9155	17798	0.0258128	1.23213	up
MSTRG.3124.4	0	8	3	6	12	31	20	26	0.0323461	2.17029	up
MSTRG.143417.63	111	189	236	34	300	631	601	809	0.0369021	1.84261	up
MSTRG.187543.74	13	20	26	30	45	48	42	52	0.0222865	1.12673	up
MSTRG.194591.13	114	187	125	144	253	242	328	390	0.00911042	1.09649	up
MSTRG.32122.10	0	0	0	0	58	8	21	37	1.99331e-06	5.46577	up
MSTRG.199169.1	4	0	3	4	12	6	11	19	0.0439155	2.00065	up
MSTRG.341.5	0	0	4	0	15	19	23	11	0.00131212	3.41508	up
MSTRG.11718.6	9041	6487	141	583	46	137	42	919	0.0458808	-2.8996	down
MSTRG.125233.2	0	0	6	0	36	29	14	25	0.0166597	3.18093	up
MSTRG.15830.12	0	2	0	0	48	11	45	35	2.19365e-06	4.78372	up
MSTRG.110289.1	0	0	6	0	17	26	13	20	0.033401	2.86981	up
MSTRG.101378.2	0	0	14	2	77	26	50	46	0.0456876	2.82697	up
MSTRG.204464.2	19	12	12	18	4	0	2	5	0.0119482	-2.18848	down
MSTRG.130747.1	70	143	74	46	4	11	34	28	0.0481374	-1.9739	down
MSTRG.28418.1	112	4	5	327	0	0	6	0	0.0317841	-3.4149	down
MSTRG.203327.1	296	255	284	597	696	1324	534	1007	0.00586516	1.40199	up
MSTRG.196723.1	187	5	14	338	2	5	11	14	0.0201863	-3.05857	down
MSTRG.151098.2	47	19	30	75	75	90	116	96	0.0270591	1.21912	up
MSTRG.81806.1	22	9	6	74	2	0	6	3	0.0418457	-2.59032	down
MSTRG.151460.2	3	0	0	3	9	18	23	15	0.000576414	3.10466	up
MSTRG.165145.35	0	2	3	0	86	16	14	64	0.000317185	4.06071	up
MSTRG.46273.6	0	3	5	0	35	62	79	107	5.45507e-07	4.40389	up
MSTRG.126307.1	0	32	13	4	115	101	166	141	0.0268574	2.74116	up
MSTRG.125642.2	26	5	4	9	35	31	43	101	0.0409224	2.06405	up
MSTRG.60937.5	42	27	30	52	96	64	82	113	0.00220073	1.29712	up
MSTRG.78634.4	0	0	4	0	35	21	16	13	0.00201469	3.55721	up
MSTRG.168480.4	22	2	5	65	0	3	0	0	0.0406206	-3.12747	down
MSTRG.110606.6	3494	454	556	5361	64	136	314	133	8.937e-05	-3.37641	down
MSTRG.22826.1	0	0	2	0	4	47	6	35	0.00333181	3.85048	up
MSTRG.20041.7	5	22	52	21	153	63	168	91	0.0271499	2.08031	up
MSTRG.19507.3	13	10	12	116	2	1	5	5	0.021352	-2.75506	down
MSTRG.24640.24	450	59	46	1707	40	0	42	21	0.0307024	-3.08799	down
MSTRG.69529.47	51	8	5	248	3	4	8	5	0.0225808	-2.95137	down
MSTRG.155359.1	40	2	5	73	2	4	2	0	0.0496189	-2.78898	down
MSTRG.97673.5	116	170	195	269	385	270	523	361	0.00659057	1.09436	up
MSTRG.201550.1	22	27	29	20	44	46	65	63	0.0148143	1.15889	up
MSTRG.54008.5	301	162	133	560	62	122	114	66	0.0313452	-1.46281	down
MSTRG.202736.2	124	132	141	158	345	290	399	276	3.64264e-08	1.29199	up
MSTRG.188500.1	23	20	26	19	0	2	5	0	0.000277461	-3.21454	down
MSTRG.59294.14	256	112	43	475	46	3	22	37	0.0295051	-2.45271	down
MSTRG.59294.12	468	116	112	503	72	19	44	43	0.00311514	-2.38751	down
MSTRG.100044.26	1602	804	1092	2102	2741	3083	2388	2877	0.00237188	1.0887	up
MSTRG.76107.1	82	71	80	116	916	619	868	830	7.90086e-51	3.26707	up
MSTRG.78453.65	371	30	90	739	26	17	34	43	0.00592043	-2.76521	down
MSTRG.124043.1	92	36	39	267	0	13	2	0	0.0110178	-3.42133	down
MSTRG.94170.12	35	22	24	128	2	11	2	1	0.00534863	-2.97274	down
MSTRG.133986.9	6	14	23	11	42	20	73	50	0.0490963	1.66999	up
MSTRG.76273.1	520	9	10	349	2	2	2	6	0.000110834	-4.52296	down
MSTRG.60066.22	87	57	71	51	21	28	36	17	0.0222865	-1.30759	down
MSTRG.154233.14	169	133	97	133	527	598	320	1427	8.11795e-05	2.35918	up
MSTRG.120367.34	8	35	15	18	4	4	5	3	0.0331851	-2.02635	down
MSTRG.114571.81	32	41	6	22	0	1	1	0	6.68444e-05	-4.33603	down
MSTRG.109538.2	2	3	8	7	21	11	12	38	0.0441699	1.93528	up
MSTRG.2262.19	1260	696	608	2460	432	472	440	364	0.0156296	-1.35637	down
MSTRG.14897.5	292	216	213	302	602	654	555	431	3.30665e-05	1.20105	up
MSTRG.178834.1	53	23	12	105	6	2	10	8	0.0114799	-2.44842	down
MSTRG.50826.1	618	15	10	720	0	0	6	7	0.00233183	-4.18303	down
MSTRG.63354.1	0	0	4	0	16	3	11	31	0.048878	2.88367	up
MSTRG.192363.2	23	12	25	27	0	10	3	2	0.0486757	-2.15366	down
MSTRG.192363.1	356	189	227	293	32	127	45	24	0.0100437	-1.99603	down
MSTRG.98676.3	221	3	5	516	4	0	0	0	0.0165243	-3.71745	down
MSTRG.1916.34	0	0	3	0	1	106	15	219	0.00861052	3.88098	up
MSTRG.127212.1	31	1	20	78	3	3	0	2	0.0309874	-2.91272	down
MSTRG.59294.6	80	53	42	220	17	27	31	31	0.0301111	-1.64582	down
MSTRG.39291.2	49	140	100	201	46	46	39	32	0.0359031	-1.41795	down
MSTRG.59389.1	28	25	14	71	0	1	2	0	2.90595e-06	-4.45172	down
MSTRG.59294.9	22	20	9	43	1	3	0	4	0.0017162	-2.99742	down
MSTRG.89293.62	27	37	26	30	261	136	213	205	4.39126e-12	2.7459	up
MSTRG.41761.1	217	242	412	1049	96	94	218	165	0.0349093	-1.52547	down
MSTRG.59304.1	1222	461	486	2398	217	141	348	179	0.00150982	-2.09726	down
MSTRG.40837.1	0	0	3	0	15	6	5	11	0.0233546	2.91106	up
MSTRG.164661.4	0	0	0	0	70	28	22	34	4.13908e-08	5.9307	up
MSTRG.128261.135	10	34	1	45	159	82	216	170	0.0203068	2.51026	up
MSTRG.201904.1	406	370	19	3	0	3	12	7	0.010405	-3.63321	down
MSTRG.71835.2	0	0	0	0	5	16	28	18	2.15877e-05	4.99697	up
MSTRG.10161.9	358	2728	2568	633	455	201	308	151	0.0234723	-2.23753	down
MSTRG.34005.1	2	0	6	4	48	28	34	106	1.4738e-05	3.74771	up
MSTRG.199849.1	39	4	3	67	3	0	3	0	0.0491174	-2.91056	down
MSTRG.85449.16	73	26	85	113	3	1	1	12	0.000130087	-3.49867	down
MSTRG.51448.12	7	10	43	13	3	0	2	0	0.0159085	-3.01824	down
MSTRG.182860.2	16	24	9	22	160	15	100	80	0.0290761	2.15414	up
MSTRG.50557.2	82	31	124	134	20	22	20	11	0.00112724	-2.10463	down
MSTRG.171844.3	0	0	11	0	139	43	166	144	0.00476739	3.81836	up
MSTRG.140227.1	0	0	0	0	38	7	17	32	5.46304e-06	5.26957	up
MSTRG.52100.1	23	17	35	29	3	2	3	3	6.35688e-06	-2.95719	down
MSTRG.53314.4	98	104	76	279	4	16	26	29	0.000417879	-2.59094	down
MSTRG.49323.1	24	3	7	66	2	2	4	0	0.0391938	-2.73001	down
MSTRG.63362.1	37	49	49	164	13	18	7	4	0.00402485	-2.41284	down
MSTRG.137761.2	12	5	9	10	19	27	50	23	0.0107898	1.68961	up
MSTRG.9849.1	0	0	2	0	6	8	22	16	0.00087946	3.70845	up
MSTRG.192821.6	0	3	2	0	17	26	13	13	0.000677809	3.27965	up
MSTRG.199996.1	341	113	131	626	49	67	77	59	0.00289918	-1.99519	down
MSTRG.29658.22	44	44	17	45	152	79	144	166	0.000986755	1.83593	up
MSTRG.101404.1	142	104	118	139	44	55	50	27	0.000245882	-1.41592	down
MSTRG.40930.1	51	36	29	52	17	17	12	17	0.0142933	-1.29378	down
MSTRG.11210.2	0	0	0	0	160	33	83	116	7.77325e-12	6.90124	up
MSTRG.119488.6	0	1	0	2	10	3	4	17	0.0282645	2.84645	up
MSTRG.63329.186	134	85	127	495	44	58	63	32	0.0165243	-1.79709	down
MSTRG.160136.1	5	0	0	0	15	12	11	17	0.024576	2.82347	up
MSTRG.98059.2	44	11	17	61	2	0	6	4	0.00338145	-2.92123	down
MSTRG.175718.3	0	8	1	10	22	19	52	139	0.020456	2.94207	up
MSTRG.128592.2	0	0	0	0	66	16	238	112	9.60124e-10	6.55855	up
MSTRG.394.1	73	50	83	67	18	15	30	26	0.000448085	-1.53125	down
MSTRG.88458.1	4	8	4	7	26	13	14	30	0.0263871	1.79601	up
MSTRG.21166.26	18	10	7	35	3	4	4	0	0.0355233	-2.22525	down
MSTRG.19926.3	21	41	50	92	8	12	11	2	0.00432555	-2.30696	down
MSTRG.70737.2	41	16	16	42	0	4	11	7	0.0497896	-2.07647	down
MSTRG.145519.12	0	0	0	0	4	5	21	18	0.000365278	4.53044	up
MSTRG.179206.2	30	9	32	59	2	0	8	3	0.00640226	-2.79574	down
MSTRG.80634.1	11	6	11	41	3	0	0	0	0.00959967	-3.27341	down
MSTRG.6593.2	0	4	6	2	20	12	20	19	0.00837922	2.3581	up
MSTRG.164147.2	763	546	664	694	2378	1429	2879	3143	6.42982e-10	1.90392	up
MSTRG.183736.1	666	59	61	1529	26	125	71	24	0.0497511	-2.49043	down
MSTRG.393.9	3446	1666	1986	6690	473	680	555	613	1.02508e-07	-2.34751	down
MSTRG.199255.7	39	15	5	13	1	4	4	1	0.034746	-2.41875	down
MSTRG.44996.17	34	21	17	66	0	0	0	0	1.40434e-07	-5.72477	down
MSTRG.44996.13	297	329	199	11	0	0	0	0	5.69736e-10	-6.79093	down
MSTRG.30469.1	55	19	23	134	6	0	2	9	0.00825539	-2.98037	down
MSTRG.108538.1	130	7	12	199	4	4	9	0	0.0165182	-3.19364	down
MSTRG.148631.1	56	14	6	82	6	4	2	3	0.0119207	-2.7375	down
MSTRG.119741.5	7	31	207	20	0	6	6	1	0.0203398	-3.22544	down
MSTRG.119837.16	0	1	6	3	8	12	15	11	0.0445823	2.03372	up
MSTRG.33871.4	0	3	7	0	71	3	74	93	0.0203427	3.28348	up
MSTRG.201742.1	20	5	0	11	45	46	58	46	0.0438686	2.20785	up
MSTRG.70306.69	0	28	1	0	243	267	538	276	0.01007	3.6436	up
MSTRG.58029.8	32	52	6	60	1	10	1	1	0.026252	-2.78591	down
MSTRG.119741.22	176	77	171	299	30	31	20	30	2.52748e-07	-2.47109	down
MSTRG.155771.1	4	9	10	1	34	31	47	18	0.020456	2.19006	up
MSTRG.191372.2	107	31	8	286	7	2	8	7	0.00253363	-3.29603	down
MSTRG.63848.36	204	281	256	253	619	471	393	542	0.00718666	1.07265	up
MSTRG.103196.15	20	17	19	19	5	4	4	3	0.00148059	-2.05226	down
MSTRG.41942.7	8	20	32	37	8	6	5	2	0.0409224	-1.90848	down
MSTRG.2838.70	9	8	12	9	23	15	73	81	0.0110154	2.15653	up
MSTRG.181099.1	52	3	5	267	0	0	4	5	0.038513	-3.21446	down
MSTRG.186238.2	18	30	14	16	55	50	50	55	0.0156325	1.41027	up
MSTRG.71677.1	72	48	78	135	260	165	174	317	0.00128295	1.54204	up
MSTRG.19637.8	45	8	3	45	3	0	3	4	0.0486763	-2.587	down
MSTRG.165244.3	0	0	5	0	21	8	26	14	0.024576	2.96343	up
MSTRG.48452.1	35	17	40	53	108	101	72	113	0.0017686	1.51767	up
MSTRG.34964.18	0	189	497	82	0	0	4	2	0.00955932	-3.88128	down
MSTRG.161100.2	2	1	2	3	3	22	15	31	0.00718666	2.78017	up
MSTRG.93832.1	3	2	3	1	5	42	26	5	0.027818	2.61974	up
MSTRG.43122.1	659	488	741	882	2476	2424	2200	4882	9.81662e-10	2.1525	up
MSTRG.84108.42	272	56	49	689	2	44	24	4	0.0199248	-2.93938	down
MSTRG.84108.41	178	36	30	351	2	25	13	0	0.0427991	-2.83846	down
MSTRG.9587.15	111	13	1	274	1	1	2	13	0.0409224	-3.06093	down
MSTRG.58097.1	173	0	4	297	0	3	2	0	0.0460855	-3.28749	down
MSTRG.29658.23	19	22	25	26	100	56	88	102	1.91388e-06	1.93189	up
MSTRG.104936.2	102	48	67	259	12	9	20	33	0.00213179	-2.35092	down
MSTRG.34004.1	0	0	0	5	17	12	8	87	0.0170029	3.40639	up
MSTRG.156535.1	0	0	0	2	5	5	6	15	0.0107117	3.16231	up
MSTRG.184922.1	265	36	97	259	6	22	44	10	0.00650318	-2.59887	down
MSTRG.63365.1	374	460	536	1183	139	230	125	144	0.000156598	-1.80131	down
MSTRG.154359.1	79	20	30	135	5	12	12	15	0.00871681	-2.23552	down
MSTRG.68980.1	0	0	0	0	8	14	19	20	9.60099e-06	5.06505	up
MSTRG.90483.6	0	0	0	0	11	11	43	35	2.40796e-06	5.36362	up
MSTRG.5374.1	27	7	17	57	4	3	8	6	0.0337563	-2.01253	down
MSTRG.98788.1	76	75	36	53	204	119	103	184	0.0439874	1.34287	up
MSTRG.79451.20	11	9	7	8	51	27	66	22	0.00163949	2.15761	up
MSTRG.162949.55	0	0	1	0	34	14	79	18	1.2922e-06	5.16155	up
MSTRG.55480.9	66	22	276	153	7	0	0	20	0.049686	-2.95481	down
MSTRG.7090.35	0	0	0	0	609	2243	1233	3111	8.24002e-37	10.3907	up
MSTRG.164566.1	2	18	36	19	138	31	132	124	0.033401	2.25273	up
MSTRG.154232.2	91	47	40	62	274	283	130	580	0.000303897	2.33427	up
MSTRG.154232.3	222	79	97	95	666	631	268	1264	0.000436476	2.42133	up

## Sheet: Table S2-8
Table S2-8. Information of overlap lncRNAs
#ID	LP1_count	LP2_count	LP3_count	LP4_count	PP1_count	PP2_count	PP3_count	PP4_count	CP1_count	CP2_count	CP3_count	CP4_count	PP vs LP_FDR	PP vs LP_log2FC	PP vs LP_regulated	CP vs LP_FDR	CP vs LP_log2FC	CP vs LP_regulated	CP vs PP_FDR	CP vs PP_log2FC	CP vs PP_regulated
MSTRG.111093.1	880	1287	668	656	206	327	191	343	67	103	103	140	0.00123023	1.41928	up	1.48507e-12	2.8213	up	0.00118666	1.4175	up
MSTRG.119742.1	34	49	100	60	106	206	152	191	413	273	530	755	0.0166788	-1.54505	down	4.061e-08	-2.99797	down	0.000315202	-1.45119	down
MSTRG.127167.95	118	50	28	50	114	164	119	153	564	169	257	982	0.0212334	-1.40083	down	2.94382e-05	-2.93475	down	0.0210645	-1.596	down
MSTRG.15939.1	140	83	61	68	92	262	315	266	583	434	433	1769	0.00396123	-1.5919	down	9.69211e-09	-3.16435	down	0.0311454	-1.56181	down
MSTRG.200790.7	706	166	1010	621	152	168	90	213	11	38	79	38	0.048596	1.62998	up	0.000179897	3.31565	up	0.033401	1.82608	up
MSTRG.200798.1	413	256	1191	495	161	102	114	165	15	25	61	76	0.0176171	1.77166	up	3.97747e-05	3.3182	up	0.0231229	1.65654	up

## Sheet: Table S2-9
Table S2-9 Differentially expressed miRNAs between PP and LP
#ID	PP1_Count	PP2_Count	PP3_Count	PP4_Count	LP1_Count	LP2_Count	LP3_Count	LP4_Count	Pvalue	FDR	log2FC	regulated
gga-miR-34b-5p	123	653	10	794	56	81	10	131	3.79216e-06	0.0177875	-3.30929	down
novel_miR_3288	1	0	0	2	119	1	1288	122	6.2042e-06	0.0177875	11.0128	up
tgu-miR-375	351	17151	14	104	316	21	5	252	1.79404e-05	0.020597	-5.54994	down
oha-miR-375-3p	351	17151	14	104	316	21	5	252	1.79485e-05	0.020597	-5.54994	down
gga-miR-375	351	17150	14	104	316	21	5	252	1.79604e-05	0.020597	-5.54986	down
novel_miR_1920	4	4	0	0	14	3	1544	6	4.57764e-05	0.0360706	10.0016	up
novel_miR_2845	10559	7992	68	7129	24277	13091	36354	33624	4.77713e-05	0.0360706	3.24538	up
novel_miR_2798	34	12	0	15	70	44	393	75	5.03253e-05	0.0360706	5.30446	up
novel_miR_2380	15	6	0	6	16	8	313	64	0.000130446	0.0504978	6.08331	up
novel_miR_4244	22	3	0	11	14	10	593	24	0.000141262	0.0504978	6.6201	up
novel_miR_572	18	20	0	12	83	30	163	78	0.00019142	0.0504978	4.29453	up
novel_miR_1078	7	2	0	10	17	14	305	8	0.000208309	0.0504978	6.44351	up
novel_miR_568	70	46	0	18	265	66	199	189	0.000217286	0.0504978	3.45092	up
xla-miR-1a-3p	24945	11577	111	31427	7716	12074	514	10669	0.000230523	0.0504978	-1.64124	down
ssa-miR-1-3p	24945	11577	111	31427	7716	12074	514	10669	0.0002312	0.0504978	-1.64124	down
pol-miR-1-3p	24945	11577	111	31427	7716	12074	514	10669	0.000231878	0.0504978	-1.64124	down
ocu-miR-1-3p	24945	11577	111	31427	7716	12074	514	10669	0.000232557	0.0504978	-1.64124	down
mdo-miR-1-3p	24945	11577	111	31427	7716	12074	514	10669	0.000233235	0.0504978	-1.64124	down
mmu-miR-1a-3p	26945	12357	116	33356	8101	13177	585	11448	0.000269027	0.0504978	-1.61531	down
gga-miR-1a-3p	26941	12356	116	33350	8098	13179	585	11448	0.000269758	0.0504978	-1.61515	down
hsa-miR-1-3p	26941	12356	116	33350	8098	13179	585	11448	0.000270335	0.0504978	-1.61515	down
bta-miR-1	26941	12356	116	33350	8098	13179	585	11448	0.000270555	0.0504978	-1.61515	down
oha-miR-1b-3p	26913	12352	116	33343	8092	13166	585	11446	0.000270626	0.0504978	-1.61531	down
mml-miR-1-3p	26941	12356	116	33350	8098	13179	585	11448	0.000270911	0.0504978	-1.61515	down
xtr-miR-1a	26941	12356	116	33350	8098	13179	585	11448	0.00027109	0.0504978	-1.61515	down
efu-miR-1	26913	12352	116	33343	8092	13166	585	11446	0.000271421	0.0504978	-1.61531	down
ppa-miR-1	26941	12356	116	33350	8098	13179	585	11448	0.000271704	0.0504978	-1.61514	down
eca-miR-1	26913	12352	116	33343	8092	13166	585	11446	0.000272217	0.0504978	-1.61531	down
ptr-miR-1	26941	12356	116	33350	8098	13179	585	11448	0.000272227	0.0504978	-1.61514	down
tgu-miR-1-3p	26941	12356	116	33350	8098	13179	585	11448	0.000272736	0.0504978	-1.61514	down
aca-miR-1a-3p	26913	12352	116	33343	8092	13166	585	11446	0.000273009	0.0504978	-1.61531	down
ppy-miR-1	26074	12126	113	32591	8106	12795	576	11275	0.000289736	0.0519171	-1.60341	down
novel_miR_4588	1567	438	14	682	430	5	4	12	0.000327495	0.0557786	-3.62659	down
ocu-miR-16a-5p	1042	825	5	1000	13426	2695	206	2475	0.000330742	0.0557786	1.97617	up
novel_miR_451	7	1	0	0	16	6	191	16	0.0003478	0.0569795	7.13758	up
gga-miR-215-5p	5488	5631	39	2174	16983	12058	1399	23690	0.000395328	0.062967	1.4718	up
novel_miR_4740	30	56	0	66	12	6	0	10	0.000420371	0.0651461	-3.05905	down
novel_miR_2591	0	8	0	0	1357	0	4	111	0.000531991	0.0802746	6.32963	up
novel_miR_4373	2	1	0	0	16	1	95	12	0.000716852	0.100507	7.32205	up
novel_miR_426	2	1	0	0	16	1	95	12	0.000717249	0.100507	7.32205	up
novel_miR_1042	4	2	0	4	10	9	84	18	0.000718659	0.100507	5.49088	up
gga-miR-34b-3p	39	131	3	321	12	33	2	77	0.000757796	0.103457	-2.83853	down
novel_miR_1616	0	1	0	2	40	1	71	15	0.000784309	0.104587	6.7929	up
novel_miR_2018	19	3	0	12	0	0	0	0	0.000950828	0.12391	-6.30935	down
novel_miR_2331	23	9	1	2	0	0	0	2	0.00102147	0.129355	-4.44396	down
novel_miR_743	17815	2465	78	2616	4420	53	105	738	0.00103773	0.129355	-2.76391	down
novel_miR_1046	0	0	0	0	4	0	19	134	0.00108897	0.132659	8.79666	up
novel_miR_1844	17	20	0	14	12	215	10	362	0.0011105	0.132659	2.96349	up
novel_miR_1255	1	0	0	3	7	0	153	7	0.00116076	0.135833	7.5215	up
novel_miR_3678	390	427	41	316	571	47	13	258	0.00119315	0.13683	-2.87835	down
novel_miR_4761	3	0	0	2	8	6	121	1	0.00134381	0.151086	6.99566	up
novel_miR_2306	12	8	0	8	32	13	60	40	0.00141864	0.152759	3.68856	up
novel_miR_2699	0	1	0	76	0	0	0	0	0.00145456	0.152759	-7.5965	down
novel_miR_4332	1	615	5	424	6	1	6	44	0.00145788	0.152759	-4.42504	down
novel_miR_2312	286	334	4	212	575	484	1165	515	0.00146525	0.152759	2.93404	up
oar-miR-16b	1155	1368	18	1524	12564	3589	476	3514	0.00159718	0.16354	1.48497	up
novel_miR_4423	29	18	1	13	6	0	1	2	0.0016505	0.166034	-3.25975	down
novel_miR_4920	29	0	0	12	0	0	0	0	0.00172135	0.167826	-6.49067	down
novel_miR_2093	1	0	0	0	1	0	17	357	0.00172684	0.167826	7.8611	up
rno-miR-34c-5p	24	88	0	131	5	12	2	20	0.00188962	0.170422	-2.9996	down
ppy-miR-34c-5p	24	88	0	131	5	12	2	20	0.00189313	0.170422	-2.99955	down
mmu-miR-34c-5p	24	88	0	131	5	12	2	20	0.00189666	0.170422	-2.9995	down
hsa-miR-34c-5p	24	88	0	131	5	12	2	20	0.00189941	0.170422	-2.99946	down
cgr-miR-34c-5p	24	88	0	131	5	12	2	20	0.00190217	0.170422	-2.99942	down
novel_miR_1144	5	8	0	10	2	0	0	0	0.00193308	0.170527	-3.79601	down
gga-miR-3538	357	287	5	197	283	364	1600	547	0.00197039	0.171185	3.23101	up
novel_miR_4043	50	90	1	10	24	3	0	14	0.00205264	0.175669	-2.73039	down
gga-miR-3535	58	32	1	25	46	33	525	48	0.00208341	0.17568	4.43706	up
novel_miR_4356	233	192	3	219	719	295	609	552	0.00215897	0.179414	2.54666	up
novel_miR_3625	2	1	0	0	0	0	220	0	0.00230441	0.181651	8.52218	up
novel_miR_2566	22	17	0	28	62	43	14	375	0.0024307	0.181651	2.42248	up
gga-miR-34c-5p	20	72	0	106	5	11	2	15	0.00256129	0.181651	-2.93835	down
novel_miR_4034	28	110	4	23	41	7	2	13	0.00267365	0.181651	-2.79471	down
novel_miR_1893	143	14	0	660	13	7	8	1	0.00286478	0.181651	-3.96485	down
novel_miR_2827	20	41	1	37	3	0	0	21	0.00289017	0.181651	-2.82181	down
novel_miR_4931	51	14	0	41	11	0	1	0	0.00290979	0.181651	-3.48465	down
novel_miR_1989	15	8	0	9	4	0	0	0	0.00301519	0.181651	-3.38018	down
novel_miR_1319	15	8	0	9	4	0	0	0	0.00301616	0.181651	-3.38018	down
novel_miR_3252	73	231	1	160	92	0	2	3	0.00303472	0.181651	-3.02614	down
novel_miR_2563	15	8	0	9	4	0	0	0	0.00303582	0.181651	-3.38027	down
novel_miR_2083	15	8	0	9	4	0	0	0	0.00303853	0.181651	-3.38028	down
novel_miR_2639	15	8	0	9	4	0	0	0	0.00304767	0.181651	-3.38032	down
novel_miR_3470	15	8	0	9	4	0	0	0	0.00305747	0.181651	-3.38037	down
novel_miR_3546	15	8	0	9	4	0	0	0	0.00309664	0.181651	-3.38054	down
novel_miR_3976	15	8	0	9	4	0	0	0	0.00309793	0.181651	-3.38055	down
novel_miR_4277	15	8	0	9	4	0	0	0	0.00311455	0.181651	-3.38062	down
novel_miR_4574	43	16	0	39	217	64	25	141	0.00316321	0.181651	1.90589	up
tch-miR-34c-5p	19	72	0	109	5	11	2	16	0.00339485	0.181651	-2.91179	down
ppa-miR-34c	19	72	0	109	5	11	2	16	0.00339533	0.181651	-2.91179	down
ocu-miR-34c-5p	19	72	0	109	5	11	2	16	0.00339807	0.181651	-2.91176	down
cfa-miR-34c	19	72	0	109	5	11	2	16	0.00340228	0.181651	-2.91172	down
novel_miR_4689	0	0	0	0	1	0	47	12	0.00342271	0.181651	9.28122	up
novel_miR_929	15	8	0	9	5	0	0	0	0.00343297	0.181651	-3.11009	down
novel_miR_5147	15	8	0	9	5	0	0	0	0.00343599	0.181651	-3.1101	down
novel_miR_2980	15	8	0	9	5	0	0	0	0.003438	0.181651	-3.11011	down
novel_miR_2545	15	8	0	9	5	0	0	0	0.00344108	0.181651	-3.11013	down
novel_miR_2469	15	8	0	9	5	0	0	0	0.00344174	0.181651	-3.11013	down
novel_miR_2140	15	8	0	9	5	0	0	0	0.00344489	0.181651	-3.11014	down
novel_miR_2341	15	8	0	9	5	0	0	0	0.00344551	0.181651	-3.11015	down
novel_miR_1444	15	8	0	9	5	0	0	0	0.00344577	0.181651	-3.11015	down
novel_miR_934	527	389	3	177	215	2	4	5	0.00349485	0.181651	-3.0075	down
novel_miR_3313	527	389	3	177	215	2	4	5	0.00350426	0.181651	-3.0075	down
novel_miR_3096	527	389	3	177	215	2	4	5	0.00351255	0.181651	-3.00751	down
novel_miR_2313	527	389	3	177	215	2	4	5	0.00351453	0.181651	-3.00751	down
novel_miR_4922	1	0	0	2	1	1	158	1	0.00353015	0.181651	7.9565	up
novel_miR_3181	525	389	3	176	215	2	4	4	0.00389701	0.181651	-3.0117	down
novel_miR_1857	525	389	3	176	215	2	4	4	0.00391121	0.181651	-3.0117	down
novel_miR_318	2808	1275	24	935	1365	14	8	29	0.00396846	0.181651	-2.91722	down
novel_miR_1228	1743	681	8	642	460	17	10	533	0.00404126	0.181651	-2.2152	down
novel_miR_2260	5	0	0	0	5	4	40	6	0.00408458	0.181651	5.51659	up
novel_miR_814	298	290	4	201	426	359	943	414	0.00421759	0.181651	2.68771	up
rno-miR-218a-5p	2556	4313	36	2641	2316	2689	137	2073	0.00435494	0.181651	-1.17787	down
mmu-miR-218-5p	2556	4313	36	2641	2316	2689	137	2073	0.00436115	0.181651	-1.17787	down
novel_miR_1333	47	61	3	26	23	0	3	17	0.00451201	0.181651	-2.58746	down
novel_miR_4198	1692	1424	3	1288	1283	2565	2906	1480	0.00456474	0.181651	2.33731	up
xtr-miR-218	1731	2572	25	1720	1582	1536	104	1411	0.00520701	0.181651	-1.14079	down
novel_miR_3730	8	10	0	12	24	4	11	314	0.00522461	0.181651	3.10022	up
tgu-miR-218-5p	1731	2572	25	1720	1582	1536	104	1411	0.00522707	0.181651	-1.14081	down
oha-miR-218-5p	1731	2572	25	1720	1582	1536	104	1411	0.00523003	0.181651	-1.14081	down
ssc-miR-218-5p	1729	2568	25	1720	1581	1536	104	1408	0.00524409	0.181651	-1.14084	down
tgu-miR-7-5p	3054	12952	30	1316	2136	1989	203	3181	0.00524511	0.181651	-1.6972	down
aca-miR-218-5p	1731	2572	25	1720	1582	1536	104	1411	0.00525252	0.181651	-1.14083	down
gga-miR-218-5p	1731	2572	25	1720	1582	1536	104	1411	0.00525267	0.181651	-1.14083	down
novel_miR_1124	4	1	0	0	3	2	63	2	0.00529609	0.181651	6.09969	up
ssc-miR-218	1729	2568	25	1720	1581	1536	104	1408	0.00530858	0.181651	-1.1409	down
ssc-miR-7-5p	3039	12912	30	1309	2133	1987	201	3177	0.00531082	0.181651	-1.69726	down
rno-miR-7a-5p	3039	12912	30	1309	2133	1987	201	3177	0.00531359	0.181651	-1.69726	down
mdo-miR-218-5p	1729	2568	25	1720	1581	1536	104	1408	0.0053235	0.181651	-1.14091	down
mml-miR-218-5p	1729	2568	25	1720	1581	1536	104	1408	0.00533331	0.181651	-1.14092	down
lla-miR-218	1729	2568	25	1720	1581	1536	104	1408	0.00533351	0.181651	-1.14092	down
oan-miR-7-5p	3032	12917	30	1309	2136	1987	202	3173	0.0053394	0.181651	-1.69603	down
eca-miR-7	3032	12917	30	1309	2136	1987	202	3173	0.00534219	0.181651	-1.69603	down
mne-miR-218	1729	2568	25	1720	1581	1536	104	1408	0.00534314	0.181651	-1.14093	down
ptr-miR-7	3039	12912	30	1309	2133	1987	201	3177	0.00535121	0.181651	-1.69725	down
hsa-miR-218-5p	1729	2568	25	1720	1581	1536	104	1408	0.00535159	0.181651	-1.14093	down
lca-miR-218	1729	2568	25	1720	1581	1536	104	1408	0.00535168	0.181651	-1.14093	down
ppa-miR-218	1729	2568	25	1720	1581	1536	104	1408	0.00535299	0.181651	-1.14093	down
ggo-miR-218	1729	2568	25	1720	1581	1536	104	1408	0.00536005	0.181651	-1.14094	down
ppy-miR-218	1729	2568	25	1720	1581	1536	104	1408	0.00536286	0.181651	-1.14094	down
efu-miR-218a	1729	2568	25	1720	1581	1536	104	1408	0.00536843	0.181651	-1.14095	down
mml-miR-7	3039	12912	30	1309	2133	1987	201	3177	0.00537089	0.181651	-1.69724	down
ptr-miR-218	1729	2568	25	1720	1581	1536	104	1408	0.00537273	0.181651	-1.14095	down
sla-miR-218	1729	2568	25	1720	1581	1536	104	1408	0.00537354	0.181651	-1.14095	down
mmu-miR-7a-5p	3039	12912	30	1309	2133	1987	201	3177	0.00537445	0.181651	-1.69724	down
age-miR-218	1729	2568	25	1720	1581	1536	104	1408	0.00537682	0.181651	-1.14095	down
oha-miR-7-5p	3039	12912	30	1309	2133	1987	201	3177	0.00537802	0.181651	-1.69724	down
hsa-miR-7-5p	3039	12912	30	1309	2133	1987	201	3177	0.00538178	0.181651	-1.69724	down
efu-miR-7b	3039	12912	30	1309	2133	1987	201	3177	0.00538583	0.181651	-1.69723	down
chi-miR-7-5p	3039	12912	30	1309	2133	1987	201	3177	0.00538989	0.181651	-1.69723	down
bta-miR-7	3039	12912	30	1309	2133	1987	201	3177	0.00539394	0.181651	-1.69723	down
xtr-miR-7	3039	12912	30	1309	2133	1987	201	3176	0.00539621	0.181651	-1.6974	down
aca-miR-7-5p	3039	12912	30	1309	2133	1987	201	3177	0.00539798	0.181651	-1.69723	down
cfa-miR-218	1729	2567	25	1719	1581	1535	104	1408	0.00540129	0.181651	-1.14083	down
eca-miR-218	1729	2567	25	1719	1581	1535	104	1408	0.00540151	0.181651	-1.14083	down
ocu-miR-218-5p	1729	2567	25	1719	1581	1535	104	1408	0.00540174	0.181651	-1.14083	down
tch-miR-218-5p	1729	2567	25	1719	1581	1535	104	1408	0.00540196	0.181651	-1.14083	down
ggo-miR-7	3036	12904	30	1308	2132	1986	201	3173	0.00542065	0.181651	-1.69736	down
ppy-miR-7	3036	12904	30	1308	2132	1986	201	3173	0.00542293	0.181651	-1.69736	down
lla-miR-7	3036	12904	30	1308	2132	1986	201	3173	0.00542376	0.181651	-1.69736	down
cfa-miR-7	3038	12902	30	1309	2133	1987	201	3176	0.00542387	0.181651	-1.69659	down
ppa-miR-7	3036	12904	30	1308	2132	1986	201	3173	0.0054249	0.181651	-1.69736	down
mne-miR-7	3036	12904	30	1308	2132	1986	201	3173	0.00542688	0.181651	-1.69736	down
sla-miR-7	3036	12904	30	1308	2132	1986	201	3173	0.005427	0.181651	-1.69736	down
ocu-miR-7a-5p	3038	12902	30	1309	2133	1987	201	3176	0.00542797	0.181651	-1.69659	down
mdo-miR-7	3039	12912	30	1309	2133	1987	201	3176	0.00542866	0.181651	-1.69739	down
ssa-miR-7a-5p	3038	12902	30	1309	2133	1987	201	3176	0.00543207	0.181651	-1.69659	down
gga-miR-202-5p	44954	93835	630	37789	60920	16544	1641	45805	0.00543489	0.181651	-1.34881	down
tch-miR-7-5p	3038	12902	30	1309	2133	1987	201	3176	0.00543618	0.181651	-1.69659	down
aca-miR-202-5p	44954	93831	630	37787	60918	16543	1641	45804	0.00544111	0.181651	-1.34881	down
bta-miR-218	1726	2564	25	1718	1580	1534	104	1407	0.00547706	0.181651	-1.14044	down
oan-miR-218-5p	1726	2564	25	1718	1580	1534	104	1407	0.00547774	0.181651	-1.14044	down
oar-miR-218a	1726	2564	25	1718	1580	1534	104	1407	0.00547843	0.181651	-1.14044	down
novel_miR_2839	0	0	0	0	0	0	84	1	0.00548057	0.181651	10.099	up
novel_miR_3498	8	7	0	6	59	15	12	22	0.00585691	0.193009	2.28996	up
novel_miR_3542	321	422	5	154	192	4	13	94	0.00606506	0.198726	-2.24141	down
novel_miR_4027	322	255	6	226	136	2	7	161	0.00635726	0.204657	-2.30393	down
gga-miR-7	3308	13648	30	1417	2293	2211	215	3466	0.00637323	0.204657	-1.65186	down
gga-miR-1388a-5p	3342	3919	13	2682	7059	15742	812	6688	0.00641004	0.204657	1.18793	up
tgu-miR-1388-5p	3342	3919	13	2682	7059	15742	812	6688	0.00641422	0.204657	1.18793	up
novel_miR_972	0	1	0	0	1	4	23	6	0.00691508	0.204657	6.37743	up
gga-miR-187-3p	6752	3278	61	16193	4081	5921	505	4317	0.00706638	0.204657	-1.28285	down
mdo-miR-187-3p	6752	3278	61	16193	4081	5921	505	4317	0.00707294	0.204657	-1.28285	down
oan-miR-187-3p	6752	3278	61	16193	4081	5921	505	4317	0.00707951	0.204657	-1.28285	down
tgu-miR-187-3p	6752	3278	61	16193	4081	5921	505	4317	0.0070861	0.204657	-1.28285	down
xla-miR-143-3p	254797	135575	2126	410333	154848	245134	12103	169775	0.0071187	0.204657	-1.07262	down
ssa-miR-143-3p	254797	135575	2126	410333	154848	245134	12103	169775	0.00712795	0.204657	-1.07262	down
ocu-miR-143-3p	254797	135575	2126	410333	154848	245134	12103	169775	0.0071372	0.204657	-1.07262	down
ipu-miR-143	254797	135575	2126	410333	154848	245134	12103	169775	0.00714643	0.204657	-1.07262	down
cfa-miR-143	254797	135575	2126	410333	154848	245134	12103	169775	0.00715564	0.204657	-1.07262	down
novel_miR_402	3	3	0	3	6	2	34	9	0.007213	0.204657	4.27092	up
novel_miR_47	0	0	0	1	3	0	44	2	0.00724796	0.204657	7.31469	up
novel_miR_3341	0	0	0	1	3	0	44	2	0.0072526	0.204657	7.31469	up
novel_miR_2764	0	3	0	1	1	2	51	5	0.00725331	0.204657	5.83319	up
novel_miR_4884	15	12	0	8	6	0	0	2	0.00755834	0.204657	-2.62049	down
novel_miR_3780	8	9	0	7	2	2	0	0	0.00760209	0.204657	-2.99268	down
novel_miR_128	0	3	0	1	20	6	11	6	0.00765142	0.204657	3.79519	up
novel_miR_3654	5	9	0	12	19	2	8	309	0.00776804	0.204657	3.15204	up
novel_miR_2126	116	25	0	106	8	15	3	27	0.00828747	0.204657	-2.41077	down
novel_miR_2886	0	0	0	0	3	0	30	1	0.00834981	0.204657	8.59078	up
efu-miR-9277	21	29	0	29	219	54	18	62	0.00836348	0.204657	1.71758	up
novel_miR_336	443	167	3	184	169	2	5	0	0.00845999	0.204657	-2.86372	down
novel_miR_2225	11	8	0	1	42	6	6	93	0.00856414	0.204657	2.51317	up
novel_miR_3856	24	38	0	53	13	0	2	1	0.00863868	0.204657	-3.13734	down
novel_miR_2684	15	8	0	9	4	0	0	2	0.00871081	0.204657	-2.83431	down
novel_miR_26	15	8	0	9	4	0	0	2	0.00871968	0.204657	-2.83432	down
novel_miR_2523	15	8	0	9	4	0	0	2	0.00872679	0.204657	-2.83433	down
novel_miR_2407	15	8	0	9	4	0	0	2	0.00873304	0.204657	-2.83433	down
novel_miR_2236	15	8	0	9	4	0	0	2	0.00874185	0.204657	-2.83434	down
novel_miR_220	15	8	0	9	4	0	0	2	0.00874934	0.204657	-2.83435	down
novel_miR_1773	15	8	0	9	4	0	0	2	0.00875921	0.204657	-2.83436	down
novel_miR_174	15	8	0	9	4	0	0	2	0.00876909	0.204657	-2.83437	down
novel_miR_4111	15	8	0	9	4	0	0	2	0.00877358	0.204657	-2.83437	down
novel_miR_3676	15	8	0	9	4	0	0	2	0.00877946	0.204657	-2.83437	down
novel_miR_3915	15	8	0	9	4	0	0	2	0.00878168	0.204657	-2.83438	down
novel_miR_4278	15	8	0	9	4	0	0	2	0.00878541	0.204657	-2.83438	down
novel_miR_4209	15	8	0	9	4	0	0	2	0.00878596	0.204657	-2.83438	down
novel_miR_358	15	8	0	9	4	0	0	2	0.00878938	0.204657	-2.83438	down
novel_miR_302	15	8	0	9	4	0	0	2	0.00879396	0.204657	-2.83439	down
novel_miR_388	15	8	0	9	4	0	0	2	0.00879407	0.204657	-2.83439	down
novel_miR_1734	15	8	0	9	4	0	0	2	0.00879655	0.204657	-2.83439	down
novel_miR_3170	15	8	0	9	4	0	0	2	0.00879888	0.204657	-2.83439	down
novel_miR_3503	15	8	0	9	4	0	0	2	0.00880103	0.204657	-2.83439	down
novel_miR_2987	15	8	0	9	4	0	0	2	0.00880177	0.204657	-2.83439	down
novel_miR_3126	15	8	0	9	4	0	0	2	0.00880343	0.204657	-2.8344	down
novel_miR_3812	15	8	0	9	4	0	0	2	0.00880481	0.204657	-2.8344	down
novel_miR_1683	15	8	0	9	4	0	0	2	0.0088081	0.204657	-2.8344	down
novel_miR_3432	15	8	0	9	4	0	0	2	0.00880924	0.204657	-2.8344	down
novel_miR_2907	15	8	0	9	4	0	0	2	0.00881214	0.204657	-2.8344	down
novel_miR_3260	15	8	0	9	4	0	0	2	0.00881306	0.204657	-2.8344	down
novel_miR_2817	15	8	0	9	4	0	0	2	0.00881473	0.204657	-2.83441	down
novel_miR_3342	15	8	0	9	4	0	0	2	0.00882381	0.204657	-2.83441	down
novel_miR_290	15	8	0	9	4	0	0	2	0.0088248	0.204657	-2.83441	down
novel_miR_1191	15	8	0	9	4	0	0	2	0.00882485	0.204657	-2.83441	down
novel_miR_2697	15	8	0	9	4	0	0	2	0.00882572	0.204657	-2.83441	down
novel_miR_111	15	8	0	9	4	0	0	2	0.00883351	0.204657	-2.83442	down
novel_miR_1069	15	8	0	9	4	0	0	2	0.00884283	0.204657	-2.83443	down
novel_miR_4468	15	8	0	9	4	0	0	2	0.00887588	0.204657	-2.83446	down
novel_miR_4452	15	8	0	9	4	0	0	2	0.00887744	0.204657	-2.83446	down
novel_miR_4492	15	8	0	9	4	0	0	2	0.00888369	0.204657	-2.83447	down
novel_miR_472	15	8	0	9	4	0	0	2	0.00888622	0.204657	-2.83447	down
novel_miR_978	15	8	0	9	4	0	0	2	0.00888988	0.204657	-2.83447	down
novel_miR_4572	15	8	0	9	4	0	0	2	0.00889138	0.204657	-2.83447	down
novel_miR_5115	15	8	0	9	4	0	0	2	0.00889364	0.204657	-2.83447	down
novel_miR_4766	15	8	0	9	4	0	0	2	0.00889451	0.204657	-2.83447	down
novel_miR_4611	15	8	0	9	4	0	0	2	0.00889807	0.204657	-2.83448	down
novel_miR_878	15	8	0	9	4	0	0	2	0.00890109	0.204657	-2.83448	down
novel_miR_58	15	8	0	9	4	0	0	2	0.0089037	0.204657	-2.83448	down
novel_miR_690	15	8	0	9	4	0	0	2	0.00890785	0.204657	-2.83449	down
novel_miR_68	15	8	0	9	4	0	0	2	0.00891464	0.204657	-2.83449	down
novel_miR_3095	12	6	0	7	4	0	0	0	0.00892294	0.204657	-3.02725	down
novel_miR_1695	0	0	0	0	0	0	5	73	0.00906165	0.20701	7.41991	up
novel_miR_1288	2	0	0	0	1	0	6	57	0.00919588	0.208836	4.87136	up
gga-miR-33-3p	22	48	2	32	12	16	1	25	0.00921444	0.208836	-1.87069	down
novel_miR_2982	1	2	0	0	7	0	40	1	0.00938786	0.21059	5.94301	up
novel_miR_378	14	12	0	8	6	0	0	0	0.00941567	0.21059	-2.99487	down
novel_miR_1073	14	12	0	8	6	0	0	0	0.00941691	0.21059	-2.99488	down
novel_miR_1856	403	203	3	141	167	1	10	51	0.00943874	0.21059	-2.21402	down
novel_miR_1072	34	21	0	14	100	19	27	94	0.00960194	0.213401	1.92434	up

## Sheet: Table S2-10
Table S2-10 Differentially expressed miRNAs between CP and PP
#ID	CP1_Count	CP2_Count	CP3_Count	CP4_Count	PP1_Count	PP2_Count	PP3_Count	PP4_Count	Pvalue	FDR	log2FC	regulated
mmu-miR-1a-3p	1697	1515	1716	1171	26945	12357	116	33356	5.52702e-19	4.44402e-16	4.34031	up
xtr-miR-1a	1695	1515	1716	1171	26941	12356	116	33350	5.58013e-19	4.44402e-16	4.34064	up
tgu-miR-1-3p	1695	1515	1716	1171	26941	12356	116	33350	5.71851e-19	4.44402e-16	4.34063	up
ptr-miR-1	1695	1515	1716	1171	26941	12356	116	33350	6.78314e-19	4.44402e-16	4.34062	up
mml-miR-1-3p	1695	1515	1716	1171	26941	12356	116	33350	6.87373e-19	4.44402e-16	4.34061	up
ppa-miR-1	1695	1515	1716	1171	26941	12356	116	33350	6.97746e-19	4.44402e-16	4.34061	up
hsa-miR-1-3p	1695	1515	1716	1171	26941	12356	116	33350	7.30298e-19	4.44402e-16	4.34061	up
gga-miR-1a-3p	1695	1515	1716	1171	26941	12356	116	33350	7.49143e-19	4.44402e-16	4.34061	up
bta-miR-1	1695	1515	1716	1171	26941	12356	116	33350	7.68426e-19	4.44402e-16	4.3406	up
oha-miR-1b-3p	1695	1515	1716	1171	26913	12352	116	33343	8.12908e-19	4.44402e-16	4.33999	up
efu-miR-1	1695	1515	1716	1171	26913	12352	116	33343	8.33637e-19	4.44402e-16	4.33998	up
eca-miR-1	1695	1515	1716	1171	26913	12352	116	33343	8.54842e-19	4.44402e-16	4.33998	up
aca-miR-1a-3p	1695	1515	1716	1171	26913	12352	116	33343	8.76532e-19	4.44402e-16	4.33998	up
mdo-miR-1-3p	1629	1465	1641	1130	24945	11577	111	31427	1.42433e-18	5.4433e-16	4.30604	up
ocu-miR-1-3p	1629	1465	1641	1130	24945	11577	111	31427	1.43973e-18	5.4433e-16	4.30604	up
pol-miR-1-3p	1629	1465	1641	1130	24945	11577	111	31427	1.4553e-18	5.4433e-16	4.30603	up
ssa-miR-1-3p	1629	1465	1641	1130	24945	11577	111	31427	1.47107e-18	5.4433e-16	4.30603	up
xla-miR-1a-3p	1629	1465	1641	1130	24945	11577	111	31427	1.48701e-18	5.4433e-16	4.30603	up
ppy-miR-1	1674	1542	1711	1193	26074	12126	113	32591	1.56915e-18	5.4433e-16	4.29954	up
xtr-miR-133c	458	842	964	406	9821	6545	65	15123	3.00898e-18	9.91609e-16	4.41725	up
novel_miR_2001	52	43	48	145	4050	1679	16	1388	2.13657e-17	6.70578e-15	5.45319	up
novel_miR_3730	428	791	1142	902	8	10	0	12	6.92334e-13	2.07417e-10	-5.75014	down
novel_miR_3654	409	778	1127	873	5	9	0	12	1.67219e-12	4.48372e-10	-5.9006	down
xtr-miR-133a	132	200	207	107	2054	1031	12	3078	2.02382e-12	4.48372e-10	4.10262	up
tni-miR-133	133	198	206	107	2047	1028	12	3068	2.03257e-12	4.48372e-10	4.1028	up
ssc-miR-133a-3p	133	198	206	107	2047	1028	12	3068	2.0373e-12	4.48372e-10	4.1028	up
sla-miR-133a	133	198	206	107	2047	1028	12	3068	2.06476e-12	4.48372e-10	4.10279	up
xla-miR-133a	132	200	207	107	2054	1031	12	3078	2.08973e-12	4.48372e-10	4.10259	up
rno-miR-133a-3p	133	198	206	107	2047	1028	12	3068	2.1208e-12	4.48372e-10	4.10277	up
ptr-miR-133a	133	198	206	107	2047	1028	12	3068	2.13227e-12	4.48372e-10	4.10277	up
ppy-miR-133c	133	198	206	107	2047	1028	12	3068	2.24086e-12	4.48372e-10	4.10273	up
ppy-miR-133a	133	198	206	107	2047	1028	12	3068	2.25006e-12	4.48372e-10	4.10273	up
ppa-miR-133a	133	198	206	107	2047	1028	12	3068	2.25842e-12	4.48372e-10	4.10272	up
oha-miR-133a-3p	133	198	206	107	2047	1028	12	3068	2.37101e-12	4.48372e-10	4.10268	up
oar-miR-133	133	198	206	107	2047	1028	12	3068	2.39595e-12	4.48372e-10	4.10268	up
mne-miR-133a	133	198	206	107	2047	1028	12	3068	2.48591e-12	4.48372e-10	4.10265	up
mml-miR-133c-3p	133	198	206	107	2047	1028	12	3068	2.51703e-12	4.48372e-10	4.10264	up
mml-miR-133a	133	198	206	107	2047	1028	12	3068	2.65662e-12	4.57003e-10	4.1026	up
novel_miR_4579	14	7	16	32	422	318	6	417	2.73158e-12	4.57003e-10	5.17097	up
lla-miR-133a	133	198	206	107	2047	1028	12	3068	2.97749e-12	4.57003e-10	4.10251	up
hsa-miR-133a-3p	133	198	206	107	2047	1028	12	3068	3.05723e-12	4.57003e-10	4.10249	up
ggo-miR-133a	133	198	206	107	2047	1028	12	3068	3.07677e-12	4.57003e-10	4.10248	up
gga-miR-133a-3p	133	198	206	107	2047	1028	12	3068	3.13015e-12	4.57003e-10	4.10247	up
fru-miR-133	133	198	206	107	2047	1028	12	3068	3.14883e-12	4.57003e-10	4.10246	up
efu-miR-133-3p	133	198	206	107	2047	1028	12	3068	3.16911e-12	4.57003e-10	4.10246	up
dre-miR-133a-3p	133	198	206	107	2047	1028	12	3068	3.18952e-12	4.57003e-10	4.10245	up
chi-miR-133a-3p	133	198	206	107	2047	1028	12	3068	3.36477e-12	4.64053e-10	4.10241	up
cfa-miR-133c	133	198	206	107	2047	1028	12	3068	3.55755e-12	4.64053e-10	4.10237	up
cfa-miR-133a	133	198	206	107	2047	1028	12	3068	3.57604e-12	4.64053e-10	4.10236	up
ccr-miR-133a-3p	133	198	206	107	2047	1028	12	3068	3.59462e-12	4.64053e-10	4.10236	up
bta-miR-133a	133	198	206	107	2047	1028	12	3068	3.61015e-12	4.64053e-10	4.10236	up
age-miR-133a	133	198	206	107	2047	1028	12	3068	3.66806e-12	4.64053e-10	4.10234	up
aca-miR-133a	133	198	206	107	2047	1028	12	3068	3.73157e-12	4.64053e-10	4.10233	up
tgu-miR-133-3p	133	198	206	107	2046	1028	12	3067	3.93277e-12	4.80017e-10	4.10191	up
mmu-miR-133a-3p	133	198	206	107	2046	1028	12	3067	4.14058e-12	4.96192e-10	4.10187	up
eca-miR-133a	133	198	206	107	2046	1028	12	3067	4.26099e-12	5.01503e-10	4.10185	up
ola-miR-133-3p	132	198	206	107	2042	1025	12	3063	4.43188e-12	5.12465e-10	4.10208	up
novel_miR_2566	606	901	1418	1218	22	17	0	28	4.84536e-12	5.50617e-10	-4.97362	down
ssa-miR-133a-3p	115	179	184	94	1828	911	10	2733	9.35664e-12	9.97375e-10	4.09596	up
ocu-miR-133a-3p	115	179	184	94	1828	911	10	2733	9.40375e-12	9.97375e-10	4.09595	up
oan-miR-133a-3p	115	179	184	94	1828	911	10	2733	9.44678e-12	9.97375e-10	4.09595	up
mdo-miR-133a-3p	115	179	184	94	1828	911	10	2733	9.49e-12	9.97375e-10	4.09594	up
ipu-miR-133a	115	179	184	94	1828	911	10	2733	9.5334e-12	9.97375e-10	4.09594	up
novel_miR_2560	554	334	468	806	2	3	0	4	1.63566e-11	1.68447e-09	-6.86573	down
novel_miR_4899	451	333	452	711	2	2	0	4	3.21145e-11	3.25641e-09	-6.87966	down
novel_miR_2808	0	0	4	0	178	63	3	124	7.7096e-11	7.69909e-09	7.49692	up
novel_miR_2225	376	479	464	897	11	8	0	1	3.25084e-10	3.19795e-08	-5.84015	down
cfa-miR-1	57	52	58	43	738	300	2	1014	3.53177e-09	3.42322e-07	4.05479	up
gga-miR-202-5p	436770	429644	391805	625130	44954	93835	630	37789	4.04984e-09	3.81726e-07	-2.38453	down
aca-miR-202-5p	436765	429638	391802	625128	44954	93831	630	37787	4.05414e-09	3.81726e-07	-2.38456	down
novel_miR_2600	9	2	2	20	425	641	3	45	1.11033e-08	1.03073e-06	5.97116	up
novel_miR_1618	10	8	3	15	1477	301	0	178	1.28298e-08	1.17446e-06	6.24597	up
novel_miR_4974	1124	380	527	1297	8	38	0	7	1.57737e-08	1.42417e-06	-4.9786	down
novel_miR_5129	14	8	4	15	1477	301	0	178	1.96619e-08	1.75124e-06	6.05023	up
novel_miR_4889	2646	240	153	8135	16	13	0	27	2.05821e-08	1.78576e-06	-6.66421	down
novel_miR_4133	2646	240	153	8135	16	13	0	27	2.05914e-08	1.78576e-06	-6.66421	down
novel_miR_1776	86577	676	3611	202763	34	70	1	616	4.59808e-08	3.93584e-06	-7.75052	down
novel_miR_1498	284	162	374	417	10	1	0	2	4.86344e-08	4.1096e-06	-5.6649	down
gga-miR-187-3p	2040	1317	1927	1367	6752	3278	61	16193	5.28347e-08	4.27165e-06	2.86209	up
mdo-miR-187-3p	2040	1317	1927	1367	6752	3278	61	16193	5.29377e-08	4.27165e-06	2.86209	up
oan-miR-187-3p	2040	1317	1927	1367	6752	3278	61	16193	5.30409e-08	4.27165e-06	2.86209	up
tgu-miR-187-3p	2040	1317	1927	1367	6752	3278	61	16193	5.31445e-08	4.27165e-06	2.86209	up
novel_miR_1511	215	109	155	321	1	1	0	1	5.55353e-08	4.41004e-06	-6.93796	down
novel_miR_4302	304	439	773	641	24	8	0	31	9.74255e-08	7.58841e-06	-4.13933	down
novel_miR_122	304	439	773	641	24	8	0	31	9.78629e-08	7.58841e-06	-4.13934	down
xtr-miR-133b	21	26	26	15	247	142	1	390	1.17022e-07	8.96575e-06	3.99281	up
xla-miR-133b	21	26	26	15	247	142	1	390	1.18346e-07	8.96575e-06	3.99277	up
novel_miR_2093	64	473	437	154	1	0	0	0	1.35129e-07	1.01209e-05	-8.76934	down
novel_miR_2936	412	124	226	654	10	0	0	3	2.1302e-07	1.57754e-05	-5.87002	down
novel_miR_4524	547	78	289	1000	0	8	0	6	3.0059e-07	2.20132e-05	-6.00911	down
tgu-miR-499-5p	2362	984	983	2797	113	108	2	81	3.08854e-07	2.23699e-05	-3.49351	down
gga-miR-499-5p	2362	984	983	2797	113	108	2	81	3.13547e-07	2.24629e-05	-3.49343	down
ssa-miR-499a-5p	2359	983	983	2792	113	108	2	81	3.20777e-07	2.26738e-05	-3.49159	down
ppy-let-7f	9371	10484	15471	4767	45146	25844	230	25136	3.29975e-07	2.26738e-05	2.09493	up
ptr-let-7f	9371	10484	15471	4767	45146	25844	230	25136	3.31859e-07	2.26738e-05	2.09493	up
ocu-let-7f-5p	9371	10484	15471	4767	45146	25844	230	25136	3.32099e-07	2.26738e-05	2.09493	up
rno-let-7f-5p	9371	10484	15471	4767	45146	25844	230	25136	3.33691e-07	2.26738e-05	2.09493	up
oar-let-7f	9371	10484	15471	4767	45146	25844	230	25136	3.76559e-07	2.53255e-05	2.09492	up
bta-let-7f	9371	10484	15471	4767	45146	25844	230	25136	3.88019e-07	2.55279e-05	2.09491	up
hsa-let-7f-5p	9371	10484	15471	4767	45146	25844	230	25136	3.9076e-07	2.55279e-05	2.09491	up
mml-let-7f-5p	9371	10484	15471	4767	45146	25844	230	25136	3.93521e-07	2.55279e-05	2.09491	up
mmu-let-7f-5p	9371	10484	15471	4767	45146	25844	230	25136	3.95061e-07	2.55279e-05	2.09491	up
novel_miR_924	38	1137	750	146	16805	4854	44	2673	4.24049e-07	2.7135e-05	4.28338	up
novel_miR_987	238	85	112	275	3	3	0	2	5.31811e-07	3.37035e-05	-5.46508	down
ocu-miR-145-5p	90484	62758	83232	113516	291000	157199	1488	342855	6.28259e-07	3.84458e-05	1.98528	up
mdo-miR-145-5p	90499	62769	83245	113538	291073	157244	1488	342951	6.30126e-07	3.84458e-05	1.98536	up
ppa-miR-145	90484	62758	83232	113516	291000	157199	1488	342855	6.3186e-07	3.84458e-05	1.98528	up
eca-miR-145	90499	62769	83245	113539	291073	157244	1488	342952	6.3341e-07	3.84458e-05	1.98536	up
gga-miR-145-5p	90505	62776	83245	113537	291075	157264	1488	342957	6.35806e-07	3.84458e-05	1.98535	up
novel_miR_5116	16891	4	3	29777	0	0	0	0	8.23052e-07	4.67429e-05	-16.1094	down
oha-let-7f-5p	7728	8746	12254	3942	34237	19030	197	19131	8.69771e-07	4.67429e-05	2.01813	up
cfa-let-7f	7699	8715	12214	3935	34090	18948	196	19051	8.71466e-07	4.67429e-05	2.01649	up
ppa-let-7f	7699	8715	12214	3935	34090	18948	196	19051	8.72106e-07	4.67429e-05	2.01649	up
tch-let-7f-5p	7699	8715	12214	3935	34090	18948	196	19051	8.72748e-07	4.67429e-05	2.01649	up
cgr-let-7f	7703	8719	12219	3937	34111	18961	196	19064	8.7341e-07	4.67429e-05	2.01656	up
ipu-let-7f	7700	8715	12216	3936	34093	18950	196	19052	8.73824e-07	4.67429e-05	2.0164	up
chi-let-7f-5p	7703	8719	12219	3937	34111	18961	196	19064	8.74055e-07	4.67429e-05	2.01656	up
eca-let-7f	7703	8719	12219	3937	34111	18961	196	19064	8.74702e-07	4.67429e-05	2.01656	up
efu-let-7f	7703	8719	12219	3937	34111	18961	196	19064	8.7535e-07	4.67429e-05	2.01656	up
ggo-let-7f	7703	8719	12219	3937	34111	18961	196	19064	8.75999e-07	4.67429e-05	2.01656	up
mdo-let-7f-5p	7703	8719	12219	3937	34111	18961	196	19064	8.7665e-07	4.67429e-05	2.01656	up
ssc-let-7f-5p	7703	8719	12219	3937	34111	18961	196	19064	8.77373e-07	4.67429e-05	2.01656	up
gga-let-7f-5p	7704	8720	12221	3938	34115	18964	196	19065	8.78742e-07	4.67429e-05	2.01647	up
tgu-let-7f-5p	7704	8720	12221	3938	34115	18964	196	19065	8.794e-07	4.67429e-05	2.01647	up
novel_miR_2056	4	3	1	13	175	48	1	62	9.26073e-07	4.883e-05	4.64582	up
novel_miR_366	206	28	156	569	2	2	0	0	2.75986e-06	0.000144367	-6.82783	down
novel_miR_357	524	1758	1680	1424	195	120	1	75	2.89607e-06	0.000150299	-2.85875	down
novel_miR_1442	5	21	0	10	294	89	1	72	3.04051e-06	0.000156562	4.46617	up
novel_miR_4535	47	106	131	115	0	0	0	2	3.18272e-06	0.000162615	-6.39857	down
novel_miR_2166	19	56	0	33	666	234	5	156	3.30068e-06	0.000167345	4.30263	up
novel_miR_2286	232	148	184	788	6	18	0	8	3.48922e-06	0.000175553	-4.363	down
novel_miR_3683	46	105	131	112	0	0	0	2	3.63322e-06	0.000181413	-6.3803	down
novel_miR_2169	522	31	34	1010	4	1	0	2	5.27566e-06	0.000261442	-6.84879	down
novel_miR_4131	227	637	973	715	16	21	1	15	5.71474e-06	0.000281088	-4.43195	down
novel_miR_3655	86	157	66	79	2	2	0	2	5.86271e-06	0.000286231	-4.97381	down
novel_miR_3271	125	178	81	154	6	6	0	3	6.00569e-06	0.000291055	-4.18476	down
gga-miR-34c-5p	4243	47	188	22400	20	72	0	106	6.87237e-06	0.000330626	-6.15744	down
ocu-miR-34c-5p	4295	44	191	22584	19	72	0	109	7.8433e-06	0.000363398	-6.15577	down
rno-miR-34c-5p	4920	49	225	26106	24	88	0	131	7.9915e-06	0.000363398	-6.10078	down
ppy-miR-34c-5p	4920	49	225	26106	24	88	0	131	7.99731e-06	0.000363398	-6.10079	down
mmu-miR-34c-5p	4920	49	225	26106	24	88	0	131	8.00314e-06	0.000363398	-6.10079	down
hsa-miR-34c-5p	4920	49	225	26106	24	88	0	131	8.00427e-06	0.000363398	-6.10079	down
cgr-miR-34c-5p	4920	49	225	26106	24	88	0	131	8.0054e-06	0.000363398	-6.10079	down
cfa-miR-34c	4290	44	186	22557	19	72	0	109	8.03772e-06	0.000363398	-6.15397	down
ppa-miR-34c	4290	44	186	22557	19	72	0	109	8.04375e-06	0.000363398	-6.15398	down
tch-miR-34c-5p	4290	44	186	22557	19	72	0	109	8.04979e-06	0.000363398	-6.15398	down
novel_miR_3774	30	1594	1427	124	12	9	0	30	1.09201e-05	0.00048962	-4.96621	down
novel_miR_3083	583	124	130	953	3	22	0	17	1.108e-05	0.000493436	-4.3838	down
novel_miR_1247	287	43	17	506	0	0	0	0	1.16449e-05	0.00051511	-10.3348	down
novel_miR_2799	694	11	16	1182	1	0	0	1	1.39759e-05	0.000614102	-8.72673	down
novel_miR_1102	91	120	161	171	12	1	0	3	1.45866e-05	0.00063669	-4.18231	down
gga-miR-34b-5p	29509	316	1385	157930	123	653	10	794	1.48617e-05	0.000644433	-5.55804	down
gga-miR-449d-5p	3997	187	334	7705	109	160	1	77	1.60913e-05	0.000693187	-4.17148	down
novel_miR_1277	490	26	22	944	0	1	0	3	1.67515e-05	0.000716944	-7.37993	down
xla-miR-143-3p	116261	103926	100708	141543	254797	135575	2126	410333	1.85567e-05	0.000771144	1.70557	up
cfa-miR-143	116261	103926	100708	141543	254797	135575	2126	410333	1.85646e-05	0.000771144	1.70557	up
ssa-miR-143-3p	116261	103926	100708	141543	254797	135575	2126	410333	1.85721e-05	0.000771144	1.70557	up
ocu-miR-143-3p	116261	103926	100708	141543	254797	135575	2126	410333	1.85874e-05	0.000771144	1.70557	up
ipu-miR-143	116261	103926	100708	141543	254797	135575	2126	410333	1.86029e-05	0.000771144	1.70557	up
novel_miR_4160	2130	2650	2888	2481	5561	3331	73	6729	2.11498e-05	0.000871242	1.73053	up
novel_miR_1523	201	16	67	571	3	0	0	2	2.26758e-05	0.000928301	-6.38519	down
novel_miR_2708	126	788	698	309	11	41	0	31	2.40669e-05	0.000979166	-3.51971	down
novel_miR_564	390	17	38	668	6	1	0	1	2.67147e-05	0.00108022	-6.19831	down
novel_miR_1006	185	39	102	375	0	7	0	2	2.80645e-05	0.00112789	-5.18172	down
novel_miR_4196	751	691	1058	1989	157	74	2	92	3.14433e-05	0.00125601	-2.74385	down
novel_miR_4002	440	3	24	1191	0	0	0	0	3.67251e-05	0.00145071	-11.2731	down
novel_miR_2456	440	3	24	1191	0	0	0	0	3.67574e-05	0.00145071	-11.2731	down
novel_miR_1695	30	50	66	68	0	0	0	0	3.76939e-05	0.00147881	-8.32562	down
novel_miR_4515	77	125	106	150	13	2	0	3	3.9624e-05	0.00154533	-3.76694	down
novel_miR_680	129	63	184	363	0	11	0	1	4.2513e-05	0.00164825	-4.83965	down
novel_miR_1526	294	8	26	505	0	0	0	0	4.38042e-05	0.00168816	-10.3025	down
novel_miR_4949	73	38	39	133	1	0	0	2	4.42832e-05	0.00168816	-5.43334	down
novel_miR_3542	26	134	32	26	321	422	5	154	4.43106e-05	0.00168816	3.17577	up
novel_miR_1116	1838	0	2	6444	0	0	0	0	4.4816e-05	0.0016976	-13.5823	down
novel_miR_837	449	29	17	996	6	3	0	8	4.75637e-05	0.00178098	-5.46363	down
novel_miR_4296	449	29	17	996	6	3	0	8	4.78772e-05	0.00178098	-5.46364	down
novel_miR_2003	282	42	23	858	3	1	0	8	4.80264e-05	0.00178098	-5.5987	down
novel_miR_260	451	29	17	993	6	3	0	8	4.8098e-05	0.00178098	-5.46303	down
novel_miR_4588	170	42	33	380	1567	438	14	682	4.86097e-05	0.00178987	3.20327	up
tgu-miR-187-5p	139	56	107	67	327	206	4	708	4.92539e-05	0.00180351	2.71759	up
novel_miR_1064	524	12	14	737	0	0	0	2	4.9642e-05	0.0018057	-8.09987	down
gga-miR-187-5p	139	56	107	67	327	206	4	708	4.98616e-05	0.0018057	2.71758	up
novel_miR_5062	448	28	17	990	6	3	0	8	5.09575e-05	0.00183531	-5.45616	down
novel_miR_201	448	28	17	990	6	3	0	8	5.12612e-05	0.00183621	-5.45617	down
novel_miR_2815	25	195	158	79	0	4	0	3	5.54598e-05	0.00197587	-4.90421	down
novel_miR_890	145	905	860	366	74	45	0	38	5.60277e-05	0.00198537	-2.97888	down
novel_miR_4071	24	194	158	78	0	4	0	3	6.1271e-05	0.00215956	-4.89426	down
novel_miR_3872	174	16	20	287	0	0	0	0	6.19936e-05	0.00217263	-9.55944	down
ssc-miR-133b	8	11	10	6	86	46	0	145	6.25713e-05	0.00217263	3.80049	up
gga-miR-133b	8	11	10	6	86	46	0	145	6.26308e-05	0.00217263	3.80048	up
xtr-miR-365	75	56	66	45	337	198	1	335	6.37348e-05	0.00219935	2.65931	up
tni-miR-365	75	56	66	45	337	198	1	335	6.45903e-05	0.00220577	2.65921	up
tgu-miR-365-3p	75	56	66	45	337	198	1	335	6.53305e-05	0.00220577	2.65913	up
ssc-miR-365-3p	75	56	66	45	337	198	1	335	6.55212e-05	0.00220577	2.6591	up
novel_miR_1802	126	25	15	227	0	0	0	0	6.57456e-05	0.00220577	-9.21628	down
rno-miR-365-3p	75	56	66	45	337	198	1	335	6.62765e-05	0.00220577	2.65902	up
ptr-miR-365	75	56	66	45	337	198	1	335	6.63784e-05	0.00220577	2.65901	up
ppy-miR-365	75	56	66	45	337	198	1	335	6.74971e-05	0.00220577	2.65888	up
novel_miR_4711	2732	0	1	4553	0	0	0	0	6.79414e-05	0.00220577	-13.433	down
oha-miR-365a-3p	75	56	66	45	337	198	1	335	6.79952e-05	0.00220577	2.65883	up
mmu-miR-365-3p	75	56	66	45	337	198	1	335	6.82228e-05	0.00220577	2.6588	up
mml-miR-365-3p	75	56	66	45	337	198	1	335	6.82297e-05	0.00220577	2.6588	up
mdo-miR-365-3p	75	56	66	45	337	198	1	335	6.83329e-05	0.00220577	2.65879	up
hsa-miR-365a-3p	75	56	66	45	337	198	1	335	6.89133e-05	0.00220577	2.65873	up
ggo-miR-365a	75	56	66	45	337	198	1	335	6.89143e-05	0.00220577	2.65873	up
gga-miR-365-3p	75	56	66	45	337	198	1	335	6.90427e-05	0.00220577	2.65871	up
fru-miR-365	75	56	66	45	337	198	1	335	6.98001e-05	0.00220577	2.65863	up
efu-miR-365	75	56	66	45	337	198	1	335	6.98584e-05	0.00220577	2.65862	up
eca-miR-365	75	56	66	45	337	198	1	335	6.99449e-05	0.00220577	2.65861	up
dre-miR-365	75	56	66	45	337	198	1	335	7.06032e-05	0.00221251	2.65854	up
cgr-miR-365-3p	75	56	66	45	337	198	1	335	7.08299e-05	0.00221251	2.65852	up
cfa-miR-365	75	56	66	45	337	198	1	335	7.16891e-05	0.00221863	2.65843	up
novel_miR_86	131	53	58	235	8	4	0	6	7.16989e-05	0.00221863	-3.7627	down
ccr-miR-365	75	56	66	45	337	198	1	335	7.25254e-05	0.00223372	2.65834	up
bta-miR-365-3p	75	56	66	45	337	198	1	335	7.3373e-05	0.00224931	2.65825	up
aca-miR-365-3p	75	56	66	45	337	198	1	335	7.41319e-05	0.00226205	2.65817	up
gga-miR-34b-3p	6796	62	298	39733	39	131	3	321	8.10275e-05	0.00246107	-5.2733	down
novel_miR_1600	937	2	1	2209	0	0	0	0	8.46524e-05	0.00255938	-12.205	down
novel_miR_4089	256	21	48	515	10	5	0	2	8.69178e-05	0.00261587	-4.70495	down
novel_miR_2196	1079	1	2	1901	0	0	0	0	8.7847e-05	0.00263182	-12.1418	down
novel_miR_4599	87	15	24	260	0	0	0	0	9.79233e-05	0.00292042	-9.16811	down
novel_miR_482	108	349	362	197	42	9	0	15	9.8413e-05	0.0029218	-3.07737	down
novel_miR_981	206	18	23	446	0	2	0	3	9.95404e-05	0.00294202	-5.97591	down
novel_miR_2126	10	5	6	6	116	25	0	106	0.000102094	0.00300404	3.93742	up
novel_miR_622	290	19	46	558	12	5	0	2	0.000109407	0.00319855	-4.68734	down
novel_miR_3570	290	19	46	558	12	5	0	2	0.000109676	0.00319855	-4.68735	down
novel_miR_3162	290	19	46	558	12	5	0	2	0.000110334	0.00320359	-4.68737	down
novel_miR_3624	1608	0	0	5079	0	0	0	0	0.000111015	0.0032092	-13.2777	down
efu-miR-143	388617	340491	388699	530132	871355	476113	5499	1254368	0.000121725	0.00345315	1.50873	up
oha-miR-143-3p	388616	340490	388697	530130	871354	476112	5499	1254367	0.000121808	0.00345315	1.50873	up
cgr-miR-143	388616	340490	388697	530130	871353	476112	5499	1254366	0.000121897	0.00345315	1.50873	up
mmu-miR-143-3p	388614	340489	388695	530130	871348	476110	5499	1254360	0.000121985	0.00345315	1.50873	up
eca-miR-143	388614	340489	388695	530130	871348	476110	5499	1254360	0.000122073	0.00345315	1.50873	up
novel_miR_3695	25	18	26	50	0	0	0	0	0.000124283	0.00350063	-7.48872	down
novel_miR_4774	8	6	1	16	108	31	1	48	0.000125654	0.00352419	3.55608	up
novel_miR_2516	49	19	46	75	1	0	0	0	0.000138208	0.00385773	-6.22065	down
ocu-miR-133b-3p	6	9	7	5	58	34	0	105	0.000138717	0.00385773	3.70788	up
eca-miR-133b	6	9	7	5	58	34	0	105	0.000139635	0.00386694	3.70781	up
novel_miR_3443	334	12	12	584	6	1	0	1	0.00014162	0.00388129	-5.96259	down
novel_miR_1563	301	99	152	997	34	28	0	26	0.000143257	0.00388129	-3.20142	down
xla-miR-200a-3p	10837	13561	17727	25745	5677	2910	48	1873	0.000143325	0.00388129	-1.6323	down
novel_miR_1240	301	99	152	997	34	28	0	26	0.000143433	0.00388129	-3.20143	down
gga-miR-200a-3p	10853	13574	17757	25786	5688	2921	48	1875	0.000143702	0.00388129	-1.632	down
mdo-miR-200a-3p	10853	13574	17757	25786	5688	2921	48	1875	0.000144088	0.00388129	-1.632	down
tgu-miR-200a-3p	10853	13574	17757	25786	5688	2921	48	1875	0.000144475	0.00388129	-1.63199	down
xtr-miR-200a	10853	13574	17757	25786	5688	2921	48	1875	0.000144864	0.00388129	-1.63199	down
novel_miR_1046	10	120	127	27	0	0	0	0	0.000153479	0.00409546	-8.72777	down
novel_miR_3701	54	34	40	108	3	1	0	1	0.000169049	0.00449276	-4.53693	down
novel_miR_2301	61	12	50	287	0	2	0	0	0.000170141	0.0045036	-6.41008	down
rno-miR-34c-3p	1070	10	45	3778	1	22	0	35	0.000180384	0.0047357	-5.3689	down
mmu-miR-34c-3p	1070	10	45	3778	1	22	0	35	0.000180944	0.0047357	-5.36892	down
gga-miR-34c-3p	1070	10	45	3778	1	22	0	35	0.000181064	0.0047357	-5.36893	down
novel_miR_838	212	18	36	451	10	4	0	2	0.000186194	0.00485062	-4.56994	down
novel_miR_4999	201	13	30	432	7	2	0	0	0.000190489	0.00493226	-5.319	down
novel_miR_3119	38	25	26	45	0	0	0	0	0.000190825	0.00493226	-7.6761	down
tgu-miR-146b-5p	331521	278708	430890	326617	1021164	702200	2741	638979	0.000193271	0.00497596	1.48313	up
novel_miR_4504	611	2	2	1032	0	2	0	1	0.000200668	0.00513994	-7.9187	down
novel_miR_4482	50	16	28	158	0	1	0	0	0.000201199	0.00513994	-6.5454	down
gga-miR-146b-5p	327640	275270	426543	322742	1007907	693294	2690	631316	0.000203158	0.00515629	1.48043	up
novel_miR_1399	583	3	1	1852	4	5	0	2	0.000203404	0.00515629	-6.77661	down
novel_miR_634	105	7	22	253	0	0	0	0	0.000208177	0.00525707	-9.18091	down
novel_miR_1254	198	93	73	323	17	16	0	9	0.000210165	0.0052839	-3.09235	down
novel_miR_4232	78	38	40	166	7	1	0	2	0.000210843	0.0052839	-4.07016	down
novel_miR_3333	34	68	49	74	4	0	0	0	0.000220832	0.0054982	-4.82196	down
novel_miR_1899	34	68	49	74	4	0	0	0	0.000221063	0.0054982	-4.82197	down
novel_miR_1722	145	73	51	254	14	7	0	8	0.000222857	0.00552199	-3.23883	down
novel_miR_2009	982	0	0	2396	0	0	0	0	0.000230551	0.00568031	-12.3046	down
novel_miR_2688	746	0	1	1851	0	0	0	0	0.00023097	0.00568031	-11.9251	down
novel_miR_4227	321	245	425	597	96	8	0	19	0.000232589	0.00569887	-2.91736	down
novel_miR_3212	103	7	22	242	0	0	0	0	0.000234662	0.00572835	-9.1328	down
novel_miR_2124	244	15	35	493	12	5	0	2	0.000252481	0.00613284	-4.47255	down
tch-miR-143-3p	435806	380842	429232	599161	927583	487325	6032	1370345	0.000253092	0.00613284	1.45088	up
novel_miR_2551	13	44	52	69	0	0	0	1	0.000257156	0.00620848	-6.0383	down
novel_miR_1143	51	21	13	82	0	0	0	0	0.000287188	0.00690825	-7.98737	down
novel_miR_796	14	39	37	36	0	1	0	0	0.000290826	0.00695869	-5.55944	down
novel_miR_4570	14	39	37	36	0	1	0	0	0.000291882	0.00695869	-5.55943	down
novel_miR_3708	77	13	18	530	3	3	0	0	0.000292453	0.00695869	-5.67593	down
novel_miR_1288	9	162	121	19	2	0	0	0	0.000297589	0.00705399	-6.15374	down
novel_miR_168	38	16	39	124	0	0	0	1	0.000299599	0.00705399	-6.32799	down
novel_miR_3838	779	0	1	1433	0	0	0	0	0.000301439	0.00705399	-11.7089	down
novel_miR_4382	780	0	1	1430	0	0	0	0	0.000301602	0.00705399	-11.7078	down
novel_miR_4129	780	0	1	1430	0	0	0	0	0.000302789	0.00705399	-11.7078	down
novel_miR_3346	780	0	1	1430	0	0	0	0	0.00030288	0.00705399	-11.7078	down
oan-miR-143-3p	468093	409207	464440	646112	985603	525708	6255	1458801	0.000314728	0.00722129	1.42946	up
aca-miR-143-3p	468093	409207	464440	646112	985603	525708	6255	1458801	0.00031494	0.00722129	1.42946	up
mdo-miR-143-3p	468080	409194	464427	646096	985562	525672	6255	1458757	0.00031519	0.00722129	1.42945	up
ssc-miR-143-3p	468093	409207	464440	646112	985603	525708	6255	1458801	0.000315748	0.00722129	1.42946	up
aja-miR-143	468093	409207	464440	646112	985605	525709	6255	1458803	0.000316766	0.00722129	1.42946	up
novel_miR_229	1323	80	41	2236	8	15	1	16	0.000317643	0.00722129	-5.17653	down
gga-miR-143-3p	468093	409207	464440	646112	985605	525709	6255	1458803	0.000317795	0.00722129	1.42946	up
xtr-miR-143	468093	409207	464440	646112	985605	525709	6255	1458803	0.000318828	0.00722129	1.42946	up
novel_miR_1987	211	22	7	860	8	5	0	7	0.000326001	0.00735846	-4.78904	down
gga-miR-460b-5p	349	1111	1060	366	2051	879	34	2165	0.000329453	0.007411	2.08906	up
novel_miR_2071	19	19	17	49	0	0	0	0	0.000337146	0.00754057	-7.28849	down
novel_miR_487	427	3	1	860	0	1	0	1	0.000337501	0.00754057	-8.08094	down
novel_miR_5122	101	13	19	204	1	0	0	2	0.00034366	0.00765224	-5.68318	down
novel_miR_2247	102	9	17	174	2	0	0	0	0.00037266	0.00825878	-6.13495	down
novel_miR_4239	157	7	5	309	0	0	0	0	0.000374064	0.00825878	-9.49555	down
novel_miR_908	23	109	126	39	3	4	0	4	0.00037532	0.00825878	-3.71621	down
novel_miR_2377	99	15	24	154	0	1	0	3	0.000375911	0.00825878	-5.0521	down
novel_miR_2899	58	37	44	115	7	2	0	1	0.000379674	0.00831372	-3.72926	down
novel_miR_1913	58	37	44	115	7	2	0	1	0.000381369	0.0083232	-3.72928	down
gga-miR-146a-5p	9677	15080	20376	15232	37995	27232	197	17261	0.000386148	0.00839296	1.30644	up
tgu-miR-146c	9677	15080	20376	15232	37995	27232	197	17261	0.000387847	0.00839296	1.30644	up
novel_miR_2174	108	6	10	300	1	1	0	0	0.000388386	0.00839296	-6.53986	down
novel_miR_1904	76	40	54	181	7	3	0	7	0.00039421	0.00847803	-3.38126	down
novel_miR_3281	374	0	2	1258	0	0	0	0	0.000394895	0.00847803	-11.2426	down
novel_miR_3537	5	112	173	19	1	1	0	0	0.000404063	0.00864669	-6.07931	down
novel_miR_4984	138	56	67	264	19	4	0	8	0.000418705	0.00893101	-3.18694	down
novel_miR_3066	192	4	8	207	1	0	0	0	0.000437393	0.00929954	-7.38553	down
novel_miR_148	38	11	12	61	0	0	0	0	0.000447754	0.00948922	-7.53677	down
novel_miR_2633	67	9	11	214	0	0	0	0	0.00045823	0.00968012	-8.80736	down
novel_miR_3094	13	31	15	33	0	0	0	0	0.000464728	0.00978601	-7.11311	down
novel_miR_3472	13	31	15	34	0	0	0	0	0.000467567	0.00978821	-7.12794	down
novel_miR_4725	86	60	46	162	11	6	0	5	0.000467802	0.00978821	-3.06414	down
novel_miR_4034	3598	201	317	7187	28	110	4	23	0.000475709	0.00992216	-4.22934	down
novel_miR_4148	41	680	514	82	28	20	0	25	0.000478994	0.00995915	-3.24124	down
novel_miR_4891	356	3	2	773	0	2	0	3	0.000494991	0.0102594	-6.67857	down
novel_miR_1602	39	11	10	55	0	0	0	0	0.000536775	0.0110905	-7.45783	down
novel_miR_2849	13	30	14	33	0	0	0	0	0.000544664	0.0112184	-7.08173	down
novel_miR_3605	479	4	1	1027	3	5	0	5	0.000546401	0.0112191	-5.83334	down
novel_miR_3821	99	4	9	247	0	0	0	0	0.000551643	0.0112834	-9.07157	down
novel_miR_839	51	12	14	76	0	0	0	0	0.000552957	0.0112834	-7.8657	down
novel_miR_393	202	3	1	904	2	1	0	2	0.000564113	0.0114625	-6.7097	down
novel_miR_491	37	33	20	80	0	2	0	0	0.000565212	0.0114625	-5.1741	down
novel_miR_2095	202	3	1	900	2	1	0	2	0.000567643	0.0114765	-6.70465	down
novel_miR_2218	13	16	34	65	0	0	0	1	0.000582687	0.0117446	-5.56221	down
novel_miR_1299	136	2	0	1533	0	0	0	0	0.000585117	0.0117577	-11.2394	down
novel_miR_3514	94	15	24	146	0	2	0	3	0.000593933	0.0118862	-4.68258	down
novel_miR_4219	46	22	17	97	2	1	0	0	0.000596495	0.0118862	-4.84517	down
novel_miR_5070	47	13	13	76	0	0	0	0	0.000596925	0.0118862	-7.82394	down
novel_miR_741	441	0	1	1149	0	0	0	0	0.000604782	0.0120028	-11.2155	down
novel_miR_3441	441	0	1	1149	0	0	0	0	0.000607184	0.0120028	-11.2155	down
novel_miR_1473	441	0	1	1149	0	0	0	0	0.000608244	0.0120028	-11.2155	down
novel_miR_558	49	15	12	62	0	0	0	0	0.000613168	0.0120638	-7.72388	down
novel_miR_3420	85	199	167	155	1	24	0	5	0.000624423	0.0122487	-3.27311	down
novel_miR_1521	26	16	15	73	1	0	0	0	0.000643969	0.0125947	-5.6671	down
novel_miR_3721	5	19	0	17	227	69	0	41	0.000649834	0.0126718	3.71871	up
novel_miR_2018	0	1	0	0	19	3	0	12	0.000651803	0.0126727	5.25169	up
novel_miR_1103	1	1	0	0	0	23	0	29	0.000654061	0.0126792	5.28663	up
novel_miR_4946	307	2	4	547	3	0	0	0	0.00066592	0.0128712	-7.1758	down
novel_miR_4502	386	3	0	664	0	1	0	2	0.000669543	0.0129034	-7.26955	down
novel_miR_106	30	19	5	64	0	0	0	0	0.000687648	0.0132137	-7.47747	down
novel_miR_3202	339	3	1	429	0	0	0	1	0.000708521	0.0135752	-8.18698	down
novel_miR_4778	435	0	0	1133	0	0	0	0	0.000715441	0.013668	-11.1945	down
novel_miR_4812	413	0	0	1138	0	0	0	0	0.000737455	0.0138767	-11.1762	down
novel_miR_788	413	0	0	1138	0	0	0	0	0.00073746	0.0138767	-11.1762	down
novel_miR_4760	413	0	0	1138	0	0	0	0	0.000737678	0.0138767	-11.1762	down
novel_miR_3666	53	16	27	80	0	0	0	2	0.000738766	0.0138767	-5.2326	down
novel_miR_4915	413	0	0	1138	0	0	0	0	0.00073932	0.0138767	-11.1762	down
novel_miR_4107	46	12	13	65	0	0	0	0	0.000739684	0.0138767	-7.69841	down
novel_miR_494	413	0	0	1138	0	0	0	0	0.000741102	0.0138767	-11.1762	down
aca-let-7e-5p	8315	15748	18435	9795	24668	16559	202	22452	0.000748461	0.013916	1.24509	up
novel_miR_3550	412	0	0	1131	0	0	0	0	0.000750384	0.013916	-11.1689	down
gga-let-7k-5p	8315	15748	18435	9795	24668	16559	202	22452	0.000750883	0.013916	1.24509	up
oha-let-7e-5p	8315	15748	18435	9795	24668	16559	202	22452	0.000752804	0.013916	1.24509	up
tgu-let-7e-5p	8315	15748	18435	9795	24668	16559	202	22452	0.000755157	0.013916	1.24509	up
novel_miR_910	31	15	13	149	0	0	0	0	0.000755868	0.013916	-8.26279	down
novel_miR_4531	440	0	1	936	0	0	0	0	0.000759287	0.013931	-11.0171	down
novel_miR_4809	40	271	322	100	27	15	0	11	0.000761724	0.013931	-2.87404	down
novel_miR_4145	464	0	0	1210	0	0	0	0	0.000763024	0.013931	-11.2888	down
novel_miR_2821	42	12	13	64	0	0	0	0	0.000768319	0.0139889	-7.6411	down
novel_miR_1382	331	3	1	399	2	0	0	1	0.000789179	0.0143237	-6.90142	down
novel_miR_5089	104	8	3	272	0	1	0	0	0.000791052	0.0143237	-7.16284	down
novel_miR_1632	587	0	0	814	0	0	0	0	0.00079676	0.0143875	-11.0651	down
novel_miR_747	28	41	36	74	3	1	0	3	0.000808329	0.0145296	-3.64384	down
novel_miR_4310	397	0	0	1096	0	0	0	0	0.000809035	0.0145296	-11.1211	down
novel_miR_1744	312	0	1	835	0	0	0	0	0.000826477	0.0147692	-10.7437	down
novel_miR_3125	32	6	12	75	0	0	0	0	0.000826858	0.0147692	-7.5565	down
novel_miR_4062	6	20	0	20	231	73	0	43	0.000834092	0.0148581	3.5977	up
novel_miR_2511	255	3	1	476	0	1	0	0	0.000842532	0.0149598	-8.09859	down
novel_miR_154	49	20	15	99	2	1	0	1	0.000844343	0.0149598	-4.45527	down
mdo-miR-133b-3p	3	5	4	3	30	15	0	59	0.000859263	0.0151834	3.65012	up
novel_miR_4282	79	6	6	167	0	0	0	0	0.000868463	0.0153049	-8.60375	down
novel_miR_2064	370	0	0	1060	0	0	0	0	0.000870866	0.0153063	-11.0573	down
novel_miR_292	199	10	1	283	2	0	0	0	0.00089426	0.0156757	-6.86954	down
novel_miR_436	42	131	102	97	0	13	0	4	0.000906263	0.015844	-3.36051	down
novel_miR_4930	38	9	8	52	0	0	0	0	0.000911664	0.0158962	-7.3566	down
novel_miR_4880	52	36	130	119	13	0	0	1	0.000919954	0.0159985	-3.7372	down
novel_miR_4334	6	18	0	19	220	62	0	41	0.000927989	0.0160957	3.59112	up
novel_miR_798	5	43	21	28	0	0	0	0	0.000937554	0.016219	-7.17797	down
novel_miR_3115	406	0	0	905	0	0	0	0	0.000952149	0.0164283	-10.944	down
novel_miR_3544	215	1	0	902	0	0	0	0	0.000958965	0.0164829	-10.6867	down
novel_miR_1332	0	8	22	2	87	18	2	62	0.000960314	0.0164829	3.68516	up
novel_miR_2979	195	6	4	428	4	4	0	2	0.000963773	0.0164993	-4.98486	down
novel_miR_3037	17	38	81	11	1	0	0	1	0.000968215	0.0165301	-5.02333	down
novel_miR_4043	1192	113	163	2059	50	90	1	10	0.000970588	0.0165301	-3.45464	down
novel_miR_1152	0	0	0	0	0	20	0	31	0.000976485	0.0165877	7.28635	up
novel_miR_3773	65	58	42	140	11	5	0	5	0.000988824	0.0167541	-2.91624	down
novel_miR_836	385	0	0	883	0	0	0	0	0.00100267	0.0169451	-10.8945	down
novel_miR_3149	1	3	2	2	17	11	0	33	0.00101021	0.0170289	3.78027	up
novel_miR_5111	27	18	18	74	2	0	0	0	0.00103129	0.0173399	-4.96698	down
novel_miR_206	50	8	10	142	0	0	0	0	0.00105119	0.017511	-8.29423	down
novel_miR_769	16	111	108	23	4	1	0	4	0.00105465	0.017511	-3.83212	down
novel_miR_3549	16	111	108	23	4	1	0	4	0.00105829	0.017511	-3.83213	down
cfa-miR-10a	86178	101172	132005	109234	223596	122457	1144	193011	0.00105925	0.017511	1.16072	up
ocu-miR-10a-5p	86178	101172	132005	109234	223596	122457	1144	193011	0.00106357	0.017511	1.16071	up
ssc-miR-10a-5p	86184	101180	132013	109244	223609	122466	1145	193025	0.001066	0.017511	1.16091	up
mdo-miR-10a-5p	86184	101180	132013	109244	223609	122466	1145	193025	0.00106689	0.017511	1.16091	up
novel_miR_4544	59	9	8	125	0	1	0	0	0.00106695	0.017511	-6.23237	down
cgr-miR-10a-5p	86184	101180	132013	109244	223609	122466	1145	193025	0.00106778	0.017511	1.16091	up
gga-miR-10a-5p	86183	101179	132015	109243	223613	122472	1144	193024	0.00106804	0.017511	1.16071	up
aca-miR-10a-5p	86185	101179	132017	109243	223616	122472	1144	193026	0.00107247	0.0175401	1.16071	up
novel_miR_3885	31	28	26	50	0	0	0	3	0.00108717	0.0177365	-4.32362	down
novel_miR_4677	27	18	31	72	2	2	0	1	0.00109685	0.017845	-3.82361	down
novel_miR_3602	5	31	15	15	0	0	0	0	0.0011001	0.017845	-6.63536	down
novel_miR_1106	133	9	4	263	4	1	0	1	0.00110194	0.017845	-5.11958	down
novel_miR_4735	87	7	6	116	0	0	0	0	0.00114848	0.018553	-8.37095	down
bta-let-7d	96	139	165	53	435	265	2	336	0.0011752	0.0189382	2.05373	up
novel_miR_2587	35	7	13	94	0	0	0	0	0.00120743	0.0193205	-7.80322	down
novel_miR_101	43	12	7	84	0	0	0	0	0.00121162	0.0193205	-7.78758	down
xla-miR-143-5p	965	898	926	1494	2026	1248	25	2411	0.00121192	0.0193205	1.48618	up
novel_miR_232	43	12	7	84	0	0	0	0	0.00121259	0.0193205	-7.78758	down
novel_miR_874	43	12	7	84	0	0	0	0	0.00121357	0.0193205	-7.78758	down
ssa-miR-143-5p	965	898	926	1494	2026	1248	25	2411	0.00123021	0.0195382	1.48622	up
novel_miR_48	70	13	10	47	0	1	0	1	0.00123811	0.0196162	-4.94376	down
gga-miR-143-5p	968	902	931	1500	2026	1248	25	2411	0.00124604	0.0196946	1.48012	up
ocu-miR-143-5p	964	897	922	1489	2014	1240	25	2396	0.00127616	0.0197481	1.48319	up
novel_miR_4411	235	0	0	951	0	0	0	0	0.00127735	0.0197481	-10.7731	down
tgu-let-7d-5p	96	139	165	53	431	263	2	332	0.00127768	0.0197481	2.04122	up
ssc-let-7d-5p	96	139	165	53	431	263	2	332	0.00127857	0.0197481	2.04122	up
rno-let-7d-5p	96	139	165	53	431	263	2	332	0.00127945	0.0197481	2.04121	up
ptr-let-7d	96	139	165	53	431	263	2	332	0.00128034	0.0197481	2.04121	up
novel_miR_1039	254	4	4	400	3	0	0	5	0.00128271	0.0197481	-5.3652	down
novel_miR_4295	281	1	0	568	0	0	0	0	0.0012849	0.0197481	-10.3242	down
ppy-let-7d	96	139	165	53	431	263	2	332	0.00128831	0.0197481	2.04117	up
oha-let-7d-5p	96	139	165	53	431	263	2	332	0.00128935	0.0197481	2.04116	up
oar-let-7d	96	139	165	53	431	263	2	332	0.00129066	0.0197481	2.04115	up
oan-let-7d-5p	96	139	165	53	431	263	2	332	0.0012919	0.0197481	2.04115	up
mmu-let-7d-5p	96	139	165	53	431	263	2	332	0.00129665	0.0197481	2.04112	up
ssc-miR-143-5p	968	902	927	1495	2018	1243	25	2400	0.0012999	0.0197481	1.47852	up
mml-let-7d	96	139	165	53	431	263	2	332	0.00130685	0.0197481	2.04107	up
mdo-miR-143-5p	968	902	928	1496	2017	1242	25	2399	0.00130774	0.0197481	1.47729	up
ssa-let-7e-5p	7823	15005	17504	9369	22747	15235	188	20513	0.00130843	0.0197481	1.20035	up
mmu-miR-143-5p	968	902	928	1496	2017	1242	25	2399	0.00130878	0.0197481	1.47729	up
ipu-let-7e	7823	15005	17504	9369	22746	15235	188	20513	0.00131048	0.0197481	1.20033	up
aca-miR-143-5p	968	902	929	1497	2017	1242	25	2399	0.00131625	0.0197481	1.47664	up
oan-miR-143-5p	968	902	929	1497	2017	1242	25	2399	0.00131729	0.0197481	1.47664	up
mdo-let-7d	96	139	165	53	431	263	2	332	0.00131791	0.0197481	2.04101	up
oha-miR-143-5p	968	902	929	1497	2017	1242	25	2399	0.00131834	0.0197481	1.47665	up
hsa-let-7d-5p	96	139	165	53	431	263	2	332	0.00132249	0.0197653	2.04099	up
efu-let-7d	96	139	165	53	431	263	2	332	0.00132683	0.0197854	2.04097	up
eca-let-7d	96	139	165	53	431	263	2	332	0.00133152	0.0198105	2.04095	up
novel_miR_619	15	32	54	36	3	1	0	1	0.00133771	0.0198572	-3.74722	down
novel_miR_1417	301	0	0	735	0	0	0	0	0.00134069	0.0198572	-10.6	down
chi-let-7d-5p	96	139	165	53	431	263	2	332	0.00134434	0.0198667	2.04088	up
novel_miR_711	15	32	54	36	3	1	0	1	0.00134838	0.0198818	-3.74726	down
cgr-let-7d-5p	96	139	165	53	431	263	2	332	0.00135575	0.019931	2.04083	up
aca-let-7d-5p	96	139	165	53	431	263	2	332	0.00135776	0.019931	2.04082	up
ocu-let-7d-5p	96	139	165	53	430	262	2	331	0.00138329	0.0202606	2.037	up
novel_miR_4489	175	3	3	261	3	0	0	1	0.00139063	0.0203229	-5.80332	down
novel_miR_2125	92	6	12	258	0	4	0	0	0.00140557	0.0204958	-5.35634	down
novel_miR_1490	203	0	2	328	0	0	0	0	0.00146982	0.0213853	-9.66331	down
novel_miR_4813	22	3	13	32	0	0	0	0	0.0014949	0.0217024	-6.74337	down
novel_miR_1253	64	11	12	151	4	1	0	1	0.00153901	0.0222728	-4.32563	down
novel_miR_5099	55	13	2	119	0	0	0	0	0.00154095	0.0222728	-8.15478	down
novel_miR_4142	121	1	2	337	0	0	0	0	0.00154885	0.022338	-9.42686	down
novel_miR_3159	78	2	4	201	0	0	0	0	0.00160381	0.0230707	-8.73789	down
novel_miR_5061	223	0	1	563	0	0	0	0	0.00160665	0.0230707	-10.2021	down
oha-let-7i-5p	16551	19861	20783	12614	28997	28922	270	17885	0.00164618	0.0235868	1.10687	up
novel_miR_4717	22	7	11	11	0	0	0	0	0.0016859	0.0241036	-6.32138	down
novel_miR_891	101	16	22	185	9	3	0	4	0.00169261	0.0241471	-3.41049	down
novel_miR_3180	201	1	0	575	0	0	0	0	0.00170626	0.0242894	-10.1779	down
efu-miR-9277	155	174	128	240	21	29	0	29	0.00171382	0.0243444	-2.17424	down
novel_miR_4475	219	0	0	561	0	0	0	0	0.00173671	0.0246164	-10.1886	down
novel_miR_2498	219	0	0	561	0	0	0	0	0.00174426	0.0246704	-10.1886	down
novel_miR_4885	37	6	9	94	0	0	0	0	0.00176323	0.024816	-7.77645	down
novel_miR_3009	219	0	0	556	0	0	0	0	0.0017667	0.024816	-10.1797	down
novel_miR_1640	219	0	0	556	0	0	0	0	0.00176718	0.024816	-10.1797	down
novel_miR_3572	98	16	22	184	9	3	0	4	0.00177252	0.024816	-3.39137	down
novel_miR_118	98	16	22	184	9	3	0	4	0.00177338	0.024816	-3.39137	down
novel_miR_4849	22	19	25	62	2	2	0	1	0.00179478	0.0250623	-3.6136	down
novel_miR_725	15	40	9	47	1	0	0	1	0.00180608	0.0251668	-4.60448	down
novel_miR_306	16	54	44	26	0	1	0	3	0.0018107	0.0251779	-3.9815	down
novel_miR_2450	238	5	0	496	5	2	0	0	0.00186221	0.0258397	-5.78818	down
novel_miR_4187	4	199	98	5	481	184	10	357	0.00188314	0.0260752	3.20392	up
novel_miR_3931	27	16	9	65	0	1	0	1	0.00188988	0.0260859	-4.63245	down
novel_miR_953	27	16	9	65	0	1	0	1	0.00189183	0.0260859	-4.63245	down
novel_miR_4436	242	0	0	608	0	0	0	0	0.00191491	0.0263017	-10.3134	down
novel_miR_3724	242	0	0	608	0	0	0	0	0.00191595	0.0263017	-10.3134	down
novel_miR_2820	242	0	0	608	0	0	0	0	0.00191995	0.0263017	-10.3134	down
novel_miR_2068	242	0	0	608	0	0	0	0	0.00192375	0.0263017	-10.3134	down
novel_miR_2049	242	0	0	608	0	0	0	0	0.00192743	0.0263017	-10.3134	down
novel_miR_1023	242	0	0	608	0	0	0	0	0.00193535	0.0263552	-10.3134	down
novel_miR_1318	240	0	0	606	0	0	0	0	0.00195788	0.0264712	-10.3063	down
ccr-miR-133a-5p	1	1	1	1	12	4	0	16	0.00197301	0.0264712	3.73507	up
chi-miR-133a-5p	1	1	1	1	12	4	0	16	0.00197356	0.0264712	3.73507	up
mdo-miR-133a-1-5p	1	1	1	1	12	4	0	16	0.00197504	0.0264712	3.73506	up
gga-miR-133a-5p	1	1	1	1	12	4	0	16	0.00197985	0.0264712	3.73504	up
dre-miR-133a-2-5p	1	1	1	1	12	4	0	16	0.00198184	0.0264712	3.73503	up
dre-miR-133a-5p	1	1	1	1	12	4	0	16	0.00198241	0.0264712	3.73503	up
oha-miR-133a-2-5p	1	1	1	1	12	4	0	16	0.00198289	0.0264712	3.73503	up
ola-miR-133-5p	1	1	1	1	12	4	0	16	0.00198651	0.0264712	3.73501	up
novel_miR_1916	238	0	0	603	0	0	0	0	0.00199245	0.0264712	-10.2976	down
novel_miR_1090	196	0	0	533	0	0	0	0	0.00199301	0.0264712	-10.0883	down
rno-miR-133a-5p	1	1	1	1	12	4	0	16	0.00199461	0.0264712	3.73498	up
tgu-miR-133-5p	1	1	1	1	12	4	0	16	0.00200272	0.0264712	3.73494	up
novel_miR_4082	36	7	8	77	0	0	0	0	0.00200401	0.0264712	-7.59481	down
novel_miR_3200	36	7	8	77	0	0	0	0	0.00200412	0.0264712	-7.59481	down
novel_miR_936	88	4	5	215	1	3	0	0	0.00206194	0.0271805	-5.17421	down
novel_miR_5145	107	3	4	301	2	0	0	3	0.0021102	0.0277612	-5.30746	down
novel_miR_1256	34	8	11	81	1	0	0	1	0.00212532	0.0279044	-4.88486	down
novel_miR_1302	210	0	0	533	1	0	0	0	0.0021303	0.0279142	-8.21541	down
novel_miR_4900	272	0	0	514	2	1	0	0	0.00216258	0.0282737	-6.98334	down
novel_miR_2645	272	0	0	514	2	1	0	0	0.00217087	0.0282737	-6.98336	down
novel_miR_3589	82	4	6	160	1	0	0	2	0.00217338	0.0282737	-5.26728	down
novel_miR_3365	264	297	201	295	1059	347	5	458	0.00217694	0.0282737	1.68177	up
novel_miR_2187	272	0	0	514	2	1	0	0	0.00217919	0.0282737	-6.98338	down
novel_miR_4789	100	20	24	224	5	10	0	4	0.00221374	0.0286656	-3.26395	down
novel_miR_1960	307	265	250	540	52	17	1	37	0.00224732	0.0290433	-2.62594	down
novel_miR_4122	182	0	0	486	0	0	0	0	0.00225921	0.0291397	-9.96321	down
tgu-miR-135a-2-3p	488	85	150	667	12	20	1	8	0.00226783	0.0291397	-3.86645	down
gga-miR-135a-3-3p	488	85	150	667	12	20	1	8	0.00227131	0.0291397	-3.86638	down
novel_miR_4840	188	0	0	470	0	0	0	0	0.00227246	0.0291397	-9.94458	down
novel_miR_2691	188	0	0	470	0	0	0	0	0.00227864	0.0291621	-9.94458	down
novel_miR_4511	105	3	4	294	2	0	0	3	0.00229423	0.0292183	-5.27613	down
mmu-miR-133a-5p	1	1	1	1	12	4	0	15	0.00229602	0.0292183	3.68722	up
novel_miR_3567	64	8	14	165	4	2	0	2	0.00229633	0.0292183	-3.97111	down
novel_miR_767	54	301	212	116	19	34	0	7	0.00230392	0.0292533	-2.54529	down
novel_miR_3463	170	120	200	255	29	19	0	42	0.00231062	0.0292533	-2.10529	down
novel_miR_3447	149	20	19	266	13	7	0	7	0.00231239	0.0292533	-3.14706	down
novel_miR_1049	11	20	29	27	0	2	0	1	0.00235042	0.0296774	-3.68729	down
novel_miR_2965	139	10	2	207	2	2	0	4	0.00235907	0.0297296	-4.45016	down
novel_miR_1548	131	1	0	385	0	0	0	0	0.00236634	0.0297643	-9.58961	down
novel_miR_3006	96	3	2	430	0	3	0	3	0.00242832	0.0304858	-5.30493	down
novel_miR_3161	41	56	16	112	7	0	0	4	0.00243642	0.0305293	-3.40406	down
novel_miR_4000	42	7	5	80	0	0	0	0	0.00245384	0.0306893	-7.66629	down
novel_miR_1688	3	35	7	5	74	45	1	53	0.00246781	0.0308056	2.82792	up
novel_miR_4037	49	4	4	207	2	0	0	0	0.00250284	0.0311837	-5.91897	down
novel_miR_2429	17	52	5	35	270	118	0	102	0.00254315	0.0316062	2.87571	up
novel_miR_453	17	9	5	16	0	0	0	0	0.00254633	0.0316062	-6.1887	down
gga-miR-6542-3p	6	1	7	2	18	9	1	38	0.00256067	0.0317244	3.20559	up
novel_miR_2775	5	11	19	12	0	0	0	0	0.00266337	0.0329175	-6.15446	down
novel_miR_3338	65	47	75	182	11	5	0	16	0.00266696	0.0329175	-2.53912	down
novel_miR_4732	179	0	0	390	0	0	0	0	0.0026902	0.0331423	-9.74191	down
novel_miR_2874	130	1	0	253	0	0	0	0	0.00270585	0.0332728	-9.18114	down
novel_miR_954	166	1	2	319	0	0	0	3	0.00271994	0.0333838	-6.15261	down
novel_miR_4961	26	9	7	60	0	0	0	1	0.00272725	0.0334114	-5.25513	down
novel_miR_913	74	0	2	283	0	0	0	0	0.00275765	0.033721	-9.05336	down
novel_miR_1200	70	1	3	205	0	0	0	0	0.00276602	0.0337608	-8.70154	down
novel_miR_3791	30	5	8	76	1	0	0	0	0.00278644	0.0338255	-5.55266	down
novel_miR_1405	660	558	548	1227	131	216	0	93	0.0027955	0.0338255	-1.92033	down
novel_miR_1514	135	0	2	180	0	0	0	0	0.00280591	0.0338255	-8.92527	down
novel_miR_1195	73	2	5	171	0	1	0	0	0.00280956	0.0338255	-6.54304	down
tch-miR-365b-3p	61	47	55	37	258	150	0	259	0.0028115	0.0338255	2.46689	up
tch-miR-365a-3p	61	47	55	37	258	150	0	259	0.00281341	0.0338255	2.46688	up
ssa-miR-365-3p	61	47	55	37	258	150	0	259	0.00281442	0.0338255	2.46687	up
oan-miR-365-3p	61	47	55	37	258	150	0	259	0.00281692	0.0338255	2.46685	up
ocu-miR-365-3p	61	47	55	37	258	150	0	259	0.00281751	0.0338255	2.46685	up
novel_miR_1540	99	3	0	196	0	0	0	0	0.00287553	0.0344593	-8.81507	down
tgu-miR-2954-3p	52800	13750	15260	50834	10066	8511	54	9761	0.00294334	0.035153	-1.42655	down
gga-miR-2954	52800	13750	15260	50834	10066	8511	54	9761	0.00294408	0.035153	-1.42655	down
novel_miR_4688	409	602	515	819	1791	761	15	713	0.00298094	0.0355287	1.52153	up
novel_miR_3663	149	0	0	277	0	0	0	0	0.00299057	0.0355791	-9.33308	down
novel_miR_3562	150	0	0	273	0	0	0	0	0.00301122	0.0357229	-9.32402	down
novel_miR_3595	206	3	0	331	6	2	0	2	0.00301561	0.0357229	-4.83091	down
novel_miR_3029	404	585	523	809	1785	745	15	702	0.00302046	0.0357229	1.52454	up
novel_miR_4352	30	5	10	57	1	0	0	0	0.00302434	0.0357229	-5.33968	down
novel_miR_1799	157	0	0	374	0	0	0	0	0.00303881	0.0358297	-9.6379	down
novel_miR_1629	173	12	11	327	12	6	0	9	0.00308679	0.035896	-3.34248	down
novel_miR_3468	70	6	6	196	5	0	0	1	0.0031028	0.035896	-4.58844	down
xla-miR-145-3p	3781	3165	3537	4500	8031	5326	38	5417	0.00310932	0.035896	1.14543	up
novel_miR_236	37	18	26	99	5	2	0	3	0.00310982	0.035896	-3.18018	down
novel_miR_4552	71	5	5	150	1	1	0	2	0.00311853	0.035896	-4.74519	down
novel_miR_246	153	0	0	367	0	0	0	0	0.00312496	0.035896	-9.6074	down
novel_miR_4243	20	8	14	11	1	1	0	0	0.00312574	0.035896	-3.59443	down
novel_miR_3535	109	128	76	251	14	7	0	33	0.00315398	0.035896	-2.39548	down
tni-let-7a	7433	10782	15765	7232	22413	11124	182	12157	0.00315405	0.035896	1.16303	up
gga-let-7a-5p	7433	10782	15765	7232	22413	11124	182	12157	0.00316485	0.035896	1.16303	up
oar-let-7i	12639	15473	15002	9907	21816	19378	212	12891	0.0031658	0.035896	1.04789	up
novel_miR_4883	26	58	71	66	10	4	0	5	0.00316624	0.035896	-2.58632	down
ppy-let-7i	12639	15473	15002	9907	21816	19378	212	12891	0.00316714	0.035896	1.04789	up
novel_miR_1705	40	4	6	79	0	0	0	1	0.00316786	0.035896	-5.5947	down
ptr-let-7i	12639	15473	15002	9907	21816	19378	212	12891	0.00316843	0.035896	1.04789	up
rno-let-7i-5p	12639	15473	15002	9907	21816	19378	212	12891	0.00316972	0.035896	1.04789	up
sha-let-7i	12639	15473	15002	9907	21816	19378	212	12891	0.00317097	0.035896	1.04789	up
tgu-let-7i-5p	12639	15473	15002	9907	21816	19378	212	12891	0.00317223	0.035896	1.04789	up
xtr-let-7i	12639	15473	15002	9907	21816	19378	212	12891	0.00317349	0.035896	1.04789	up
fru-let-7i	12640	15473	15003	9908	21817	19379	212	12892	0.00317488	0.035896	1.04787	up
fru-let-7a	7433	10782	15765	7232	22413	11124	182	12157	0.00317567	0.035896	1.16304	up
tni-let-7i	12640	15473	15003	9908	21817	19379	212	12892	0.00317615	0.035896	1.04787	up
novel_miR_1389	117	0	4	285	1	2	0	2	0.00318477	0.035896	-5.23967	down
aca-let-7a-5p	7433	10782	15765	7232	22413	11124	182	12157	0.00318649	0.035896	1.16304	up
novel_miR_3515	39	6	4	80	0	0	0	1	0.00319402	0.035896	-5.59301	down
ola-let-7a-5p	7432	10782	15765	7232	22413	11123	182	12157	0.00319759	0.035896	1.16305	up
novel_miR_1902	89	1	10	188	0	0	0	3	0.00321186	0.035896	-5.39156	down
ssc-miR-133a-5p	1	1	0	1	11	4	0	14	0.00321415	0.035896	3.94047	up
ssa-miR-133a-5p	1	1	0	1	11	4	0	14	0.00321711	0.035896	3.94046	up
ocu-miR-133a-5p	1	1	0	1	11	4	0	14	0.00322281	0.035896	3.94044	up
efu-miR-133-5p	1	1	0	1	11	4	0	14	0.00322589	0.035896	3.94043	up
hsa-miR-133a-5p	1	1	0	1	11	4	0	14	0.00322755	0.035896	3.94043	up
oan-miR-133a-5p	1	1	0	1	11	4	0	14	0.00322853	0.035896	3.94043	up
mml-miR-133c-5p	1	1	0	1	11	4	0	14	0.00323489	0.035896	3.94041	up
novel_miR_1576	132	0	0	392	0	0	0	0	0.00323574	0.035896	-9.60851	down
novel_miR_241	155	0	0	304	0	1	0	0	0.0032469	0.035896	-7.41433	down
ssc-let-7a	7397	10743	15716	7210	22305	11067	181	12076	0.00328692	0.035896	1.16029	up
ocu-let-7i-5p	12633	15467	14995	9903	21803	19368	212	12883	0.00329199	0.035896	1.04794	up
oar-let-7a	7397	10743	15716	7210	22305	11067	181	12076	0.00329799	0.035896	1.16029	up
ppa-let-7i	12633	15467	14995	9903	21803	19368	212	12883	0.00329979	0.035896	1.04794	up
tch-let-7i-5p	12633	15467	14995	9903	21803	19368	212	12883	0.00330755	0.035896	1.04794	up
dre-let-7a	7397	10743	15716	7210	22305	11067	181	12076	0.00330906	0.035896	1.16029	up
xla-let-7i-5p	12633	15467	14995	9903	21803	19368	212	12883	0.00331533	0.035896	1.04794	up
ipu-let-7a	7395	10741	15714	7208	22300	11064	181	12073	0.00332105	0.035896	1.16032	up
ipu-let-7i	12634	15467	14996	9903	21804	19369	212	12884	0.00332488	0.035896	1.04794	up
aca-let-7i-5p	12639	15473	15002	9907	21816	19378	212	12891	0.00332894	0.035896	1.04791	up
ssa-let-7i-5p	12634	15467	14996	9903	21804	19369	212	12884	0.00333027	0.035896	1.04794	up
ssc-let-7i-5p	12638	15471	15001	9907	21813	19375	212	12889	0.00333367	0.035896	1.04787	up
novel_miR_1083	77	2	4	177	2	0	0	1	0.00333506	0.035896	-5.36785	down
bta-let-7i	12639	15473	15002	9907	21816	19378	212	12891	0.00333863	0.035896	1.04791	up
chi-let-7i-5p	12639	15473	15002	9907	21816	19378	212	12891	0.00334835	0.035896	1.04791	up
mml-let-7a-5p	7355	10704	15593	7187	22190	10889	181	12023	0.00335553	0.035896	1.1601	up
mdo-miR-200a-5p	280	332	395	660	141	66	0	42	0.00335682	0.035896	-1.92915	down
gga-let-7i	12639	15473	15002	9907	21816	19378	212	12891	0.00335811	0.035896	1.04791	up
rno-let-7a-5p	7355	10704	15592	7187	22190	10889	181	12022	0.00336618	0.035896	1.16011	up
ggo-let-7i	12639	15473	15002	9907	21816	19378	212	12891	0.0033679	0.035896	1.04792	up
novel_miR_3575	177	0	0	214	0	0	0	0	0.00336966	0.035896	-9.23321	down
novel_miR_4794	93	0	1	270	0	0	0	0	0.00337569	0.035896	-9.08474	down
hsa-let-7i-5p	12639	15473	15002	9907	21816	19378	212	12891	0.00337772	0.035896	1.04792	up
novel_miR_5134	21	9	7	24	1	0	0	0	0.00337832	0.035896	-4.61154	down
tgu-miR-200a-5p	280	331	394	660	141	66	0	42	0.00338151	0.035896	-1.92741	down
xla-miR-200a-5p	280	331	394	660	141	66	0	42	0.00338486	0.035896	-1.92743	down
mdo-let-7i-5p	12639	15473	15002	9907	21816	19378	212	12891	0.00338754	0.035896	1.04792	up
mml-let-7i-5p	12639	15473	15002	9907	21816	19378	212	12891	0.00339606	0.0359285	1.04792	up
mmu-let-7i-5p	12639	15473	15002	9907	21816	19378	212	12891	0.00340484	0.0359636	1.04792	up
oha-let-7a-5p	7349	10666	15518	7153	22048	10874	179	11977	0.00343566	0.0362311	1.15643	up
novel_miR_3907	127	0	1	213	0	0	0	0	0.00344614	0.0362348	-9.01794	down
oha-let-7a	7349	10666	15518	7153	22048	10874	179	11977	0.003447	0.0362348	1.15643	up
tgu-let-7a-5p	7335	10650	15488	7144	22001	10823	179	11952	0.00348081	0.0364936	1.15598	up
novel_miR_3806	120	2	3	163	0	2	0	0	0.00349116	0.0364936	-5.9451	down
gga-let-7j-5p	7335	10650	15488	7144	22001	10823	179	11952	0.00349223	0.0364936	1.15598	up
novel_miR_3242	38	4	4	105	0	0	0	0	0.00349378	0.0364936	-7.82148	down
gga-miR-200a-5p	280	331	397	662	143	66	0	42	0.00350578	0.0365611	-1.92219	down
novel_miR_3217	145	2	2	173	1	3	0	1	0.00352103	0.0366621	-4.94501	down
novel_miR_156	152	0	0	328	0	0	0	0	0.00355146	0.0369206	-9.49732	down
novel_miR_1733	21	14	4	63	0	0	0	1	0.0035667	0.0370207	-5.2445	down
novel_miR_248	172	0	0	290	0	0	0	0	0.00358837	0.0371871	-9.45515	down
novel_miR_2058	26	3	4	35	0	0	0	0	0.00359824	0.0372287	-6.7102	down
novel_miR_1359	62	16	22	78	5	0	0	4	0.00360369	0.0372287	-3.35354	down
novel_miR_1376	151	0	0	232	0	0	0	0	0.00362227	0.0373355	-9.19007	down
novel_miR_703	94	0	0	427	0	0	0	0	0.00362535	0.0373355	-9.5833	down
novel_miR_528	113	1	0	224	0	0	0	0	0.00365271	0.0375585	-8.99644	down
novel_miR_3971	12	8	9	30	0	0	0	1	0.00367192	0.0376972	-4.47485	down
novel_miR_4195	170	0	0	285	0	0	0	0	0.00368101	0.0377318	-9.43346	down
novel_miR_72	285	501	704	292	1011	1245	4	993	0.00369542	0.0378207	1.67378	up
novel_miR_2372	5	20	49	15	0	0	0	1	0.00370784	0.0378741	-5.05143	down
novel_miR_560	285	501	704	292	1011	1245	4	993	0.00371213	0.0378741	1.67374	up
novel_miR_4387	125	0	1	200	0	0	0	0	0.00373489	0.0380474	-8.9557	down
ssa-let-7a-5p	7312	10626	15467	7129	21935	10815	178	11894	0.00374952	0.0381375	1.15364	up
novel_miR_4982	45	0	0	430	0	0	0	0	0.00381712	0.0387653	-9.42958	down
ptr-let-7a	7294	10606	15432	7118	21874	10739	178	11856	0.00386784	0.0392199	1.15246	up
ppy-let-7a	7294	10606	15432	7118	21874	10739	178	11856	0.00388063	0.0392892	1.15246	up
mdo-let-7a-5p	7294	10606	15432	7118	21874	10739	178	11856	0.00389344	0.0393584	1.15246	up
hsa-let-7a-5p	7294	10606	15432	7118	21874	10739	178	11856	0.00390625	0.0394274	1.15246	up
eca-let-7a	7294	10606	15432	7118	21874	10739	178	11856	0.00391907	0.0394963	1.15246	up
cfa-let-7a	7294	10606	15432	7118	21874	10739	178	11856	0.0039319	0.0395337	1.15247	up
bta-let-7a-5p	7294	10606	15432	7118	21874	10739	178	11856	0.00394474	0.0395337	1.15247	up
novel_miR_286	119	0	0	261	0	0	0	0	0.00395263	0.0395337	-9.16	down
novel_miR_742	48	0	0	407	0	0	0	0	0.00395382	0.0395337	-9.37022	down
novel_miR_61	48	0	0	407	0	0	0	0	0.00395723	0.0395337	-9.37022	down
cgr-let-7a	7294	10606	15432	7118	21874	10739	178	11855	0.00396295	0.0395337	1.15244	up
ppa-let-7a	7293	10604	15430	7116	21869	10736	178	11853	0.00397065	0.0395337	1.15246	up
mmu-let-7a-5p	7294	10606	15432	7118	21874	10739	178	11855	0.00397076	0.0395337	1.15244	up
ocu-let-7a-5p	7293	10604	15430	7116	21869	10736	178	11853	0.00397746	0.0395407	1.15246	up
xla-let-7a-5p	7203	10466	14852	6898	20681	10332	181	11459	0.00408905	0.0405888	1.15028	up
novel_miR_2565	156	0	0	203	0	0	0	0	0.00410359	0.0406718	-9.10609	down
novel_miR_2108	30	0	0	470	0	0	0	0	0.00412397	0.0407862	-9.49504	down
tch-miR-101	1107	1467	1302	1650	454	289	2	382	0.00413617	0.0407862	-1.41362	down
cfa-miR-101	1107	1467	1302	1650	454	289	2	382	0.00413933	0.0407862	-1.41363	down
novel_miR_3357	116	0	1	194	0	0	0	0	0.00413989	0.0407862	-8.88549	down
novel_miR_1653	118	0	0	253	0	0	0	0	0.00415657	0.0408895	-9.12662	down
novel_miR_2296	59	0	0	358	0	0	0	0	0.00417916	0.0410119	-9.25328	down
novel_miR_4759	53	5	3	105	1	0	0	0	0.00418146	0.0410119	-6.05035	down
novel_miR_500	45	64	32	73	7	6	0	7	0.00419971	0.0411297	-2.43471	down
novel_miR_3400	137	2	5	284	4	5	0	4	0.00420809	0.0411506	-4.03483	down
novel_miR_2865	77	1	3	109	0	0	0	0	0.00425126	0.0415112	-8.18481	down
novel_miR_857	87	9	5	105	5	1	0	0	0.00432599	0.0421702	-4.19712	down
novel_miR_1162	94	0	0	365	0	0	0	0	0.00433155	0.0421702	-9.40658	down
novel_miR_1685	12	9	9	23	2	0	0	0	0.00435302	0.0423168	-3.60699	down
novel_miR_732	47	4	5	83	1	0	0	1	0.00439448	0.0426568	-4.95428	down
novel_miR_3747	22	146	61	43	104	204	5	173	0.00451218	0.0436735	2.24175	up
novel_miR_4081	1	0	0	0	3	7	0	6	0.00451815	0.0436735	4.28358	up
novel_miR_3954	37	2	6	46	0	0	0	0	0.00451909	0.0436735	-7.13166	down
novel_miR_3390	127	0	0	219	0	0	0	0	0.00460081	0.0443981	-9.0375	down
novel_miR_1004	8	385	209	30	15	9	0	16	0.00466358	0.0449381	-3.02474	down
novel_miR_2704	99	0	1	209	1	1	0	1	0.00467192	0.0449527	-5.56002	down
aca-miR-21-5p	46566	49609	56943	55908	105410	70316	378	77403	0.00469647	0.0451231	1.02556	up
gga-miR-21-5p	46566	49609	56943	55908	105410	70316	378	77403	0.00470781	0.0451662	1.02556	up
mdo-miR-21-5p	46566	49609	56943	55908	105410	70316	378	77403	0.00471919	0.0452096	1.02556	up
mmu-miR-21a-5p	46566	49609	56943	55908	105410	70316	378	77403	0.00473061	0.0452253	1.02556	up
novel_miR_1466	23	10	3	63	120	68	1	95	0.00473455	0.0452253	2.49505	up
oha-miR-21-5p	46566	49609	56943	55908	105410	70316	378	77403	0.00474206	0.0452314	1.02555	up
tgu-miR-21-5p	46566	49609	56943	55908	105410	70316	378	77403	0.00475353	0.0452753	1.02555	up
novel_miR_20	33	20	27	102	6	4	0	1	0.00480815	0.0457294	-3.07354	down
novel_miR_2036	134	0	0	238	0	0	0	1	0.00485873	0.0461439	-7.11293	down
novel_miR_2107	118	1	0	361	1	0	0	3	0.00488814	0.0463564	-5.77844	down
novel_miR_1926	72	0	3	126	0	0	0	0	0.00491338	0.0465288	-8.25466	down
novel_miR_2237	13	7	5	16	0	0	0	0	0.00494421	0.0467537	-5.98518	down
novel_miR_5010	133	0	0	195	0	0	0	0	0.00500468	0.0472577	-8.9694	down
novel_miR_823	123	3	1	275	0	4	0	0	0.00501255	0.0472643	-5.48941	down
novel_miR_2512	65	0	1	287	0	0	0	1	0.00510607	0.0480773	-6.99706	down
age-miR-21	38061	42027	48157	46974	88592	58507	311	63594	0.00513148	0.0482476	1.01333	up
cgr-miR-21-5p	38061	42027	48157	46974	88592	58507	311	63594	0.0051433	0.0482554	1.01332	up
eca-miR-21	38061	42027	48157	46974	88592	58507	311	63594	0.00515516	0.0482554	1.01332	up
tch-miR-21-5p	38045	42012	48140	46953	88554	58486	310	63564	0.00516169	0.0482554	1.01277	up
ggo-miR-21	38061	42027	48157	46974	88592	58507	311	63594	0.00516703	0.0482554	1.01332	up
ocu-miR-21-5p	38045	42012	48140	46953	88555	58487	310	63564	0.0051731	0.0482554	1.01278	up
hsa-miR-21-5p	38061	42027	48157	46974	88592	58507	311	63594	0.00517894	0.0482554	1.01332	up
cfa-miR-21	38045	42012	48140	46953	88554	58486	310	63564	0.00518374	0.0482554	1.01277	up
mml-miR-21-5p	38061	42027	48157	46974	88592	58507	311	63594	0.00519088	0.0482554	1.01332	up
mne-miR-21	38061	42027	48157	46974	88592	58507	311	63594	0.00520286	0.0482826	1.01332	up
ppa-miR-21	38061	42027	48157	46974	88592	58507	311	63594	0.00521487	0.0482826	1.01332	up
ppy-miR-21	38061	42027	48157	46974	88592	58507	311	63594	0.00522692	0.0482826	1.01332	up
novel_miR_4536	62	0	1	183	0	0	0	0	0.00523555	0.0482826	-8.52006	down
novel_miR_2934	89	6	5	202	6	4	0	2	0.00523624	0.0482826	-3.6903	down
ptr-miR-21	38061	42027	48157	46974	88592	58507	311	63594	0.00523901	0.0482826	1.01332	up
rno-miR-21-5p	38061	42027	48157	46974	88592	58507	311	63594	0.00525113	0.0482826	1.01331	up
novel_miR_4529	64	0	0	298	0	0	0	0	0.00525241	0.0482826	-9.05804	down
ssc-miR-21-5p	38061	42027	48157	46974	88592	58507	311	63594	0.00526329	0.0483153	1.01331	up
bta-miR-21-5p	38061	42027	48157	46974	88593	58508	311	63595	0.00527483	0.0483316	1.01333	up
novel_miR_4865	12	12	4	37	1	0	0	0	0.00528416	0.0483316	-4.67363	down
chi-miR-21-5p	38061	42027	48157	46974	88593	58508	311	63595	0.00528707	0.0483316	1.01333	up
oar-miR-21	38061	42027	48157	46974	88593	58508	311	63595	0.00529934	0.0483767	1.01333	up
novel_miR_396	110	0	1	150	0	1	0	0	0.00531523	0.0484546	-6.62237	down
novel_miR_2433	0	0	0	1	6	1	0	15	0.00542424	0.0492899	4.73486	up
novel_miR_95	165	860	811	403	91	66	2	52	0.00542645	0.0492899	-2.26008	down
novel_miR_93	165	860	811	403	91	66	2	52	0.00542929	0.0492899	-2.26006	down
novel_miR_5008	78	0	0	191	0	0	0	0	0.00545887	0.0494889	-8.65727	down
novel_miR_1803	94	0	0	169	0	0	0	0	0.00546623	0.0494889	-8.64043	down
novel_miR_3306	54	4	0	112	1	0	0	0	0.00548919	0.0496286	-6.09101	down
novel_miR_4909	44	0	5	139	0	0	0	0	0.00549737	0.0496345	-8.13051	down
novel_miR_776	102	4	4	143	6	1	0	0	0.00553451	0.0499015	-4.29344	down
novel_miR_816	82	103	96	135	32	15	0	11	0.00560489	0.0504669	-1.95015	down
novel_miR_258	53	5	0	112	0	0	0	0	0.00564992	0.0508031	-8.00422	down
novel_miR_824	84	1	0	145	0	0	0	0	0.00566482	0.0508147	-8.44957	down
novel_miR_618	84	1	0	145	0	0	0	0	0.00566664	0.0508147	-8.44957	down
mmu-miR-1a-1-5p	0	0	0	0	7	3	0	7	0.00567602	0.0508297	5.65916	up
novel_miR_507	56	0	1	239	0	0	0	0	0.00572755	0.0512215	-8.77146	down
novel_miR_1075	166	8	5	292	6	8	0	9	0.00575988	0.0514409	-3.36857	down
novel_miR_2532	95	0	1	174	0	0	0	0	0.00584839	0.0521607	-8.67715	down
xtr-miR-223	556	603	830	593	1831	1179	5	1066	0.00587309	0.0523006	1.41727	up
xla-miR-223	556	603	830	593	1831	1179	5	1066	0.00588049	0.0523006	1.41726	up
tgu-miR-223	556	603	830	593	1831	1179	5	1066	0.00588788	0.0523006	1.41725	up
novel_miR_1663	13	7	6	36	2	0	0	0	0.00590916	0.0523659	-3.83368	down
novel_miR_2969	127	0	0	174	0	0	0	0	0.00591124	0.0523659	-8.84948	down
gga-miR-223	556	603	830	593	1831	1179	5	1066	0.00591907	0.0523659	1.41719	up
novel_miR_1167	56	1	0	213	0	0	0	1	0.00602082	0.0531312	-6.61703	down
novel_miR_3190	49	2	1	70	0	0	0	0	0.0060217	0.0531312	-7.54778	down
novel_miR_1336	58	0	0	277	0	0	0	0	0.00604171	0.0532365	-8.94558	down
novel_miR_4590	70	0	0	194	0	0	0	0	0.00605011	0.0532393	-8.62448	down
novel_miR_216	70	0	0	194	0	0	0	0	0.00606413	0.0532916	-8.62448	down
novel_miR_1457	114	45	69	237	25	14	0	17	0.00614508	0.0539311	-2.1294	down
novel_miR_2615	95	0	0	153	0	0	0	0	0.006223	0.0544615	-8.56181	down
novel_miR_5019	26	4	3	47	0	0	0	0	0.00622436	0.0544615	-6.92938	down
novel_miR_2556	11	4	10	2	48	57	0	17	0.00623824	0.0544615	2.97363	up
novel_miR_1544	85	0	0	222	0	0	0	0	0.00626196	0.0544615	-8.84439	down
novel_miR_82	109	0	0	135	0	0	0	0	0.00626315	0.0544615	-8.55293	down
novel_miR_3249	109	0	0	135	0	0	0	0	0.00626493	0.0544615	-8.55293	down
novel_miR_4094	19	3	2	37	0	0	0	0	0.00626542	0.0544615	-6.53863	down
novel_miR_2805	109	0	0	135	0	0	0	0	0.00627163	0.0544615	-8.55293	down
novel_miR_2241	109	0	0	135	0	0	0	0	0.00628634	0.0544699	-8.55293	down
novel_miR_1723	109	0	0	135	0	0	0	0	0.00628912	0.0544699	-8.55293	down
novel_miR_109	105	0	0	172	0	0	0	1	0.00631194	0.0545958	-6.69273	down
novel_miR_2192	67	0	0	194	0	0	0	0	0.00632584	0.0546443	-8.60606	down
novel_miR_1329	139	0	0	148	0	0	0	0	0.00640787	0.0552805	-8.79508	down
novel_miR_2106	41	3	0	132	1	0	0	0	0.00645883	0.0556472	-6.12316	down
novel_miR_233	40	1	4	104	0	0	0	0	0.00656622	0.0564987	-7.80494	down
novel_miR_152	827	1886	1813	1913	717	409	1	162	0.00660389	0.0567487	-1.57095	down
novel_miR_696	16	3	2	44	0	0	0	0	0.00672645	0.0577266	-6.61462	down
novel_miR_3462	102	0	0	185	0	0	0	0	0.0067891	0.0581885	-8.76565	down
novel_miR_1222	109	0	0	172	0	0	0	0	0.0069207	0.0592394	-8.74271	down
efu-miR-205	1491	1266	1287	1531	482	483	2	213	0.00703618	0.0601497	-1.38745	down
novel_miR_3996	27	0	0	331	0	0	0	0	0.00706017	0.0602766	-9.01772	down
novel_miR_826	88	0	3	63	1	0	0	0	0.00712778	0.0607752	-6.0067	down
aca-miR-1a-2-5p	0	0	0	0	7	3	0	6	0.00717408	0.0610909	5.56881	up
gga-miR-1a-1-5p	0	0	0	0	7	3	0	6	0.00719734	0.0612099	5.56878	up
hsa-miR-1-5p	0	0	0	0	7	3	0	6	0.0072172	0.0612982	5.56875	up
ipu-miR-1	0	0	0	0	7	3	0	6	0.00722632	0.0612982	5.56874	up
oha-miR-1b-5p	0	0	0	0	7	3	0	6	0.00724882	0.06141	5.5687	up
pol-miR-1-5p	0	0	0	0	7	3	0	6	0.00727117	0.0615203	5.56867	up
ssa-miR-1-4-5p	0	0	0	0	7	3	0	6	0.00730111	0.0616411	5.56863	up
novel_miR_2448	2	13	10	50	0	0	0	0	0.00730416	0.0616411	-6.78323	down
tgu-miR-1-1-5p	0	0	0	0	7	3	0	6	0.00732472	0.061682	5.5686	up
novel_miR_2494	38	0	3	78	0	0	0	0	0.00732771	0.061682	-7.49337	down
novel_miR_3621	30	0	1	206	0	0	0	0	0.00740587	0.0622603	-8.43681	down
novel_miR_4	23	58	64	45	8	5	0	6	0.00742262	0.0623216	-2.34575	down
ocu-miR-145-3p	11585	9669	11120	15391	23554	14606	101	16480	0.00743611	0.0623555	0.987579	up
novel_miR_2297	20	4	8	43	1	1	0	0	0.007453	0.0624177	-4.05867	down
novel_miR_4792	4	5	12	3	0	0	0	0	0.00751253	0.0628364	-5.21956	down
novel_miR_1388	69	4	2	157	5	0	0	0	0.00752971	0.0629003	-4.62838	down
novel_miR_815	27	1	1	366	3	0	0	2	0.00758736	0.0633017	-5.24367	down
novel_miR_3372	11	94	92	15	8	4	0	3	0.00760387	0.0633592	-2.86824	down
novel_miR_4149	48	0	4	103	0	0	0	0	0.00762957	0.0634308	-7.87062	down
novel_miR_4001	28	2	1	85	0	0	0	0	0.00764494	0.0634308	-7.4391	down
novel_miR_4288	165	5	4	285	5	8	0	9	0.00765139	0.0634308	-3.38682	down
novel_miR_1410	39	2	5	163	4	1	0	1	0.00765973	0.0634308	-4.12532	down
novel_miR_2517	19	2	2	38	0	0	0	0	0.00766058	0.0634308	-6.53764	down
novel_miR_2349	82	4	5	93	3	0	0	3	0.00770779	0.0637416	-3.95883	down
tgu-miR-16a-5p	6704	7881	8081	6403	11075	7731	80	12143	0.00774914	0.0640032	0.987421	up
novel_miR_2553	126	2	2	252	5	5	0	4	0.00778037	0.0641808	-3.78524	down
novel_miR_438	45	1	4	72	0	1	0	0	0.00779397	0.0642126	-5.52466	down
novel_miR_1358	83	0	0	142	0	0	0	0	0.00781655	0.0642652	-8.41853	down
novel_miR_4205	52	3	1	212	0	0	0	3	0.00783066	0.0642652	-5.25662	down
novel_miR_103	15	7	0	40	0	0	0	0	0.00783617	0.0642652	-6.54862	down
novel_miR_4862	7	10	5	13	20	40	1	19	0.00783936	0.0642652	2.36115	up
novel_miR_1361	83	0	0	141	0	0	0	0	0.0079711	0.0652524	-8.4125	down
novel_miR_2949	122	0	0	182	0	2	0	0	0.00797989	0.0652524	-6.01228	down
novel_miR_4887	51	5	3	79	2	1	0	0	0.00798948	0.0652524	-4.47473	down
novel_miR_3024	31	24	9	166	8	1	0	4	0.00803482	0.0654945	-3.18372	down
novel_miR_1769	61	1	1	110	0	0	0	0	0.00804092	0.0654945	-8.03757	down
novel_miR_2694	15	24	26	15	3	2	0	1	0.00804894	0.0654945	-2.72932	down
novel_miR_3670	14	10	10	7	63	19	0	57	0.00807074	0.0655909	2.57047	up
gga-miR-145-3p	13018	10667	12487	17413	26249	16411	111	18252	0.00808093	0.0655929	0.974895	up
novel_miR_382	27	3	4	65	0	0	0	1	0.00809494	0.0656205	-5.20564	down
novel_miR_403	9	84	51	24	8	2	0	0	0.00810425	0.0656205	-3.16335	down
mdo-miR-145-3p	13026	10670	12499	17422	26255	16416	111	18247	0.00812914	0.0657413	0.974135	up
novel_miR_4369	15	9	6	34	1	0	0	1	0.00822738	0.0664543	-3.82625	down
novel_miR_2871	7	20	8	48	2	0	0	1	0.00827782	0.0667798	-3.68733	down
novel_miR_4499	68	11	5	138	4	5	0	2	0.00830977	0.0669556	-3.33515	down
novel_miR_3856	4	8	5	17	24	38	0	53	0.00849995	0.0683213	2.69355	up
novel_miR_1441	60	0	1	125	1	0	0	0	0.00850089	0.0683213	-6.22698	down
novel_miR_2827	1092	34	6	1515	20	41	1	37	0.00851036	0.0683213	-3.50645	down
novel_miR_4983	6	94	70	20	4	3	0	5	0.00864478	0.069316	-2.96239	down
novel_miR_820	27	3	3	41	0	0	0	0	0.00869718	0.0696318	-6.8262	down
gga-miR-16-5p	6619	7816	7968	6309	10812	7513	78	11904	0.00871938	0.0696318	0.970962	up
novel_miR_608	27	3	3	41	0	0	0	0	0.00872166	0.0696318	-6.8262	down
aca-miR-16a-5p	6619	7816	7968	6309	10812	7511	78	11904	0.00872643	0.0696318	0.970879	up
novel_miR_3634	27	3	3	41	0	0	0	0	0.0087462	0.0697052	-6.8262	down
novel_miR_1156	27	5	1	46	0	0	0	1	0.0087797	0.0698559	-4.89766	down
ssc-miR-10a-3p	1042	1174	1405	1301	2154	1306	16	2317	0.0087863	0.0698559	1.15797	up
ocu-miR-10a-3p	1034	1163	1390	1290	2126	1293	16	2295	0.0088284	0.070106	1.15842	up
gga-miR-10a-3p	1040	1173	1404	1300	2152	1304	16	2315	0.00886432	0.0702669	1.15821	up
mdo-miR-10a-3p	1040	1173	1404	1300	2152	1304	16	2315	0.00886999	0.0702669	1.1582	up
cgr-miR-10a-3p	1042	1174	1405	1301	2154	1306	16	2317	0.00888209	0.0702784	1.15794	up
novel_miR_4061	60	4	1	115	2	1	0	1	0.00890126	0.0703456	-4.44436	down
novel_miR_3854	89	0	0	122	0	0	0	0	0.00902581	0.071002	-8.33821	down
novel_miR_5065	8	7	4	19	0	0	0	0	0.00904401	0.071002	-5.85625	down
novel_miR_2076	2	4	6	10	0	0	0	0	0.00904472	0.071002	-5.07416	down
novel_miR_3362	18	12	0	46	1	0	0	0	0.00905138	0.071002	-4.91505	down
ocu-miR-223-3p	459	518	675	463	1549	900	4	872	0.00906487	0.071002	1.40637	up
novel_miR_56	24	0	0	286	0	0	0	0	0.0091174	0.071002	-8.811	down
novel_miR_4842	77	167	271	123	43	36	0	12	0.00912265	0.071002	-1.91369	down
novel_miR_3953	62	2	3	147	0	3	0	0	0.00920772	0.071002	-4.96428	down
novel_miR_4388	38	7	3	77	1	0	0	2	0.00927059	0.071002	-4.25732	down
novel_miR_3409	109	2	2	278	7	6	0	3	0.00931843	0.071002	-3.64611	down
novel_miR_417	0	0	1	0	5	0	0	18	0.00937323	0.071002	4.79729	up
novel_miR_4757	45	2	2	104	1	1	0	1	0.00944461	0.071002	-4.5441	down
tgu-miR-1451-3p	845	996	707	1632	306	246	3	232	0.00946792	0.071002	-1.41027	down
novel_miR_4479	8	168	138	18	11	11	0	4	0.00950609	0.071002	-2.71495	down
novel_miR_682	74	6523	7693	154	131676	1778	9	1894	0.0095315	0.071002	3.59823	up
xla-miR-101-3p	2132	2867	2536	3335	1124	670	5	926	0.00956654	0.071002	-1.14198	down
ssa-miR-101a-3p	2132	2867	2536	3335	1124	670	5	926	0.00957491	0.071002	-1.14199	down
ocu-miR-101-3p	2132	2867	2536	3335	1124	670	5	926	0.00957558	0.071002	-1.14199	down
ipu-miR-101a	2132	2867	2536	3335	1124	670	5	926	0.00958596	0.071002	-1.142	down
novel_miR_205	35	4	1	70	1	0	0	0	0.00959269	0.071002	-5.46134	down
novel_miR_799	27	1	1	93	0	0	0	0	0.0096441	0.071002	-7.50615	down
novel_miR_2482	29	84	52	68	15	7	0	7	0.00971054	0.071002	-2.07019	down
novel_miR_4687	30	0	1	111	0	0	0	0	0.00978249	0.071002	-7.721	down
novel_miR_785	24	4	1	50	1	0	0	0	0.00981001	0.071002	-4.98241	down
novel_miR_657	24	4	1	50	1	0	0	0	0.00981349	0.071002	-4.98241	down
novel_miR_1844	19	54	247	146	17	20	0	14	0.00982143	0.071002	-2.21095	down
novel_miR_822	24	4	1	50	1	0	0	0	0.00983144	0.071002	-4.98244	down
gga-miR-205c-5p	13	7	7	35	0	1	0	1	0.00983626	0.071002	-3.72153	down
novel_miR_589	24	4	1	50	1	0	0	0	0.00983686	0.071002	-4.98244	down
novel_miR_583	24	4	1	50	1	0	0	0	0.00984624	0.071002	-4.98246	down
novel_miR_3946	61	0	0	149	0	0	0	0	0.00985355	0.071002	-8.3012	down
novel_miR_551	24	4	1	50	1	0	0	0	0.00987138	0.071002	-4.98249	down
novel_miR_5090	24	4	1	50	1	0	0	0	0.00989301	0.071002	-4.98251	down
novel_miR_4954	24	4	1	51	1	0	0	0	0.00989645	0.071002	-4.99962	down
novel_miR_495	24	4	1	51	1	0	0	0	0.00990615	0.071002	-4.99963	down
novel_miR_5082	24	4	1	50	1	0	0	0	0.00991255	0.071002	-4.98254	down
novel_miR_4931	1	14	7	5	51	14	0	41	0.00991273	0.071002	2.80901	up
novel_miR_4234	24	4	1	51	1	0	0	0	0.00992372	0.071002	-4.99965	down
novel_miR_3525	24	4	1	50	1	0	0	0	0.00992617	0.071002	-4.98255	down
novel_miR_3440	24	4	1	50	1	0	0	0	0.00992697	0.071002	-4.98256	down
novel_miR_483	24	4	1	50	1	0	0	0	0.00992697	0.071002	-4.98256	down
novel_miR_5075	24	4	1	50	1	0	0	0	0.00993211	0.071002	-4.98256	down
novel_miR_4584	24	4	1	50	1	0	0	0	0.00993215	0.071002	-4.98256	down
novel_miR_3978	24	4	1	50	1	0	0	0	0.00994484	0.071002	-4.98258	down
novel_miR_3430	24	4	1	50	1	0	0	0	0.00994497	0.071002	-4.98258	down
novel_miR_4852	24	4	1	50	1	0	0	0	0.00994681	0.071002	-4.98258	down
novel_miR_4199	24	4	1	51	1	0	0	0	0.00994733	0.071002	-4.99968	down
novel_miR_40	24	4	1	50	1	0	0	0	0.00994929	0.071002	-4.98258	down
novel_miR_449	24	4	1	50	1	0	0	0	0.00995099	0.071002	-4.98259	down
novel_miR_3274	24	4	1	50	1	0	0	0	0.00995196	0.071002	-4.98259	down
novel_miR_374	24	4	1	50	1	0	0	0	0.00995278	0.071002	-4.98259	down
novel_miR_3527	24	4	1	50	1	0	0	0	0.00995341	0.071002	-4.98259	down
novel_miR_2342	24	4	1	51	1	0	0	0	0.00995356	0.071002	-4.99969	down
novel_miR_4841	24	4	1	50	1	0	0	0	0.00995497	0.071002	-4.98259	down
novel_miR_3248	24	4	1	50	1	0	0	0	0.00996415	0.071002	-4.9826	down
novel_miR_4486	24	4	1	50	1	0	0	0	0.00996543	0.071002	-4.9826	down
novel_miR_4137	24	4	1	50	1	0	0	0	0.0099656	0.071002	-4.9826	down
novel_miR_3173	24	4	1	51	1	0	0	0	0.00996752	0.071002	-4.99971	down
novel_miR_4386	24	4	1	50	1	0	0	0	0.00996797	0.071002	-4.98261	down
novel_miR_1201	24	4	1	50	1	0	0	0	0.00996972	0.071002	-4.98261	down
novel_miR_4220	24	4	1	50	1	0	0	0	0.0099724	0.071002	-4.98261	down
novel_miR_3536	24	4	1	50	1	0	0	0	0.00997272	0.071002	-4.98261	down
novel_miR_4093	24	4	1	50	1	0	0	0	0.00997334	0.071002	-4.98261	down
novel_miR_4078	24	4	1	50	1	0	0	0	0.00997569	0.071002	-4.98262	down
novel_miR_1026	24	4	1	50	1	0	0	0	0.00997865	0.071002	-4.98262	down
novel_miR_5103	54	0	0	101	0	0	0	0	0.00998156	0.071002	-7.87806	down
novel_miR_3228	24	4	1	50	1	0	0	0	0.00998221	0.071002	-4.98262	down
novel_miR_3182	24	4	1	50	1	0	0	0	0.00998748	0.071002	-4.98263	down
novel_miR_1013	24	4	1	50	1	0	0	0	0.00998797	0.071002	-4.98263	down
novel_miR_4340	24	4	1	50	1	0	0	0	0.00999009	0.071002	-4.98263	down
novel_miR_4090	24	4	1	50	1	0	0	0	0.00999089	0.071002	-4.98264	down
novel_miR_1168	24	4	1	50	1	0	0	0	0.00999251	0.071002	-4.98264	down
novel_miR_1295	24	4	1	50	1	0	0	0	0.00999349	0.071002	-4.98264	down
novel_miR_3082	24	4	1	50	1	0	0	0	0.00999406	0.071002	-4.98264	down
novel_miR_4955	54	0	0	101	0	0	0	0	0.00999718	0.071002	-7.87806	down

[truncated: 2 more sheets: Table S2-11, Table S2-12]
