# Supplementary material for: Comprehensive analysis of differentially expressed profiles of mRNA, lncRNA, and miRNA of Yili geese ovary at different egg-laying stages
Source: BMC Genomics. 2022 Aug 19;23:607. doi: 10.1186/s12864-022-08774-4 (PMC9392330; doi:10.1186/s12864-022-08774-4)
Supplement: Supplementary file 3 — Additional file 3: Table S3-6. KEGG analysis of differentially expressed mRNAs in CP vs PP. [file 12864_2022_8774_MOESM3_ESM.xlsx]

## Sheet: Table S3-1.
Table S3-1. GO analysis of differentially expressed mRNAs in PP vs LP.
#Total_gene	9457	204
#GO_classify1	GO_classify2	GO_ID	AllGene_number	Selected_gene_number	Selected_gene_ID
biological process	biological adhesion	GO:0022610	250	6	gene-HSPB1;gene-GPNMB;gene-GP1BA;gene-CD226;gene-PTPN6;gene-CD2
biological process	biological regulation	GO:0065007	4495	127	gene-MFNG;gene-CD3E;gene-TFEC;gene-SH3BP1;gene-LOC106029317;gene-PPAPDC3;gene-PTK2B;gene-GPNMB;gene-GPER1;Anser_cygnoides_newGene_70730;gene-LOC106040258;gene-ABI3;gene-GP1BA;gene-FNIP1;gene-PLXNC1;Anser_cygnoides_newGene_67384;gene-PRKCQ;gene-ADAP2;gene-RUNX2;gene-CHRDL1;gene-LOC106048082;gene-LOC106041938;gene-LOC106049124;gene-PLTP;gene-NDP;gene-GPR174;gene-LCP1;gene-TNFRSF18;gene-LOC106048077…
biological process	cell aggregation	GO:0098743	16	0
biological process	cell killing	GO:0001906	9	1	gene-PTPN6
biological process	cellular component organization or biogenesis	GO:0071840	1813	30	Anser_cygnoides_newGene_67384;gene-RIMS1;gene-HMOX1;gene-CD74;gene-GPR65;gene-TEKT3;gene-STX19;Anser_cygnoides_newGene_47948;gene-HSPB1;gene-FMNL1;gene-PLTP;gene-FYB;gene-LOC106048013;gene-RAC2;gene-LCP1;gene-LFNG;gene-NCF1;gene-BCL11B;gene-REST;gene-PTK2B;gene-RAB31;gene-LOC106041040;gene-LOC106040258;gene-LOC106048011;gene-HGF;gene-GP1BA;gene-ADAM8;gene-LCAT;gene-LOC106045892;gene-ELF3
biological process	cellular process	GO:0009987	6123	130	gene-BHLHE41;gene-RIMS1;gene-MATK;gene-CD79B;gene-CD226;gene-APBB1IP;gene-BHLHE40;gene-ELF3;gene-LCAT;gene-LOC106029917;gene-LOC106035235;gene-LOC106041938;gene-LCP1;gene-GPR174;gene-B3GAT1;gene-SH3BP1;gene-CD3E;gene-LOC106040258;gene-PLXNC1;gene-GP1BA;gene-POU1F1;gene-DHRS9;gene-LY96;gene-PRSS12;gene-LOC106031806;gene-GPR68;gene-AACS;gene-LCP2;gene-RUNX3;gene-CRACR2A;gene-BCL11B;gene-DNASE2B;gen…
biological process	developmental process	GO:0032502	1713	42	gene-PTPN6;gene-CD44;gene-ELF3;gene-LOC106045892;gene-ADAM8;gene-HGF;gene-MMP11;gene-BCL11B;gene-NINJ1;gene-LOC106031806;gene-IKZF1;gene-LFNG;gene-GRIN2A;gene-TBX3;gene-POU1F1;gene-TEKT3;gene-CD40LG;gene-RGS2;gene-ACTC1;gene-GPER1;gene-LOC106044451;gene-FNIP1;gene-TNFRSF13B;gene-GP1BA;gene-LOC106048011;gene-MFNG;gene-CD3E;gene-REST;gene-PRDM1;gene-MDFI;gene-PTK2B;gene-NDP;gene-LOC106049209;gene-P…
biological process	growth	GO:0040007	125	2	gene-NINJ1;gene-IKZF1
biological process	hormone secretion	GO:0046879	26	1	gene-TBX3
biological process	immune system process	GO:0002376	484	44	gene-CD180;gene-CD4;gene-LOC106041503;gene-LOC106049124;gene-HMOX1;gene-CD74;gene-RUNX2;gene-RHOH;gene-LOC106049209;gene-LOC106029714;gene-GPR174;gene-SPON2;gene-LCP1;gene-PTK2B;gene-LOC106039090;gene-LOC106041041;gene-CD3E;gene-MFNG;gene-LOC106038263;gene-TNFRSF13B;gene-FNIP1;gene-LOC106041040;gene-CD40LG;gene-LOC106042466;gene-TNFSF13B;gene-POU1F1;gene-LFNG;gene-IKZF1;gene-DOCK8;gene-LOC1060318…
biological process	localization	GO:0051179	1752	37	gene-NCF1;gene-PSTPIP1;gene-LCP1;gene-CD4;gene-STX19;gene-FMNL1;gene-PLTP;Anser_cygnoides_newGene_67384;gene-PRKCQ;gene-CD74;gene-CP;gene-LOC106038263;gene-LAPTM5;gene-SEC61A2;gene-LOC106041040;gene-LOC106040258;gene-FLVCR2;gene-LOC106041041;gene-REST;gene-DOCK8;gene-FTH1;gene-FYB;gene-PRSS12;gene-TEKT3;gene-LOC106040396;gene-RIMS1;gene-GRIN2A;gene-SPATA7;gene-TBX3;gene-HGF;gene-ADAM8;gene-LCAT;g…
biological process	locomotion	GO:0040011	377	15	gene-TEKT3;gene-PLTP;gene-LOC106041041;gene-FMNL1;gene-PRKCQ;gene-BCL11B;gene-GRIN2A;gene-DOCK8;gene-LOC106038263;gene-HGF;gene-ADAM8;gene-LOC106041040;gene-PSTPIP1;gene-LCP1;gene-PTAFR
biological process	metabolic process	GO:0008152	4672	70	gene-CD74;gene-HMOX1;Anser_cygnoides_newGene_47948;gene-LOC106037092;gene-LOC106041090;gene-LOC106049515;gene-PPARGC1A;gene-NCF1;gene-STK17B;gene-REST;gene-PRDM1;gene-NCF2;gene-LOC106041040;gene-LOC106044451;gene-TTLL10;gene-CP;gene-GRIN2A;gene-POU1F1;gene-LOC106049048;gene-LOC106046186;gene-CD40LG;Anser_cygnoides_newGene_62526;gene-HPGDS;gene-DHRS9;gene-MAPK10;gene-PRSS12;gene-COMT;gene-RAC2;gen…
biological process	multi-organism process	GO:0051704	389	15	gene-LOC106042183;gene-REST;Anser_cygnoides_newGene_67384;gene-HSPB1;gene-LOC106041938;gene-LOC106039090;gene-CD4;gene-PTAFR;gene-RGS2;gene-SPON2;Anser_cygnoides_newGene_70730;gene-LOC106041040;gene-LY96;gene-LOC106045892;gene-LOC106042170
biological process	multicellular organismal process	GO:0032501	1829	44	gene-LFNG;gene-LOC106048153;gene-IKZF1;gene-LOC106031806;gene-CD40LG;gene-BHLHE41;gene-SPATA7;gene-GRIN2A;gene-TBX3;gene-LGMN;gene-POU1F1;gene-LCAT;gene-LOC106045892;gene-CD44;gene-HGF;gene-BHLHE40;gene-PTAFR;gene-PTPN6;gene-CD226;gene-BCL11B;gene-MMP11;gene-RHOH;gene-LOC106038386;gene-RASSF2;gene-PPARGC1A;gene-LOC106049209;gene-HSPB1;gene-PLTP;gene-CD4;gene-CHRDL1;gene-ADAP2;gene-RUNX2;gene-CD74…
biological process	reproduction	GO:0000003	242	3	gene-LFNG;gene-RGS2;gene-PRDM1
biological process	reproductive process	GO:0022414	266	4	gene-LFNG;gene-PRDM1;gene-RGS2;gene-TBX3
biological process	response to stimulus	GO:0050896	2647	91	gene-BHLHE40;gene-APBB1IP;gene-HGF;gene-ELF3;Anser_cygnoides_newGene_48952;gene-TAGAP;gene-GPR34;gene-CD79B;gene-GPR132;gene-LOC106038357;gene-FYB;gene-LFNG;gene-ARHGAP15;gene-LGMN;gene-TNFSF13B;gene-TBX3;gene-RASSF5;gene-CD83;gene-LOC106042466;Anser_cygnoides_newGene_70730;gene-GPER1;gene-LOC106040258;gene-FNIP1;gene-PLXNC1;gene-CD3E;gene-MFNG;gene-LOC106029317;gene-SH3BP1;gene-TFEC;gene-PTK2B;g…
biological process	rhythmic process	GO:0048511	73	4	gene-LFNG;gene-PPARGC1A;gene-BHLHE41;gene-BHLHE40
biological process	signaling	GO:0023052	1664	54	gene-PLXNC1;gene-PTGER3;gene-LOC106040258;gene-LOC106044451;gene-LOC106041040;gene-GPER1;gene-PTK2B;gene-LOC106039090;gene-LOC106029317;gene-CD3E;gene-RHOH;gene-RASSF2;gene-STK17B;gene-CD3D;gene-LCP1;gene-LOC106048013;gene-GPR174;gene-NDP;gene-HSPB1;Anser_cygnoides_newGene_47948;gene-GPR18;gene-GPR65;gene-CD4;gene-LOC106041503;gene-RUNX2;gene-CD74;gene-PRKCQ;gene-ADAM8;gene-CD44;gene-HGF;gene-LOC…
biological process	single-organism process	GO:0044699	5230	125	gene-TNFRSF13B;gene-LOC106048011;gene-LOC106038263;gene-CP;gene-PTGER3;gene-RGS2;gene-LOC106044451;gene-ACTC1;gene-LOC106041040;gene-MDFI;gene-NCF2;gene-LOC106039090;gene-FLVCR2;gene-PRDM1;gene-REST;gene-STK17B;gene-NCF1;gene-CD3D;gene-PPARGC1A;gene-LOC106049515;gene-LOC106048013;gene-LOC106049209;gene-PSTPIP1;gene-HSPB1;gene-FMNL1;Anser_cygnoides_newGene_47948;gene-GPR18;gene-CD180;gene-GPR65;ge…
cellular component	cell	GO:0005623	6197	119	gene-TNFAIP2;gene-RAB31;gene-DNASE2B;gene-CRACR2A;gene-BCL11B;gene-LOC106044971;Anser_cygnoides_newGene_70309;gene-LCP2;gene-RUNX3;gene-LOC106041580;gene-LOC106033105;gene-STAT4;gene-CD44;gene-LOC106045892;gene-ADAM8;gene-IFNLR1;gene-LOC106030552;gene-PTAFR;gene-PTPN6;gene-NLRC3;gene-CD2;gene-TEKT3;gene-CD40LG;gene-POU1F1;gene-GRIN2A;gene-SPATA7;gene-FTH1;gene-LOC106048153;gene-DOCK8;gene-AACS;ge…
cellular component	cell junction	GO:0030054	406	12	gene-HSPB1;gene-CD226;gene-PTK2B;gene-LCP2;gene-GRIN2A;gene-CD3E;gene-CD44;gene-CD2;gene-PTPN6;gene-LCP1;gene-LOC106044451;gene-RAC2
cellular component	cell part	GO:0044464	6180	117	gene-FYB;gene-ARHGAP15;gene-IKZF1;gene-TBX3;gene-RIMS1;gene-BHLHE41;gene-TNFSF13B;gene-LGMN;gene-B3GALT2;gene-CD83;gene-RASSF5;gene-RASAL3;gene-APBB1IP;gene-BHLHE40;gene-ELF3;gene-SAMSN1;gene-GPR34;gene-RUNX1;gene-CD79B;gene-CD226;gene-LCP1;gene-SEPT12;gene-NDP;gene-RHOH;gene-RASSF2;gene-LOC106045430;gene-TNFRSF18;gene-RUNX2;gene-ADAP2;gene-PRKCQ;Anser_cygnoides_newGene_67384;gene-LOC106029917;ge…
cellular component	collagen trimer	GO:0005581	43	1	gene-LOC106040121
cellular component	extracellular matrix	GO:0031012	195	4	gene-SPON2;gene-NDP;gene-MMP11;gene-PRSS12
cellular component	extracellular matrix part	GO:0044420	60	1	gene-PRSS12
cellular component	extracellular region	GO:0005576	1621	39	gene-LOC106033756;gene-CD74;gene-LOC106048082;gene-LOC106041503;gene-FMNL1;Anser_cygnoides_newGene_47948;gene-HSPB1;gene-PLTP;gene-LOC106049209;gene-LOC106048013;gene-NDP;gene-SPON2;gene-LCP1;gene-LOC106048077;gene-LOC106041041;gene-LOC106044451;gene-LOC106041040;gene-CP;gene-GP1BA;gene-LOC106038263;gene-LGMN;gene-CD40LG;gene-TEKT3;gene-RAC2;gene-COMT;gene-UBASH3A;gene-LFNG;gene-LOC106044971;gene…
cellular component	extracellular region part	GO:0044421	1477	34	gene-LOC106048077;gene-LCP1;gene-SPON2;gene-NDP;gene-LOC106048013;gene-LOC106049209;gene-PLTP;gene-FMNL1;Anser_cygnoides_newGene_47948;gene-HSPB1;gene-LOC106041503;gene-LOC106048082;gene-CD74;gene-LOC106033756;gene-GP1BA;gene-LOC106038263;gene-CP;gene-LOC106041040;gene-LOC106044451;gene-LOC106041041;gene-LFNG;gene-UBASH3A;gene-COMT;gene-RAC2;gene-TEKT3;gene-CD40LG;gene-LGMN;gene-CD44;gene-LCAT;ge…
cellular component	macromolecular complex	GO:0032991	2171	37	Anser_cygnoides_newGene_67384;gene-RUNX2;gene-CD74;gene-STX19;gene-FMNL1;gene-LOC106029917;Anser_cygnoides_newGene_47948;gene-LOC106029714;gene-LOC106048013;gene-CD3D;gene-LCP1;gene-NCF1;gene-RASSF2;gene-CD3E;gene-REST;gene-MYO1F;gene-LOC106047979;gene-LOC106044451;gene-GPER1;gene-LOC106040258;gene-LOC106048011;gene-POU1F1;gene-GRIN2A;gene-RAC2;gene-LY96;gene-IKZF1;gene-SGCG;gene-LCP2;gene-TNFAIP…
cellular component	membrane	GO:0016020	3922	127	gene-APBB1IP;gene-RASAL3;gene-LOC106035502;gene-HGF;gene-LOC106042157;gene-LOC106045509;gene-TAPBPL;Anser_cygnoides_newGene_48952;gene-GPR34;gene-LOC106032856;gene-LOC106038357;gene-MDGA2;gene-CD226;gene-GPR132;gene-CD79B;gene-FYB;gene-ARHGAP15;gene-LFNG;gene-LOC106030811;gene-RIMS1;gene-B3GALT2;gene-TNFSF13B;gene-LOC106040396;gene-LOC106035576;gene-LOC106042466;gene-CD83;gene-CD8A;gene-ABI3;gene…
cellular component	membrane part	GO:0044425	2902	104	gene-LOC106038357;gene-GPR132;gene-CD226;gene-CD79B;gene-TAPBPL;Anser_cygnoides_newGene_48952;gene-LOC106032856;gene-GPR34;gene-LOC106042157;gene-LOC106035502;gene-RASAL3;gene-APBB1IP;gene-LOC106040396;gene-LOC106042466;gene-LOC106035576;gene-CD83;gene-B3GALT2;gene-TNFSF13B;gene-LOC106030811;gene-GPNMB;gene-MRAP;gene-PPAPDC3;gene-PTK2B;gene-MYO1F;gene-LOC106029317;gene-MFNG;gene-CD3E;gene-PLXNC1;…
cellular component	membrane-enclosed lumen	GO:0031974	514	2	gene-RUNX2;gene-CD4
cellular component	nucleoid	GO:0009295	21	0
cellular component	organelle	GO:0043226	4987	75	gene-CRACR2A;gene-LOC106044971;Anser_cygnoides_newGene_70309;gene-BCL11B;gene-RUNX3;gene-RAB31;gene-PTAFR;gene-PTPN6;gene-STAT4;gene-CD44;gene-LOC106045892;gene-ADAM8;gene-POU1F1;gene-GRIN2A;gene-SPATA7;gene-TEKT3;gene-COMT;gene-PRSS12;gene-RAC2;gene-DHRS9;gene-UBASH3A;gene-REST;gene-PRDM1;gene-NCF2;gene-LOC106047979;gene-ACTC1;gene-LOC106044451;gene-RGS2;gene-CP;gene-LOC106048011;gene-CD74;gene-…
cellular component	organelle part	GO:0044422	2871	36	gene-POU1F1;gene-B3GALT2;gene-SPATA7;gene-RAC2;gene-DHRS9;gene-CRACR2A;gene-RUNX1;gene-CD79B;gene-RAB31;gene-PTPN6;gene-BHLHE40;gene-PTAFR;gene-STAT4;gene-ADAM8;Anser_cygnoides_newGene_67384;gene-RUNX2;gene-CD4;Anser_cygnoides_newGene_47948;gene-FMNL1;gene-HSPB1;gene-LOC106048013;gene-LCP1;gene-SEPT12;gene-LOC106045430;gene-MFNG;gene-MYO1F;gene-TFEC;gene-PTK2B;gene-NCF2;gene-PPAPDC3;gene-LOC10604…
cellular component	synapse	GO:0045202	206	5	gene-STX19;gene-PRSS12;gene-GRIN2A;gene-LOC106040258;gene-RIMS1
cellular component	synapse part	GO:0044456	132	5	gene-STX19;gene-LOC106040258;gene-GRIN2A;gene-RIMS1;gene-PRSS12
cellular component	virion	GO:0019012	13	0
cellular component	virion part	GO:0044423	13	0
molecular function	antioxidant activity	GO:0016209	28	0
molecular function	binding	GO:0005488	5728	97	gene-HGF;gene-ELF3;gene-LCAT;gene-BHLHE40;gene-CD226;gene-MATK;gene-MMP11;gene-RUNX1;gene-SAMSN1;gene-TAPBPL;gene-IKZF1;gene-LOC106040396;Anser_cygnoides_newGene_27845;gene-TNFSF13B;gene-TBX3;gene-BHLHE41;gene-RIMS1;gene-LOC106047531;gene-GPER1;Anser_cygnoides_newGene_70730;gene-LOC106040258;gene-PTK2B;gene-GPNMB;gene-LOC106041041;gene-CD3E;gene-MFNG;gene-TFEC;gene-MYO1F;gene-RHOH;gene-ADAM28;gen…
molecular function	catalytic activity	GO:0003824	3580	51	gene-STK17B;gene-NCF1;gene-B3GAT1;gene-ADAM28;gene-LOC106045430;gene-RASSF2;gene-LOC106049515;gene-LOC106041090;gene-LOC106037092;gene-LOC106029917;Anser_cygnoides_newGene_47948;gene-LOC106035235;gene-PRKCQ;gene-HMOX1;gene-CP;gene-LOC106044451;gene-LOC106041040;Anser_cygnoides_newGene_70730;gene-NCF2;gene-PTK2B;gene-MFNG;gene-MYO1F;gene-AACS;gene-LFNG;gene-RAC2;gene-COMT;gene-PRSS12;Anser_cygnoid…
molecular function	channel regulator activity	GO:0016247	38	0
molecular function	chemoattractant activity	GO:0042056	9	2	gene-LOC106041040;gene-HGF
molecular function	chemorepellent activity	GO:0045499	11	0
molecular function	electron carrier activity	GO:0009055	33	0
molecular function	enzyme regulator activity	GO:0030234	353	11	gene-ADAP2;gene-LOC106041580;gene-HSPB1;gene-ARHGAP25;gene-LOC106048082;gene-RGS2;gene-RAC2;gene-LOC106041040;gene-ARHGAP15;gene-LOC106048077;gene-RHOH
molecular function	guanyl-nucleotide exchange factor activity	GO:0005085	105	2	gene-DOCK8;gene-FNIP1
molecular function	metallochaperone activity	GO:0016530	2	0
molecular function	molecular transducer activity	GO:0060089	668	31	gene-CD4;gene-GPR65;gene-GPR18;gene-LOC106042993;gene-GRIN2A;gene-CD74;gene-HMOX1;gene-LOC106048153;gene-GPR171;gene-GPR174;gene-LY96;gene-GPR68;gene-LOC106031806;gene-MAPK10;gene-CD3D;gene-LOC106039090;gene-GPR132;gene-PTK2B;gene-LOC106038357;gene-CD3E;gene-GPR34;gene-LOC106029317;gene-PTGER3;gene-STAT4;gene-LOC106042984;gene-CD44;gene-PLXNC1;gene-GPER1;gene-LOC106044451;gene-PTPN6;gene-PTAFR
molecular function	morphogen activity	GO:0016015	1	0
molecular function	nucleic acid binding transcription factor activity	GO:0001071	394	15	gene-STAT4;gene-IKZF1;gene-ELF3;gene-BHLHE40;gene-SPI1;gene-MYRFL;gene-POU1F1;gene-REST;gene-RUNX1;gene-PRDM1;gene-BCL11B;gene-TBX3;gene-RUNX2;gene-RUNX3;gene-BHLHE41
molecular function	nutrient reservoir activity	GO:0045735	3	0
molecular function	protein binding transcription factor activity	GO:0000988	196	5	gene-ELF3;gene-POU1F1;gene-PPARGC1A;gene-BHLHE40;gene-BHLHE41
molecular function	protein tag	GO:0031386	3	0
molecular function	receptor activity	GO:0004872	615	29	gene-LOC106042993;gene-CD74;gene-GRIN2A;gene-GPR65;gene-CD4;gene-GPR18;gene-PRSS12;gene-GPR174;gene-LY96;gene-GPR68;gene-LOC106031806;gene-CD3D;gene-LOC106048153;gene-GPR171;gene-GPR34;gene-CD3E;gene-LOC106029317;gene-LOC106039090;gene-GPR132;gene-CD226;gene-LOC106038357;gene-GPER1;gene-LOC106044451;gene-PTAFR;gene-PTPN6;gene-PTGER3;gene-LOC106042984;gene-CD44;gene-PLXNC1
molecular function	receptor regulator activity	GO:0030545	10	1	gene-LOC106041040
molecular function	structural molecule activity	GO:0005198	310	3	gene-LOC106048013;gene-LOC106047979;gene-LOC106048011
molecular function	translation regulator activity	GO:0045182	7	0
molecular function	transporter activity	GO:0005215	512	5	gene-REST;gene-GRIN2A;gene-LOC106033105;gene-FLVCR2;gene-LOC106040396

## Sheet: Table S3-2.
Table S3-2. GO analysis of differentially expressed mRNAs in CP vs LP.
#Total_gene	9457	670
#GO_classify1	GO_classify2	GO_ID	AllGene_number	Selected_gene_number	Selected_gene_ID
biological process	biological adhesion	GO:0022610	250	44	gene-CNTN2;gene-SUSD5;Anser_cygnoides_newGene_125311;gene-LOC106044537;gene-GP1BA;gene-STAB1;gene-TGFBI;gene-CDH12;gene-SOX9;gene-COL12A1;gene-CNTN3;gene-LOC106040733;gene-LOC106045776;gene-FGG;gene-LOC106030627;gene-CDH10;gene-PTPN6;gene-LYVE1;gene-RELN;gene-LOC106029702;gene-LOC106029666;gene-CD2;gene-TSPAN32;gene-ANOS1;gene-NFASC;gene-PPAP2B;gene-CDH19;gene-FN1;gene-CD226;gene-CNTN5;gene-KIT;g…
biological process	biological regulation	GO:0065007	4495	370	gene-LOC106049124;gene-TTC26;gene-HPX;gene-LDB2;gene-ACTR3B;Anser_cygnoides_newGene_106920;gene-DOC2B;gene-FHL2;gene-KDM1B;gene-SPON2;gene-MAPT;gene-FOXO3;gene-TNFRSF1B;gene-FOSL2;gene-CD79B;gene-ADAMTS20;gene-HMOX1;gene-POU6F2;gene-FN1;gene-CD3D;gene-TNFRSF1A;gene-TSPAN1;gene-LOC106039090;gene-ADAM8;gene-SOX4;gene-SYCP2;gene-PTPRN2;gene-HTR1E;gene-RUNX1;gene-MAK;gene-FNIP1;gene-GPR174;gene-LOC10…
biological process	cell aggregation	GO:0098743	16	3	gene-COL11A1;gene-SOX9;gene-MAPK14
biological process	cell killing	GO:0001906	9	1	gene-PTPN6
biological process	cellular component organization or biogenesis	GO:0071840	1813	127	gene-RELN;gene-FSTL4;gene-ANO4;gene-MYH11;gene-LOC106040258;gene-FYB;gene-MAPK14;gene-LCAT;gene-DNAH1;gene-LOC106040733;gene-LEF1;gene-CNTN2;gene-DHCR24;gene-SUPT3H;gene-TGFBR2;gene-KIF5C;gene-PTK2B;gene-SH3D19;gene-KIF26B;gene-RP2;gene-RHOG;gene-RAB23;gene-ANO6;gene-GP1BA;gene-MMP9;gene-CDA;gene-TGFBI;gene-LOC106032622;gene-LOC106044084;gene-FGF10;gene-SPACA1;gene-NDRG1;gene-MYOF;gene-CNTN4;gene…
biological process	cellular process	GO:0009987	6123	420	gene-LOC106043205;gene-KCNJ16;gene-LOC106030632;gene-SCN2B;gene-PPAT;gene-SERPINF1;gene-HMGA2;gene-ADCY7;gene-NPM3;gene-RNF11;gene-PTK2B;gene-LOC106044537;gene-RAB23;gene-PTH1R;gene-HMGCS1;gene-CNTN2;gene-KLHL6;gene-ST8SIA6;gene-SPHK1;gene-LOC106033017;gene-ARG2;gene-COL12A1;gene-LOC106040733;gene-ARHGAP28;gene-LGMN;gene-MAPK10;gene-NALCN;gene-STRBP;gene-LOC106047630;gene-NRCAM;gene-ATP1B1;gene-M…
biological process	developmental process	GO:0032502	1713	167	gene-LOC106032622;gene-FGF10;gene-PPARGC1A;gene-CNTN4;gene-TNR;gene-SPEF2;gene-PRDM16;gene-FKBP1B;gene-RAB26;gene-STRBP;gene-MUSTN1;gene-NRCAM;gene-PRDM1;gene-SH3TC2;gene-DHCR7;gene-DND1;gene-DNER;gene-LOC106029947;gene-CD40LG;gene-ADAMTS1;gene-HHIP;gene-SERPINF1;gene-HMGA2;gene-MAPK14;gene-APCDD1;gene-ARG2;gene-LOC106040733;gene-MNS1;gene-COL12A1;gene-LOC106033173;gene-DHCR24;gene-CNTN2;gene-KIF…
biological process	growth	GO:0040007	125	16	gene-KIF26B;gene-STRA6;gene-TGFBR2;gene-IKZF1;gene-FN1;gene-SOX9;gene-DHCR7;gene-MUSTN1;gene-ID2;gene-GPR149;gene-FOXO3;gene-COBL;gene-S1PR1;gene-FGF10;gene-NINJ1;gene-HHEX
biological process	hormone secretion	GO:0046879	26	1	gene-PTPRN2
biological process	immune system process	GO:0002376	484	74	gene-TNFRSF17;gene-CHGA;gene-FYB;gene-IFNAR1;gene-ANO6;gene-PTK2B;gene-MMP9;gene-KLHL6;gene-TGFBR2;gene-IKZF1;gene-LEF1;gene-MAPK14;gene-NHEJ1;gene-KIRREL3;gene-FKBP1B;gene-SPEF2;gene-DOCK8;gene-NDRG1;gene-LOC106032697;gene-LCP2;gene-SCG2;gene-LOC106038357;gene-LOC106042804;gene-LOC106041503;gene-FGF10;gene-LOC106040595;gene-LOC106049208;gene-CD40LG;gene-DOCK2;gene-PRG4;gene-LOC106038356;gene-GPL…
biological process	localization	GO:0051179	1752	134	gene-LOC106034965;gene-LOC106045776;gene-NR0B1;gene-RELN;gene-STAR;gene-ANO4;gene-RBP7;gene-MPC1;gene-RP2;gene-ANO6;gene-RHOG;gene-KIF26B;gene-EFHC1;gene-KIAA0319;gene-NDRG4;gene-ANO1;gene-LEF1;gene-CETP;gene-TEKT2;gene-APOB;gene-LOC106043077;gene-KIRREL3;gene-TRPC5;gene-ENPEP;gene-LOC106044084;gene-LOC106040595;gene-SCG2;gene-LCP2;gene-LOC106044222;gene-LOC106031322;gene-TPCN2;gene-DOCK2;gene-SC…
biological process	locomotion	GO:0040011	377	54	gene-TSPAN1;gene-ADAM8;gene-DOCK2;gene-NFASC;gene-GPLD1;gene-LOC106049115;gene-PLTP;gene-PTAFR;gene-FN1;gene-PRKCQ;gene-PSTPIP1;gene-TNS1;gene-RBFOX2;gene-DOCK8;gene-APOB;gene-TEKT2;gene-KIT;gene-SPAG16;gene-KIRREL3;gene-NAV1;gene-ID2;gene-DRAXIN;gene-ENPEP;gene-NRCAM;gene-ADGRL3;gene-LOC106032622;gene-LOC106044084;gene-ANXA1;gene-DNAH5;gene-CDH4;gene-S1PR1;gene-TNR;gene-SCG2;gene-PREX1;gene-CNTN…
biological process	metabolic process	GO:0008152	4672	267	gene-FGF12;gene-GSN;gene-LOC106039424;gene-MMD;gene-LOC106029702;gene-LYVE1;gene-B3GNT9;gene-CPXM2;gene-CPN1;gene-EHHADH;gene-LOC106038270;gene-CFAP61;gene-SOX9;gene-LOC106042084;gene-MMACHC;gene-LOC106032947;gene-MYO7B;gene-LOC106029992;gene-PTPRC;gene-LOC106033870;gene-KIF21A;gene-MFNG;gene-TNXB;gene-LOC106037092;gene-LCK;gene-ADARB2;gene-FLI1;gene-TYMS;gene-LOC106038747;gene-LOC106043205;gene-…
biological process	multi-organism process	GO:0051704	389	38	gene-LOC106042804;gene-LHCGR;gene-CHRM2;gene-APOB;gene-KIT;gene-SPEF2;gene-TDRD9;gene-KIRREL3;gene-STRBP;gene-LOC106049115;gene-PTAFR;gene-LOC106044180;gene-RSPH1;gene-TNFRSF1A;gene-TSPAN32;gene-LYN;gene-ADAMTS1;gene-LOC106039090;gene-ABCA1;Anser_cygnoides_newGene_67384;gene-NR0B1;gene-FOXO3;gene-HMGA2;gene-SPON2;gene-LOC106042183;gene-LOC106029674;gene-IFNAR1;gene-CHGA;gene-LOC106045892;gene-SOX…
biological process	multicellular organismal process	GO:0032501	1829	185	gene-DOCK2;gene-MMP16;gene-CD44;gene-TPCN2;gene-RASL10B;gene-RSPH1;gene-L3MBTL3;gene-HSPD1;gene-SCN3B;gene-GPLD1;gene-ENPEP;gene-RASSF2;gene-KIRREL3;gene-TDRD9;gene-COL3A1;gene-LOC106043077;gene-NHEJ1;gene-GPR149;gene-APOB;gene-MMRN1;gene-CETP;gene-LOC106032697;gene-LOC106048002;gene-NDRG1;gene-SPACA1;gene-LHCGR;gene-LOC106044084;gene-EFHC1;gene-PRKAR2B;gene-KIF26B;gene-ANO6;gene-RBFOX1;gene-LEF1…
biological process	reproduction	GO:0000003	242	22	gene-HMGA2;gene-FOXO3;gene-NR0B1;gene-LHCGR;gene-SPACA1;gene-SPAG16;gene-STRBP;gene-TDRD9;gene-LFNG;gene-SPEF2;gene-APOB;gene-GPR149;gene-KIT;gene-DND1;gene-RSPH1;gene-LOC106044180;gene-MNS1;gene-PRDM1;gene-SOX9;gene-SYCP2;gene-ADAMTS1;gene-TTC26
biological process	reproductive process	GO:0022414	266	27	gene-TDRD9;gene-LOC106031836;gene-SPAG16;gene-STRBP;gene-GPR149;gene-APOB;gene-KIT;gene-LFNG;gene-SPEF2;gene-FOXO3;gene-HMGA2;gene-SPACA1;gene-FGF10;gene-NR0B1;gene-LHCGR;gene-ADAMTS1;gene-SYCP2;gene-ANTXR2;gene-STRA6;gene-TTC26;gene-DHCR24;gene-LOC106044180;gene-MNS1;gene-DND1;gene-RSPH1;gene-SOX9;gene-PRDM1
biological process	response to stimulus	GO:0050896	2647	241	gene-TYMS;gene-CHRNA3;gene-FN1;gene-LOC106044180;gene-CD3D;gene-TRPM3;gene-TNFRSF1A;gene-TSPAN1;gene-LOC106039090;gene-ADAM8;gene-SOX4;gene-MFNG;gene-HTR1E;gene-LCK;gene-COL11A1;gene-CHRNA5;gene-LOC106029992;gene-ZNF385B;gene-CDH4;gene-S1PR1;gene-FNIP1;gene-GPR174;gene-LOC106049209;gene-STMN2;gene-SPAG16;gene-DRAXIN;gene-SOX9;gene-LOC106049124;gene-BDKRB2;gene-RIN3;gene-LOC106029319;gene-TTC26;ge…
biological process	rhythmic process	GO:0048511	73	9	gene-PPARGC1A;gene-LHCGR;gene-FOXO3;gene-KIT;gene-GPR149;gene-LFNG;gene-ID2;gene-HTR7;gene-ADAMTS1
biological process	signaling	GO:0023052	1664	148	gene-SUSD5;gene-TTC26;gene-LOC106029319;gene-DOC2B;Anser_cygnoides_newGene_106920;gene-SOX9;gene-BDKRB2;gene-LOC106029674;gene-CD79B;gene-FGF12;gene-ADAMTS20;gene-LYVE1;gene-GPR132;gene-TNFRSF1B;gene-COBL;gene-CD3E;gene-FOXO3;gene-LOC106047519;gene-TNFRSF1A;gene-CD3D;gene-ADAM8;gene-SOX4;gene-LOC106039090;gene-TSPAN1;gene-CHRNA3;gene-GPR174;gene-LCK;gene-HTR1E;gene-PTPRN2;gene-S1PR1;gene-ZNF385B;…
biological process	single-organism process	GO:0044699	5230	417	gene-PRDM16;gene-GPR162;gene-MGST1;gene-NRCAM;gene-ATP1B1;gene-LOC106047630;gene-STRBP;gene-LOC106041503;gene-LOC106030908;gene-LOC106032622;gene-TNR;gene-LOC106049208;gene-LOC106041383;gene-LOC106029947;gene-GPR65;Anser_cygnoides_newGene_67384;gene-SH3TC2;gene-PLTP;gene-LOC106030353;gene-LOC106045430;gene-DND1;gene-SASH3;gene-PPAT;gene-SCN2B;gene-KCNJ16;gene-LOC106030632;gene-FYB;gene-LOC1060432…
cellular component	cell	GO:0005623	6197	412	gene-MYOF;gene-MYOZ2;gene-CD83;gene-PPARGC1A;gene-FGF10;gene-HTR7;gene-MAF;gene-MUSTN1;gene-SSTR5;gene-HIC2;gene-SBK1;gene-FKBP1B;gene-RAB26;gene-CNTN5;gene-SPEF2;gene-DOCK8;gene-DNER;gene-CHGB;gene-PRKCQ;gene-TNS1;gene-AQP9;gene-LDB3;gene-DNAJA4;gene-PRDM1;gene-CERS1;gene-BACH1;gene-SH3GL2;gene-DHCR7;gene-LOC106049115;gene-EEF1A2;gene-PTAFR;gene-ANTXR2;gene-ADAMTS1;gene-CD40LG;gene-TPRN;gene-CD2…
cellular component	cell junction	GO:0030054	406	33	gene-MME;gene-RAC2;gene-KIT;gene-ATP1B1;gene-LOC106032622;gene-ADGRL3;gene-ANXA1;gene-CHRM2;gene-NDRG1;gene-CHRNA5;gene-CHRM3;gene-LCP2;gene-CD2;gene-CD44;gene-NFASC;gene-LOC106029947;gene-CHRNA3;gene-TNS1;gene-ARHGAP22;gene-CD226;gene-ARPC1B;gene-ANXA5;gene-ARC;gene-GSN;gene-PTPN6;gene-FHL2;gene-LOC106044451;gene-CD3E;gene-PRKAR2A;gene-RHOG;gene-PTK2B;gene-ARHGAP28;gene-GRIA1
cellular component	cell part	GO:0044464	6180	411	gene-ABCA1;gene-HMGCLL1;gene-DGKQ;gene-PRRX2;gene-MYH15;gene-NCF2;gene-PSAT1;gene-GRM4;gene-SRRM4;gene-CD5;gene-ARPC1B;gene-GOLM1;gene-LOC106037212;gene-LOC106036638;gene-HLF;gene-MILR1;gene-MCF2;gene-ID2;gene-MME;gene-NOXA1;gene-RAC2;gene-FNDC5;gene-GPNMB;gene-TRIM55;gene-CHRM3;gene-ELOVL6;gene-ADGRL3;gene-ASAH1;gene-LY96;gene-ANXA2;gene-STAB1;gene-TNFRSF13B;gene-PPARG;gene-LOC106046278;gene-LOC…
cellular component	collagen trimer	GO:0005581	43	10	gene-TNXB;gene-LOC106044084;gene-LOC106040156;gene-COL12A1;gene-LOC106040733;gene-COL11A1;gene-COL1A2;gene-COL24A1;gene-LOC106040121;gene-COL3A1
cellular component	extracellular matrix	GO:0031012	195	37	gene-FN1;gene-LOC106039183;gene-LOC106044180;gene-LAMC3;gene-MMP16;gene-COL14A1;gene-ADAMTS1;gene-TNXB;gene-LOC106044084;gene-MGP;gene-FGF10;gene-POSTN;gene-COL11A1;gene-TNR;gene-ADAMTSL2;gene-COL3A1;gene-MMP2;gene-COL24A1;gene-THBS2;gene-LTBP2;gene-MMP11;gene-LOC106040733;gene-COL12A1;gene-GPC1;gene-LOC106034136;gene-PRNP;gene-CPXM2;gene-ANXA2;gene-TGFBI;gene-MMP9;gene-TNFRSF11B;gene-RELN;gene-S…
cellular component	extracellular matrix part	GO:0044420	60	13	gene-LAMC3;gene-COL1A2;gene-ANXA2;gene-ADAMTS1;gene-COL3A1;gene-THBS2;gene-PRNP;gene-TNXB;gene-LOC106044084;gene-LOC106040733;gene-TNR;gene-COL11A1;gene-FN1
cellular component	extracellular region	GO:0005576	1621	142	gene-FRMPD1;gene-ANXA5;gene-SERPINF1;gene-RNF11;gene-CP;gene-PTH1R;gene-MMP9;gene-RAB23;gene-COL12A1;gene-LOC106040733;gene-RASAL3;gene-LGMN;gene-LCAT;gene-MAPK14;gene-ATP1B1;gene-LTBP2;gene-THBS2;gene-MYOF;gene-TNR;gene-FGF10;gene-LOC106041503;gene-PODN;gene-ADAMTS1;gene-CD40LG;gene-CD2;gene-LOC106030353;gene-PLTP;gene-SH3GL2;gene-ADAMTS20;gene-MZB1;gene-GSN;gene-CD79B;gene-LOC106029702;gene-SPO…
cellular component	extracellular region part	GO:0044421	1477	129	gene-COL24A1;gene-MYO7B;gene-IGFBP2;gene-LOC106049209;gene-LOC106048078;gene-COL11A1;gene-TNXB;gene-LCK;gene-TSPAN1;gene-TNFRSF1A;gene-FN1;gene-LOC106039183;gene-LOC106044180;gene-ADAMTS20;gene-GSN;gene-CD79B;gene-SPON2;gene-LOC106029702;gene-LYVE1;gene-PRNP;gene-CPXM2;gene-LOC106038763;gene-CPN1;gene-HPX;gene-LOC106038270;gene-THBS2;gene-ATP1B1;gene-LTBP2;gene-MYOF;gene-TNR;gene-LOC106041503;gen…
cellular component	macromolecular complex	GO:0032991	2171	116	gene-DNAH1;gene-NR5A2;gene-COL12A1;gene-MNS1;gene-LEF1;gene-LOC106040733;gene-IKZF1;gene-LCAT;gene-KIF26B;gene-ANO6;gene-LOC106044537;gene-PRKAR2B;gene-CNTN2;gene-PRR5L;gene-SUPT3H;gene-TUSC3;gene-EEFSEC;gene-KIF5C;gene-TGFBR2;gene-GNG4;gene-HMGA2;gene-MYH11;gene-LOC106029917;gene-NR0B1;gene-LOC106044451;gene-RNF11;gene-LOC106040258;gene-LOC106045776;gene-SCN2B;gene-SSPN;gene-PPP2R2B;gene-SUN2;ge…
cellular component	membrane	GO:0016020	3922	347	gene-LOC106038357;gene-CERK;gene-LOC106041602;gene-CHRM2;gene-NDRG1;gene-GPR149;gene-MYCT1;gene-KIRREL3;gene-ANTXRL;gene-KLF6;gene-MMP2;gene-CD180;gene-HSPD1;gene-TENM1;gene-TPCN2;gene-PLXDC2;gene-LOC106044222;gene-CD44;gene-CD86;gene-RELN;gene-NR0B1;gene-ANO4;gene-LOC106046136;gene-LOC106042183;gene-LOC106046305;gene-GPR18;gene-LOC106045776;gene-LOC106036370;gene-KIAA0319;gene-LOC106046668;gene-…
cellular component	membrane part	GO:0044425	2902	286	gene-ANO6;gene-SCD5;gene-EPHA6;gene-RNF43;gene-MPC1;gene-ST6GAL2;gene-NDRG4;gene-LOC106030343;gene-ANO1;gene-LOC106030345;gene-GNG4;gene-LOC106044451;gene-LOC106030344;gene-MMP16;gene-LOC106037337;gene-THBD;gene-TSPAN32;gene-LOC106031322;gene-ABHD3;gene-CERS6;gene-LOC106034175;gene-ANKS4B;gene-SQLE;gene-SUN2;gene-LOC106037596;gene-SCN3B;gene-IFITM10;gene-APOD;gene-LOC106043077;gene-ENPEP;gene-TRP…
cellular component	membrane-enclosed lumen	GO:0031974	514	11	gene-TYMS;gene-TENM1;gene-HSPD1;gene-LOC106042085;gene-BCHE;gene-RSPH1;gene-SUPT3H;gene-SYCP2;gene-DGKQ;gene-LOC106029353;gene-MZB1
cellular component	nucleoid	GO:0009295	21	0
cellular component	organelle	GO:0043226	4987	305	gene-ST8SIA6;gene-HMGCS1;gene-PTH1R;gene-RAB23;gene-PTK2B;gene-DMRT3;gene-ARHGAP28;gene-LGMN;gene-LOC106040733;gene-MNS1;gene-COL12A1;gene-ARG2;gene-ANXA5;gene-FRMPD1;gene-SSPN;gene-SASH3;gene-FYB;gene-RNF11;gene-NPM3;gene-HMGA2;gene-SERPINF1;Anser_cygnoides_newGene_67384;gene-SH3TC2;gene-LOC106030353;gene-LOC106045430;gene-HABP4;gene-DND1;gene-TAGLN3;gene-NCF4;gene-PRDM16;gene-MGST1;gene-ATP1B1;…
cellular component	organelle part	GO:0044422	2871	132	gene-BCHE;gene-ARPC1B;gene-S100A16;gene-DGKQ;gene-MYH15;gene-NCF2;gene-ELOVL6;gene-LOC106044184;gene-ANXA1;gene-POSTN;gene-MYLK;gene-ID2;gene-RBFOX2;gene-RAC2;gene-PPARG;gene-LOC106042085;gene-DNAH7;gene-FMNL1;gene-PRKAR2A;gene-ANXA2;gene-LOC106048882;gene-IFT140;gene-ADAM12;gene-ATP2A3;gene-GPER1;gene-FMO3;gene-STAT4;gene-PTPN6;gene-LOC106029353;gene-LOC106034175;gene-ANKS4B;gene-RSPH1;gene-MAN1…
cellular component	synapse	GO:0045202	206	17	gene-PRNP;gene-DLGAP1;gene-GRM4;gene-CHRNA3;gene-GRIA1;gene-ARC;gene-LOC106040258;gene-NRCAM;gene-RIMS4;gene-MME;gene-CHRM2;gene-CHRNA5;gene-CHRM3;gene-LOC106029666;gene-LOC106029702;gene-MAPT;gene-PTPRN2
cellular component	synapse part	GO:0044456	132	14	gene-DLGAP1;gene-MME;gene-LOC106040258;gene-PRNP;gene-ARC;gene-RIMS4;gene-PTPRN2;gene-CHRNA3;gene-CHRNA5;gene-CHRM2;gene-GRM4;gene-MAPT;gene-CHRM3;gene-GRIA1
cellular component	virion	GO:0019012	13	0
cellular component	virion part	GO:0044423	13	0
molecular function	antioxidant activity	GO:0016209	28	1	gene-MGST1
molecular function	binding	GO:0005488	5728	379	gene-PLTP;gene-LOC106030353;gene-EFCAB1;gene-DND1;gene-LIN28B;gene-PODN;gene-LOC106041383;Anser_cygnoides_newGene_67384;gene-MYCN;gene-LOC106032622;gene-LOC106030908;gene-LOC106041503;gene-NCF4;gene-PRDM16;gene-LOC106039386;gene-ATP1B1;gene-NRCAM;gene-THBS2;gene-STRBP;gene-LOC106047630;gene-GRIP2;gene-MAPK10;gene-MNS1;gene-LOC106040733;gene-ARG2;gene-SPHK1;gene-CNTN2;gene-PTH1R;gene-RAB23;gene-GR…
molecular function	catalytic activity	GO:0003824	3580	215	gene-CPXM1;gene-ARSI;gene-LOC106039386;gene-ATP1B1;gene-MGST1;gene-SBK1;gene-FKBP1B;gene-ADAM23;gene-LOC106030908;gene-LOC106046127;gene-LOC106047160;gene-MOGAT1;Anser_cygnoides_newGene_62526;gene-LOC106041383;gene-ADAMTS1;gene-LOC106045625;gene-PRKCQ;gene-LOC106045430;gene-LOC106033474;gene-EEF1A2;gene-DHCR7;gene-STK32C;gene-QPCT;gene-LOC106043205;gene-LOC106030632;gene-PPAT;gene-LOC106029333;ge…
molecular function	channel regulator activity	GO:0016247	38	5	gene-LOC106044537;gene-TSPAN13;gene-SCN2B;gene-SCN3B;gene-FKBP1B
molecular function	chemoattractant activity	GO:0042056	9	3	gene-FGF10;gene-HGF;gene-SCG2
molecular function	chemorepellent activity	GO:0045499	11	0
molecular function	electron carrier activity	GO:0009055	33	1	gene-LOC106045559
molecular function	enzyme regulator activity	GO:0030234	353	28	gene-ADAP2;gene-ATP1B1;gene-NOXA1;gene-RHOH;gene-RGS22;gene-NCF4;gene-RAC2;gene-LOC106048078;gene-ARHGAP15;gene-LOC106048082;gene-ARHGAP25;gene-ANXA1;gene-GRTP1;gene-PRKAR2A;gene-RP2;gene-DOCK2;gene-ANXA2;gene-PRKAR2B;gene-TFPI2;gene-CPAMD8;gene-ARAP1;gene-ANOS1;gene-LOC106048077;gene-FN1;gene-LEF1;gene-ARHGAP22;gene-ARHGAP9;gene-CDKN2C
molecular function	guanyl-nucleotide exchange factor activity	GO:0005085	105	11	gene-DOCK8;gene-LOC106029886;gene-RIN3;gene-DOCK2;gene-LOC106049445;gene-MCF2;gene-BCAR3;gene-LOC106039168;gene-FNIP1;gene-DOCK5;gene-PREX1
molecular function	metallochaperone activity	GO:0016530	2	0
molecular function	molecular transducer activity	GO:0060089	668	68	gene-ADGRL3;gene-HTR1E;gene-CHRNA5;gene-S1PR1;gene-CHRM3;gene-GPR174;Anser_cygnoides_newGene_68059;gene-KIT;gene-ADGRD1;gene-CHRNA3;gene-GRM4;gene-HTR1F;gene-CD3D;gene-TNFRSF1A;gene-ABCA1;gene-LOC106039090;gene-LOC106042993;gene-GPR132;gene-ADGRD2;gene-ABCC8;gene-GPER1;gene-LYVE1;gene-LOC106047519;gene-LOC106045455;gene-CD3E;gene-LOC106037597;gene-COBL;gene-TNFRSF1B;gene-LOC106029674;gene-HMOX1;g…
molecular function	morphogen activity	GO:0016015	1	0
molecular function	nucleic acid binding transcription factor activity	GO:0001071	394	30	gene-KIAA1958;gene-FLI1;gene-LOC106048882;gene-SOX4;gene-HLF;gene-BACH1;gene-DMRT3;gene-PRDM1;gene-MYRFL;gene-SOX9;gene-POU6F2;gene-L3MBTL3;gene-NR5A2;gene-PPARG;gene-LEF1;gene-IKZF1;gene-SPI1;gene-E2F5;gene-ID2;gene-MAF;gene-STAT4;gene-NR0B1;gene-HHEX;gene-MYCN;gene-ARNT2;gene-RUNX1;gene-TBX18;gene-FOXO3;gene-HMGA2;gene-FOSL2
molecular function	nutrient reservoir activity	GO:0045735	3	1	gene-LOC106033998
molecular function	protein binding transcription factor activity	GO:0000988	196	13	gene-NR0B1;gene-FHL5;gene-PPARGC1A;gene-PPARG;gene-MAK;gene-SERTAD2;gene-SUPT3H;gene-NFKBIZ;gene-PRDM16;gene-RBFOX2;gene-LDB2;gene-KCTD1;gene-SOX4
molecular function	protein tag	GO:0031386	3	0
molecular function	receptor activity	GO:0004872	615	72	gene-LOC106044451;gene-NR0B1;gene-GPR141;gene-GPR18;gene-IFNAR1;gene-GRIA1;gene-LEF1;gene-NR5A2;gene-LOC106041678;gene-EPHA6;gene-PTH1R;gene-TGFBR2;gene-SPHK1;gene-CHRM2;gene-LOC106040595;gene-LOC106038357;gene-LHCGR;gene-HTR7;gene-GPR162;gene-ANTXRL;gene-SSTR5;gene-GPR149;gene-LOC106037596;gene-PRG4;gene-LOC106038356;gene-PTAFR;gene-LOC106030353;gene-CD44;gene-GPR65;gene-ANTXR2;gene-LOC106029666…
molecular function	receptor regulator activity	GO:0030545	10	1	gene-ANXA2
molecular function	structural molecule activity	GO:0005198	310	13	gene-FGG;gene-COL1A2;gene-COL24A1;gene-COL3A1;gene-BFSP1;gene-LOC106032622;gene-LOC106044084;gene-GRIP2;gene-ANXA1;gene-COL11A1;gene-LOC106040733;gene-ARPC1B;gene-MYH11
molecular function	translation regulator activity	GO:0045182	7	0
molecular function	transporter activity	GO:0005215	512	45	gene-LOC106046278;gene-ANO1;gene-GRIA1;gene-KCNJ5;gene-NALCN;gene-ANO6;gene-ANXA2;gene-MPC1;gene-KCNQ5;gene-STRA6;gene-TUSC3;gene-LOC106029333;gene-STAR;gene-ANO4;gene-LOC106036880;gene-RBP7;gene-RHAG;gene-ATP2A3;gene-ABCC8;gene-KCNJ16;gene-LOC106030656;gene-LOC106041801;gene-SCN2B;gene-LOC106045776;gene-LOC106033998;gene-CHRNA3;gene-AQP9;gene-SCN3B;gene-ABCA1;gene-LOC106029947;gene-LOC106044663;…

## Sheet: Table S3-3.
Table S3-3. GO analysis of differentially expressed mRNAs in CP vs PP.
#Total_gene	9457	294
#GO_classify1	GO_classify2	GO_ID	AllGene_number	Selected_gene_number	Selected_gene_ID
biological process	biological adhesion	GO:0022610	250	30	gene-COL3A1;gene-CDH10;gene-LOC106029666;gene-RELN;gene-LOC106041602;gene-HSPB1;gene-TGFBI;gene-LOC106045776;gene-KIT;gene-SOX9;gene-FGG;Anser_cygnoides_newGene_125311;gene-LOC106040733;gene-NRCAM;gene-MMP24;gene-LOC106044084;gene-CDH12;gene-TSPAN32;gene-FN1;gene-COMP;gene-LYVE1;gene-STAB1;gene-TNC;gene-CDH19;gene-GPNMB;gene-THBS2;gene-MYL9;gene-LOC106029702;gene-LOC106032622;gene-CNTN2
biological process	biological regulation	GO:0065007	4495	164	gene-CHRNA9;gene-GRIK1;gene-DNAAF1;gene-STK32A;gene-ELF3;gene-STAB1;gene-RAB40C;gene-PAX5;gene-COMP;gene-GRIA1;gene-CHST8;gene-KIT;gene-LOC106030849;gene-ACTA1;gene-NR5A2;gene-PRDM6;gene-RHAG;gene-GSN;gene-RELN;gene-TBX3;gene-GRM4;gene-SERPINF1;gene-MVP;gene-CHRM3;gene-FHL5;gene-ANO4;gene-CPAMD8;gene-LOC106029702;gene-LOC106029353;gene-LOC106045455;gene-MYCN;gene-THBS2;gene-SERPIND1;gene-LOC10604…
biological process	cell aggregation	GO:0098743	16	1	gene-SOX9
biological process	cell killing	GO:0001906	9	0
biological process	cellular component organization or biogenesis	GO:0071840	1813	72	gene-GSN;gene-RELN;gene-PRKAA2;gene-KIT;gene-ACTA1;gene-LOC106038270;gene-TEX11;gene-LOC106030849;gene-COL1A2;gene-SYCP2;gene-SEZ6L;gene-DNAAF1;gene-SF3A2;gene-ELF3;gene-LHX9;gene-MYH11;gene-EPHA7;gene-RAB23;gene-SPAG16;gene-GOLM1;gene-ANXA2;gene-RIMS1;gene-TPM1;gene-CETP;gene-TNS1;gene-FGG;gene-HSPB1;gene-LOC106029666;gene-PRLR;gene-CDA;gene-KIF26B;gene-ABCA12;gene-LOC106029702;gene-LOC106029353…
biological process	cellular process	GO:0009987	6123	178	gene-STAC;gene-LOC106047735;Anser_cygnoides_newGene_59312;gene-TEKT2;gene-TNFRSF11B;gene-ADAMTS2;gene-TCF7;gene-LHCGR;gene-FHL2;gene-TRIM71;gene-SOX9;gene-STK31;gene-LOC106040733;gene-LOC106044084;gene-APOB;gene-PPARG;gene-KIAA0319;gene-KLHL42;gene-PRRX1;gene-GPC1;gene-KCNQ5;gene-LAMC3;gene-COL3A1;gene-CD36;gene-HRH1;gene-ELOVL2;gene-HDAC9;gene-DND1;gene-SCNN1A;gene-EPB41L4B;gene-USP42;gene-LOC10…
biological process	developmental process	GO:0032502	1713	88	gene-TCF7;gene-ADAMTS1;gene-MCF2;gene-SOX9;gene-STRA6;gene-TRIM71;gene-FHL2;gene-TGFBI;gene-MUSTN1;gene-ADAMTSL2;gene-LHCGR;gene-KIAA0319;gene-PPARG;gene-APOB;gene-LOC106044084;gene-LOC106040733;gene-IGF1;gene-ATP8B1;gene-LEF1;gene-LOC106041938;gene-PRRX1;gene-DND1;gene-HDAC9;gene-RSPH1;gene-LAMC3;gene-COL3A1;gene-MSC;gene-LOC106033590;gene-RSPO3;gene-TNC;gene-APCDD1;gene-ARNT2;gene-ELAVL4;gene-A…
biological process	growth	GO:0040007	125	6	gene-MUSTN1;gene-KIF26B;gene-FN1;gene-STRA6;gene-PRLR;gene-SOX9
biological process	hormone secretion	GO:0046879	26	1	gene-TBX3
biological process	immune system process	GO:0002376	484	18	gene-ANXA2;gene-RHAG;gene-KIT;gene-NHEJ1;gene-LOC106042804;gene-CD36;gene-HRH1;gene-TCF7;Anser_cygnoides_newGene_98238;gene-LEF1;gene-ANO6;gene-MMP9;gene-LOC106041492;gene-LOC106032697;gene-HSP90AB1;gene-PPARG;gene-GPLD1;gene-PRG4
biological process	localization	GO:0051179	1752	70	gene-LOC106044084;gene-LOC106040733;gene-PPARG;gene-APOB;gene-STX11;gene-SH3GL2;gene-KIAA0319;gene-LOC106030353;gene-SNX8;gene-ATP8B1;gene-LEF1;gene-TEKT2;gene-LOC106047460;gene-STRA6;gene-SOX9;gene-ANO6;gene-LOC106030656;gene-LOC106041492;gene-KCNJ5;gene-GPLD1;gene-SCARA5;gene-TRPM3;gene-APCDD1;gene-AQP9;gene-PRG4;gene-RBP7;gene-MYL9;gene-BDKRB2;gene-LOC106034175;gene-CNTN2;gene-PRKD1;gene-PRSS1…
biological process	locomotion	GO:0040011	377	25	gene-TNS1;gene-KIT;gene-RELN;gene-GRIN2C;gene-KIF26B;gene-HRH1;gene-TEKT2;gene-LEF1;gene-CNTN2;gene-LOC106032622;gene-LHX9;gene-APCDD1;gene-KIAA0319;gene-GPLD1;gene-FN1;gene-HSP90AB1;gene-EPHA7;gene-APOB;gene-SPAG16;gene-ANO6;gene-NRCAM;gene-LOC106044084;gene-LOC106040733;gene-MMP9;gene-LOC106041492
biological process	metabolic process	GO:0008152	4672	117	gene-MYH11;gene-PRSS23;gene-SPEG;Anser_cygnoides_newGene_66744;gene-STK32A;gene-ELF3;gene-STBD1;gene-FMO3;gene-LOC106048002;gene-RAB40C;gene-CDKN2C;gene-SPTSSB;gene-TAT;gene-EPHA7;gene-RAB23;gene-PRDM6;gene-KIT;gene-CHST8;gene-TEX11;gene-LOC106038270;gene-NR5A2;gene-RELN;gene-LOC106044777;gene-PRKAA2;gene-TBX3;gene-GSN;gene-BEGAIN;gene-STYXL1;gene-LOC106047738;gene-MYLK;gene-DNAH7;gene-NOXA1;gene…
biological process	multi-organism process	GO:0051704	389	18	gene-LHCGR;gene-HSPB1;gene-SOX9;gene-KIT;gene-LOC106042804;gene-ADAMTS1;gene-RSPH1;gene-CD36;gene-LOC106044180;gene-LOC106041938;gene-LEF1;gene-TDRD9;gene-ACTA2;gene-RNF17;gene-APOB;gene-ARSA;gene-TSPAN32;gene-STAB1
biological process	multicellular organismal process	GO:0032501	1829	100	gene-EPHA7;gene-SPAG16;gene-PAX5;gene-COMP;gene-LOC106048002;gene-LHX9;Anser_cygnoides_newGene_98238;gene-DNAAF1;gene-CHRNA9;gene-ACTC1;gene-MYH11;gene-ACTA2;gene-LOC106033173;gene-SYCP2;gene-COL1A2;gene-CHRM3;gene-SERPINF1;gene-SEZ6L;gene-RELN;gene-PRKAA2;gene-TBX3;gene-GSN;gene-RHAG;gene-KIT;gene-NR5A2;gene-LOC106030849;gene-TEX11;gene-ACTA1;gene-NRCAM;gene-MMP24;gene-MMP9;gene-HSP90AB1;gene-FN…
biological process	reproduction	GO:0000003	242	15	gene-SYCP2;gene-APOB;gene-SPAG16;gene-ARSA;gene-ADAMTS1;gene-RSPH1;gene-DND1;gene-SYCP1;gene-LHCGR;gene-LOC106044180;gene-TDRD9;gene-RNF17;gene-KIT;gene-SOX9;gene-TEX11
biological process	reproductive process	GO:0022414	266	22	gene-SYCP2;gene-DND1;gene-PRLR;gene-TCF7;gene-RSPH1;gene-ADAMTS1;gene-LOC106031836;gene-LHCGR;gene-TBX3;gene-KIT;gene-TEX11;gene-SOX9;gene-STRA6;gene-APOB;gene-SPAG16;gene-ARSA;gene-TNC;gene-COL9A3;gene-LHX9;gene-LOC106044180;gene-RNF17;gene-TDRD9
biological process	response to stimulus	GO:0050896	2647	100	gene-LOC106041492;gene-LOC106047630;gene-LOC106032697;gene-ANO6;gene-ELAVL4;gene-TRPM3;gene-ARNT2;gene-LYVE1;gene-GPLD1;gene-RASEF;gene-PRG4;gene-RAD9B;gene-AQP9;gene-TNC;gene-ASB8;gene-BDKRB2;gene-CNTN2;gene-DNAJA4;gene-PRKD1;gene-COL3A1;gene-CD36;gene-HRH1;gene-HDAC9;gene-EPB41L4B;Anser_cygnoides_newGene_125311;gene-LOC106042804;gene-LOC106044084;gene-LOC106040733;gene-APOB;gene-PPARG;gene-TSPA…
biological process	rhythmic process	GO:0048511	73	3	gene-LHCGR;gene-ADAMTS1;gene-KIT
biological process	signaling	GO:0023052	1664	54	gene-ANO6;gene-LOC106047630;gene-EPHA7;gene-GRIA1;Anser_cygnoides_newGene_106920;gene-RAB23;gene-GPLD1;gene-LYVE1;gene-STAB1;gene-RAB40C;gene-TNC;gene-RASEF;gene-STK32A;gene-ASB8;gene-GRIK1;gene-BDKRB2;gene-CHRNA9;gene-PRKD1;gene-COL3A1;gene-COL1A2;gene-CHRM3;gene-MVP;gene-HRH1;gene-CD36;gene-GRM4;gene-RELN;gene-HTR1F;gene-TBX3;gene-KIT;gene-LOC106045776;gene-NR5A2;gene-PPARG;gene-TSPAN32;gene-LO…
biological process	single-organism process	GO:0044699	5230	188	gene-HSP90AB1;gene-HSD11B1L;gene-BFSP1;gene-LOC106045455;gene-LOC106029702;gene-LOC106029353;gene-ANO4;gene-SCIN;gene-SFRP2;gene-MSRB3;gene-LOC106032947;gene-CDA;gene-KIF26B;gene-GRIN2C;gene-AVPR1A;gene-PRLR;gene-LOC106041602;gene-HHIP;gene-TPM1;gene-FGG;gene-TAT;gene-GRIA1;gene-COMP;gene-PAX5;gene-FMO3;gene-LOC106048002;gene-RAB40C;gene-STAB1;gene-STK32A;gene-ELF3;gene-GRIK1;gene-DNAAF1;gene-CHR…
cellular component	cell	GO:0005623	6197	187	gene-ASB8;gene-ARID5A;gene-BDKRB2;gene-CNTN2;gene-KIF25;gene-MYO7B;gene-LOC106047630;gene-LOC106032697;gene-ANO6;gene-KCNJ5;gene-LYVE1;gene-GPNMB;gene-RAD9B;gene-APCDD1;gene-LOC106033965;gene-TNC;gene-MSC;gene-MAN1A1;gene-RSPH1;gene-LOC106030353;gene-SYCP1;gene-N4BP3;gene-LEF1;gene-TDRD9;gene-LMOD1;gene-SNX8;gene-ATP8B1;gene-SYNM;gene-IGF1;gene-DPM2;gene-ARSA;gene-TSPAN32;gene-FRMPD1;gene-SH3GL2;…
cellular component	cell junction	GO:0030054	406	19	gene-FHL2;gene-HSPB1;gene-CD59;gene-TNS1;gene-KIT;gene-FHL1;gene-GSN;gene-GRIN2C;gene-CHRM3;gene-CHRNA9;gene-SYNM;gene-PRKD1;gene-LOC106032622;gene-GRIK1;gene-LOC106035345;gene-HSPG2;gene-NCS1;gene-TNC;gene-GRIA1
cellular component	cell part	GO:0044464	6180	187	gene-MYOZ2;gene-STX11;gene-KIAA0319;gene-PPARG;gene-DMRT3;gene-APOB;gene-PRRX1;gene-KLHL42;gene-GPC1;gene-ADAMTS1;gene-TCF7;gene-STAC;gene-LOC106047735;gene-TEKT2;gene-MYH15;gene-TRIM71;gene-FHL2;gene-STK31;gene-SOX9;gene-TEKT5;gene-LHCGR;gene-FHL1;gene-GPLD1;gene-ARNT2;gene-AQP9;gene-CDH19;gene-RASEF;gene-ELAVL4;Anser_cygnoides_newGene_106920;gene-DNAJA4;gene-LOC106034175;gene-PRKD1;gene-PRSS12;…
cellular component	collagen trimer	GO:0005581	43	5	gene-LOC106040733;gene-LOC106044084;gene-COL1A2;gene-COL3A1;gene-COL9A3
cellular component	extracellular matrix	GO:0031012	195	27	gene-ADAMTS1;gene-SERPINF1;gene-COL14A1;gene-COL3A1;gene-COL1A2;gene-TNFRSF11B;gene-LAMC3;gene-ADAMTS2;gene-TGFBI;gene-ANXA2;gene-ADAMTSL2;gene-RELN;gene-SOST;gene-THBS2;gene-COL9A3;gene-HSPG2;gene-TNC;gene-FN1;gene-COMP;gene-MMP9;gene-LOC106044084;gene-MMP24;gene-LOC106040733;gene-PRSS12;gene-MGP;gene-GPC1;gene-LOC106044180
cellular component	extracellular matrix part	GO:0044420	60	11	gene-PRSS12;gene-ANXA2;gene-THBS2;gene-TNC;gene-ADAMTS1;gene-FN1;gene-LAMC3;gene-COL3A1;gene-COL1A2;gene-LOC106040733;gene-LOC106044084
cellular component	extracellular region	GO:0005576	1621	79	gene-LOC106044180;gene-CPAMD8;gene-LOC106029702;gene-MYLK;gene-SFRP2;gene-MMP24;gene-MMP9;gene-FN1;gene-SERPIND1;gene-NCS1;gene-COL9A3;gene-SOST;gene-THBS2;gene-PODN;gene-ANXA2;gene-HSPB1;gene-HTRA3;gene-CETP;gene-TSPAN8;gene-FGG;gene-CD59;gene-LOC106036370;gene-GPA33;gene-LOC106029666;gene-CPN1;gene-ANO1;gene-MYH11;gene-ACTA2;gene-PRSS23;gene-GOLM1;gene-RAB23;gene-COMP;gene-RELN;gene-GSN;gene-LO…
cellular component	extracellular region part	GO:0044421	1477	74	gene-COMP;gene-RAB23;gene-GOLM1;gene-MYH11;gene-ACTA2;gene-PRSS23;gene-ANO1;gene-SERPINF1;gene-MVP;gene-COL1A2;gene-KIT;gene-LOC106048078;gene-LOC106030849;gene-LOC106038270;gene-ACTA1;gene-GSN;gene-LOC106033756;gene-RELN;gene-NCS1;gene-COL9A3;gene-THBS2;gene-SOST;gene-FN1;gene-SERPIND1;gene-MMP24;gene-MMP9;gene-MYLK;gene-CPAMD8;gene-LOC106029702;gene-LOC106044180;gene-LOC106029666;gene-CPN1;gene…
cellular component	macromolecular complex	GO:0032991	2171	67	gene-SPTSSB;Anser_cygnoides_newGene_98238;Anser_cygnoides_newGene_66744;gene-SF3A2;gene-MYH11;gene-ACTA2;gene-CHRNA9;gene-LOC106047738;gene-COL1A2;gene-MVP;gene-GSN;gene-PRKAA2;gene-LOC106045776;gene-ACTA1;gene-NR5A2;gene-LOC106030849;gene-SCML2;gene-GMPR;gene-COL9A3;gene-FN1;gene-LOC106035345;gene-LOC106029353;gene-BFSP1;gene-NOXA1;gene-EML1;gene-DNAH7;gene-GRIN2C;gene-KIF26B;gene-LOC106047979;g…
cellular component	membrane	GO:0016020	3922	134	gene-RHAG;gene-KIT;gene-CHST8;gene-LOC106030849;gene-RELN;gene-GSN;gene-MVP;gene-GRM4;gene-ELN;gene-LOC106047738;gene-CHRM3;gene-CHRNA9;gene-GRIK1;gene-DNAAF1;gene-FMO3;gene-STAB1;gene-SPTSSB;gene-GRIA1;gene-HHIP;gene-TPM1;gene-FGG;gene-LOC106030346;gene-TNFRSF19;gene-CD93;gene-LOC106041602;gene-RGS5;gene-GRIN2C;gene-AVPR1A;gene-PRLR;gene-GPA33;gene-ANO4;gene-BFSP1;gene-LOC106029702;gene-LOC10602…
cellular component	membrane part	GO:0044425	2902	103	gene-LOC106048153;gene-ARL10;gene-LOC106029666;gene-GPA33;gene-PRLR;gene-GRIN2C;gene-AVPR1A;gene-ABCA12;gene-MFSD2B;gene-LOC106036370;gene-TPM1;gene-FGG;gene-CD59;gene-TSPAN8;gene-HHIP;gene-TNFRSF19;gene-LOC106041602;gene-ANXA2;gene-LOC106030346;gene-NCS1;gene-LOC106030343;gene-FN1;gene-LOC106035345;gene-STOML1;gene-MMP24;gene-NRCAM;gene-CDH12;gene-LOC106036880;gene-NOXA1;gene-ANO4;gene-LOC106029…
cellular component	membrane-enclosed lumen	GO:0031974	514	10	gene-TEX11;gene-LOC106030849;gene-LOC106029353;gene-SYCP1;gene-MED9;gene-TCF7;gene-RAD9B;gene-HDAC9;gene-RSPH1;gene-SYCP2
cellular component	nucleoid	GO:0009295	21	0
cellular component	organelle	GO:0043226	4987	137	gene-COL14A1;gene-RSPH1;gene-MAN1A1;gene-MSC;gene-RAD9B;gene-LYVE1;gene-ANO6;gene-LOC106032697;gene-MYO7B;gene-KIF25;gene-BDKRB2;gene-ARID5A;gene-MCF2;gene-TGFBI;gene-LMNTD1;gene-MUSTN1;gene-SH3GL2;gene-FRMPD1;gene-DPM2;gene-SYNM;gene-SNX8;gene-TDRD9;gene-ATP8B1;gene-N4BP3;gene-SYCP1;gene-LOC106030353;gene-SEZ6L;gene-COL1A2;gene-SYCP2;gene-LOC106038270;gene-TEX11;gene-SCML2;gene-FNDC1;gene-PRKAA2…
cellular component	organelle part	GO:0044422	2871	62	gene-ARID5A;Anser_cygnoides_newGene_66744;gene-SF3A2;gene-MYL9;gene-DNAAF1;gene-LOC106034175;gene-MYH11;gene-MYO7B;gene-PRKD1;gene-ACTA2;gene-KIF25;gene-SPTSSB;gene-RAB23;gene-FMO3;gene-GPLD1;gene-RAD9B;gene-SCNN1A;gene-GSN;gene-FNDC1;gene-SCML2;gene-CP;gene-LOC106038270;gene-TEX11;gene-NR5A2;gene-MSC;gene-LOC106030849;gene-ACTA1;gene-SYCP2;gene-MAN1A1;gene-IGFN1;gene-HDAC9;gene-HRH1;gene-RSPH1;g…
cellular component	synapse	GO:0045202	206	13	gene-CHRNA9;gene-PRSS12;gene-RIMS1;gene-GRIK1;gene-LOC106029702;gene-LOC106035345;gene-GRIN2C;gene-LOC106029666;gene-GRM4;gene-NCS1;gene-NRCAM;gene-CHRM3;gene-GRIA1
cellular component	synapse part	GO:0044456	132	9	gene-CHRNA9;gene-PRSS12;gene-RIMS1;gene-GRIK1;gene-GRIN2C;gene-GRM4;gene-NCS1;gene-CHRM3;gene-GRIA1
cellular component	virion	GO:0019012	13	0
cellular component	virion part	GO:0044423	13	0
molecular function	antioxidant activity	GO:0016209	28	0
molecular function	binding	GO:0005488	5728	181	gene-CP;gene-ZNF608;gene-LOC106042804;Anser_cygnoides_newGene_125311;gene-LOC106033590;gene-EPB41L4B;gene-SCNN1A;gene-HDAC9;gene-ACTG2;gene-CD36;gene-DND1;gene-RNF38;gene-COL3A1;gene-DNAJA4;gene-PRKD1;gene-ELAVL2;gene-MYL9;gene-ARNT2;gene-LOC106038763;gene-CDH19;gene-RASEF;gene-LOC106030656;gene-LOC106049398;gene-ELAVL4;gene-FHL2;gene-TRIM71;gene-MYH15;gene-STK31;gene-SOX9;gene-LHCGR;gene-FHL1;ge…
molecular function	catalytic activity	GO:0003824	3580	83	gene-SOX9;gene-STK31;gene-TRIM71;gene-MYH15;gene-ADAMTSL2;gene-LOC106039065;gene-ADAMTS1;Anser_cygnoides_newGene_59312;gene-LOC106047735;gene-HS3ST6;gene-ADAMTS2;gene-NEU2;gene-UPB1;gene-TDRD9;gene-ATP8B1;gene-LOC106038694;gene-KLHL42;gene-ARSA;gene-DPM2;gene-MICAL2;gene-LOC106042804;gene-LOC106036789;gene-CP;gene-USP42;gene-ELOVL2;gene-HDAC9;gene-MAN1A1;gene-KIF25;gene-MYO7B;gene-PRKD1;gene-PRSS…
molecular function	channel regulator activity	GO:0016247	38	0
molecular function	chemoattractant activity	GO:0042056	9	0
molecular function	chemorepellent activity	GO:0045499	11	1	gene-EPHA7
molecular function	electron carrier activity	GO:0009055	33	0
molecular function	enzyme regulator activity	GO:0030234	353	16	gene-FN1;gene-SERPIND1;gene-DPM2;gene-CDKN2C;gene-LOC106045561;gene-LEF1;gene-NOXA1;gene-RGS22;gene-CPAMD8;gene-LOC106047137;gene-TFPI2;gene-TEN1;gene-HSPB1;gene-LOC106048078;gene-ANXA2;gene-RGS5
molecular function	guanyl-nucleotide exchange factor activity	GO:0005085	105	2	gene-MCF2;gene-ARHGEF3
molecular function	metallochaperone activity	GO:0016530	2	0
molecular function	molecular transducer activity	GO:0060089	668	22	gene-NR5A2;gene-KIT;gene-LHCGR;gene-HTR1F;gene-GRM4;gene-PRLR;gene-LOC106048153;gene-HRH1;gene-AVPR1A;gene-CD36;gene-GRIN2C;gene-CHRM3;gene-LOC106029319;gene-LEF1;gene-GRIK1;gene-BDKRB2;gene-LOC106045455;gene-LOC106035345;gene-LYVE1;gene-GRIA1;gene-PPARG;gene-EPHA7
molecular function	morphogen activity	GO:0016015	1	0
molecular function	nucleic acid binding transcription factor activity	GO:0001071	394	11	gene-LEF1;gene-SOX9;gene-MSC;gene-NR5A2;gene-TBX3;gene-MYCN;gene-ELF3;gene-ARNT2;gene-TCF7;gene-PPARG;gene-DMRT3
molecular function	nutrient reservoir activity	GO:0045735	3	1	gene-LOC106033998
molecular function	protein binding transcription factor activity	GO:0000988	196	8	gene-HDAC9;gene-PPARG;gene-FHL5;Anser_cygnoides_newGene_98238;gene-MED9;gene-ELF3;gene-PRRX1;gene-LHX9
molecular function	protein tag	GO:0031386	3	0
molecular function	receptor activity	GO:0004872	615	31	gene-CHRM3;gene-HRH1;gene-CD36;gene-AVPR1A;gene-GRIN2C;gene-LOC106029666;gene-GRM4;gene-PRLR;gene-LOC106048153;gene-LHCGR;gene-HTR1F;gene-TNFRSF19;gene-STRA6;gene-LOC106038939;gene-NR5A2;gene-KIT;gene-GRIA1;gene-PPARG;gene-EPHA7;gene-LOC106035345;gene-SCARA5;gene-LYVE1;gene-PRG4;gene-STAB1;gene-LOC106030353;gene-BDKRB2;gene-LOC106029702;gene-GRIK1;gene-LOC106029319;gene-LEF1;gene-PRSS12
molecular function	receptor regulator activity	GO:0030545	10	1	gene-ANXA2
molecular function	structural molecule activity	GO:0005198	310	14	gene-FGG;gene-SYNM;gene-MYH11;gene-LMNTD1;gene-LOC106032622;gene-BFSP1;gene-COL9A3;gene-LOC106047979;gene-LOC106047735;gene-COL1A2;gene-COL3A1;gene-GRIP2;gene-LOC106044084;gene-LOC106040733
molecular function	translation regulator activity	GO:0045182	7	1	gene-TRIM71
molecular function	transporter activity	GO:0005215	512	28	gene-LOC106045776;gene-CETP;gene-RHAG;gene-STRA6;gene-ANXA2;gene-LOC106047460;gene-SCNN1A;gene-LOC106033590;gene-ABCA12;gene-GRIN2C;gene-LOC106033998;gene-KCNQ5;gene-ATP8B1;gene-CHRNA9;gene-ANO4;gene-GRIK1;gene-RBP7;gene-ANO1;gene-AQP9;gene-NCS1;gene-TRPM3;gene-LOC106035345;gene-APOB;gene-KCNJ5;gene-GRIA1;gene-LOC106036880;gene-ANO6;gene-LOC106030656

## Sheet: Table S3-4.
Table S3-4. KEGG analysis of differentially expressed mRNAs in PP vs LP.
ID	Description	GeneRatio	BgRatio	enrich_factor	pvalue	qvalue	geneID
ko04060	Cytokine-cytokine receptor interaction	0.1802	0.0366	4.92	1.80947e-09	1.14282e-07	CD40LG;CX3CR1;CXCR4;CXCR6;HGF;IFNLR1;IL10RA;IL20RA;IL21R;IL2RB;IL2RG;IL7R;LOC106038357;LOC106041041;PDGFRA;PDGFRB;TNFRSF13B;TNFRSF18;TNFSF13B;XCR1
ko04514	Cell adhesion molecules (CAMs)	0.0991	0.0265	3.74	0.000145165	0.00409333	CD2;CD226;CD4;CD40LG;CD8A;CLDN2;ITGB2;LOC106029714;LOC106046390;PTPRC;SELPLG
ko04672	Intestinal immune network for IgA production	0.0541	0.0079	6.85	0.000194433	0.00409333	CD40LG;CXCR4;LOC106029714;LOC106049915;TNFRSF13B;TNFSF13B
ko04145	Phagosome	0.0901	0.03	3	0.00166489	0.0262878	CTSS;ITGB2;LOC106029714;LOC106042157;LOC106044971;LOC106049915;NCF1;NCF2;SEC61A2;TLR4
ko04020	Calcium signaling pathway	0.0991	0.0386	2.57	0.00338513	0.0427596	CYSLTR1;CYSLTR2;GRIN2A;LOC106049915;PDGFRA;PDGFRB;PTAFR;PTGER3;PTK2B;SLC25A4;SLC8A3
ko04620	Toll-like receptor signaling pathway	0.0541	0.0184	2.94	0.0158086	0.153276	LOC106039090;LOC106041041;LY96;MAPK10;TLR4;TLR7
ko04080	Neuroactive ligand-receptor interaction	0.1171	0.0611	1.92	0.0169881	0.153276	ADRA2A;C3AR1;CYSLTR1;CYSLTR2;GRIN2A;LOC106035576;LOC106042993;LOC106048153;P2RY8;PTAFR;PTGER3;PTGER4;RXFP3
ko00514	Other types of O-glycan biosynthesis	0.027	0.0068	3.98	0.0384301	0.285959	B3GAT1;LFNG;MFNG
ko04210	Apoptosis	0.0631	0.0289	2.18	0.0407491	0.285959	BCL2A1;BCL2L1;CTSH;CTSS;GADD45G;LOC106044971;MAPK10
ko04142	Lysosome	0.0541	0.0259	2.09	0.0664564	0.41613	CTSH;CTSS;DNASE2B;LAPTM5;LGMN;LOC106044971
ko05132	Salmonella infection	0.036	0.0142	2.53	0.0724759	0.41613	LOC106041041;LOC106041090;MAPK10;TLR4
ko04621	NOD-like receptor signaling pathway	0.027	0.0094	2.87	0.0857917	0.451535	LOC106041090;MAPK10;PSTPIP1
ko00860	Porphyrin and chlorophyll metabolism	0.018	0.0061	2.94	0.147518	0.684391	CP;HMOX1
ko04144	Endocytosis	0.0811	0.0548	1.48	0.152895	0.684391	Anser_cygnoides_newGene_67384;CXCR4;IL2RB;IL2RG;LOC106033105;LOC106038357;LOC106045441;PDGFRA;RAB31
ko04530	Tight junction	0.045	0.0263	1.71	0.166707	0.684391	CLDN2;CTNNA2;LOC106048163;PRKCQ;TJP3
ko04130	SNARE interactions in vesicular transport	0.018	0.0068	2.65	0.173379	0.684391	LOC106040258;STX19
ko05164	Influenza A	0.045	0.0287	1.57	0.21302	0.7823	LOC106029714;LOC106041090;MAPK10;TLR4;TLR7
ko04623	Cytosolic DNA-sensing pathway	0.018	0.0081	2.22	0.226878	0.7823	LOC106041041;LOC106041090
ko04920	Adipocytokine signaling pathway	0.027	0.0151	1.79	0.235342	0.7823	MAPK10;PPARGC1A;PRKCQ
ko04520	Adherens junction	0.027	0.0162	1.67	0.268231	0.788316	CTNNA2;PTPN6;RAC2
ko04010	MAPK signaling pathway	0.0631	0.048	1.31	0.28306	0.788316	GADD45G;HSPB1;LOC106046186;MAPK10;PDGFRA;PDGFRB;RAC2
ko00603	Glycosphingolipid biosynthesis - globo series	0.009	0.0031	2.94	0.291974	0.788316	LOC106045430
ko00604	Glycosphingolipid biosynthesis - ganglio series	0.009	0.0031	2.94	0.291974	0.788316	LOC106045430
ko04330	Notch signaling pathway	0.018	0.0099	1.83	0.29956	0.788316	LFNG;MFNG
ko04512	ECM-receptor interaction	0.027	0.0182	1.49	0.328514	0.82993	CD44;GP1BA;LOC106044451
ko00533	Glycosaminoglycan biosynthesis - keratan sulfate	0.009	0.0037	2.42	0.34256	0.830506	LOC106045430
ko00910	Nitrogen metabolism	0.009	0.0039	2.28	0.358613	0.830506	LOC106030552
ko00053	Ascorbate and aldarate metabolism	0.009	0.0042	2.16	0.374277	0.830506	LOC106049515
ko00564	Glycerophospholipid metabolism	0.027	0.021	1.28	0.415266	0.830506	LCAT;LOC106029917;PLD4
ko03060	Protein export	0.009	0.0048	1.87	0.419031	0.830506	SEC61A2
ko04320	Dorso-ventral axis formation	0.009	0.005	1.79	0.433232	0.830506	ETS1
ko04370	VEGF signaling pathway	0.018	0.0134	1.35	0.439826	0.830506	HSPB1;RAC2
ko00601	Glycosphingolipid biosynthesis - lacto and neolacto series	0.009	0.0053	1.71	0.447089	0.830506	B3GALT2
ko00650	Butanoate metabolism	0.009	0.0053	1.71	0.447089	0.830506	AACS
ko04810	Regulation of actin cytoskeleton	0.045	0.0412	1.09	0.485278	0.839734	CYFIP2;ITGB2;PDGFRA;PDGFRB;RAC2
ko00512	Mucin type O-Glycan biosynthesis	0.009	0.0064	1.42	0.511496	0.839734	LOC106045430
ko03320	PPAR signaling pathway	0.018	0.0156	1.16	0.519606	0.839734	PLIN2;PLTP
ko04510	Focal adhesion	0.045	0.043	1.05	0.522646	0.839734	HGF;MAPK10;PDGFRA;PDGFRB;RAC2
ko00350	Tyrosine metabolism	0.009	0.0068	1.33	0.535124	0.839734	COMT
ko00980	Metabolism of xenobiotics by cytochrome P450	0.009	0.0072	1.25	0.55762	0.839734	HPGDS
ko00982	Drug metabolism - cytochrome P450	0.009	0.0072	1.25	0.55762	0.839734	HPGDS
ko00830	Retinol metabolism	0.009	0.0075	1.21	0.56846	0.839734	DHRS9
ko00140	Steroid hormone biosynthesis	0.009	0.0079	1.14	0.589356	0.839734	COMT
ko04540	Gap junction	0.018	0.018	1	0.59831	0.839734	PDGFRA;PDGFRB
ko04912	GnRH signaling pathway	0.018	0.018	1	0.59831	0.839734	MAPK10;PTK2B
ko00480	Glutathione metabolism	0.009	0.0088	1.03	0.628186	0.846151	HPGDS
ko04068	FoxO signaling pathway	0.027	0.0298	0.91	0.649405	0.846151	GADD45G;IL7R;MAPK10
ko04933	AGE-RAGE signaling pathway in diabetic complications	0.018	0.0204	0.88	0.667056	0.846151	LOC106042157;MAPK10
ko00565	Ether lipid metabolism	0.009	0.0099	0.91	0.671643	0.846151	PLD4
ko02010	ABC transporters	0.009	0.0101	0.89	0.67971	0.846151	LOC106040396
ko00280	Valine, leucine and isoleucine degradation	0.009	0.0107	0.84	0.702752	0.846151	AACS
ko05168	Herpes simplex infection	0.027	0.0324	0.83	0.705424	0.846151	CD74;LOC106029714;MAPK10
ko00590	Arachidonic acid metabolism	0.009	0.011	0.82	0.710061	0.846151	HPGDS
ko04260	Cardiac muscle contraction	0.009	0.0116	0.78	0.730938	0.846959	ACTC1
ko04622	RIG-I-like receptor signaling pathway	0.009	0.0118	0.76	0.73756	0.846959	MAPK10
ko04115	p53 signaling pathway	0.009	0.014	0.64	0.795511	0.889115	GADD45G
ko04910	Insulin signaling pathway	0.018	0.0276	0.65	0.818063	0.889115	MAPK10;PPARGC1A
ko04310	Wnt signaling pathway	0.018	0.0278	0.65	0.821508	0.889115	MAPK10;RAC2
ko00562	Inositol phosphate metabolism	0.009	0.0158	0.57	0.83258	0.889115	INPP5D
ko04914	Progesterone-mediated oocyte maturation	0.009	0.0173	0.52	0.859501	0.889115	MAPK10
ko04012	ErbB signaling pathway	0.009	0.0182	0.5	0.872909	0.889115	MAPK10
ko04141	Protein processing in endoplasmic reticulum	0.018	0.0327	0.55	0.883927	0.889115	MAPK10;SEC61A2
ko04114	Oocyte meiosis	0.009	0.0195	0.46	0.89068	0.889115	LOC106048913
ko04070	Phosphatidylinositol signaling system	0.009	0.0204	0.44	0.901135	0.889115	INPP5D
ko04270	Vascular smooth muscle contraction	0.009	0.0224	0.4	0.921174	0.889115	PRKCQ
ko04261	Adrenergic signaling in cardiomyocytes	0.009	0.0259	0.35	0.947364	0.889115	ACTC1
ko04110	Cell cycle	0.009	0.0265	0.34	0.951211	0.889115	GADD45G
ko03013	RNA transport	0.009	0.0305	0.3	0.969089	0.889115	CYFIP2
ko04150	mTOR signaling pathway	0.009	0.0311	0.29	0.971358	0.889115	FNIP1

## Sheet: Table S3-5.
Table S3-5. KEGG analysis of differentially expressed mRNAs in CP vs LP.
ID	Description	GeneRatio	BgRatio	enrich_factor	pvalue	qvalue	geneID
ko00100	Steroid biosynthesis	0.0337	0.0039	8.55	4.25113e-09	5.36985e-07	DHCR24;DHCR7;FDFT1;LOC106029666;LOC106029702;LOC106029986;LSS;MSMO1;NSDHL;SC5D;SQLE
ko04080	Neuroactive ligand-receptor interaction	0.1319	0.0611	2.16	6.85233e-07	4.32779e-05	ADORA2B;ADRA2A;ADRB2;BDKRB2;C3AR1;CHRM2;CHRM3;CHRNA3;CHRNA5;CYSLTR1;F2;F2RL2;GABBR2;GABRA1;GABRA3;GABRE;GABRP;GALR1;GHR;GRIA1;GRID2;GRM4;HTR1E;HTR1F;HTR7;LHCGR;LOC106029630;LOC106037596;LOC106037597;LOC106042993;LOC106047519;LOC106049633;LPAR6;OXTR;P2RY14;P2RY8;PTAFR;PTGER4;PTH1R;S1PR1;SSTR5;VIPR1;VIPR2
ko00650	Butanoate metabolism	0.0276	0.0053	5.25	2.17414e-05	0.000915427	AACS;ACAT2;EHHADH;GAD1;GAD2;HMGCLL1;HMGCS1;LOC106033474;LOC106033478
ko04514	Cell adhesion molecules (CAMs)	0.0675	0.0265	2.54	3.38389e-05	0.0010686	CADM1;CD2;CD226;CD40LG;CD86;CD8A;CDH4;CLDN10;CNTN2;ITGB2;LOC106033965;LOC106041602;LOC106044537;LOC106046390;LOC106049813;LRRC4C;NFASC;NRCAM;NTNG2;OCLN;PECAM1;PTPRC
ko04060	Cytokine-cytokine receptor interaction	0.0767	0.0366	2.1	0.000273125	0.00689999	AMH;CD40LG;CSF1R;CXCR4;CXCR6;GHR;HGF;IFNAR1;IL10RA;IL13RA1;IL21R;IL2RG;IL7R;KIT;LOC106035885;LOC106038356;LOC106038357;PDGFRA;PDGFRB;TGFBR2;TNFRSF11B;TNFRSF13B;TNFRSF17;TNFRSF1A;TNFRSF1B
ko04020	Calcium signaling pathway	0.0736	0.0386	1.91	0.00142224	0.0276189	Anser_cygnoides_newGene_68615;ADCY7;ADORA2B;ADRB2;ATP2A3;BDKRB2;CACNA1D;CHRM2;CHRM3;CYSLTR1;ERBB4;HTR7;LHCGR;LOC106045455;LOC106047519;LOC106049915;MYLK;OXTR;PDGFRA;PDGFRB;PTAFR;PTK2B;SLC8A3;SPHK1
ko04145	Phagosome	0.0613	0.03	2.04	0.00153055	0.0276189	Anser_cygnoides_newGene_68615;C1R;CTSL;CTSS;ITGB2;ITGB3;ITGB5;LOC106029674;LOC106030343;LOC106030344;LOC106030345;LOC106030346;LOC106030347;LOC106032431;LOC106042157;LOC106044971;LOC106049915;NCF2;NCF4;THBS2
ko04512	ECM-receptor interaction	0.0429	0.0182	2.36	0.00196341	0.0310012	CD44;COL1A2;FN1;GP1BA;ITGA11;ITGB3;ITGB5;LAMC3;LOC106044451;RELN;THBS2;TNR;TNXB;VWF
ko00430	Taurine and hypotaurine metabolism	0.0123	0.002	6.22	0.00241602	0.033909	CDO1;GAD1;GAD2;GGT1
ko03320	PPAR signaling pathway	0.0337	0.0156	2.17	0.0110949	0.128909	ADIPOQ;EHHADH;FABP3;FABP5;GK;LOC106030656;LOC106033870;PCK1;PLTP;PPARG;SCD5
ko00140	Steroid hormone biosynthesis	0.0215	0.0079	2.72	0.0122463	0.128909	COMT;HSD11B2;LOC106029463;LOC106031836;LOC106044184;LOC106045741;SRD5A2
ko04672	Intestinal immune network for IgA production	0.0215	0.0079	2.72	0.0122463	0.128909	Anser_cygnoides_newGene_68615;CD40LG;CD86;CXCR4;LOC106049915;TNFRSF13B;TNFRSF17
ko04810	Regulation of actin cytoskeleton	0.0675	0.0412	1.64	0.0138488	0.134563	ARPC1B;BDKRB2;CHRM2;CHRM3;F2;FGF10;FGF12;FN1;GSN;ITGA11;ITGB2;ITGB3;ITGB5;LOC106039168;LOC106045776;LOC106049445;MYLK;PAK7;PDGFRA;PDGFRB;RAC2;WASF1
ko00260	Glycine, serine and threonine metabolism	0.0215	0.0088	2.45	0.0214175	0.184888	AGXT2;DMGDH;GCAT;LOC106042084;LOC106048002;PHGDH;PSAT1
ko00072	Synthesis and degradation of ketone bodies	0.0092	0.002	4.67	0.0219555	0.184888	ACAT2;HMGCLL1;HMGCS1
ko00410	beta-Alanine metabolism	0.0184	0.0077	2.4	0.0353528	0.279101	CNDP1;EHHADH;GAD1;GAD2;LOC106048002;UPB1
ko00250	Alanine, aspartate and glutamate metabolism	0.0184	0.0079	2.33	0.0399741	0.297021	AGXT2;ASS1;GAD1;GAD2;GPT2;PPAT
ko04510	Focal adhesion	0.0613	0.043	1.43	0.0648221	0.332529	CCND2;COL1A2;FN1;HGF;ITGA11;ITGB3;ITGB5;LAMC3;LOC106049445;MAPK10;MYLK;PAK7;PDGFRA;PDGFRB;RAC2;RELN;THBS2;TNR;TNXB;VWF
ko04933	AGE-RAGE signaling pathway in diabetic complications	0.0337	0.0204	1.66	0.0657469	0.332529	COL1A2;COL3A1;FN1;LOC106041602;LOC106042157;LOC106046136;MAPK10;MAPK14;MMP2;TGFBR2;THBD
ko00350	Tyrosine metabolism	0.0153	0.0068	2.26	0.0661428	0.332529	COMT;DDC;FAH;LOC106048002;TYRP1
ko04918	Thyroid hormone synthesis	0.0031	0.0002	14	0.0714442	0.332529	LOC106029333
ko04960	Aldosterone-regulated sodium reabsorption	0.0031	0.0002	14	0.0714442	0.332529	LOC106029333
ko04961	Endocrine and other factor-regulated calcium reabsorption	0.0031	0.0002	14	0.0714442	0.332529	LOC106029333
ko04971	Gastric acid secretion	0.0031	0.0002	14	0.0714442	0.332529	LOC106029333
ko04978	Mineral absorption	0.0031	0.0002	14	0.0714442	0.332529	LOC106029333
ko05321	Inflammatory bowel disease (IBD)	0.0031	0.0002	14	0.0714442	0.332529	MAF
ko00604	Glycosphingolipid biosynthesis - ganglio series	0.0092	0.0031	3	0.0730253	0.332529	LOC106045430;ST6GALNAC4;ST8SIA5
ko04620	Toll-like receptor signaling pathway	0.0307	0.0184	1.67	0.0744827	0.332529	CD86;CTSK;IFNAR1;LOC106029674;LOC106039090;LY96;MAP3K8;MAPK10;MAPK14;TLR7
ko04142	Lysosome	0.0399	0.0259	1.54	0.076343	0.332529	ASAH1;CTSB;CTSC;CTSH;CTSK;CTSL;CTSS;DNASE2B;GM2A;LAPTM5;LGMN;LOC106029986;LOC106044971
ko00900	Terpenoid backbone biosynthesis	0.0092	0.0035	2.62	0.101224	0.426208	ACAT2;FDPS;HMGCS1
ko04920	Adipocytokine signaling pathway	0.0245	0.0151	1.62	0.116604	0.470437	ADIPOQ;MAPK10;NFKBIE;PCK1;PPARGC1A;PRKCQ;TNFRSF1A;TNFRSF1B
ko00670	One carbon pool by folate	0.0092	0.0039	2.33	0.133019	0.470437	ALDH1L2;MTHFD1L;TYMS
ko00280	Valine, leucine and isoleucine degradation	0.0184	0.0107	1.71	0.133871	0.470437	AACS;ACAT2;AGXT2;EHHADH;HMGCLL1;HMGCS1
ko01212	Fatty acid metabolism	0.0184	0.0107	1.71	0.133871	0.470437	ACAT2;EHHADH;ELOVL6;FASN;LOC106033870;SCD5
ko04973	Carbohydrate digestion and absorption	0.0031	0.0004	7	0.137799	0.470437	LOC106029333
ko04974	Protein digestion and absorption	0.0031	0.0004	7	0.137799	0.470437	LOC106029333
ko04976	Bile secretion	0.0031	0.0004	7	0.137799	0.470437	LOC106029333
ko00600	Sphingolipid metabolism	0.0184	0.011	1.68	0.143582	0.477282	ASAH1;CERK;CERS1;CERS6;PPAP2B;SPHK1
ko00220	Arginine biosynthesis	0.0092	0.0042	2.21	0.15006	0.485159	ARG2;ASS1;GPT2
ko00480	Glutathione metabolism	0.0153	0.0088	1.75	0.153634	0.485159	GGT1;HPGDS;LOC106030438;LOC106049487;MGST1
ko00514	Other types of O-glycan biosynthesis	0.0123	0.0068	1.81	0.177008	0.545338	B3GAT1;LFNG;MFNG;ST6GAL2
ko04919	Thyroid hormone signaling pathway	0.0031	0.0007	4.67	0.199425	0.575795	LOC106029333
ko04970	Salivary secretion	0.0031	0.0007	4.67	0.199425	0.575795	LOC106029333
ko00980	Metabolism of xenobiotics by cytochrome P450	0.0123	0.0072	1.7	0.206801	0.575795	HPGDS;LOC106029463;LOC106030438;MGST1
ko00982	Drug metabolism - cytochrome P450	0.0123	0.0072	1.7	0.206801	0.575795	FMO3;HPGDS;LOC106030438;MGST1
ko03450	Non-homologous end-joining	0.0061	0.0026	2.33	0.209685	0.575795	DNTT;NHEJ1
ko04210	Apoptosis	0.0368	0.0289	1.27	0.231758	0.622865	BCL2A1;CTSB;CTSC;CTSH;CTSK;CTSL;CTSS;LOC106029353;LOC106035885;LOC106044971;MAPK10;TNFRSF1A
ko04911	Insulin secretion	0.0031	0.0009	3.5	0.256659	0.635688	LOC106029333
ko04964	Proximal tubule bicarbonate reclamation	0.0031	0.0009	3.5	0.256659	0.635688	LOC106029333
ko04972	Pancreatic secretion	0.0031	0.0009	3.5	0.256659	0.635688	LOC106029333
ko05161	Hepatitis B	0.0031	0.0009	3.5	0.256659	0.635688	Anser_cygnoides_newGene_20963
ko04350	TGF-beta signaling pathway	0.0215	0.0162	1.32	0.275626	0.656903	AMH;E2F5;ID2;INHBB;LOC106040155;SMAD6;TGFBR2
ko04520	Adherens junction	0.0215	0.0162	1.32	0.275626	0.656903	CTNNA2;CTNNA3;LEF1;PTPN6;RAC2;TGFBR2;WASF1
ko01040	Biosynthesis of unsaturated fatty acids	0.0092	0.0059	1.56	0.30314	0.698827	ELOVL6;LOC106033870;SCD5
ko01230	Biosynthesis of amino acids	0.0184	0.014	1.31	0.305995	0.698827	ALDOB;ARG2;ASS1;GPT2;PHGDH;PSAT1
ko00750	Vitamin B6 metabolism	0.0031	0.0011	2.8	0.309813	0.698827	PSAT1
ko00380	Tryptophan metabolism	0.0123	0.009	1.37	0.336059	0.743759	ACAT2;DDC;EHHADH;LOC106029463
ko00360	Phenylalanine metabolism	0.0061	0.0037	1.65	0.345506	0.743759	DDC;LOC106048002
ko04530	Tight junction	0.0307	0.0263	1.17	0.353494	0.743759	CLDN10;CTNNA2;CTNNA3;MYH11;MYH15;OCLN;PPP2R2B;PRKCQ;TJP2;TJP3
ko04022	cGMP-PKG signaling pathway	0.0031	0.0013	2.33	0.359177	0.743759	LOC106029333
ko04024	cAMP signaling pathway	0.0031	0.0013	2.33	0.359177	0.743759	LOC106029333
ko04621	NOD-like receptor signaling pathway	0.0123	0.0094	1.3	0.369426	0.743759	CARD9;MAPK10;MAPK14;PSTPIP1
ko00561	Glycerolipid metabolism	0.0184	0.0151	1.22	0.37095	0.743759	DGKQ;GK;LOC106029666;LOC106029702;MOGAT1;PPAP2B
ko00590	Arachidonic acid metabolism	0.0123	0.011	1.12	0.483996	0.921987	GGT1;HPGDS;LOC106049487;PTGDS
ko05202	Transcriptional misregulation in cancer	0.0031	0.002	1.56	0.487129	0.921987	MAF
ko05132	Salmonella infection	0.0153	0.0142	1.08	0.500213	0.921987	ARPC1B;MAPK10;MAPK14;RHOG;WASF1
ko00270	Cysteine and methionine metabolism	0.0092	0.0083	1.11	0.517168	0.921987	AGXT2;CDO1;LOC106042084
ko04260	Cardiac muscle contraction	0.0123	0.0116	1.06	0.530642	0.921987	ATP1B1;CACNA1D;LOC106029333;MYH15
ko04912	GnRH signaling pathway	0.0184	0.018	1.02	0.537781	0.921987	ADCY7;CACNA1D;MAPK10;MAPK14;MMP2;PTK2B
ko04910	Insulin signaling pathway	0.0276	0.0276	1	0.551308	0.921987	FASN;INPPL1;LOC106030908;MAPK10;PCK1;PDE3B;PPARGC1A;PRKAR2A;PRKAR2B
ko00340	Histidine metabolism	0.0061	0.0057	1.08	0.563963	0.921987	CNDP1;DDC
ko00510	N-Glycan biosynthesis	0.0092	0.0092	1	0.586281	0.921987	MAN1A1;ST6GAL2;TUSC3
ko05203	Viral carcinogenesis	0.0031	0.0026	1.17	0.589596	0.921987	Anser_cygnoides_newGene_20963
ko00860	Porphyrin and chlorophyll metabolism	0.0061	0.0061	1	0.604949	0.921987	CP;HMOX1
ko04261	Adrenergic signaling in cardiomyocytes	0.0245	0.0259	0.95	0.614747	0.921987	ADCY7;ADRB2;ATP1B1;CACNA1D;LOC106029333;MAPK14;MYH15;PPP2R2B
ko00520	Amino sugar and nucleotide sugar metabolism	0.0092	0.0096	0.95	0.618384	0.921987	LOC106030908;LOC106033848;LOC106038270
ko00061	Fatty acid biosynthesis	0.0031	0.0028	1.08	0.618994	0.921987	FASN
ko00512	Mucin type O-Glycan biosynthesis	0.0061	0.0064	0.97	0.624324	0.921987	GALNTL6;LOC106045430
ko01200	Carbon metabolism	0.0215	0.023	0.93	0.632072	0.921987	ACAT2;ALDOB;EHHADH;GPT2;LOC106030908;PHGDH;PSAT1
ko04330	Notch signaling pathway	0.0092	0.0099	0.93	0.63379	0.921987	DLL4;LFNG;MFNG
ko04068	FoxO signaling pathway	0.0276	0.0298	0.93	0.645024	0.921987	CCND2;FBXO32;FOXO3;IL7R;MAPK10;MAPK14;PCK1;S1PR1;TGFBR2
ko00603	Glycosphingolipid biosynthesis - globo series	0.0031	0.0031	1	0.646293	0.921987	LOC106045430
ko01210	2-Oxocarboxylic acid metabolism	0.0031	0.0031	1	0.646293	0.921987	GPT2
ko02010	ABC transporters	0.0092	0.0101	0.91	0.648761	0.921987	ABCA1;ABCC8;LOC106034602
ko04914	Progesterone-mediated oocyte maturation	0.0153	0.0173	0.89	0.675747	0.921987	ADCY7;MAPK10;MAPK14;PDE3B;PGR
ko00500	Starch and sucrose metabolism	0.0092	0.0105	0.87	0.677385	0.921987	LOC106030908;LOC106039386;LOC106042005
ko00051	Fructose and mannose metabolism	0.0061	0.007	0.87	0.678028	0.921987	ALDOB;LOC106030908
ko00640	Propanoate metabolism	0.0061	0.007	0.87	0.678028	0.921987	ACAT2;EHHADH
ko00983	Drug metabolism - other enzymes	0.0061	0.0072	0.85	0.694486	0.921987	CDA;UPB1
ko04010	MAPK signaling pathway	0.0429	0.048	0.89	0.70996	0.921987	CACNA1D;FGF10;FGF12;MAP3K6;MAP3K8;MAPK10;MAPK14;MAPT;PDGFRA;PDGFRB;PTPN5;RAC2;TGFBR2;TNFRSF1A
ko00052	Galactose metabolism	0.0061	0.0075	0.82	0.710245	0.921987	LOC106030908;LOC106042005
ko00533	Glycosaminoglycan biosynthesis - keratan sulfate	0.0031	0.0037	0.82	0.717032	0.921987	LOC106045430
ko04144	Endocytosis	0.0491	0.0548	0.9	0.717381	0.921987	Anser_cygnoides_newGene_67384;ADRB2;ARAP1;ARPC1B;CSF1R;CXCR4;ERBB4;IL2RG;KIF5C;KIT;LOC106038356;LOC106038357;PDGFRA;RAB31;SH3GL2;TGFBR2
ko04012	ErbB signaling pathway	0.0153	0.0182	0.84	0.717646	0.921987	ERBB4;MAPK10;NRG1;NRG4;PAK7
ko00532	Glycosaminoglycan biosynthesis - chondroitin sulfate / dermatan sulfate	0.0031	0.0039	0.78	0.737324	0.921987	CSGALNACT1
ko00770	Pantothenate and CoA biosynthesis	0.0031	0.0039	0.78	0.737324	0.921987	UPB1
ko00910	Nitrogen metabolism	0.0031	0.0039	0.78	0.737324	0.921987	LOC106030632
ko00010	Glycolysis / Gluconeogenesis	0.0092	0.0118	0.78	0.752814	0.921987	ALDOB;LOC106030908;PCK1
ko04622	RIG-I-like receptor signaling pathway	0.0092	0.0118	0.78	0.752814	0.921987	Anser_cygnoides_newGene_20963;MAPK10;MAPK14
ko00071	Fatty acid degradation	0.0061	0.0083	0.74	0.766616	0.921987	ACAT2;EHHADH
ko00620	Pyruvate metabolism	0.0061	0.0083	0.74	0.766616	0.921987	ACAT2;PCK1
ko04340	Hedgehog signaling pathway	0.0061	0.0092	0.67	0.813226	0.921987	CCND2;HHIP
ko04320	Dorso-ventral axis formation	0.0031	0.005	0.61	0.818981	0.921987	ETS1
ko04370	VEGF signaling pathway	0.0092	0.0134	0.69	0.822212	0.921987	MAPK14;RAC2;SPHK1
ko00330	Arginine and proline metabolism	0.0061	0.0096	0.64	0.83327	0.921987	ARG2;CNDP1
ko04916	Melanogenesis	0.0153	0.0213	0.72	0.833536	0.921987	ADCY7;KIT;LEF1;LOC106047519;TYRP1
ko05164	Influenza A	0.0215	0.0287	0.75	0.837792	0.921987	CIITA;FDPS;IFNAR1;MAPK10;MAPK14;TLR7;TNFRSF1A
ko00563	Glycosylphosphatidylinositol(GPI)-anchor biosynthesis	0.0031	0.0055	0.56	0.844047	0.921987	GPLD1
ko00062	Fatty acid elongation	0.0031	0.0057	0.54	0.85525	0.921987	ELOVL6
ko04270	Vascular smooth muscle contraction	0.0153	0.0224	0.69	0.864202	0.921987	ADCY7;ADORA2B;CACNA1D;MYLK;PRKCQ
ko00030	Pentose phosphate pathway	0.0031	0.0059	0.52	0.865651	0.921987	ALDOB
ko00592	alpha-Linolenic acid metabolism	0.0031	0.0059	0.52	0.865651	0.921987	LOC106033870
ko00310	Lysine degradation	0.0061	0.0107	0.57	0.875158	0.921987	ACAT2;EHHADH
ko00020	Citrate cycle (TCA cycle)	0.0031	0.0064	0.48	0.88427	0.921987	PCK1
ko00760	Nicotinate and nicotinamide metabolism	0.0031	0.0064	0.48	0.88427	0.921987	BST1
ko00630	Glyoxylate and dicarboxylate metabolism	0.0031	0.0068	0.45	0.900316	0.921987	ACAT2
ko04130	SNARE interactions in vesicular transport	0.0031	0.0068	0.45	0.900316	0.921987	LOC106040258
ko00230	Purine metabolism	0.0245	0.0366	0.67	0.91939	0.921987	ADCY7;ADK;AK5;ENTPD3;GMPR;PAICS;PDE3B;PPAT
ko00564	Glycerophospholipid metabolism	0.0123	0.021	0.58	0.920625	0.921987	DGKQ;LCAT;LOC106029917;PPAP2B
ko04540	Gap junction	0.0092	0.018	0.51	0.939792	0.921987	ADCY7;PDGFRA;PDGFRB
ko00240	Pyrimidine metabolism	0.0123	0.0224	0.55	0.940823	0.921987	CDA;ENTPD3;TYMS;UPB1
ko04115	p53 signaling pathway	0.0061	0.014	0.44	0.949551	0.921987	CCND2;SESN3
ko04310	Wnt signaling pathway	0.0153	0.0278	0.55	0.955461	0.921987	CCND2;LEF1;MAPK10;RAC2;SERPINF1
ko04114	Oocyte meiosis	0.0092	0.0195	0.47	0.959055	0.921987	ADCY7;LOC106048913;PGR
ko00565	Ether lipid metabolism	0.0031	0.0099	0.31	0.965001	0.921987	PPAP2B
ko04070	Phosphatidylinositol signaling system	0.0092	0.0204	0.45	0.967299	0.921987	DGKQ;INPP5D;INPPL1
ko00562	Inositol phosphate metabolism	0.0061	0.0158	0.39	0.969448	0.921987	INPP5D;INPPL1
ko04146	Peroxisome	0.0061	0.0164	0.37	0.974753	0.921987	EHHADH;HMGCLL1
ko04141	Protein processing in endoplasmic reticulum	0.0153	0.0327	0.47	0.985013	0.921987	BAG2;HERPUD1;MAN1A1;MAPK10;TUSC3
ko03018	RNA degradation	0.0031	0.0138	0.22	0.990933	0.921987	HSPD1
ko04110	Cell cycle	0.0092	0.0265	0.35	0.993713	0.921987	CCND2;CDKN2C;E2F5
ko03015	mRNA surveillance pathway	0.0031	0.0151	0.2	0.994227	0.921987	PPP2R2B
ko05168	Herpes simplex infection	0.0123	0.0324	0.38	0.995051	0.921987	IFNAR1;LOC106029674;MAPK10;TNFRSF1A
ko04150	mTOR signaling pathway	0.0092	0.0311	0.3	0.998295	0.921987	DEPTOR;FNIP1;TNFRSF1A
ko03040	Spliceosome	0.0031	0.0219	0.14	0.999445	0.921987	SF3A2
ko04120	Ubiquitin mediated proteolysis	0.0031	0.0287	0.11	0.999948	0.921987	LOC106046070
ko03013	RNA transport	0.0031	0.0305	0.1	0.999972	0.921987	EEF1A2

## Sheet: Table S3-6.
Table S3-6. KEGG analysis of differentially expressed mRNAs in CP vs PP.
ID	Description	GeneRatio	BgRatio	enrich_factor	pvalue	qvalue	geneID
ko04512	ECM-receptor interaction	0.1014	0.0182	5.58	1.22822e-07	1.13772e-05	CD36;COL1A2;COL6A6;COL9A3;COMP;FN1;HSPG2;ITGA11;ITGB3;LAMC3;RELN;THBS2;TNC;VWF
ko04080	Neuroactive ligand-receptor interaction	0.1739	0.0611	2.84	2.17437e-06	0.000100708	ADRA2A;ADRB2;AGTR2;AVPR1A;BDKRB2;CHRM3;CHRNA9;GABRA3;GABRE;GALR1;GRIA1;GRIK1;GRIN2C;GRM4;HRH1;HTR1F;LHCGR;LOC106035345;LOC106048153;P2RX1;PRLR;RXFP3;VIPR1;VIPR2
ko04510	Focal adhesion	0.1304	0.043	3.04	1.93718e-05	0.000598146	COL1A2;COL6A6;COL9A3;COMP;FLNC;FN1;IGF1;ITGA11;ITGB3;LAMC3;MYL9;MYLK;PAK7;PDGFB;RELN;THBS2;TNC;VWF
ko04810	Regulation of actin cytoskeleton	0.087	0.0412	2.11	0.0108298	0.208209	BDKRB2;CHRM3;FN1;GSN;ITGA11;ITGB3;LOC106045776;MYL9;MYLK;PAK7;PDGFB;SCIN
ko00350	Tyrosine metabolism	0.029	0.0068	4.27	0.0133677	0.208209	ALDH1A3;LOC106048002;TAT;TYRP1
ko00360	Phenylalanine metabolism	0.0217	0.0037	5.84	0.0134863	0.208209	ALDH1A3;LOC106048002;TAT
ko00410	beta-Alanine metabolism	0.029	0.0077	3.78	0.0202756	0.255506	ALDH1A3;CNDP1;LOC106048002;UPB1
ko04145	Phagosome	0.0652	0.03	2.17	0.0220664	0.255506	CD36;COMP;ITGB3;LOC106030343;LOC106030345;LOC106030346;LOC106030347;LOC106047735;THBS2
ko04612	Antigen processing and presentation	0.0072	0.0002	33.07	0.0302433	0.280148	HSP90AB1
ko04915	Estrogen signaling pathway	0.0072	0.0002	33.07	0.0302433	0.280148	HSP90AB1
ko04020	Calcium signaling pathway	0.0725	0.0386	1.88	0.03931	0.331031	ADRB2;AVPR1A;BDKRB2;CHRM3;GRIN2C;HRH1;LHCGR;LOC106045455;MYLK;P2RX1
ko03320	PPAR signaling pathway	0.0362	0.0156	2.33	0.062473	0.482248	CD36;LOC106030656;LOC106036789;PCK1;PPARG
ko04916	Melanogenesis	0.0435	0.0213	2.05	0.0721764	0.514293	KIT;LEF1;TCF7;TYRP1;WNT5A;WNT9A
ko05215	Prostate cancer	0.0072	0.0007	11.02	0.0880322	0.547449	HSP90AB1
ko04310	Wnt signaling pathway	0.0507	0.0278	1.82	0.0886494	0.547449	LEF1;SERPINF1;SFRP2;SOST;TCF7;WNT5A;WNT9A
ko00100	Steroid biosynthesis	0.0145	0.0039	3.67	0.101374	0.586903	LOC106029666;LOC106029702
ko04921	Oxytocin signaling pathway	0.0072	0.0009	8.27	0.115631	0.625688	MYL9
ko00400	Phenylalanine, tyrosine and tryptophan biosynthesis	0.0072	0.0011	6.61	0.142401	0.625688	TAT
ko04670	Leukocyte transendothelial migration	0.0072	0.0011	6.61	0.142401	0.625688	MYL9
ko04514	Cell adhesion molecules (CAMs)	0.0435	0.0265	1.64	0.158611	0.625688	CADM1;CLDN10;CNTN2;LOC106033965;LOC106041602;NRCAM
ko04022	cGMP-PKG signaling pathway	0.0072	0.0013	5.51	0.168366	0.625688	MYL9
ko04024	cAMP signaling pathway	0.0072	0.0013	5.51	0.168366	0.625688	MYL9
ko04151	PI3K-Akt signaling pathway	0.0072	0.0013	5.51	0.168366	0.625688	HSP90AB1
ko00563	Glycosylphosphatidylinositol(GPI)-anchor biosynthesis	0.0145	0.0055	2.65	0.173867	0.625688	DPM2;GPLD1
ko04350	TGF-beta signaling pathway	0.029	0.0162	1.79	0.184494	0.625688	AMH;INHBB;LOC106040155;SMAD6
ko00340	Histidine metabolism	0.0145	0.0057	2.54	0.184827	0.625688	ALDH1A3;CNDP1
ko05200	Pathways in cancer	0.0072	0.0015	4.72	0.19355	0.625688	HSP90AB1
ko04270	Vascular smooth muscle contraction	0.0362	0.0224	1.62	0.194852	0.625688	ACTA2;ACTG2;AVPR1A;MYL9;MYLK
ko00030	Pentose phosphate pathway	0.0145	0.0059	2.45	0.195883	0.625688	ALDOB;PGLS
ko04260	Cardiac muscle contraction	0.0217	0.0116	1.87	0.215118	0.639608	ACTC1;MYH15;TPM1
ko00010	Glycolysis / Gluconeogenesis	0.0217	0.0118	1.84	0.223108	0.639608	ALDH1A3;ALDOB;PCK1
ko04060	Cytokine-cytokine receptor interaction	0.0507	0.0366	1.39	0.240311	0.639608	AMH;IL22RA1;KIT;PDGFB;PRLR;TNFRSF11B;TNFRSF19
ko00130	Ubiquinone and other terpenoid-quinone biosynthesis	0.0072	0.002	3.67	0.24167	0.639608	TAT
ko00430	Taurine and hypotaurine metabolism	0.0072	0.002	3.67	0.24167	0.639608	GGT1
ko05202	Transcriptional misregulation in cancer	0.0072	0.002	3.67	0.24167	0.639608	PAX5
ko00980	Metabolism of xenobiotics by cytochrome P450	0.0145	0.0072	2	0.26343	0.642156	ALDH1A3;LOC106029463
ko00982	Drug metabolism - cytochrome P450	0.0145	0.0072	2	0.26343	0.642156	ALDH1A3;FMO3
ko00983	Drug metabolism - other enzymes	0.0145	0.0072	2	0.26343	0.642156	CDA;UPB1
ko04261	Adrenergic signaling in cardiomyocytes	0.0362	0.0259	1.4	0.285114	0.667144	ACTC1;ADRB2;AGTR2;MYH15;TPM1
ko04530	Tight junction	0.0362	0.0263	1.38	0.296978	0.667144	CLDN10;CTNNA3;MYH11;MYH15;MYL9
ko00140	Steroid hormone biosynthesis	0.0145	0.0079	1.84	0.297414	0.667144	LOC106029463;LOC106031836
ko03450	Non-homologous end-joining	0.0072	0.0026	2.76	0.308555	0.667144	NHEJ1
ko04933	AGE-RAGE signaling pathway in diabetic complications	0.029	0.0204	1.42	0.309691	0.667144	COL1A2;COL3A1;FN1;LOC106041602
ko00260	Glycine, serine and threonine metabolism	0.0145	0.0088	1.65	0.342322	0.714819	GCAT;LOC106048002
ko04920	Adipocytokine signaling pathway	0.0217	0.0151	1.44	0.347256	0.714819	CD36;PCK1;PRKAA2
ko00510	N-Glycan biosynthesis	0.0145	0.0092	1.57	0.364459	0.7284	DPM2;MAN1A1
ko00120	Primary bile acid biosynthesis	0.0072	0.0033	2.2	0.36958	0.7284	LOC106036789
ko04520	Adherens junction	0.0217	0.0162	1.34	0.38888	0.75047	CTNNA3;LEF1;TCF7
ko00770	Pantothenate and CoA biosynthesis	0.0072	0.0039	1.84	0.425255	0.78076	UPB1
ko00500	Starch and sucrose metabolism	0.0145	0.0105	1.38	0.428997	0.78076	LOC106039386;LOC106042005
ko04914	Progesterone-mediated oocyte maturation	0.0217	0.0173	1.26	0.429862	0.78076	HSP90AB1;IGF1;PGR
ko00511	Other glycan degradation	0.0072	0.0042	1.74	0.442706	0.786069	NEU2
ko00600	Sphingolipid metabolism	0.0145	0.011	1.32	0.449756	0.786069	ARSA;NEU2
ko00650	Butanoate metabolism	0.0072	0.0053	1.38	0.522377	0.856541	LOC106033478
ko04140	Regulation of autophagy	0.0072	0.0055	1.32	0.536898	0.856541	PRKAA2
ko00062	Fatty acid elongation	0.0072	0.0057	1.27	0.550981	0.856541	ELOVL2
ko01040	Biosynthesis of unsaturated fatty acids	0.0072	0.0059	1.22	0.564639	0.856541	ELOVL2
ko04210	Apoptosis	0.029	0.0289	1	0.570783	0.856541	BCL2L1;CTSK;LOC106029353;LOC106047735
ko00860	Porphyrin and chlorophyll metabolism	0.0072	0.0061	1.18	0.577884	0.856541	CP
ko01230	Biosynthesis of amino acids	0.0145	0.014	1.03	0.582103	0.856541	ALDOB;TAT
ko04115	p53 signaling pathway	0.0145	0.014	1.03	0.582103	0.856541	IGF1;STEAP3
ko00020	Citrate cycle (TCA cycle)	0.0072	0.0064	1.14	0.590729	0.856541	PCK1
ko04068	FoxO signaling pathway	0.029	0.0298	0.97	0.59471	0.856541	FBXO32;IGF1;PCK1;PRKAA2
ko04130	SNARE interactions in vesicular transport	0.0072	0.0068	1.07	0.615266	0.856541	STX11
ko00561	Glycerolipid metabolism	0.0145	0.0151	0.96	0.62341	0.856541	LOC106029666;LOC106029702
ko00051	Fructose and mannose metabolism	0.0072	0.007	1.03	0.626981	0.856541	ALDOB
ko04150	mTOR signaling pathway	0.029	0.0311	0.93	0.629103	0.856541	IGF1;PRKAA2;WNT5A;WNT9A
ko00052	Galactose metabolism	0.0072	0.0075	0.97	0.64936	0.856541	LOC106042005
ko00270	Cysteine and methionine metabolism	0.0072	0.0083	0.87	0.690195	0.856541	TAT
ko00620	Pyruvate metabolism	0.0072	0.0083	0.87	0.690195	0.856541	PCK1
ko04142	Lysosome	0.0217	0.0259	0.84	0.699653	0.856541	ARSA;CTSK;GM2A
ko00480	Glutathione metabolism	0.0072	0.0088	0.83	0.708805	0.856541	GGT1
ko04540	Gap junction	0.0145	0.018	0.81	0.716029	0.856541	LOC106047735;PDGFB
ko00380	Tryptophan metabolism	0.0072	0.009	0.81	0.71769	0.856541	LOC106029463
ko04012	ErbB signaling pathway	0.0145	0.0182	0.8	0.722303	0.856541	Anser_cygnoides_newGene_41274;PAK7
ko04340	Hedgehog signaling pathway	0.0072	0.0092	0.79	0.726305	0.856541	HHIP
ko04621	NOD-like receptor signaling pathway	0.0072	0.0094	0.77	0.73466	0.856541	HSP90AB1
ko00330	Arginine and proline metabolism	0.0072	0.0096	0.75	0.742761	0.856541	CNDP1
ko00520	Amino sugar and nucleotide sugar metabolism	0.0072	0.0096	0.75	0.742761	0.856541	LOC106038270
ko00565	Ether lipid metabolism	0.0072	0.0099	0.73	0.750616	0.856541	PLD4
ko04114	Oocyte meiosis	0.0145	0.0195	0.74	0.757548	0.856541	IGF1;PGR
ko02010	ABC transporters	0.0072	0.0101	0.72	0.758234	0.856541	ABCA12
ko00310	Lysine degradation	0.0072	0.0107	0.67	0.779727	0.857072	PLOD1
ko01212	Fatty acid metabolism	0.0072	0.0107	0.67	0.779727	0.857072	ELOVL2
ko00590	Arachidonic acid metabolism	0.0072	0.011	0.66	0.786461	0.857072	GGT1
ko00240	Pyrimidine metabolism	0.0145	0.0224	0.65	0.820933	0.880004	CDA;UPB1
ko01200	Carbon metabolism	0.0145	0.023	0.63	0.833291	0.880004	ALDOB;PGLS
ko04141	Protein processing in endoplasmic reticulum	0.0217	0.0327	0.67	0.836004	0.880004	BAG2;HSP90AB1;MAN1A1
ko04370	VEGF signaling pathway	0.0072	0.0134	0.54	0.848312	0.882927	HSPB1
ko05132	Salmonella infection	0.0072	0.0142	0.51	0.866079	0.891403	FLNC
ko04910	Insulin signaling pathway	0.0145	0.0276	0.52	0.900357	0.9165	PCK1;PRKAA2
ko04620	Toll-like receptor signaling pathway	0.0072	0.0184	0.39	0.926006	0.920734	CTSK
ko00564	Glycerophospholipid metabolism	0.0072	0.021	0.34	0.949196	0.920734	PLD4
ko03040	Spliceosome	0.0072	0.0219	0.33	0.955191	0.920734	SF3A2
ko00230	Purine metabolism	0.0145	0.0366	0.4	0.965531	0.920734	AK5;GMPR
ko04010	MAPK signaling pathway	0.0217	0.048	0.45	0.965861	0.920734	FLNC;HSPB1;PDGFB
ko04110	Cell cycle	0.0072	0.0265	0.27	0.976866	0.920734	CDKN2C
ko05164	Influenza A	0.0072	0.0287	0.25	0.983132	0.920734	CIITA
ko04144	Endocytosis	0.0217	0.0548	0.4	0.984035	0.920734	ADRB2;KIT;SH3GL2
