# Supplementary material for: Comprehensive analysis of differentially expressed profiles of mRNA, lncRNA, and miRNA of Yili geese ovary at different egg-laying stages
Source: BMC Genomics. 2022 Aug 19;23:607. doi: 10.1186/s12864-022-08774-4 (PMC9392330; doi:10.1186/s12864-022-08774-4)
Supplement: Supplementary file 4 — Additional file 4: Table S4-6. KEGG analysis of the targets for differentially expressed lncRNAs in CP vs PP. [file 12864_2022_8774_MOESM4_ESM.xlsx]

## Sheet: Table S4-1.
Table S4-1. GO analysis of the targets for differentially expressed lncRNAs in PP vs LP.
#Total_gene	9457	2485
#GO_classify1	GO_classify2	GO_ID	AllGene_number	Selected_gene_number	Selected_gene_ID
biological process	biological adhesion	GO:0022610	250	93	ASTN1;CDH11;NEGR1;LOC106044538;ANOS1;LOC106044537;CDH5;CDHR5;COL12A1;LAMC1;LOC106036557;LOC106045776;ADAMTS12;LOC106043382;KIFC3;CDH10;METAP1;NID1;CDH4;NCAM2;LOC106029652;MICALL2;EPHA1;FERMT1;GPNMB;MPZL2;TENM2;POSTN;NCAM1;LOC106040733;LOC106049503;LOC106047381;SDK2;TSPAN32;RPSA;MSN;RELN;COL6A3;CNTN6;ARVCF;VAMP3;LOC106032135;HSPB1;DSCAM;PXN;TNR;MKLN1;CDH12;PPARD;CD226;COL3A1;STAB2;CDH23;RET;FRAS1;…
biological process	biological regulation	GO:0065007	4495	1239	LDAH;LOC106031836;GNG4;KIF2C;KLF5;LOC106035502;PTCHD1;EGFL6;CD80;STAB2;APC2;DIABLO;STAG2;BAG3;LGALS3;ELF1;MSN;ASB18;NKX6-3;RGS9;TFAP2C;NCOR1;SYDE2;RECK;NGFR;BICD1;TTPA;Anser_cygnoides_newGene_29921;LOC106031147;ABCC8;GRM5;LOC106037597;ATOH7;NLRC3;MMP28;TTBK2;UBASH3B;PM20D1;SEMA3E;MC2R;ADAMTS12;MSC;LOC106045892;RBM15B;NR3C2;Anser_cygnoides_newGene_6163;KCNQ5;ARID5A;SCG2;CD40LG;SCFD1;IGHMBP2;FGFBP1…
biological process	cell aggregation	GO:0098743	16	4	Anser_cygnoides_newGene_40860;Anser_cygnoides_newGene_7182;COL11A1;Anser_cygnoides_newGene_96477
biological process	cell killing	GO:0001906	9	2	Anser_cygnoides_newGene_125908;LYST
biological process	cellular component organization or biogenesis	GO:0071840	1813	492	TSNARE1;DPYSL2;KIF20A;SNX9;MYBL2;ULK1;KIF18A;DMC1;HP1BP3;ANO6;SUV39H2;CRB1;MTM1;LOC106029546;FZD3;ADAM8;RAB8A;KIF5C;RAB3B;RAC2;TACC3;ABCA1;GPM6A;DSCAM;ABLIM3;STX16;BCL11A;NARFL;NOL9;LOC106033656;EHMT1;NCAPG;PPP1R12A;TEX14;STOM;EIF2AK3;EIF4B;ARHGAP21;RYK;LOC106048885;TNIK;RPL35;LCAT;SPRY1;LOC106042802;NASP;LIPC;SVIL;LOC106043382;BIRC2;HSF2;MMP9;TDRD9;Anser_cygnoides_newGene_73583;ATXN7;LOC10604025…
biological process	cellular process	GO:0009987	6123	1601	Anser_cygnoides_newGene_99004;RACGAP1;TNR;LOC106029318;ENPP3;ARIH2;CHRAC1;RSPH1;MAST4;LOC106030633;POGZ;Anser_cygnoides_newGene_58495;RAG2;PRPF18;PTAFR;SIAH1;TBX5;GRIA2;MAP3K9;LOC106048489;LOC106045958;Anser_cygnoides_newGene_91423;ADGRG5;Anser_cygnoides_newGene_128268;ATF4;NID1;APP;LOC106040733;ATP1A1;POMGNT1;NEFM;LOC106045565;CDK5RAP1;TENM2;DMD;PPM1L;KIF20B;MC3R;DNAJB5;SDR16C5;PAX3;RIPK1;LOC106…
biological process	developmental process	GO:0032502	1713	465	SRC;ACTA1;ARL6;SOSTDC1;ZMIZ1;NEURL1;LOC106041918;Anser_cygnoides_newGene_57985;SCG2;COL4A2;CD40LG;FGF20;RAB17;LOC106045892;Anser_cygnoides_newGene_6163;FLT3;PAX1;ATP8B1;TAB1;COMP;TRPM1;ADAD1;PTPN2;CD9;MMP24;MARVELD2;KIDINS220;PRRX2;KIF26A;TSPAN12;POU1F1;RNF111;LGR5;ELK3;CD3E;TNNI1;LGR4;BHLHE23;MYH9;EFNA5;EGF;PRPH2;GPHN;LATS2;SEMA6D;GRHL2;LIN7A;TRIP13;MYL3;LOC106040363;STMN2;SRF;SCMH1;ASXL1;RTN1;S…
biological process	growth	GO:0040007	125	35	RFTN1;GRHL2;ROS1;ID2;SPRY1;KDF1;FN1;Anser_cygnoides_newGene_61800;LARGE;LOC106046307;APP;HHEX;AURKA;GNAS;LOC106044377;LOC106029669;KIF26B;NINJ1;FOXL2;EMP1;LOC106029652;FGF2;SHH;APBA2;AR;TXK;LHX1;ZMIZ1;Anser_cygnoides_newGene_7182;NOTCH2;UNC79;CELA1;TNN;ARIH2;GPR149
biological process	hormone secretion	GO:0046879	26	5	PTPRN2;RAPGEF4;CGA;RAB11FIP2;HNF1B
biological process	immune system process	GO:0002376	484	136	CD40;ID2;LIG4;LCP1;LOC106032929;MMP9;LOC106049205;SH2D1A;APP;Anser_cygnoides_newGene_93436;KLHL6;LCP2;LOC106039393;TNFSF13B;PTAFR;GPI;EOMES;RAB3B;Anser_cygnoides_newGene_68623;PPARG;ANO6;MILR1;PRKCD;ADAM8;RTKN2;MYD88;LOC106029451;ENPP3;POLQ;LOC106037642;Anser_cygnoides_newGene_68616;LOC106033656;RAG2;CD79B;RFTN1;RIPK2;LOC106049209;SYNCRIP;CCR4;ANXA2;MFNG;LOC106042579;HHEX;Anser_cygnoides_newGene_…
biological process	localization	GO:0051179	1752	474	ULK1;KIF18A;SNX9;TSNARE1;DPYSL2;BAMBI;KIAA0319;MDGA1;SFXN5;PPARG;RAB8A;KIF5C;FZD3;GRM7;GRIK2;ADAM8;ANO6;MTM1;STX16;GPM6A;Anser_cygnoides_newGene_107691;ABCA1;ARHGAP21;TEX14;ATOX1;SV2C;TNIK;KCNJ6;HNF1B;CHRM5;LOC106048885;TRPM5;LOC106029484;LOC106043382;LOC106045238;LIPC;LOC106045776;LOC106042802;LCAT;LOC106046481;SPRY1;LOC106029652;CPE;RFX3;PROX1;LOC106035104;LOC106040258;LCP1;LOC106048584;RFT1;MA…
biological process	locomotion	GO:0040011	377	103	RELN;FZD3;ADAM8;PRKCD;ANO6;BCL11B;EPHA2;SHH;KIF5C;DPYSL2;LHX1;KIAA0319;SRGAP2;MDGA1;LGALS3;BAMBI;HGF;PTAFR;PPARD;RYK;RET;KIF5B;ELP3;SH3KBP1;GPM6A;EDN2;TNR;LAMC1;ADAMTS12;FGF13;ELMO3;ID2;RASGEF1A;CCR6;ASTN1;PLTP;LEF1;TENM2;CCR9;GPC6;KIF26B;LOC106032672;MATN2;PSTPIP1;TNK2;LOC106040733;APP;Anser_cygnoides_newGene_109353;LOC106041040;FGF8;LOC106038263;CDH4;ANXA1;MMP9;LOC106029652;NGFR;RFX3;PROX1;FERM…
biological process	metabolic process	GO:0008152	4672	1143	TPP2;Anser_cygnoides_newGene_59351;Anser_cygnoides_newGene_22555;Anser_cygnoides_newGene_81164;Anser_cygnoides_newGene_23956;Anser_cygnoides_newGene_33976;SOCS1;SGMS2;A1CF;MTFMT;LOC106044451;RPL18A;Anser_cygnoides_newGene_39684;CDC45;SCPEP1;Anser_cygnoides_newGene_70062;GPATCH1;LOC106032673;TRIM62;UCK2;MED10;METTL5;NEIL2;Anser_cygnoides_newGene_69999;LOC106049048;GTPBP4;TRIM36;TRUB2;KDM3B;LOC1060…
biological process	multi-organism process	GO:0051704	389	109	LOC106045096;TSPAN32;DMC1;PRKCE;NOD1;PTAFR;UMODL1;GOLGA3;CHRM2;MAPK1;PRKCD;AR;BAK1;ZPBP2;NFKB1;ABCA1;KCNJ8;KIAA1524;FURIN;LOC106042170;MYCBPAP;HSPB1;DHX36;NR2E1;RACGAP1;CD80;STAB2;HDAC1;STOM;DYNLT1;HERC4;RSPH1;LOC106044538;LOC106044537;CD40;LEF1;Anser_cygnoides_newGene_59458;FMN2;RNF17;HMGA2;LOC106044170;HSF2;TDRD9;LOC106041040;NGFR;BICD1;LOC106039090;LOC106031147;IFNAR1;CHST3;MSS51;ENO1;APP;ABR;…
biological process	multicellular organismal process	GO:0032501	1829	510	LGR5;POU1F1;RNF111;NPAS2;IDE;EFNA5;MUC13;EGF;LGR4;TNNI1;CD3E;ATP8A1;CNTN5;BHLHE23;MYH9;LOC106040363;STMN2;LOC106048571;MYL3;TRIP13;FGF12;GPHN;LATS2;PRPH2;GRHL2;SEMA6D;SGCZ;CENPU;SPP2;ASXL1;SCMH1;SRF;NEURL1;DRAM2;ACTA1;SRC;ZMIZ1;SOSTDC1;ARL6;STOML2;RAB17;LOC106045892;Anser_cygnoides_newGene_6163;ABCG1;KCNMA1;FGF20;CD40LG;MMP24;PTPN2;CD9;DLG2;LOC106048480;ATP8B1;APBA2;PAX1;CHRNA4;FLT3;ADAD1;COMP;TR…
biological process	reproduction	GO:0000003	242	78	ZPBP;SCMH1;Anser_cygnoides_newGene_107449;ZP2;APOB;LOC106040363;PTTG1;TRIP13;KDM2B;ROS1;Anser_cygnoides_newGene_70243;MRE11A;MYH9;FOXL2;MASTL;LGR4;SYCP2;TEX11;LGR5;GRIN1;RGS2;PATZ1;DND1;PSMD13;MOV10L1;CEP57;PRKDC;LOC106033708;SPATA22;TDRD5;CD9;HSF1;ADAD1;PRDX4;MEI4;SGOL1;TDRD12;CFAP54;Anser_cygnoides_newGene_107451;MCM9;CECR2;KDM5B;NEURL1;UBB;TBC1D20;ZMIZ1;SPIRE1;SRC;TEX12;RAD51;PRDM1;RNF17;RPS6K…
biological process	reproductive process	GO:0022414	266	75	GPR149;LOC106031836;KIAA1524;CGA;MEIOB;MYCBPAP;RACGAP1;HSD17B3;RSPH1;HERC4;LHX1;DMC1;KIF18A;GOLGA3;UMODL1;AR;BAK1;ZPBP2;FGF8;TDRD9;REN;TP63;DMRTB1;APP;HNF1B;PRDM1;FMN2;RNF17;RPS6KA2;HMGA2;HSF2;LOC106044170;FEM1B;CFAP54;MEI4;TDRD12;MCM9;Anser_cygnoides_newGene_107451;NEURL1;UBB;CECR2;KDM5B;SRC;TBC1D20;DND1;TNC;PATZ1;PRKDC;LOC106033708;TDRD5;SPATA22;CEP57;MOV10L1;HSF1;PRDX4;ADAD1;ANTXR2;SYCP2;LGR4;…
biological process	response to stimulus	GO:0050896	2647	726	SOCS5;GPR82;RGS7;SOCS1;MAPT;LOC106044678;PPM1D;MFNG;HTR2C;NPRL3;LOC106044451;Anser_cygnoides_newGene_40860;LOC106036519;LOC106042579;RNF149;LOC106043190;TRIM62;SBNO2;ADGRB3;DTYMK;LOC106047022;APBB1IP;Anser_cygnoides_newGene_98990;TNC;NEIL2;LOC106046188;LY96;NPY5R;Anser_cygnoides_newGene_125910;RHOH;MCM9;NF1;CDC42SE1;COL11A1;LOC106049298;GNA11;PXDN;NR5A2;SOST;SEMA3C;STARD13;RP1;CDH5;RAD51;GPR132;L…
biological process	rhythmic process	GO:0048511	73	15	ID2;NPAS2;LOC106048674;MTTP;LOC106033708;LOC106045720;LGR4;NGFR;DMC1;MC3R;Anser_cygnoides_newGene_57342;FOXL2;LOC106037022;GPR149;ATF4
biological process	signaling	GO:0023052	1664	452	HHAT;SH2D1A;TRIM42;EDA2R;LCP2;LOC106029652;CPE;LCP1;LOC106040258;ARL13A;DGKB;ADCY2;LOC106045776;CD3D;SPRY1;TNIK;MAPK6;ADGRL2;CHRM5;HNF1B;RYK;LOC106048265;RAB44;EIF2AK3;ADGRB1;CD79B;LOC106037098;SOCS4;Anser_cygnoides_newGene_96826;LOC106042984;UNC13C;ABCA1;LOC106048264;LOC106037898;RAC2;GNAO1;RAB3B;PPARG;RAB8A;TRHR;ADAM8;GRIK2;CHRM2;FZD3;GUCY2C;GRM7;DVL3;HCRTR2;FRMPD4;ANO6;ADGRG2;SSTR3;RRAS2;LOC10…
biological process	single-organism process	GO:0044699	5230	1381	LOC106040700;SRD5A3;COL11A1;MCM9;TXNRD1;GNA11;HCN3;SEMA3C;SCNN1A;UPK3A;LOC106049048;NEIL2;MAPRE1;Anser_cygnoides_newGene_69999;LOC106029827;APBB1IP;TRIM36;LOC106047853;SVOP;GTPBP4;LOC106044451;LOC106042579;UCK2;RGS2;KCNK5;MED10;LOC106039392;DKK3;CDC45;SCPEP1;LOC106033105;Anser_cygnoides_newGene_39684;SBNO2;LOC106032673;GPR82;Anser_cygnoides_newGene_59351;PPP1R7;RGS7;SOCS1;Anser_cygnoides_newGene_…
cellular component	cell	GO:0005623	6197	1589	CHST3;GRM5;ABLIM2;TTPA;DPP9;Anser_cygnoides_newGene_29921;LOC106031147;ABCC8;DLGAP5;SPATA5;NGFR;BICD1;SYDE2;RSBN1;MC2R;HCFC2;MSC;URM1;RELL1;MMP28;TTBK2;MAP4;NOC4L;NLRC3;DIABLO;CD80;STAB2;APC2;KLF5;PTCHD1;LOC106031836;LDAH;CEP41;KIF2C;GNG4;UBLCP1;NCOR1;TRMU;LOC106043362;RGS9;TFAP2C;ELF1;LOC106036638;MSN;ASB18;NKX6-3;STAG2;UBAC2;BAG3;LGALS3;PPP4R3B;MYO3B;MYT1L;POU1F1;SEC13;EDEM1;Anser_cygnoides_new…
cellular component	cell junction	GO:0030054	406	135	RPS13;SYNM;GRIK3;ACTB;DLG3;HSPG2;RAP2C;KIFC3;FGF13;RGS17;FERMT1;LOC106029947;MICALL2;LOC106044619;ANXA1;LOC106047381;ARPC1B;LOC106031147;MAGI1;MSN;RPS11;TNS4;GRIA4;EPHA2;GSN;PXN;HSPB1;SH3KBP1;MME;CD99L2;GRIA3;MYO1E;RBP2;CD226;RSU1;TPM4;AATF;GRHL2;GPHN;ANXA6;HEPACAM;PANX1;SCAMP1;DLC1;MYH9;LOC106039936;CD3E;LOC106029721;CDK5RAP2;GRIN3A;RIMBP2;Anser_cygnoides_newGene_67137;HSP90B1;GRIN1;IFI30;TSPAN4…
cellular component	cell part	GO:0044464	6180	1584	DMRT3;POP1;DLG2;CD9;KYNU;TRPV1;CEP44;PRRX2;ARL6;ZMIZ1;SCG5;RUNX1;NEURL1;COL4A2;SPPL2B;LOC106029419;Anser_cygnoides_newGene_62812;RAB7B;STK32B;GRID1;RAB17;NAPB;STOML2;SEMA6D;SETD8;RPL19;GPHN;ZNF330;SDHD;MUTYH;LOC106048571;MYL3;SCMH1;NQO1;Anser_cygnoides_newGene_33802;CENPU;RTN1;ZPBP;HTR1E;KPNA2;CDKL5;SNX5;PTGFRN;ATP8A1;LOC106039936;MUC13;IDE;LOC106049386;MAPK1;ARR3;GOLGA3;SOX4;NPEPL1;MCUR1;LHX1;HE…
cellular component	collagen trimer	GO:0005581	43	19	COL12A1;LOC106040156;COL4A6;Anser_cygnoides_newGene_122550;COL6A3;COL4A5;Anser_cygnoides_newGene_81164;Anser_cygnoides_newGene_108729;COL4A1;COL4A2;COL11A1;Anser_cygnoides_newGene_40860;COL4A3;COL9A2;LOC106040733;LOC106040121;COLEC10;COL3A1;COL24A1
cellular component	extracellular matrix	GO:0031012	195	67	TNC;LAMA2;PTPRZ1;MMP11;ECM2;COL4A5;SPON2;MMP24;COMP;COL4A3;PXDN;Anser_cygnoides_newGene_108729;TNN;COL11A1;COL4A2;TNFRSF11B;SOST;ADAMTS10;ZP2;ANXA2;Anser_cygnoides_newGene_81164;FN1;EGFL7;Anser_cygnoides_newGene_40860;LOC106034136;LOC106034203;MMP7;MYOC;HSP90B1;COL4A6;LGALS3;RPSA;Anser_cygnoides_newGene_122550;RELN;COL6A3;TFIP11;TNR;EGFL6;ADAMTS8;COL3A1;COL24A1;FRAS1;MMP2;LOC106034120;COL21A1;HSP…
cellular component	extracellular matrix part	GO:0044420	60	23	COL4A1;COL11A1;COL4A2;TNR;Anser_cygnoides_newGene_40860;NID1;COL4A3;LOC106040733;MATN2;FRAS1;PRNP;COL3A1;EGFL6;PTPRZ1;LAMA2;TNC;RPSA;COL4A6;MEGF9;LAMC1;FN1;COL4A5;ANXA2
cellular component	extracellular region	GO:0005576	1621	415	ARL6;SOSTDC1;IGSF11;MVB12B;ACTA1;SRC;LOC106041918;LOC106042636;FGFBP1;IGF2;SCG2;COL4A2;LOC106041041;CD40LG;FGF20;KCNMA1;CPNE8;LOC106042183;RAB17;GRID1;MAN1A1;COMP;POP1;CD9;MMP24;DUSP3;RBP5;ECM2;RBBP8NL;NHLRC3;TOM1L1;COLEC10;SEC13;ATP8A1;MYH9;TAOK1;MUC13;EGF;LOC106047210;IDE;SYPL1;PSMB3;LIN7A;LOC106032875;NLGN4X;ASXL1;TSPAN1;SPP2;NQO1;LOC106040245;MYOF;ATIC;ZPBP;ADAMTS10;SI;MYO1E;EGFL6;ADAMTS8;PRC…
cellular component	extracellular region part	GO:0044421	1477	368	FN1;LOC106035366;SERINC1;APOB;EPCAM;LOC106049209;ATP1B1;HADHB;KIF23;STAU1;LOC106035941;GNAS;LOC106031149;RAB19;MAN1C1;LOC106033590;COPS4;GNG2;LASP1;BEND7;SPON2;COL4A5;DPP6;SERPINA10;RAB10;DKK2;AQP2;PRDX4;DIP2B;GNB1;ENPEP;LOC106047118;TRHDE;CP;PRKAR2A;RPS3;S100A11;COL4A3;LOC106048078;EEF1A1;NQO2;Anser_cygnoides_newGene_68268;Anser_cygnoides_newGene_108729;KPNA4;PSMD3;DPYS;FGG;SYNGR2;LIPC;MEGF9;LCA…
cellular component	macromolecular complex	GO:0032991	2171	537	BIN1;HDAC1;ATP6V1B2;SYNE1;NAPG;VAMP3;KIF5B;ELP3;PPP2R2C;COG2;IGF1;KCTD16;GRIA4;COL4A6;RYR2;SPC25;LOC106040156;CHD4;PSMD9;MRPS31;ARPC1B;GTF3C6;ELP4;LOC106045937;RPL13;RILP;DLG3;COL12A1;LOC106044537;SYNM;TAF2;NOC2L;NOTCH2;POLR2J;SCN3B;BFSP1;TUBG1;Anser_cygnoides_newGene_64407;PPP3CA;HSF1;NDUFB1;SCN8A;LOC106046278;RPL35A;Anser_cygnoides_newGene_103302;LIN9;NOL11;MYH15;MRPS2;GTSE1;GRIN1;MCTS1;SNX3;SE…
cellular component	membrane	GO:0016020	3922	1098	DOCK2;Anser_cygnoides_newGene_48952;LOC106046278;CD93;LOC106035498;PAM;GPR34;VAMP4;LOC106032793;LOC106029335;CERS5;LOC106038357;MTDH;ATCAY;PSMC1;LOC106034175;PANX1;SYK;ARHGAP15;RAB14;TENM1;SFT2D1;SNX3;ANKRD46;HN1L;KCNK13;NRCAM;LOC106029826;NET1;AADAC;PTPRN2;SUSD5;VAMP3;KIF5B;ATP9A;B4GALNT4;LOC106034451;BIN1;ATP6V1B2;ECI2;GPR78;MYCT1;ADGRD1;LYPD6B;TXK;PTPRS;PTPN22;COG2;KCTD16;IGF1;ST8SIA4;ANXA1;LO…
cellular component	membrane part	GO:0044425	2902	836	LOC106037665;COPB1;LOC106045017;LOC106032170;LAPTM4A;LOC106029333;IGDCC3;EPHA2;LOC106042367;MME;KIAA1524;IGSF6;B3GALT5;LOC106030811;SPAM1;PTCH1;ECSCR;CD226;LOC106031470;GPR171;LCK;KIAA1024;SPINT1;LARGE;ST8SIA2;LOC106029700;HACD4;RS1;SHISA9;Anser_cygnoides_newGene_27251;CDHR5;SEC31B;NPR2;ANKZF1;LDLRAP1;LOC106029739;LOC106029992;MGAT5;Anser_cygnoides_newGene_31168;LOC106029643;SUCNR1;LOC106047519;L…
cellular component	membrane-enclosed lumen	GO:0031974	514	108	MZB1;POP1;LOC106037031;SFR1;RUNX2;KDELC2;CDC5L;E2F4;EIF3E;PRKDC;NOL11;ZFHX3;EPC1;HUS1;MLLT1;TADA1;TEX12;TADA2B;HDAC7;TAF1D;MED8;TAF2;POLR1C;CECR2;RPS3;SWI5;MED24;HAGH;SGOL1;MEI4;BLM;STOML2;ABCD3;NAT10;CDK1;UHRF1;POLR2J;MRE11A;Anser_cygnoides_newGene_70243;Anser_cygnoides_newGene_33976;CDKN2AIP;TCEB3;MCM2;SATB2;FOXRED2;SRF;TAF5;NONO;PRIMPOL;ASXL1;CHAF1B;EIF3L;MED10;MED17;PTGES;MYOC;TEX11;BCHE;TENM…
cellular component	nucleoid	GO:0009295	21	7	HADHA;HADHB;DNA2;POLRMT;POLDIP2;KIAA0391;TFB1M
cellular component	organelle	GO:0043226	4987	1247	SUCNR1;TTBK1;UPF3A;TOP3B;NCBP1;AURKA;LOC106037636;LOC106049503;RAB11FIP1;MAP2;SH3PXD2B;MGAT5;TOM1L2;NBR1;ASF1A;MBNL1;RGS17;DNAH8;LOC106035153;CILP;ST8SIA2;ACTB;LOC106048068;CDHR5;RPS13;IKZF3;EEFSEC;ZNF131;LCK;LOC106042367;LOC106046428;HADH;SAMSN1;HSPB1;LOC106029333;UBE2G2;GTF2H3;MPP6;PRPF4;TFIP11;Anser_cygnoides_newGene_39061;CPEB3;LOC106045096;RPS11;PTGES;MTX2;HSP90B1;BCHE;SFXN2;CDK5RAP2;HAUS8;D…
cellular component	organelle part	GO:0044422	2871	709	SYN2;NKRF;MYPN;MRTO4;CDKN2AIP;LOC106048011;LOC106034444;SYNCRIP;MYT1;KDM2B;LOC106031149;ANO2;H3F3B;RCOR1;COPS4;STEAP2;B3GALNT1;MSX1;MED17;LOC106041801;GRHL1;ZFHX3;GNB1;PATZ1;BIRC7;RPN1;EHD3;LOC106039566;E2F4;CEP76;SFR1;SCAF11;BLM;MEI4;KPNA4;PSMD3;PRKAR2A;POLR1C;CP;POU2F3;RPS3;ANP32A;TAF1D;TBC1D20;LOC106043857;HNF1B;RPLP2;DMTF1;NASP;RPL35;SPRY1;HSF2;MYOT;MAGOH;CEMIP;GTF3C2;RFX3;ATXN7;RNPC3;SNX4;LO…
cellular component	synapse	GO:0045202	206	80	LOC106031147;GRIN2B;TENM2;APP;NOS1;GRM5;PRNP;LOC106044619;ASIC1;LOC106040258;SYNPR;CPE;LOC106029652;AXIN2;RGS17;RAB3C;SYNGR2;CHRM5;PPFIA4;SHISA9;DMD;GRIK3;LOC106045644;SYNE1;ADGRB1;GRIA3;AXIN1;RBP2;LOC106037503;MME;DSCAM;GSG1L;ARR3;GRIK2;KCTD16;FZD3;CHRM3;CHRM2;GRM7;STON2;RAB3B;CPEB2;GRIA4;SRGAP2;SDK2;GRIA2;NMNAT2;RIMBP2;GRIN1;GRIN3A;GRIA1;MAGI2;MYH9;SCAMP1;COPS4;LOC106029721;RIMS4;SYT12;PTPRN2;M…
cellular component	synapse part	GO:0044456	132	55	SYNGR3;SYN3;GRIA3;AXIN1;NEURL1;ADGRB1;SYNE1;GRID1;MME;LOC106037503;CHRNA4;RAB3B;APBA2;STON2;KCTD16;GRM7;CHRM3;FZD3;CHRM2;GRIK2;DLG2;LOC106033708;GRIA2;DLGAP1;GRIA4;SRGAP2;LOC106035218;PRNP;GRIN3A;GRM5;TENM2;GRIN1;GRIN2B;AXIN2;SYNPR;CPE;LOC106029652;COPS4;SCAMP1;LOC106040258;LOC106044619;GRIA1;GPHN;SYPL1;MAPT;PTPRN2;SYNGR2;SYT12;RAB3C;RIMS4;GRIK3;DMD;PPFIA4;SYN2;CHRM5
cellular component	virion	GO:0019012	13	2	SYNCRIP;PRPF4
cellular component	virion part	GO:0044423	13	2	SYNCRIP;PRPF4
molecular function	antioxidant activity	GO:0016209	28	4	PXDN;LOC106032894;TXNRD1;PRDX4
molecular function	binding	GO:0005488	5728	1463	MIF4GD;MAPKAPK3;PTPN4;RAX2;ATP11A;POLDIP2;SHROOM3;SPAG9;RNF150;KDM5B;MCU;PTGES2;CENPJ;RAP2B;ARL4A;LOC106045865;ZFAND2A;MLC1;Anser_cygnoides_newGene_34826;LOC106029721;LOC106043078;ARHGEF16;LDB2;PPM1E;Anser_cygnoides_newGene_3811;GRIN3A;LOC106049328;TEAD3;MYO1C;RNF123;IGF2BP3;LMO3;HTRA3;ADAP2;EPHA6;GMPS;ANXA6;SH3KBP1;CORO2A;FSTL1;LOC106047301;PXN;NRBP1;Anser_cygnoides_newGene_13544;MME;MCM3AP;MAP3…
molecular function	catalytic activity	GO:0003824	3580	880	TAB1;ADAD1;MAP3K8;ATP8B1;CHD5;PTPN2;DUSP3;RIMKLB;KLHL30;LOC106046261;KIDINS220;DHX37;Anser_cygnoides_newGene_79545;MAPK9;MYO1F;ATG4B;MATK;Anser_cygnoides_newGene_57985;MAPK10;LOC106040672;Anser_cygnoides_newGene_125355;VAT1L;MARCH4;MEX3C;SCFD1;IGHMBP2;PTS;RNF208;RPUSD1;UHRF1;MAN1A1;Anser_cygnoides_newGene_125019;LOC106045430;TDO2;LATS2;DUS2;Anser_cygnoides_newGene_81670;Anser_cygnoides_newGene_75…
molecular function	channel regulator activity	GO:0016247	38	10	SCN3B;LOC106044538;LOC106032875;LOC106044537;LOC106045937;LOC106037029;DPP6;GRM7;FGF13;TMPRSS3
molecular function	chemoattractant activity	GO:0042056	9	4	HGF;SCG2;LOC106041040;LGALS3
molecular function	chemorepellent activity	GO:0045499	11	3	EFNA5;SEMA3C;SEMA6D
molecular function	electron carrier activity	GO:0009055	33	4	LOC106045559;SH3BGRL3;LOC106030032;PTGES2
molecular function	enzyme regulator activity	GO:0030234	353	106	Anser_cygnoides_newGene_62337;LOC106029486;MTMR12;RGS2;ACAP3;LOC106045467;PPP1R26;DLC1;Anser_cygnoides_newGene_62338;FOXL2;LOC106045561;ARHGAP15;TRIB2;NPRL3;LOC106032695;ANXA2;FN1;DUS2;PTTG1;CDC20B;SOCS1;ADAP2;PREX2;NOXA1;ATP1B1;ARHGAP25;RGS7;LOC106032875;SGSM2;LOC106029401;PRKAR1B;SCG5;PRKAR2A;GUCA1B;TBC1D20;LOC106048078;PPP1R14D;DOCK2;PSMD3;RGS11;NF1;RHOH;SERPINA10;TAB1;ABR;Anser_cygnoides_newG…
molecular function	guanyl-nucleotide exchange factor activity	GO:0005085	105	25	DOCK2;PSD2;ARHGEF26;DOCK8;ARHGEF16;ARFGEF3;RALGPS2;RIN3;MCF2;ARHGEF9;ABR;RAPGEF4;ARHGEF6;RASGRF2;KNDC1;DIS3;ARHGEF3;DOCK9;LOC106029886;DOCK5;MCF2L2;NET1;DOCK3;RASGEF1A;PREX2
molecular function	metallochaperone activity	GO:0016530	2	1	LOC106037031
molecular function	molecular transducer activity	GO:0060089	668	195	ACVR1C;LOC106045532;ADGRE2;GPR18;UTS2R;LOC106037090;ROS1;EPHA6;SDC4;LOC106048571;MAP3K3;SYK;LGR4;TAOK1;HTR1F;CD3E;LOC106043352;ADCYAP1R1;LOC106038356;LOC106038357;LOC106047107;HTR1E;GRIN3A;TSPAN12;LGR5;GRIN1;LOC106035498;Anser_cygnoides_newGene_120088;LOC106041081;TNFRSF1B;MAPK9;CHRNA4;FLT3;LOC106032793;ABCC9;MAP3K8;ADGRL3;LOC106048650;LOC106038161;GPR83;GPR34;Anser_cygnoides_newGene_120082;LOC10…
molecular function	morphogen activity	GO:0016015	1	0
molecular function	nucleic acid binding transcription factor activity	GO:0001071	394	106	MAF;FOXA2;MYT1;REL;ZIC3;GRHL2;SPI1;ARNT2;TSC22D2;TAF5;SRF;ARNTL2;TBX22;ELK3;MSX1;TEAD3;MAFB;POU1F1;MYT1L;HHEX;NPAS2;GRHL1;STAT4;RCOR1;FOXL2;HSF1;E2F4;NPAS3;RUNX2;DMRT3;MLX;PATZ1;EHF;ZFPM1;SOX14;HOXD8;RUNX1;POU2F3;L3MBTL1;TBPL2;FOXI1;Anser_cygnoides_newGene_6163;TFAP2A;NR5A2;NR3C2;NFAT5;LMX1B;KLF13;FOXI3;PAX3;MSC;HSF2;FUBP3;MYCL;HMGA2;ID2;MLXIP;HNF1B;LOC106048882;NFYA;LOC106047487;LEF1;PRDM1;ST18;…
molecular function	nutrient reservoir activity	GO:0045735	3	1	LOC106033998
molecular function	protein binding transcription factor activity	GO:0000988	196	46	SOX4;Anser_cygnoides_newGene_98990;TADA1;RAP2B;EOMES;NR0B2;RNF20;SFR1;SCAI;NCOR1;PPARG;MKL2;RBBP8;PTPN14;MED24;PRDM16;TRIP4;SERTAD2;HDAC7;HDAC1;KDM5B;MAML1;NOC2L;MED8;ASXL1;SRF;FHL5;SETD8;RAP2C;MLXIP;RBPMS2;TRIM24;SAP30;PROX1;LDB2;TP63;RCOR1;MTDH;Anser_cygnoides_newGene_98238;MYSM1;SOX11;MED17;MED10;MAML2;ELK3;POU1F1
molecular function	protein tag	GO:0031386	3	1	Anser_cygnoides_newGene_4422
molecular function	receptor activity	GO:0004872	615	185	LOC106048403;Anser_cygnoides_newGene_57788;TMPRSS3;LOC106048303;FZD10;LOC106029317;CD3D;CNR1;MC3R;CD40;CHRM5;GPR132;ADGRL2;LOC106042993;GPR37L1;EDA2R;LOC106048674;GRIN2B;EPHA1;HTR2A;ADGRG5;LOC106029652;ANTXRL;LOC106048489;TRHR;PPARG;LOC106029548;HCRTR2;GRM7;CHRM3;FZD3;CHRM2;GRIK2;LOC106045958;SSTR3;PTAFR;ADGRG2;RPSA;LOC106029659;GRIA2;LOC106048265;RYK;HTR1B;ADGRB1;LOC106037098;LOC106042984;LOC106…
molecular function	receptor regulator activity	GO:0030545	10	3	PRKCE;ANXA2;LOC106041040
molecular function	structural molecule activity	GO:0005198	310	83	LOC106048694;Anser_cygnoides_newGene_73653;AXIN1;COL24A1;LOC106030923;COL3A1;Anser_cygnoides_newGene_33796;TUBB4B;LOC106042367;LOC106030922;LOC106048682;LOC106043362;EPB41L1;MRPL28;COPB1;RPS11;COL4A6;Anser_cygnoides_newGene_67454;RPSA;ARPC1B;MRPS31;NEFM;ENO1;LOC106040733;MAGI1;TUBB6;MYH11;RPS27A;COL4A1;ANXA1;LDLRAP1;RPL13;Anser_cygnoides_newGene_69700;LAMC1;RPL35;LOC106046481;SPTBN1;SYNM;RPL3;RPS…
molecular function	translation regulator activity	GO:0045182	7	5	NEURL1;EIF4EBP1;CPEB2;IGF2BP1;SAMD4A
molecular function	transporter activity	GO:0005215	512	146	SVOPL;FOXN1;LOC106048804;GRIN2B;ATP1A1;RFT1;LOC106048584;LOC106035104;ASIC1;SYNPR;ANO1;LOC106042802;LOC106045776;LOC106043382;LOC106029484;TRPM5;KCNJ6;SV2C;LOC106033975;ABCA1;ANO6;GRM7;GRIK2;SFXN5;GRIA2;LOC106036800;LOC106036244;LOC106033105;KCNK5;Anser_cygnoides_newGene_103416;LOC106037939;LOC106041801;ANO2;LOC106040409;GRIA1;LOC106036601;LOC106031149;STEAP2;LOC106033590;KCNT2;SERINC1;APOB;KCNJ1…

## Sheet: Table S4-2.
Table S4-2. GO analysis of the targets for differentially expressed lncRNAs in CP vs LP.
#Total_gene	9457	2993
#GO_classify1	GO_classify2	GO_ID	AllGene_number	Selected_gene_number	Selected_gene_ID
biological process	biological adhesion	GO:0022610	250	113	LOC106041539;CD226;SCARB1;LOC106044084;Anser_cygnoides_newGene_68255;TSPAN32;CDH17;EPB41L5;LOC106040733;VCAM1;GPNMB;PARVB;NOV;FERMT2;FERMT1;THBS2;ANOS1;TENM2;COL13A1;POSTN;EPHA1;TNR;LOC106036557;KIT;LOC106029702;CDH4;ARVCF;LOC106044538;CNTN5;NINJ2;LOC106039094;SOX9;NRCAM;TNIP1;SRC;LOC106032520;FGG;TGFBI;RPSA;RET;HPSE;UNC5D;NCAM1;LAMA5;LYVE1;PTPN6;LOC106045776;DSCAM;RELN;CDH18;ROBO2;CD34;TEK;LOC10…
biological process	biological regulation	GO:0065007	4495	1516	LOC106042970;RIT2;UBASH3A;LOC106034392;ANOS1;SERGEF;CHRM3;IFI30;MASP1;RAB7B;PPP4R4;LOC106049208;SSTR5;ANXA1;LOC106048984;DGKI;LOC106044084;NKX6-3;SCARB1;SH3D19;ADGRE2;LOC106039392;CHMP5;FNDC5;Anser_cygnoides_newGene_96030;MTA3;ENPEP;ADAM8;Anser_cygnoides_newGene_83099;STAM;LOC106029318;APOBEC1;SYCP1;SDC4;ATP10B;DPP4;ROR1;TBC1D32;MAML1;RAX2;MNAT1;EFNB2;MAP2K1;Anser_cygnoides_newGene_125908;MLX;LMX…
biological process	cell aggregation	GO:0098743	16	9	COL11A1;SOX9;TGFB2;MAPK14;Anser_cygnoides_newGene_7182;Anser_cygnoides_newGene_40860;ROBO2;MYF5;ROR2
biological process	cell killing	GO:0001906	9	5	Anser_cygnoides_newGene_125908;PTPN6;CEBPG;EMP2;RAB27A
biological process	cellular component organization or biogenesis	GO:0071840	1813	576	TNKS;LOC106041040;ASIC1;ARF6;LOC106047651;NRCAM;CRB1;NPTX1;TNN;LOC106032672;CNTLN;RFTN1;TEK;CETP;LOC106046419;POLR1B;TBL1X;PSTPIP2;GOLM1;TNFRSF11B;LOC106029450;ADAMTSL2;CD36;UXS1;SNX9;NAPB;SCMH1;TNPO1;LOC106042802;PRKDC;KIT;MAPK14;STOM;NAGLU;SAA2;TEKT2;USO1;VAPB;LHFPL5;HSF4;SGCZ;HDAC2;ARPP19;LOC106029555;BICD1;PXDN;RILPL2;TENM1;ELAVL4;RERE;FGF7;RPS16;SETD8;ZFPM1;EDN1;MAP1B;SCN3B;MTSS1;CELF2;BAP1;…
biological process	cellular process	GO:0009987	6123	1918	ATP11A;ZRANB1;BCOR;LOC106033995;GPM6B;LOC106045965;MYO1E;CHST3;GRK6;FGF20;MRPL32;ADGRG5;ADCY1;Anser_cygnoides_newGene_70067;GNB1;LOC106036388;LOC106039162;SVOPL;HCN4;Anser_cygnoides_newGene_117485;TNFAIP8;TRIM9;ZPBP2;LOC106032638;SFXN5;ASPG;Anser_cygnoides_newGene_121341;Anser_cygnoides_newGene_80668;Anser_cygnoides_newGene_80426;PRLHR;LOC106030192;PPP3CB;LOC106047991;STK32B;Anser_cygnoides_newGe…
biological process	developmental process	GO:0032502	1713	590	Anser_cygnoides_newGene_61825;GPRC5B;COL19A1;LOC106040436;ARNT2;EPB41L5;CDH17;ANXA7;Anser_cygnoides_newGene_26384;FMN2;ACTN1;LGR5;MRC2;TENM2;TBX5;FLI1;ABR;UBP1;NEURL1;HSPB2;DRAXIN;DMRTB1;MYBBP1A;GSC;HSPD1;HPSE;PTGES3;ADAM22;SOX2;SH3PXD2B;LOC106033656;LOC106035498;SVIL;Anser_cygnoides_newGene_91132;SALL3;DSCAM;NFASC;NEDD4;UMODL1;PPP3CA;SH3TC2;RELN;FRY;MAEL;ZNF516;ROBO1;COL11A1;LOC106039424;CHRNA10…
biological process	growth	GO:0040007	125	49	TXK;PRLR;HHEX;Anser_cygnoides_newGene_7182;FGF10;SHH;NOV;KIF26B;EPB41L5;TBCE;UNC79;LOC106030828;MUSTN1;TGFBR2;Anser_cygnoides_newGene_61800;STK11;EIF4H;APP;ATRX;ROS1;SOX9;STK40;ARIH2;NINJ2;TTC8;SPG11;MATN1;LOC106031701;GRHL2;ID2;NINJ1;ZFP36L1;LARGE;LOC106029669;SOX10;ARID5B;EMP1;APBA2;FMOD;RDH10;DHCR7;HOXD13;SFRP1;TNN;RFTN1;RAPH1;APBA1;FN1;RARB
biological process	hormone secretion	GO:0046879	26	9	EDN1;AQP1;RAF1;RAB11FIP2;NEUROD1;PTPRN2;PRKCA;HNF1B;RAPGEF4
biological process	immune system process	GO:0002376	484	184	CD36;STK11;BCL6;FLI1;KIT;PRKDC;RIPK2;Anser_cygnoides_newGene_125318;MAPK14;ACTN1;PRKCE;TGFBR2;Anser_cygnoides_newGene_68616;STAT6;LOC106037636;CD40LG;CD40;TNFSF8;CCR4;LOC106033708;CDH17;LOC106040595;HHEX;LOC106046581;Anser_cygnoides_newGene_61825;MAD1L1;HPRT1;VAV3;TNFRSF13B;NEDD4;MB;LCP2;LOC106033167;RFTN1;Anser_cygnoides_newGene_68623;RAB3B;LOC106033656;LOC106038263;POLQ;MARCH1;NBEAL2;TRAF3;LOC1…
biological process	localization	GO:0051179	1752	605	LMNA;Anser_cygnoides_newGene_107449;LOC106044537;TC2N;LOC106047546;KIF13A;Anser_cygnoides_newGene_60188;TNIK;LOC106047853;LOC106038398;NIPAL2;LOC106033455;NECAP2;LDLRAP1;NALCN;UBAC2;TNFRSF1A;SCG2;LOC106041918;NME8;UBB;MYH9;CHRNA5;Anser_cygnoides_newGene_21912;CDH23;STX19;PANX1;UGT8;SEC22A;LOC106044663;GRTP1;TRAPPC2L;TNR;LOC106029827;TNK2;ATP8A1;KCNMA1;Anser_cygnoides_newGene_60189;PTPRO;NETO1;Ans…
biological process	locomotion	GO:0040011	377	141	KIF26B;FERMT1;NOV;FGF13;DNAH1;ARHGEF16;LCP1;MDGA1;LOC106040733;ENPEP;ADAM8;LOC106044084;TNS1;ELMO3;FYN;DRD2;SCARB1;EFNA5;PTPRO;SDC1;TNR;TNK2;SEMA3G;ANXA1;ATP2B2;RET;HRH1;DOCK2;CCR9;DPP4;MMP9;SETD2;PROX1;SDC4;CD34;EMP2;SPAG16;POMGNT2;EGFR;SYK;SH3KBP1;CHN1;MAP2K1;EFNB2;LOC106049328;DOCK8;PPP3CB;SCRIB;HEXB;TGFBR1;Anser_cygnoides_newGene_109353;PTP4A3;LAMA2;FOXP1;GNB1;APOB;TSPAN1;MYH9;FN1;RHOG;LOC106…
biological process	metabolic process	GO:0008152	4672	1408	LOC106041539;ABHD14A;FKBP10;ABCC4;ASF1A;PARG;RPN2;CD40LG;SHMT2;ARID3B;LOC106045937;LOC106033478;PARP11;ACER3;TMPRSS9;GPX3;LOC106045565;PTPRT;ABCB10;ATP6V0A2;PPARG;RPSA;MED10;EPHX4;SCFD1;LOC106033167;CHST1;TMPRSS4;PNPLA6;NEU2;SEC61B;Anser_cygnoides_newGene_127812;LOC106030923;LDAH;CDK18;LOC106033026;LOC106032894;LCTL;LOC106029917;FUT8;LARS2;GPX7;ABCA2;CD44;Anser_cygnoides_newGene_37964;Anser_cygno…
biological process	multi-organism process	GO:0051704	389	145	BDKRB1;TDRD9;BAK1;RNF17;ACE2;TNFRSF4;PTAFR;LOC106038135;HERC2;Anser_cygnoides_newGene_59458;STAT3;BICD1;TNFRSF9;STAB2;IFNAR1;TTC26;SPATA6;BAIAP2;RPS15A;HOXD9;VAPB;LOC106039090;LOC106035746;RAD23B;BAIAP2L1;LY96;DMC1;LOC106046114;CFAP54;SBNO2;APP;TBXA2R;ATRX;DRD1;LOC106042170;STAB1;ATG7;LITAF;LHCGR;LOC106044139;MOV10L1;MCM9;NR2E1;MAEL;LOC106033167;COCH;UMODL1;NEDD4;TNIP3;TNIP1;LOC106041040;MNS1;GTS…
biological process	multicellular organismal process	GO:0032501	1829	645	PREX2;AQP4;MAPT;SEMA6D;HNF1A;NBEAL2;ARID5B;FXR1;SULF1;HGF;SOX10;LOC106029466;RTF1;KCNQ1;POLQ;DPYSL2;MYLIP;SPHK1;HMG20B;MAP2;NR2F1;HPRT1;PROK2;SPAM1;SCPEP1;LEO1;NR0B1;CHRM5;TGFBR2;PRDM16;TDRD12;MMP16;ACVR2A;CDH4;BCL6;STK11;PRKAR1B;QKI;RXRA;DNER;TTC21B;DOK4;LEMD2;TNFRSF9;STAT3;ACVR1C;MED17;MYBPC1;SPATA6;BAIAP2;TRPA1;BAK1;PRKX;RNF17;TNFRSF4;RDH10;MUC13;Anser_cygnoides_newGene_107451;HPS5;DNAH5;MYF5;…
biological process	reproduction	GO:0000003	242	90	RAD23B;HEXB;HOXD9;SYCP2;SPATA6;HERC4;TGFBR1;TTC26;ZPBP2;ROS1;HMGA2;STAT3;HERC2;SFRP1;SYCP3;APOB;SPIRE1;MYH9;UBB;LOC106040363;PRDM1;SOX30;RNF17;Anser_cygnoides_newGene_107451;TDRD9;PYGO1;CCT8;MCM9;MOV10L1;TSGA10;SPEF2;LHCGR;LOC106029665;TOP2A;SPDYA;EIF4H;DRD1;GRIN1;LOC106047546;ATRX;TEX14;CFAP54;Anser_cygnoides_newGene_107449;DMC1;ARID4B;DND1;TTLL5;MRE11A;MNS1;TH;TERF1;SOX9;SRC;MEI1;ZNF830;ADAD1;U…
biological process	reproductive process	GO:0022414	266	108	LGR5;LOC106044180;MEIOB;HERPUD2;ANTXR2;GTSF1;DHCR24;TDRD12;RPS6KA2;ACVR2A;NEURL1;STK11;BCL6;TAF4;SERPINE2;QKI;ADAMTS1;PRKDC;KIT;SCMH1;RXRA;Anser_cygnoides_newGene_22533;ROR2;TCF21;KIAA1524;TRIP13;PROK2;NME5;TDRP;SYT1;LOC106033708;FMN2;TEX11;NR0B1;SPAG16;LOC106029466;M1AP;CFTR;UMODL1;ADAD1;MAEL;SRC;SOX9;DMRTB1;MEI1;ZNF830;MNS1;DNAJC19;HNF1A;TH;HNF1B;ARID5B;ARID4B;DND1;TTLL5;LOC106030828;Anser_cygn…
biological process	response to stimulus	GO:0050896	2647	891	TSPAN1;LOC106040363;RAPH1;RYR2;GRIN2B;PTPN22;LOC106048962;LOC106045644;GRM5;MSH5;FOS;GPR19;CNTNAP2;EIF2AK3;HEXB;SCRIB;HTR1B;LOC106041081;DICER1;SFTPD;LOC106044855;ENO1;TSPAN12;TPCN2;ARHGAP44;PARP9;MED24;MEIS2;Anser_cygnoides_newGene_128391;MAP2K1;EFNB2;PTGER2;Anser_cygnoides_newGene_125908;MNAT1;GNA11;LOC106049328;DOCK8;NOD1;CHRNA9;FYB;TRPM3;RAB26;CD81;ELK3;TNC;RPS27A;Anser_cygnoides_newGene_6805…
biological process	rhythmic process	GO:0048511	73	24	LHCGR;LOC106033708;Anser_cygnoides_newGene_57342;NAGLU;ID2;MYBBP1A;ZNF830;DRD2;PROK2;SDPR;MC3R;KIT;AANAT;Anser_cygnoides_newGene_8588;ADAMTS1;PPARGC1A;TAF4;LOC106048674;DMC1;NMS;MTTP;NPAS2;MTNR1A;NCOA2
biological process	signaling	GO:0023052	1664	589	Anser_cygnoides_newGene_61826;CD79B;LOC106032300;ROR1;TBC1D32;NOS1;LOC106040002;RAB5C;SDC4;MYO9A;RAB27A;ACTN2;GPR161;LOC106029318;RASL12;ADGRD1;GRIK4;COL1A2;Anser_cygnoides_newGene_96030;ADAM8;ADGRE2;LOC106044451;GPR141;GPR87;SCARB1;DRD2;RGS14;DGKI;RAB7B;SSTR5;ANXA1;RIPK1;LOC106048565;CHRM3;RIT2;LOC106041081;HTR1B;SCRIB;LOC106044855;TSPAN12;TPCN2;LOC106048962;GRIN2B;LOC106040363;RYR2;PTPN22;TSPAN…
biological process	single-organism process	GO:0044699	5230	1687	TNS1;LOC106048984;DGKI;LOC106044084;SCARB1;DYNLRB2;MGAT4A;ADGRE2;TDRP;Anser_cygnoides_newGene_96030;ENPEP;Anser_cygnoides_newGene_83099;ADAM8;DNAH1;LOC106039392;CHMP5;ST3GAL4;RIT2;MAN2B2;CHRM3;Anser_cygnoides_newGene_103416;MASP1;IFI30;SSTR5;LOC106049208;CEP135;ANXA1;TDO2;RAB7B;GOT1;UPK1B;LOC106045741;ROR1;TBC1D32;LOC106047686;ATP10B;DPP4;DNAJC19;LOC106032697;MAML1;BLCAP;RAX2;APOBEC1;LOC106032068…
cellular component	cell	GO:0005623	6197	1886	CP;ABCC2;LOC106042085;RNPS1;STOM;RPL14;RAD18;BEND6;LOC106036829;RNF103;RIPK2;KIT;SOX11;TNPO1;RAD51B;NAPB;SNX9;LOC106029839;HLF;CD36;HEBP1;ARL5A;BACH1;MYOT;ARAP1;AQP11;MRPS14;NCKAP1;CHP1;MAD1L1;HMBOX1;LOC106033708;S100P;PTPRN2;PPIP5K1;Anser_cygnoides_newGene_18284;GOLM1;PPP4R2;GPR6;LOC106037636;LOC106042972;LOC106038263;PUF60;DHCR7;DNASE2B;Anser_cygnoides_newGene_86386;LOC106044678;LOC106032672;CD…
cellular component	cell junction	GO:0030054	406	162	GRK5;CD81;TNC;EGFR;SCN1A;LOC106037040;LOC106044414;Anser_cygnoides_newGene_7182;CD2;LOC106038017;DLG5;GRIN1;SH3KBP1;RFWD2;CHRNA9;TNS4;PPIB;MRPL46;EFNB2;MAGI1;IGSF5;TGFBR1;PANX1;NPHS2;ARPC2;SCRIB;FLOT2;GRHL2;LAYN;RAP2B;TRPC6;TP73;LMLN;EPB41L2;MYH9;GRIN2B;RHOG;ACTB;CHRNA5;FRMD6;Anser_cygnoides_newGene_60186;MSN;PRKAR2A;ATP1B1;MYO1E;LOC106035190;FGF13;LCP1;GRIK4;SYT1;PARVB;LOC106044451;ARPC1B;RGS17;…
cellular component	cell part	GO:0044464	6180	1882	KLHL28;IKBKB;ARR3;HESX1;RGL1;PTAFR;LOC106030416;LOC106049298;LOC106044793;ARL3;DHODH;ADAM12;HECA;RPP25;CHUK;PREX1;CDC42BPA;MBNL1;MPHOSPH10;RALGPS1;CEPT1;MICAL3;RUNX2;GOSR1;Anser_cygnoides_newGene_35859;BCL11B;ICMT;KCTD1;MAST3;HACD4;HERC2;ASB2;KIF5C;SYTL5;Anser_cygnoides_newGene_93436;CEP112;TEX14;PLXNA2;LOC106049240;MCTS1;TGFB2;CCNL1;LIN7A;DMRT3;LOC106036601;GPHN;DNAJB9;LOC106033086;CHRNB4;SDHA;H…
cellular component	collagen trimer	GO:0005581	43	19	LOC106037083;COL5A2;COL11A1;LOC106040121;SFTPD;LOC106044084;LOC106040733;COL1A2;COL9A2;COL24A1;Anser_cygnoides_newGene_81164;LOC106040156;COL12A1;Anser_cygnoides_newGene_37732;COL8A2;Anser_cygnoides_newGene_122550;COL6A3;COL4A6;Anser_cygnoides_newGene_40860
cellular component	extracellular matrix	GO:0031012	195	87	LOC106044084;COL19A1;MMP2;PAPLN;LOC106040733;COL1A2;ADAMTSL2;TNFRSF11B;Anser_cygnoides_newGene_37732;LOC106044180;Anser_cygnoides_newGene_125318;THBS2;MMP16;LTBP2;SERPINE2;GPC5;Anser_cygnoides_newGene_40860;MMP11;ADAMTS1;TNR;POSTN;PTPRZ1;MATN1;MMP9;ADAMTS6;ADAMTS9;SPOCK1;SPON2;LOC106034203;LAMA5;LOC106034120;MGP;SBSPON;SPARC;TGFBI;RPSA;ADAMTS20;COL24A1;COCH;MMP24;MEGF9;TNN;RELN;COL11A1;PRNP;FGF10…
cellular component	extracellular matrix part	GO:0044420	60	33	LAMC3;COL4A6;LOC106037563;MEGF9;FREM2;FN1;LOC106037083;LAMA2;COL5A2;LAMA5;LAMA1;RPSA;ANXA2;EGFL6;THBS2;LAMB1;Anser_cygnoides_newGene_40860;DLG1;COL18A1;TNR;PTPRZ1;ADAMTS1;LOC106044084;PRNP;COL11A1;LOC106037602;TNC;EGFLAM;MMRN2;LOC106040733;CDH8;COL1A2;FRAS1
cellular component	extracellular region	GO:0005576	1621	564	BAIAP2;FRMPD1;Anser_cygnoides_newGene_125910;TNFRSF9;EPDR1;Anser_cygnoides_newGene_52613;CPAMD8;RNF11;TPM3;COL4A6;SNX2;MUC13;Anser_cygnoides_newGene_125907;SIL1;DLK1;FRAS1;LOC106048077;HPCAL1;EGFLAM;ATP6V1C1;FGF10;DNM1;MYLK;LOC106047210;PTER;ST14;Anser_cygnoides_newGene_81164;RPL15;NDUFB3;GP1BA;ANXA6;HGF;GNG4;SULF1;RHOJ;PTP4A1;CPD;LYVE1;RPL23A;BDH2;LOC106037029;BLMH;Anser_cygnoides_newGene_68651;…
cellular component	extracellular region part	GO:0044421	1477	508	ARL3;SIL1;ANXA5;FMOD;MUC13;CDC42BPA;SNX2;PODN;COL4A6;TPM3;Anser_cygnoides_newGene_57985;CPAMD8;Anser_cygnoides_newGene_52613;RNF11;LOC106041041;EPDR1;TNFRSF9;ENPP2;BAIAP2;FRMPD1;Anser_cygnoides_newGene_35859;PTH1R;MITD1;LIN7A;GPC6;S100A11;GP1BA;CD44;TGFB2;ANXA6;PRTG;LOC106031329;FUT8;Anser_cygnoides_newGene_81164;NDUFB3;RPL15;ST14;CILP;MYLK;RBBP8NL;LOC106047210;PTER;GNG2;DNM1;COL18A1;TEX14;FGF10;…
cellular component	macromolecular complex	GO:0032991	2171	633	LOC106042955;MIS12;MYO7B;RRM2;APP;SCNN1A;ANXA2;TCF12;BIRC2;LOC106046557;MAP1B;MCM9;POLE;SCN3B;BAP1;MEIS1;LDB2;RFX3;UPF2;RERE;ELAVL4;TNFAIP2;AUP1;COL12A1;RSF1;RPS16;ZFPM1;POU1F1;CEP89;SAA2;LY96;SGCZ;LAMA1;GNG12;HDAC2;TTC26;GRIA4;BICD1;LOC106029555;NAPB;LOC106048174;PRKDC;RIPK2;RAD51B;LOC106042802;SPTLC3;RAD18;DLG3;LOC106036829;RPL14;RNPS1;LOC106042085;PPP4R2;LOC106037636;GPATCH1;KLHL18;CD40;PTPRN2…
cellular component	membrane	GO:0016020	3922	1362	RAP2B;LOC106044041;KPNA2;ATP9A;LOC106049357;PTCHD1;NINJ1;LOC106046278;AXIN2;FLOT2;SUSD1;SUCNR1;ATP1B1;LOC106034582;SYT14;MSN;PSMD3;GPR65;LOC106037996;MTMR7;MILR1;SHISA6;DHX33;NEGR1;KCNJ4;EPHA6;PTPRC;LOC106038206;TMPRSS6;CERS1;LOC106049209;NLGN4X;LOC106045892;LOC106046668;LOC106040637;MAN1C1;ENTPD7;TRABD2B;RAB12;LOC106048403;LOC106040258;LOC106045183;CHRNA4;LOC106041800;SRC;LOC106038845;STK26;GPR1…
cellular component	membrane part	GO:0044425	2902	1056	KIF17;MPZL2;Anser_cygnoides_newGene_100018;CDH22;KCNS2;Anser_cygnoides_newGene_125908;EFNB2;KCNK5;TRPM3;NKAIN2;PPIC;TRPM1;AADAC;LOC106029475;ANO4;GRIN2B;ST6GALNAC1;EPB41L2;TSPAN1;PRKAR2A;GPR19;KCNQ5;CNTNAP2;B3GNT9;LOC106035190;KIDINS220;ECSCR;LOC106041081;LOC106045866;LOC106032488;MMD;LOC106034090;LOC106037145;ARPC2;LOC106034450;CNTNAP5;TSPAN12;LEMD3;EDEM1;TRPC6;ANXA1;SSTR5;LOC106034164;CHRM3;Ans…
cellular component	membrane-enclosed lumen	GO:0031974	514	131	CDKN2AIP;STAT3;TTC21B;HDAC2;TOP1MT;GTF2H3;ATXN7;SS18L1;RUNX2;MED17;MPHOSPH10;MED12L;TAF8;LOC106046121;RERE;TENM1;POLR1E;CIAPIN1;DIMT1;LOC106030849;RFX3;Anser_cygnoides_newGene_127812;NABP1;POLE;CPSF4;NOLC1;HDAC7;DMC1;CCNL1;TCF12;USP22;ATRX;APP;CPSF3L;MRGBP;NIFK;MED28;EIF3L;HSPD1;CPSF6;TOPBP1;TERF1;TNKS;RTF1;EAF1;MED10;TBL1X;POLR1B;FOXRED2;CDK1;LOC106029466;POP4;LOC106048111;HMBOX1;ZFHX3;LOC106041…
cellular component	nucleoid	GO:0009295	21	5	LOC106046121;TOP1MT;TFAM;TOP2A;Anser_cygnoides_newGene_96030
cellular component	organelle	GO:0043226	4987	1487	PARP11;CEP120;PPP1R8;SERPINE2;RPS5;ACER3;ARL6;CHRAC1;SYNE3;ARID3B;NCOR1;LOC106045937;MZB1;ABCC4;SEC24D;SERTAD2;RPN2;ASF1A;E2F3;VAV3;ARPC5;ABHD14A;SORBS1;CHST1;LOC106033167;SCFD1;USH1G;LOC106048068;COCH;SAG;LOC106039936;UPF3A;MED10;CENPF;LOC106043459;RPSA;NEMP1;MNS1;TEAD4;PPARG;ATP6V0A2;LOC106030353;ABCB10;MAP4;COL18A1;FEZ1;GRIN2A;GNG2;CILP;AP3B2;CPSF3L;LOC106048964;FUT8;IFT74;DND1;LCTL;CD44;ABCA2…
cellular component	organelle part	GO:0044422	2871	825	HNF1A;RPL6;FXR1;SOX10;TERF1;ZW10;CPD;LOC106044042;NPM3;TNIP1;CPT1A;EIF3L;CDCA7;SSNA1;NCBP1;RPL23A;MAPT;LOC106048111;DPYSL2;BANP;POP4;HMG20B;FOXRED2;CDK1;LOC106029466;NFYA;ST8SIA4;ATP7A;RTF1;LEO1;PRMT7;VCAM1;NR0B1;TXNDC16;ANKS4B;MRPS11;Anser_cygnoides_newGene_67452;MAP2;KCNN2;ATP10D;RPLP2;Anser_cygnoides_newGene_1786;ELP4;SCAI;BCL6;MIER1;MED20;CHEK1;RXRA;ST8SIA5;NMNAT2;KIFAP3;SYNE2;NAT10;LOC106030…
cellular component	synapse	GO:0045202	206	87	CPE;GPHN;GRM7;CHRNA9;LOC106040258;SYN3;GRIN1;DLG1;GRIN2A;APP;CHRNA3;NCS1;MAGI2;PRNP;CHRNA10;SYN2;LOC106029666;MAP1B;CHRNB4;NLGN4X;CDH8;SYNGR3;LOC106045644;GRM5;SHISA9;LOC106044619;CHRNA5;ARR3;PPFIA2;GRIN2B;STON2;SYNE1;MYH9;STX19;SPG11;CHRNA6;GRM8;RAB3C;GRIA4;Anser_cygnoides_newGene_51952;SCRIB;SYNPR;AXIN2;NMNAT2;LOC106037503;CHRM5;GRIN3B;CHRM3;TENM2;NEURL1;SERPINE2;CHRNB3;LOC106029702;ADGRB1;KCTD…
cellular component	synapse part	GO:0044456	132	63	SYNGR3;GRIK4;LOC106033708;PTPRN2;Anser_cygnoides_newGene_96030;CDH8;PPFIA4;CHRNB4;LOC106035218;RIMS4;SYT1;MAP1B;GRIK2;SYN2;NETO1;CHRNA10;PRNP;NCS1;CHRNA3;GRIN2A;DLG1;KCTD16;ADGRB1;CHRNB3;SYN3;GRIN1;LOC106040258;NEURL1;TENM2;CHRNA9;CHRM3;GRM7;GPHN;GRIN3B;CHRM5;LOC106037503;CPE;AXIN2;SYNPR;SCRIB;GRIA1;Anser_cygnoides_newGene_51952;GRIA4;CHRNA4;RAB3C;MAPT;GRM8;CHRNA6;GRIK3;STX19;APBA1;STON2;SYNE1;GR…
cellular component	virion	GO:0019012	13	1	MPHOSPH10
cellular component	virion part	GO:0044423	13	1	MPHOSPH10
molecular function	antioxidant activity	GO:0016209	28	7	GPX8;PXDN;TP53INP1;LOC106032894;GPX7;TXNRD1;GPX3
molecular function	binding	GO:0005488	5728	1803	PRRX1;STRN3;LOC106046725;LOC106045639;MAPK13;KIF13A;Anser_cygnoides_newGene_60188;CDK19;LOC106040707;CELF4;Anser_cygnoides_newGene_71032;CDH11;Anser_cygnoides_newGene_26517;ACAD9;LOC106033455;LDLRAP1;FGF5;RNF6;LOC106034206;KCNRG;EGFL6;BFAR;LOC106045865;NOM1;LOC106047546;LOC106042852;LOC106038159;RHOH;EIF4H;SOX4;STX19;MAFB;USPL1;MORC2;STK36;CDH23;LIMCH1;MAPRE2;LOC106047492;MYH11;LOC106030222;LOC10…
molecular function	catalytic activity	GO:0003824	3580	1105	LOC106030923;LOC106032894;LOC106033026;LDAH;CDK18;Anser_cygnoides_newGene_127812;Anser_cygnoides_newGene_82139;CPSF3L;FUT8;LCTL;LOC106029917;LARS2;ABCA2;GPX7;CD44;Anser_cygnoides_newGene_37964;Anser_cygnoides_newGene_55106;LOC106029669;LANCL2;HCK;LOC106043981;PTPN21;LOC106049396;MAK;Anser_cygnoides_newGene_57985;Anser_cygnoides_newGene_29980;Anser_cygnoides_newGene_34349;Anser_cygnoides_newGene_5…
molecular function	channel regulator activity	GO:0016247	38	19	LOC106037029;ARPP19;STX8;PPP3CB;PRKCB;LOC106034617;LOC106032022;DPP6;SCN3B;FGF13;LOC106045937;GRM7;CFTR;SCN2B;LOC106044538;NEDD4;SCN4B;LOC106044537;DLG1
molecular function	chemoattractant activity	GO:0042056	9	5	HGF;SCG2;FGF10;FGF7;LOC106041040
molecular function	chemorepellent activity	GO:0045499	11	3	EFNA5;SEMA3G;SEMA6D
molecular function	electron carrier activity	GO:0009055	33	8	LOC106038569;LOC106044041;LOC106030222;TPPP;LOC106044242;CIAPIN1;PTGES2;LOC106030032
molecular function	enzyme regulator activity	GO:0030234	353	111	LOC106029486;LOC106030828;GRM7;BIRC2;MAP2K1;CCNL1;ANXA2;CHN1;COL6A3;APP;NF1;RHOH;RGS6;USP6NL;TBC1D22A;LOC106029514;LOC106045561;ARHGAP42;LOC106048078;EGFR;LOC106032894;LOC106048077;LOC106032815;APLP2;ATP1B1;RGS16;Anser_cygnoides_newGene_54034;TEN1;PRKAR2A;AZIN1;LOC106049446;SGSM2;AUP1;PSMD3;RECK;LOC106048983;FN1;LOC106048962;SBF2;CPAMD8;ARPP19;LOC106048082;TNFAIP8;ARHGAP15;AXIN2;LOC106047137;BMP2…
molecular function	guanyl-nucleotide exchange factor activity	GO:0005085	105	41	LAMTOR3;ARHGEF16;RASGEF1A;PSD2;RASGEF1C;FGD5;VAV3;ARHGEF9;KNDC1;ABR;LOC106049445;RAB3IL1;ARHGEF3;ARFGEF2;DOCK5;MCF2;DOCK8;LOC106032300;RAPGEF4;LOC106030192;RALGPS1;RIC1;DOCK2;PREX2;MCF2L2;PSD3;RGL1;DIS3;NCK2;ARFGEF3;RASGRF2;ARHGEF6;EIF2B1;SBF2;LOC106040291;DNMBP;ARHGEF26;PREX1;MON2;LOC106029886;DOCK3
molecular function	metallochaperone activity	GO:0016530	2	0
molecular function	molecular transducer activity	GO:0060089	668	249	LOC106042860;LOC106048674;LOC106047885;GNA13;LOC106048557;PTAFR;GPR171;LOC106049298;LOC106047822;TNFRSF4;GPR158;LOC106044619;BDKRB1;CNR1;LY96;NPY2R;LYPD1;LOC106036519;LOC106039090;ACVR1C;TAOK1;GPR22;MC3R;DOK4;GNG12;GPR18;IFNAR1;LOC106048265;ZDHHC17;TNFRSF9;LOC106037098;GRIA4;LOC106038356;DRD1;LOC106049146;GRIN2A;GNG2;CHRNA3;TBXA2R;LOC106037596;Anser_cygnoides_newGene_120082;PTK2;PLXNA2;CCR6;CD44;…
molecular function	morphogen activity	GO:0016015	1	0
molecular function	nucleic acid binding transcription factor activity	GO:0001071	394	134	TEAD3;NFKB1;POU6F2;PROX1;HNF1B;REL;ZNF217;SOX9;ELK4;SPIC;TAF4;TCF21;NR1H4;FOXJ2;NPAS3;LOC106048882;TEF;MTA3;CEBPG;TAF1B;RUNX1;T;GRHL1;TFAP4;PRDM1;FOS;SOX30;MYT1L;TARDBP;GRHL2;LOC106047991;TFAM;E2F4;TCF4;MYCN;Anser_cygnoides_newGene_542;MAFB;TP73;HMGA2;NFYB;LOC106044855;FOXP1;IKZF3;MEIS2;SOX4;TCF7L2;MLX;LMX1B;KLF5;LOC106046260;ELK3;ELF1;L3MBTL1;TXK;STAT4;STRN3;RARB;Anser_cygnoides_newGene_86386;NP…
molecular function	nutrient reservoir activity	GO:0045735	3	1	LOC106033998
molecular function	protein binding transcription factor activity	GO:0000988	196	59	ATF7IP;NOC2L;PRDM16;NCOA2;ACTN1;BEND6;NR1H4;NCOR1;MYCBP;MED24;SOX11;SOX4;MEIS2;MED20;USP16;SCAI;LDB2;MKL2;COPS2;NEUROD1;MED27;PRRX1;RYBP;RCOR1;MED13L;TAF1B;NFKBIZ;PSMC3IP;NR0B1;HDAC7;FHL5;ELK3;MTDH;SERTAD2;MED10;BCOR;MED12L;MLXIP;SUPT3H;SETD8;TBL1X;POU1F1;SOX2;RBFOX2;MAK;PROX1;RERE;PPARGC1A;ACTN2;RAP2B;KCTD1;PPARG;TCF4;SOX10;ARID5B;MYBBP1A;MAML1;MED17;PRKCB
molecular function	protein tag	GO:0031386	3	0
molecular function	receptor activity	GO:0004872	615	225	LOC106047885;LOC106048674;LOC106048557;PTAFR;GPR171;LOC106047822;TNFRSF4;LOC106049298;GPR158;ACE2;BDKRB1;LOC106044619;MARCO;CNR1;LY96;MED17;ACVR1C;GPR22;LOC106039090;LYPD1;NPY2R;LOC106036519;MC3R;LOC106048265;STAB2;IFNAR1;GPR18;GRIA4;TNFRSF9;ENPP2;LOC106037098;LOC106049146;LOC106038356;DRD1;CHRNA3;TBXA2R;GRIN2A;PLXNA2;CCR6;LOC106037596;LOC106042993;CD44;PTH1R;LOC106031807;SCARF1;NPR2;GRM7;LOC1060…
molecular function	receptor regulator activity	GO:0030545	10	5	ACTN2;PRKCE;NCOA2;ANXA2;LOC106041040
molecular function	structural molecule activity	GO:0005198	310	89	TUBB6;TUBB4B;SPTBN1;EPB41L2;MRPL32;COL4A6;RPL27A;LOC106048681;RPL7L1;LOC106029720;RPS12;LOC106035190;MRPS10;RPS16;Anser_cygnoides_newGene_69700;LOC106048696;Anser_cygnoides_newGene_59134;RPS15A;ARPC2;PXDN;MYH11;COL5A2;ENO1;RPL7;LOC106037083;LOC106049240;LOC106030049;COL18A1;DLG1;LAMB1;RPL15;LMNA;MAGI1;MRPL46;LDLRAP1;EPB41L3;RPS27A;LOC106030923;EPB41L1;LAMTOR3;Anser_cygnoides_newGene_128944;LOC106…
molecular function	translation regulator activity	GO:0045182	7	3	CPEB2;TRIM71;NEURL1
molecular function	transporter activity	GO:0005215	512	183	KCNK9;ABCC2;CHRNB3;LOC106034118;TNPO1;LOC106042802;SCN4B;KCNN2;ATP6V0A1;Anser_cygnoides_newGene_60184;LOC106030656;LOC106048804;SVOP;AQP11;ATP10D;LOC106031322;LOC106034745;LOC106043009;RBP5;LOC106033708;CDH17;KCNU1;ABCC4;ATP7A;KCNK10;LOC106031470;LOC106040747;KCNQ1;HIATL1;Anser_cygnoides_newGene_60185;LOC106029947;MB;CETP;ATP6V0A2;ABCB10;ANO2;AQP4;FLVCR2;AP1S3;GRIA1;LOC106036790;LOC106045017;AP4S…

## Sheet: Table S4-3.
Table S4-3. GO analysis of the targets for differentially expressed lncRNAs in CP vs PP.
#Total_gene	9457	2847
#GO_classify1	GO_classify2	GO_ID	AllGene_number	Selected_gene_number	Selected_gene_ID
biological process	biological adhesion	GO:0022610	250	121	MYH9;TENM2;LOC106049464;CNTNAP5;CDH11;LOC106041539;RPSA;COMP;LMLN;MKLN1;FREM1;CD2;FRAS1;TSPAN32;CDH9;KIF14;LOC106045776;NEGR1;LOC106044414;LOC106029652;EGFR;PARVA;CDH18;LOC106048510;NLGN1;LOC106036557;HSPB1;Anser_cygnoides_newGene_125314;COL3A1;GPNMB;TEK;PRKX;Anser_cygnoides_newGene_125312;Anser_cygnoides_newGene_70997;STAB1;GNAS;CDH12;COL6A3;EPHA1;STAB2;NLGN4X;LOC106032135;MPZL2;THBS2;COL18A1;CD…
biological process	biological regulation	GO:0065007	4495	1419	CHD2;LOC106037211;SDPR;RAP2A;SYT10;PTPRO;LCK;UHRF1;SOSTDC1;IGFBP4;PPP2R4;TRIM67;EPHA5;KCNN2;LOC106029947;MRPS10;LOC106029886;Anser_cygnoides_newGene_33976;LOC106035938;NRCAM;TFEB;HPGDS;DPP6;RGS16;SCG2;FOXI1;LOC106043190;APOB;FN1;LOC106043009;Anser_cygnoides_newGene_106920;PRKD1;SGSM2;TRABD2B;REM1;LOC106029669;Anser_cygnoides_newGene_128391;LOC106040422;LIMD1;FOXI3;MB;RMDN3;CPE;SPRY4;ASIC1;GPR62;C…
biological process	cell aggregation	GO:0098743	16	8	MAPK14;CDH7;ROR2;SOX9;Anser_cygnoides_newGene_7182;Anser_cygnoides_newGene_40860;ROBO2;LOC106032203
biological process	cell killing	GO:0001906	9	3	RAB27A;Anser_cygnoides_newGene_125908;CEBPG
biological process	cellular component organization or biogenesis	GO:0071840	1813	573	ROCK1;KIF26B;Anser_cygnoides_newGene_90531;DRD2;NOL9;ABCA1;ADAMTS20;SEMA6D;ELMO1;TGFBR2;TSNARE1;SPATA6;CNTNAP1;Anser_cygnoides_newGene_73583;LOC106047651;ARFGEF2;LOC106032301;TNR;KCNS2;PMP22;KIF20A;EFNB2;ATP9A;SGIP1;EIF3L;SOX9;KMT2A;BLOC1S6;COL4A5;FGF13;TOP2A;TGFBR1;ABLIM2;TNFRSF11B;ATP8B1;ACVR1C;TSPAN5;PTPRZ1;TBCC;PXDN;MUL1;SPTBN1;Anser_cygnoides_newGene_70997;RERE;LOC106037212;ARPC2;SYNE1;DNM1;…
biological process	cellular process	GO:0009987	6123	1837	Anser_cygnoides_newGene_125311;BACH1;B3GALNT2;Anser_cygnoides_newGene_68059;TEKT2;Anser_cygnoides_newGene_31425;HUS1;FOSL2;SH3TC2;Anser_cygnoides_newGene_48952;Anser_cygnoides_newGene_22555;CDKN2C;LOC106039182;CFAP54;Anser_cygnoides_newGene_7182;TOM1L1;MAPK9;CNTN6;APBA2;NFKB1;LOC106035805;Anser_cygnoides_newGene_40885;LOC106039162;POLR3A;LOC106038747;SFXN5;ST14;RELN;MDGA1;MYH11;MRC2;LOC106036078;…
biological process	developmental process	GO:0032502	1713	572	PTPRM;LIN7A;ARID4B;Anser_cygnoides_newGene_29921;ANXA2;STRADB;TXK;NOX3;MED7;LINGO1;RPS6KA2;BAK1;ELAVL4;RAG2;RAP2C;Anser_cygnoides_newGene_57985;LOC106032503;PRRX1;ELK3;CFTR;APP;DIEXF;TPM1;Anser_cygnoides_newGene_26384;AP1G1;LOC106044624;ATP2B2;MXRA8;GRIP1;MAN1A2;SOCS1;Anser_cygnoides_newGene_62732;RHOJ;CHRNA3;HNF1A;KLHL1;GPR89B;TRIP13;RAB23;HOXD13;TBL1X;ECT2;COL4A1;MAP3K3;DNM1L;ZFPM1;MAEL;TBL1XR1…
biological process	growth	GO:0040007	125	46	RFTN1;LOC106044245;NOTCH2;EMP1;TXK;LOC106044377;LOC106046307;UBE3A;TBCE;FN1;Anser_cygnoides_newGene_61800;EPB41L5;APBA1;LOC106029669;TEC;HOXD13;STK40;NOV;NINJ2;GRHL2;APBA2;ZMIZ1;SPRY2;SOX9;Anser_cygnoides_newGene_7182;HHEX;GPR149;ZEB2;UNC79;APP;SEC61A1;TBL1XR1;TGFBR2;MTOR;TTC8;LOC106029652;ZFP36L1;ATRX;PRKCZ;ROS1;MUSTN1;KIF26B;CHRNA1;KDF1;LARGE;GNAS
biological process	hormone secretion	GO:0046879	26	7	AQP1;RAPGEF4;RAB11FIP2;RAF1;EDN3;EDN1;PTPRN2
biological process	immune system process	GO:0002376	484	146	KIT;TRAF3;LOC106040595;PPP3CB;PRKCB;Anser_cygnoides_newGene_8588;GPAM;LOC106029514;BAK1;RAG2;TNFRSF4;LOC106039393;IFNAR1;EFNB2;ANXA2;LOC106049205;LOC106049124;LOC106042760;NKX2-5;DLG1;RFTN1;RAB3C;TGFBR1;ABCC9;Anser_cygnoides_newGene_93436;LCP2;TGFBR2;SFXN1;MAPK14;Anser_cygnoides_newGene_68616;TNFRSF9;TBX1;PNP;MYO1E;Anser_cygnoides_newGene_125318;PTAFR;APP;TRIM59;GPR174;PTPN2;RAB27A;TEC;KCNJ8;FYN;…
biological process	localization	GO:0051179	1752	593	PRPF18;HIP1R;SPRY2;NDFIP1;MAPT;MYO7A;LOC106033590;KCNK1;SYN2;BANP;UBE3A;SEC24D;ATP6V1E1;LOC106033167;CHRNA2;MAL2;KCNJ5;STAB2;KCNK10;NBEA;SAR1A;ATG4A;RERE;PRKX;GOT2;SPTBN1;LOC106039651;MTBP;CNTNAP2;LOC106038263;PARVA;ATP2A3;KIF14;DNM1;LOC106045458;SYNE1;NR0B1;TNS3;SYTL3;SOX9;GPAM;BLOC1S6;LOC106032068;ATP9A;MFI2;LOC106040595;KCNS2;KCNK18;EFNB2;LOC106032301;ARFGEF2;TNR;RFT1;ATP13A2;ACVR1C;TSPAN5;TGF…
biological process	locomotion	GO:0040011	377	121	FYN;ARHGEF16;PREX1;Anser_cygnoides_newGene_62732;TEKT2;ACKR3;NR4A3;EDN3;MAP2K1;ENPEP;TNS1;MMP9;CHN1;TNFSF11;Anser_cygnoides_newGene_31425;DNAH1;NOV;KIF5B;CDH7;MAPT;SDC4;LOC106041041;ANXA1;VAX1;ACE2;EMX2;LOC106041918;RELN;MDGA1;ADGRL3;PROX1;AVL9;SDC1;PSTPIP1;DOCK2;CCR7;LOC106038263;TSPAN1;PARVA;LOC106029652;EGFR;TTC8;MYH9;ZEB2;TENM2;EDN2;Anser_cygnoides_newGene_120994;RERE;DNAH5;DRD1;RFX3;LAMA2;LO…
biological process	metabolic process	GO:0008152	4672	1345	Anser_cygnoides_newGene_35947;PUS3;POLR3G;PPP3CB;B3GNT9;TRAF3;KIF3A;PRPF3;B4GALT7;KIF21A;Anser_cygnoides_newGene_78115;MSRB3;USP28;TMPRSS9;ABCC3;ATP12A;TTBK2;Anser_cygnoides_newGene_75934;MICAL3;MYSM1;MEI4;LOC106045567;PARP9;TRMT5;EGF;LVRN;Anser_cygnoides_newGene_57486;Anser_cygnoides_newGene_86842;LOC106042855;SYCP1;HSF4;KIF1B;Anser_cygnoides_newGene_84592;LOC106037029;MAP3K8;MAPK14;MRPS11;GNPTA…
biological process	multi-organism process	GO:0051704	389	123	GRIN1;PRKCE;ZPBP;SPON2;Anser_cygnoides_newGene_59458;CNTNAP2;HSPB1;ATRX;ACVR2A;SPATA16;STAB2;SNX3;LGR4;ADAD1;STAB1;LOC106047130;FMN2;DRD1;MOV10L1;ADAMTS1;LOC106038135;TDRD9;MAEL;NR0B1;LOC106044414;DNAJC9;TSPAN32;COCH;CCR7;LY96;NFKB1;LOC106041919;STOM;LOC106039090;RNF17;LOC106041918;KDM5B;DMC1;TARDBP;ACE2;SBNO2;LHCGR;MSS51;ANXA7;BAIAP2;LOC106042183;LOC106033167;BICD1;Anser_cygnoides_newGene_31425;…
biological process	multicellular organismal process	GO:0032501	1829	604	NR0B1;LOC106048510;PARVA;DNM1;Anser_cygnoides_newGene_70997;PRKX;GNAL;LOC106047885;Anser_cygnoides_newGene_98238;CNTNAP2;ZFP36L1;SPATA16;GNA13;GNAS;RERE;ROR2;LOC106033167;CHN1;TH;LOC106048587;UBE3A;EIF2AK3;HSD17B3;RXFP2;ENC1;SOX5;KIDINS220;MYO7A;LOC106029591;RP9;DMC1;SPRY2;LOC106048303;MAPT;UGDH;ABCA1;PROK2;Anser_cygnoides_newGene_68058;CHRNA9;NOD1;CNTNAP1;SPATA6;SFXN1;TGFBR2;MLN;SEMA6D;HOXD8;KIF…
biological process	reproduction	GO:0000003	242	93	RAD51;TRIP13;TH;SPAM1;CFAP54;TDRD5;HSF1;TEX14;UBE3A;M1AP;LOC106040363;PRKDC;CD9;HFM1;RNF17;LHCGR;DMC1;KDM5B;ZMIZ1;RPS6;MAEL;TDRD9;ADAMTS1;MYH9;NR0B1;LOC106029652;DND1;NEURL1;SYCP3;MTOR;Anser_cygnoides_newGene_70243;MRE11A;ZPBP;GRIN1;SPATA16;ATRX;ACVR2A;ADAD1;LGR4;MOV10L1;DRD1;FMN2;SYCP2;RPS6KA2;TOP2A;TGFBR1;EIF2S2;TDRD1;IFT81;APOB;HOXD9;SOX30;MEI4;ARID4B;TBPL1;LOC106044180;LEPR;STAT3;PYGO1;MNS1;P…
biological process	reproductive process	GO:0022414	266	97	LOC106044180;ARID4B;DLG1;TBPL1;APOB;SOX30;HOXD9;MEI4;RPS6KA2;TGFBR1;EIF2S2;TDRD1;IFT81;KIT;TDRP;GTSF1;MEIOB;KIAA1524;TEX11;PRDM1;SOX9;RGS2;QKI;LOC106048290;BAK1;SERPINE2;MNS1;STAT3;LEPR;Anser_cygnoides_newGene_39684;RXRA;CFTR;SPATA6;LGR5;LOC106029665;DMRTB1;SPAG16;HEXB;GPR149;HMGA2;LOC106033708;LOC106031836;PROK2;APP;HERC2;ZPBP2;LOC106029466;SYT1;FEM1B;TTC26;CECR2;ROS1;SPATA22;LOC106032203;TCF21;…
biological process	response to stimulus	GO:0050896	2647	830	RAD51;DOK4;RFWD3;GPR161;MRAS;MVP;LOC106045958;PRPH2;MED17;USP2;AQP1;RASD2;LOC106036519;TRPM2;NPY2R;MYO9A;AQP4;LOC106040101;ANXA1;LOC106041041;NCALD;LOC106049298;NOV;RADIL;ADCY8;NABP1;NF1;CHRNA4;DOCK3;LOC106036829;COL5A2;MILR1;ARHGAP42;SPOCK1;CHRNA1;COL3A1;LOC106035218;RND3;CHRM5;GRM5;TFEB;NOTCH2;TEAD4;BDNF;LOC106043190;APOB;HPSE;SCG2;FN1;CD81;RAB32;PRKD1;ABCC8;LEPR;GNG12;Anser_cygnoides_newGene_1…
biological process	rhythmic process	GO:0048511	73	20	KIT;Anser_cygnoides_newGene_8588;DRD2;LOC106048674;DMC1;LHCGR;LGR4;NPAS2;USP2;PPARGC1A;UBE3A;NMS;NAGLU;SDPR;GPR149;ADAMTS1;HTR7;PROK2;LOC106033708;MTTP
biological process	signaling	GO:0023052	1664	552	Anser_cygnoides_newGene_62732;LOC106037898;RHOJ;NPFFR1;GPR176;NFKBIA;CHRNA3;HNF1A;RAB11FIP2;PTPN1;RHOBTB1;RAB23;GUCY2C;GPR132;NAPB;MAP3K3;LY96;LOC106048557;STX1A;TENM2;RPS6;MAEL;RIPK1;TBL1XR1;EPHA1;RGS14;RAB5C;LGR4;LOC106049301;VAV3;ASB2;ADGRG5;ATRX;ARF1;GPR171;BDKRB2;STRADB;TXK;LOC106040258;ZNF423;GUCY2F;PTPRM;MCU;LIN7A;LOC106036842;RCC2;ABCC9;RPS6KA2;Anser_cygnoides_newGene_57985;LOC106029643;H…
biological process	single-organism process	GO:0044699	5230	1586	SYN2;ATP6V1E1;RXFP2;UTS2R;EPB41L4B;GNB5;LOC106033167;CHN1;MPZL2;KCNJ5;LOC106041022;LOC106040700;MAPK10;SPRY2;LOC106044837;LOC106048303;ST3GAL6;CHST15;LOC106033590;MYO7A;TNFRSF1B;LOC106029591;KRT20;RP9;PARVA;KIF14;SYNE1;LOC106045458;NMNAT2;ARPC2;NR0B1;GNA13;B3GALT1;GNAS;ROR2;RERE;LOC106039651;SPTBN1;Anser_cygnoides_newGene_98238;LOC106047885;GOT2;ZFP36L1;SPATA16;RFT1;TBCC;LOC106048552;LOC106049205…
cellular component	cell	GO:0005623	6197	1793	KLHL28;TARDBP;DMC1;PRPF18;HIP1R;ENTPD2;NDFIP1;LASP1;MAPT;STAT4;PPAPDC1A;ZDHHC7;KRT222;BANP;LOC106048587;UBE3A;CDC40;ENC1;NKX6-3;SEC24D;LOC106043569;CHRNA2;TH;LOC106037212;STAB2;LOC106047988;MYOT;MMP28;NBEA;KCNK10;ATG4A;Anser_cygnoides_newGene_70997;PRKX;RAD51B;MTBP;CNTNAP2;PPP2R2C;STAC;TRIM2;COLEC10;LOC106048510;LOC106038263;CDR2;ATP2A3;DNM1;LOC106029839;SAMSN1;CPT1A;BLOC1S6;TNS3;SOX9;KMT2A;KIAA1…
cellular component	cell junction	GO:0030054	406	160	DLG5;EPB41;LIN7C;CHRM5;RPS13;TP73;PRKCZ;RND3;CHP1;LOC106044619;CHRNA1;GRIN1;CD2;LOC106035190;EGFR;LOC106030041;KIF23;MYH9;ARPC3;CHRNA4;NOV;RGS17;FHL1;Anser_cygnoides_newGene_7182;RPL6;ANXA1;ADGRL3;MRC2;LOC106032300;CD9;ARPC1B;MSN;CIB2;LOC106038017;TNS1;CHRM3;CDH5;IGSF5;ENG;MME;GPHN;LOC106029947;PPP1R12A;SYT1;LAMTOR3;RPS11;CD99L2;Anser_cygnoides_newGene_67137;TNS4;RDX;LOC106044793;RIMBP2;DLG3;GRIA…
cellular component	cell part	GO:0044464	6180	1787	STBD1;TXNDC9;GUCY2F;LOC106044180;TXK;TTI1;ANXA2;BDKRB2;Anser_cygnoides_newGene_29921;RPS6KA2;RCC2;LINGO1;AP4E1;NOX3;UNC13C;PSMD12;GRM1;BAK1;MPP6;LOC106029643;PRKCB;GTSF1;USP3;Anser_cygnoides_newGene_67124;TFAM;TRIM42;TFPI2;MAPK15;RPL23;ELK3;FRMPD1;Anser_cygnoides_newGene_86772;IKBKB;LOC106029917;ARR3;UBASH3A;STMN3;ANP32E;GPC6;MYL9;NPFFR2;RPS6KA6;TPM1;LOC106049240;HAUS8;PARVB;LOC106043431;L3MBTL1;…
cellular component	collagen trimer	GO:0005581	43	22	Anser_cygnoides_newGene_81164;COL4A2;LOC106040733;COL3A1;COL24A1;LOC106037083;COL9A2;Anser_cygnoides_newGene_37732;COL6A3;LOC106044084;COL4A5;LOC106040156;COLEC11;Anser_cygnoides_newGene_122550;COL5A2;LOC106040121;COLEC10;COL8A1;Anser_cygnoides_newGene_40860;COL1A2;COL4A1;COL12A1
cellular component	extracellular matrix	GO:0031012	195	74	NID1;LOC106040733;COL24A1;ADAMTS14;ADAMTS18;GPC5;COL1A2;ADAMTS20;Anser_cygnoides_newGene_125318;Anser_cygnoides_newGene_122550;TGFBI;CDH8;GPC6;ADAMTS6;COL9A2;Anser_cygnoides_newGene_37732;MMP24;ADAMTSL2;MEGF9;LAMC1;LOC106037563;POSTN;HTRA1;TNR;SERPINE2;PXDN;COL8A1;DLG1;FN1;PTPRZ1;COL12A1;PRNP;ANXA2;MGP;LOC106044180;TNFRSF11B;COL4A5;LOC106044084;LAMC3;LAMA2;COL6A3;MMP28;HSPG2;COL3A1;CILP;SPOCK1;SP…
cellular component	extracellular matrix part	GO:0044420	60	32	CDH8;LOC106037602;RPSA;ADAMTS1;FRAS1;COL5A2;FREM1;COL1A2;COL4A1;PRSS12;COL4A2;LOC106040733;COL3A1;LAMC3;LAMA2;NID1;LOC106044084;COL4A5;THBS2;COL18A1;ANXA2;PRNP;Anser_cygnoides_newGene_40860;FN1;PTPRZ1;DLG1;TNR;MEGF9;LAMC1;LOC106037563;LOC106037083;ENTPD2
cellular component	extracellular region	GO:0005576	1621	511	LOC106042636;LCK;CPPED1;NCKAP1;FGL2;MLPH;RAP2A;MZB1;PTPRO;NQO1;Anser_cygnoides_newGene_122550;HADHB;CHD2;SFT2D2;ANXA13;GPA33;MME;TENM1;LOC106030353;LAMTOR3;RPS11;ADAMTS18;FGFBP1;GPC5;EML5;SOSTDC1;ATP1A1;LOC106029666;IGFBP4;PPP2R4;LOC106040733;LOC106045491;TXNDC16;LOC106035366;BLMH;PRNP;A4GALT;MGP;Anser_cygnoides_newGene_69590;CD81;PPCS;ACADSB;FN1;MYO1C;HGFAC;SUCLG1;ACTA1;Anser_cygnoides_newGene_1…
cellular component	extracellular region part	GO:0044421	1477	459	ACTN2;LOC106029721;EDN1;EDN3;Anser_cygnoides_newGene_62732;ABHD14A;LOC106038763;RHOJ;MITD1;GRB2;CD40;PLXDC2;RALB;RPL4;LOC106034206;ANO1;EPDR1;RAB23;HAGH;ADGRV1;LOC106047543;LOC106037083;RPL15;SDC1;RAB27A;PAM;PPA1;UBE2V2;VCAM1;ATP8A1;TSPAN1;NAGLU;COL4A1;LOC106044414;COCH;DPP7;ADAMTS1;COMP;CDH11;FTCD;SDHB;SI;NLGN4X;SNX3;RAB5C;COL6A3;LOC106045937;LAMC3;GMPPB;HSPG2;GOLGA7;GNG4;ARF1;IGF1;ARPC5;SPON2;D…
cellular component	macromolecular complex	GO:0032991	2171	588	LOC106040164;PARPBP;TDRD9;KLHDC8A;TADA2B;LOC106030041;MAP3K7;MYO16;LOC106047210;E2F1;RPL3;GNAO1;RFX3;RPS13;ATP5H;NFYC;MRPL22;CDK1;DYNC2H1;Anser_cygnoides_newGene_31425;HUS1;PPARG;LOC106038017;LOC106044245;RYBP;TEX14;NR4A3;RBM5;LOC106042955;PRDM16;POLR3A;NOXA1;MYH11;HHEX;UBA2;LOC106048174;Anser_cygnoides_newGene_122550;GPN3;Anser_cygnoides_newGene_64407;KIF2C;LOC106033135;NEFM;NCKAP1;Anser_cygnoid…
cellular component	membrane	GO:0016020	3922	1307	MFSD4;Anser_cygnoides_newGene_57985;LOC106030032;HTR1F;RAP2C;STAU1;SEPHS1;LOC106029702;LOC106046337;RIT2;TNFRSF13C;PTGER2;LOC106040258;ST3GAL2;LOC106047100;DPM2;LIN7A;MCU;PTPRM;ABCC9;HERC2;ELOVL2;LOC106030871;LOC106038930;Anser_cygnoides_newGene_26384;PRMT8;LOC106035885;GRIP1;SHISA9;LCP2;MAN1A1;LOC106048571;NALCN;CFTR;GRAMD1C;LOC106046185;Anser_cygnoides_newGene_75455;PXYLP1;LOC106040004;APP;PTPN…
cellular component	membrane part	GO:0044425	2902	1002	KCNN2;LOC106030353;LOC106029947;LOC106036800;PLXNB1;ICOSLG;SEC61B;ACSL6;MARCH1;UBIAD1;PARVG;IGSF5;GPA33;EMCN;SORCS2;MME;NRCAM;IKBIP;PPP2R4;APH1A;ADGRB3;EPHA5;GPC5;Anser_cygnoides_newGene_69999;LCK;CPPED1;RNF223;DNER;ADGRB1;ABCB4;TECR;IGSF6;ST6GALNAC6;Anser_cygnoides_newGene_68549;SDPR;CDH8;TNFRSF18;PTPRO;SYT10;ASIC1;CNR1;UBE2W;MGAT2;CD83;LOC106041489;GPR62;Anser_cygnoides_newGene_16413;LOC1060482…
cellular component	membrane-enclosed lumen	GO:0031974	514	123	CDKN2AIP;HMBOX1;TBL1X;MNAT1;HDAC11;DMC1;HAGH;NFRKB;LOC106030849;STK38;POLR3A;EPC1;MDM2;DNA2;ASF1A;RPRD1A;MED17;NAT10;PRKDC;LOC106031407;GTF2E2;TST;LOC106042085;RUVBL1;HUS1;RAD51;MTDH;LOC106030222;SYCP2;RERE;POLR2C;CDK1;ZNF217;EED;LOC106048984;CIAPIN1;RFX3;MRGBP;UCHL5;ATRX;RNF6;MRE11A;SUMO1;MAGOH;E2F1;Anser_cygnoides_newGene_70243;TCF12;BEND3;MTOR;FDX1;PARP1;EGFR;MAP3K7;TNKS;TENM2;MTA3;ZRANB3;TADA…
cellular component	nucleoid	GO:0009295	21	8	TOP2A;DNA2;HADHB;TFAM;TFB1M;KIAA0391;HADHA;TOP1MT
cellular component	organelle	GO:0043226	4987	1402	TES;UPF3A;RBBP7;KIF26B;MOB1A;ROCK1;NOL9;CEP78;DRD2;ABCA1;SCRN1;LAPTM5;Anser_cygnoides_newGene_73583;Anser_cygnoides_newGene_75889;MGST3;MST1;SFXN1;ZNF395;RPRD1B;RNF144B;NPM3;ARFGEF2;LOC106032301;BLOC1S6;SOX9;KMT2A;SGIP1;EIF3L;ROPN1L;GTF2B;ABLIM2;RAB12;TGM2;TGFBR1;PRICKLE1;PXDN;NCAPG2;GSC;E2F3;STK31;ATP13A2;GNAL;PRKX;RAD51B;PPP2R2C;MTBP;CNTNAP2;MYOT;NBEA;SAMSN1;CPT1A;CHST14;DNM1;ATP2A3;KRT222;ZDHH…
cellular component	organelle part	GO:0044422	2871	766	CDK1;DYNC2H1;RFX3;ZDHHC17;RPS13;ATP5H;MRPL22;NFYC;E2F1;LOC106047210;MAP3K7;ATP7A;FDX1;MYO16;TTC12;LOC106030041;LYAR;LOC106040164;PARPBP;TADA2B;UBA2;CNTLN;LOC106048174;ZMIZ1;MYH11;PPHLN1;NFKB1;SFXN5;POLR3A;PARP3;HTATIP2;LOC106042955;TEX14;LANCL2;RPN1;B3GALNT2;RBM5;LOC106038017;RYBP;LOC106039182;Anser_cygnoides_newGene_31425;FOSL2;PPARG;HUS1;TENM1;PPP1R12A;RAP1GAP2;NEFL;LEO1;LAMTOR3;PARP16;TEX12;DH…
cellular component	synapse	GO:0045202	206	92	MAP1B;APBA2;RGS17;MAPT;HTR3A;GRIA2;APBA1;MAGI2;STON2;MYO7A;PPFIA4;CIB2;Anser_cygnoides_newGene_62732;LOC106029721;SYN2;Anser_cygnoides_newGene_62812;CHRM3;Anser_cygnoides_newGene_31425;CHRNA2;CHRNA3;GRM5;DNAJC6;CHRM5;NETO1;GRM7;PPFIA2;SV2B;GRIK2;NLGN4X;LOC106035218;LOC106044619;GRIK1;CHRNB4;CHRNA1;GRIN1;PTPRN2;DLG2;RIMS4;LOC106029652;GSG1L;PRSS12;NLGN1;GRIN2B;NEURL1;MYH9;TENM2;STX1A;CHRNA4;RAB3B;…
cellular component	synapse part	GO:0044456	132	64	PPFIA4;Anser_cygnoides_newGene_62732;SYN2;CHRM3;Anser_cygnoides_newGene_31425;CHRNA3;CHRNA2;MAP1B;APBA2;MAPT;GRIA2;HTR3A;APBA1;STON2;RIMS4;LOC106029652;PRSS12;GRIN2B;NEURL1;TENM2;STX1A;CHRNA4;RAB3B;SYNE1;GRM5;NETO1;CHRM5;GRM7;SV2B;GRIK2;LOC106035218;LOC106044619;GRIK1;CHRNB4;CHRNA1;GRIN1;PTPRN2;DLG2;LOC106040258;PRNP;LOC106042166;DLG1;SCRIB;GRIK3;KCTD16;SYN3;RAB3C;GRIA4;GRM1;CPE;SYNGR3;ADGRB1;GRI…
cellular component	virion	GO:0019012	13	2	PRPF3;TROVE2
cellular component	virion part	GO:0044423	13	2	PRPF3;TROVE2
molecular function	antioxidant activity	GO:0016209	28	6	PXDN;TP53INP1;TXNRD3;LOC106041022;UBIAD1;GPX7
molecular function	binding	GO:0005488	5728	1743	RAB7B;LOC106029514;PRPF3;KIF3A;TRAF3;Anser_cygnoides_newGene_8588;PPP3CB;PUS3;Anser_cygnoides_newGene_35947;MORC2;MSRB3;Anser_cygnoides_newGene_78115;KIF21A;MXD4;TTBK2;MICAL3;ANO2;ATP12A;USO1;ABCC3;TRIM66;LVRN;IFT81;FRZB;LOC106047486;EGF;MYSM1;Anser_cygnoides_newGene_86842;KCTD2;Anser_cygnoides_newGene_57486;LOC106029953;HSF4;LOC106042779;LOC106029353;CEP192;ZGPAT;SDF4;MAPK14;MAP3K8;LOC106037029;…
molecular function	catalytic activity	GO:0003824	3580	1045	AADAC;LOC106044189;GUCY2C;NCF2;GMPS;ATP8A1;UBE2V2;LOC106031825;LOC106047623;LOC106035678;Anser_cygnoides_newGene_54851;LMTK2;ADAM22;CIAPIN1;PPP2CB;KIF5C;ATRX;HHIP;Anser_cygnoides_newGene_42678;URM1;MAP3K3;GTPBP1;ATP10B;LOC106049515;CORIN;KDM6A;RIPK1;MPPED2;SPEG;Anser_cygnoides_newGene_123039;Anser_cygnoides_newGene_117225;PRKCB;CECR1;LOC106032673;USP3;GUCY2F;TXK;Anser_cygnoides_newGene_99042;DHRS…
molecular function	channel regulator activity	GO:0016247	38	22	FGF13;DPP6;STX1A;SGK1;SCN3B;DLG1;SCN2B;LOC106037029;CFTR;SUMO1;TSPAN13;TMPRSS3;STX8;LOC106044537;GRM3;LOC106045937;NEDD4;GRM7;LOC106044538;SCN4B;PRKCB;PPP3CB
molecular function	chemoattractant activity	GO:0042056	9	2	HGF;SCG2
molecular function	chemorepellent activity	GO:0045499	11	3	SEMA6D;SEMA3G;EPHA7
molecular function	electron carrier activity	GO:0009055	33	9	ACOX2;LOC106030222;LOC106038569;SDHB;TXNRD3;ACADSB;LOC106030032;CIAPIN1;FDX1
molecular function	enzyme regulator activity	GO:0030234	353	103	RGS17;ECT2;RGS5;CDC20B;TOM1L1;SPRY2;ANXA1;ARHGAP15;LOC106048078;MYO9A;LOC106032300;DOCK2;TBC1D10A;RGS18;NOXA1;Anser_cygnoides_newGene_17376;MAP2K1;MAPK8;SOCS1;CFLAR;CDKN2C;ARHGAP10;NOXO1;CHN1;ACAP3;LMTK2;SPRED1;COL6A3;GRM7;CHN2;RGS14;RGS7;LOC106048984;LOC106048077;HSPB1;BIRC2;UCHL5;APLP2;ARAP1;PRKCE;SPOCK1;IBTK;ARHGAP42;TNFAIP8;ARHGAP22;LOC106045561;RECK;LOC106038811;EGFR;TAB1;NF1;LOC106036829;AR…
molecular function	guanyl-nucleotide exchange factor activity	GO:0005085	105	31	ARHGEF9;PREX1;ARHGEF26;ARHGEF16;ARHGEF6;DOCK5;DOCK3;MCF2;RAB3IL1;ARHGEF39;NCK2;ARFGEF3;RAPGEF4;RGL1;ECT2;LAMTOR3;KNDC1;LOC106029886;SH2D3C;PSD2;LOC106040291;FGD5;VAV3;ARHGEF3;LOC106049445;ARFGEF2;LOC106032301;ARHGEF10L;DOCK2;LOC106032300;ST5
molecular function	metallochaperone activity	GO:0016530	2	0
molecular function	molecular transducer activity	GO:0060089	668	228	GPR141;GRIA2;LOC106044837;NDFIP1;MAPK10;LOC106048303;ADGRV1;STAT4;ECT2;STK39;LOC106048674;LOC106029591;TNFRSF1B;LOC106047990;VCAM1;GPR132;MAGI2;LOC106047014;GPR39;LOC106048587;NPFFR1;GPR176;UTS2R;RXFP2;LOC106037898;GNA11;LOC106033167;CHRNA2;CHRNA3;CD40;LOC106048402;EPHA1;GNA13;GRIK2;LGR4;LOC106049301;GNAS;GRM7;LYPD1;DRD1;CD3D;GNG4;CHRNB4;TEK;LOC106047885;GNAL;GPR171;GRIK1;ADGRL2;Anser_cygnoides_n…
molecular function	morphogen activity	GO:0016015	1	0
molecular function	nucleic acid binding transcription factor activity	GO:0001071	394	120	POU2F3;TCF21;LOC106044624;ELF2;HOXD8;HSF4;MYT1L;FGD5;FOXM1;NR2E1;LOC106037026;MSC;RUNX3;L3MBTL1;EHF;ZHX1;FLI1;NR5A2;T;ARNT2;HMGA2;TBX1;FOXP1;ELK3;DMRTB1;RXRG;TBX5;RXRA;SOX11;POU4F2;STAT3;TFAM;FOXI3;ATF2;PRDM1;SOX9;RORB;GRHL2;KIAA1958;NFE2L2;ARID3B;MEIS2;Anser_cygnoides_newGene_104458;HLF;FOXI1;SOX30;HOXD9;TEAD4;LOC106045553;NR1H4;NKX2-5;LOC106048882;LOC106041112;TEAD3;TXK;E2F3;HOXD4;PTH;Anser_cyg…
molecular function	nutrient reservoir activity	GO:0045735	3	1	LOC106033998
molecular function	protein binding transcription factor activity	GO:0000988	196	51	ELK3;SCAI;SOX11;TBL1XR1;LDB1;ZHX1;FHL5;NR0B1;HDAC7;SOX4;PTPN14;RERE;MKL2;Anser_cygnoides_newGene_98238;MAK;ZHX2;MED13L;ACTN2;NR1H4;MED24;NKX2-5;PPARGC1A;ATF7IP;UBE3A;Anser_cygnoides_newGene_69590;PRDM16;MED17;LDB2;MTDH;MED7;PPARG;MEIS2;MYSM1;SOX2;RYBP;RBFOX2;KDM5B;RAP2C;GTF2A2;MYCBP;TBL1X;NFKBIZ;MED10;PRKCB;LOC106046582;ZMYND11;PRRX1;ACTN1;PSMC3IP;ATF2;PROX1
molecular function	protein tag	GO:0031386	3	1	SUMO1
molecular function	receptor activity	GO:0004872	615	216	CNR1;GPR62;LOC106048265;RORB;GRIA4;LOC106048264;GPR65;LEPR;LOC106033169;ANTXRL;SCARA5;LOC106048403;NR1H4;TSPAN12;TMPRSS13;LOC106047519;ABCC8;RGMA;NOTCH2;LOC106043008;HRH1;LOC106043190;BDKRB1;LOC106031806;PLXNB1;LOC106030353;EPHA7;ADGRD1;NR2E1;GPR26;CCR6;GPR158;ENG;LOC106029666;ROS1;EPHA6;ADGRB3;GPR1;GRM3;GRM8;EPHA5;LOC106037596;CD36;RXRG;Anser_cygnoides_newGene_72036;GRIA1;ADGRB1;GPR6;RXRA;CHRNA5…
molecular function	receptor regulator activity	GO:0030545	10	3	ANXA2;ACTN2;PRKCE
molecular function	structural molecule activity	GO:0005198	310	87	GRIP1;LOC106048694;LOC106046481;COL24A1;LOC106040733;LOC106049240;LOC106029466;MRPS15;NEFL;MRPS10;MRPL33;RPS11;EPB41L3;LAMTOR3;RPL27A;MRPS5;NEFM;MRPS35;MRPS11;RPS2;MAPK8IP3;RPL23;COL1A2;LMNA;LOC106029720;CPOX;Anser_cygnoides_newGene_67124;LAMC1;Anser_cygnoides_newGene_128944;LOC106039201;COL4A5;LOC106044084;MRPS6;EPB41L1;FGG;LOC106042166;Anser_cygnoides_newGene_69701;DLG1;Anser_cygnoides_newGene_…
molecular function	translation regulator activity	GO:0045182	7	4	IGF2BP1;TRIM71;NEURL1;CPEB2
molecular function	transporter activity	GO:0005215	512	188	LOC106045776;GRIN2B;ATP10B;MFSD5;TRPA1;NIPAL1;ATP2A3;MTTP;LOC106045458;LOC106041801;LOC106048804;GRM7;LOC106037939;GRIK2;SCN4B;LOC106033975;KCNK10;HIATL1;GRIK1;CHRNB4;LOC106042308;STAR;KCNMB1;LOC106039651;TRPC6;KCNU1;LOC106031322;KCNJ8;LOC106046904;ATP6V1E1;TRPM8;CHRNA3;CHRNA2;GPR89B;KCNJ5;ATP7B;ANO1;SCN3B;GRIA2;ADGRV1;LOC106029826;KCNQ3;LOC106033590;LOC106031282;KCNK1;ATP8A1;NIPA2;SFXN1;CFTR;ASI…

## Sheet: Table S4-4.
Table S4-4. KEGG analysis of the targets for differentially expressed lncRNAs in PP vs LP.
ID	Description	GeneRatio	BgRatio	enrich_factor	pvalue	qvalue	geneID
ko04080	Neuroactive ligand-receptor interaction	0.0885	0.0611	1.45	6.99312e-06	0.0013839	ADCYAP1R1;ADRA1D;ADRA2A;AGTR2;AVPR1B;BRS3;C3AR1;CGA;CHRM2;CHRM3;CHRM5;CHRNA4;CNR1;CRHR2;CYSLTR1;F2;F2RL2;GABBR2;GABRA3;GABRA4;GABRB1;GABRB2;GABRB3;GABRG1;GABRG3;GABRP;GABRQ;GALR2;GHRHR;GHSR;GLRA1;GLRA2;GLRA3;GPR156;GPR83;GRIA1;GRIA2;GRIA3;GRIA4;GRID1;GRID2;GRIK2;GRIK3;GRIN1;GRIN2B;GRIN3A;GRM5;GRM7;HCRTR2;HTR1B;HTR1E;HTR1F;HTR2A;HTR2C;LOC106029630;LOC106031147;LOC106031149;LOC106032793;LOC10603370…
ko04672	Intestinal immune network for IgA production	0.0168	0.0079	2.14	0.000150363	0.014878	Anser_cygnoides_newGene_68615;Anser_cygnoides_newGene_68623;Anser_cygnoides_newGene_68627;AICDA;CCR9;CD40;CD40LG;CD80;CXCL12;IL15;IL15RA;LOC106030066;LOC106049912;LOC106049915;MAP3K14;PIGR;TNFRSF13B;TNFRSF13C;TNFRSF17;TNFSF13B
ko04512	ECM-receptor interaction	0.0303	0.0182	1.67	0.000401501	0.0261819	CD44;COL4A1;COL4A2;COL4A3;COL4A5;COL4A6;COL6A3;COL6A6;COL9A2;COMP;DAG1;FN1;GP1BA;HSPG2;IBSP;ITGA1;ITGA11;ITGA9;ITGB1;ITGB4;ITGB5;ITGB6;LAMA2;LAMA4;LAMC1;LOC106029652;LOC106044451;RELN;SDC1;SDC4;SV2C;THBS1;TNC;TNN;TNR;VWF
ko00140	Steroid hormone biosynthesis	0.016	0.0079	2.03	0.000529208	0.0261819	HSD11B2;HSD17B2;HSD17B3;LOC106031836;LOC106032170;LOC106034448;LOC106034450;LOC106034451;LOC106034452;LOC106034582;LOC106039033;LOC106039057;LOC106041293;LOC106043981;LOC106044184;LOC106046522;LOC106049851;SRD5A3;SULT2B1
ko04320	Dorso-ventral axis formation	0.0101	0.005	2.01	0.00644309	0.225369	CPEB1;CPEB2;CPEB3;ETS1;ETS2;ETV6;FMN2;LOC106049938;MAPK1;NOTCH2;PIWIL1;SPIRE1
ko04060	Cytokine-cytokine receptor interaction	0.0489	0.0366	1.34	0.00683301	0.225369	Anser_cygnoides_newGene_107834;ACKR3;AMH;BMPR2;CCR4;CCR6;CCR9;CD40;CD40LG;CSF1R;CXCL12;CXCR5;CXCR6;EDA2R;EGF;FAS;FASLG;FLT3;HGF;IFNAR1;IL10RA;IL15;IL15RA;IL18;IL1R2;IL20RA;IL21;IL26;IL2RA;IL2RB;IL2RG;IL5RA;IL7R;LOC106035717;LOC106035752;LOC106038356;LOC106038357;LOC106041041;LOC106041570;LOC106041918;LOC106045491;LOC106045913;LOC106049328;NGFR;PDGFB;PDGFRA;PDGFRB;PRL;TNFRSF11B;TNFRSF13B;TNFRSF13C…
ko05132	Salmonella infection	0.0219	0.0142	1.54	0.00909295	0.257064	Anser_cygnoides_newGene_102018;Anser_cygnoides_newGene_45977;ACTB;ARPC1B;ARPC2;FLNB;FLNC;IL18;KLC1;LOC106029546;LOC106041041;LOC106041090;LOC106041918;LOC106044640;MAPK1;MAPK10;MAPK9;MYD88;NFKB1;PKN2;PKN3;RAB7B;RILP;TLR4;WASF1;WASF2
ko04514	Cell adhesion molecules (CAMs)	0.0362	0.0265	1.37	0.011979	0.267716	ALCAM;CADM1;CD2;CD226;CD40;CD40LG;CD58;CD80;CD8A;CDH4;CDH5;CLDN1;CLDN10;CLDN2;CLDN3;CNTNAP2;ESAM;ITGA9;ITGB1;ITGB2;LOC106029335;LOC106029492;LOC106029652;LOC106030066;LOC106033965;LOC106038824;LOC106044537;LOC106044538;LOC106046390;LOC106049813;LRRC4C;NCAM1;NCAM2;NEGR1;NLGN4X;NRCAM;NRXN1;PDCD1LG2;PTPRC;PVRL1;SDC1;SDC4;VTCN1
ko04010	MAPK signaling pathway	0.0607	0.048	1.26	0.0121754	0.267716	Anser_cygnoides_newGene_11018;Anser_cygnoides_newGene_32632;Anser_cygnoides_newGene_70095;Anser_cygnoides_newGene_77136;ARR3;ATF4;CACNA1B;CACNA1C;CACNA1D;CACNA1E;CACNA1G;CACNA1I;CACNA2D1;CACNA2D3;CACNB2;CACNB4;CACNG2;CACNG4;DUSP1;DUSP3;EGF;FAS;FASLG;FGF12;FGF13;FGF2;FGF20;FGF8;FLNB;FLNC;GADD45G;HSPB1;IL1R2;LOC106029546;LOC106030002;LOC106040722;LOC106042802;LOC106042968;LOC106042978;LOC106042985;…
ko04210	Apoptosis	0.0388	0.0289	1.34	0.0140526	0.278094	Anser_cygnoides_newGene_70095;Anser_cygnoides_newGene_83286;ACTB;ATF4;BAK1;BCL2A1;BCL2L1;BID;BIRC2;CASP6;CTSB;CTSC;CTSH;CTSL;CTSS;CTSZ;DFFA;DIABLO;EIF2AK3;FAS;FASLG;GADD45G;HTRA2;LOC106030032;LOC106030922;LOC106030923;LOC106032954;LOC106038759;LOC106039984;LOC106040363;LOC106043362;LOC106044640;LOC106045884;LOC106049631;MAP3K14;MAP3K5;MAPK1;MAPK10;MAPK9;NFKB1;PIK3R3;PTPN13;RIPK1;TNFRSF10B;TRAF1;X…
ko04621	NOD-like receptor signaling pathway	0.0152	0.0094	1.61	0.0167278	0.300941	Anser_cygnoides_newGene_45977;Anser_cygnoides_newGene_70095;BIRC2;CARD9;HSP90B1;IL18;LOC106041090;LOC106041918;LOC106043112;MAPK1;MAPK10;MAPK9;NFKB1;NOD1;PSTPIP1;RIPK2;TAB1;TRAF6
ko04510	Focal adhesion	0.0539	0.043	1.26	0.0203179	0.335067	ACTB;BIRC2;CAV1;CAV2;COL4A1;COL4A2;COL4A3;COL4A5;COL4A6;COL6A3;COL6A6;COL9A2;COMP;EGF;FLNB;FLNC;FN1;HGF;IBSP;IGF1;ILK;ITGA1;ITGA11;ITGA9;ITGB1;ITGB4;ITGB5;ITGB6;LAMA2;LAMA4;LAMC1;LOC106029546;LOC106029652;LOC106032954;LOC106037022;LOC106044640;LOC106044678;LOC106045720;LOC106045852;LOC106049631;LOC106049938;MAPK1;MAPK10;MAPK9;MYL9;PAK3;PDGFB;PDGFRA;PDGFRB;PIK3R3;PPP1R12A;PXN;RAC2;RELN;SRC;THBS1;T…
ko00500	Starch and sucrose metabolism	0.016	0.0105	1.52	0.0267985	0.407944	Anser_cygnoides_newGene_57985;Anser_cygnoides_newGene_75455;Anser_cygnoides_newGene_81562;ENPP3;G6PC2;GAA;GPI;LOC106029669;LOC106034448;LOC106034450;LOC106034451;LOC106034452;LOC106034582;LOC106039386;LOC106042005;PGM2;PYGL;SI;UGDH
ko05202	Transcriptional misregulation in cancer	0.0042	0.002	2.14	0.05707	0.461494	Anser_cygnoides_newGene_68623;H3F3B;HDAC2;LOC106049912;MAF
ko04114	Oocyte meiosis	0.0253	0.0195	1.3	0.0633974	0.461494	Anser_cygnoides_newGene_70243;ADCY2;ADCY3;AR;AURKA;BUB1;CCNE1;CCNE2;CDC27;CDK1;CPEB1;CPEB2;CPEB3;ESPL1;FBXO5;IGF1;LOC106029655;LOC106048913;MAD2L1;MAPK1;PLCZ1;PPP3CA;PTTG1;RPS6KA2;SGOL1;SMC1B;SMC3;SPDYC;YWHAH;YWHAQ
ko03450	Non-homologous end-joining	0.0051	0.0026	1.92	0.0645175	0.461494	DNTT;LIG4;MRE11A;PRKDC;XRCC5;XRCC6
ko04020	Calcium signaling pathway	0.0463	0.0386	1.2	0.0652576	0.461494	Anser_cygnoides_newGene_12813;Anser_cygnoides_newGene_29391;Anser_cygnoides_newGene_68615;Anser_cygnoides_newGene_68623;Anser_cygnoides_newGene_68627;ADCY2;ADCY3;ADRA1D;AVPR1B;CACNA1B;CACNA1C;CACNA1D;CACNA1E;CACNA1G;CACNA1I;CAMK4;CHRM2;CHRM3;CHRM5;CYSLTR1;ERBB4;GNA11;GNAL;GNAS;GRIN1;GRM5;HTR2A;HTR2C;LOC106029700;LOC106031147;LOC106031149;LOC106033708;LOC106047519;LOC106048195;LOC106049872;LOC1060…
ko04064	NF-kappa B signaling pathway	0.0017	0.0004	3.84	0.0676285	0.461494	Anser_cygnoides_newGene_68623;LOC106049912
ko04072	Phospholipase D signaling pathway	0.0017	0.0004	3.84	0.0676285	0.461494	Anser_cygnoides_newGene_68623;LOC106049912
ko04640	Hematopoietic cell lineage	0.0017	0.0004	3.84	0.0676285	0.461494	Anser_cygnoides_newGene_68623;LOC106049912
ko04974	Protein digestion and absorption	0.0017	0.0004	3.84	0.0676285	0.461494	LOC106029333;LOC106029700
ko05140	Leishmaniasis	0.0017	0.0004	3.84	0.0676285	0.461494	Anser_cygnoides_newGene_68623;LOC106049912
ko05143	African trypanosomiasis	0.0017	0.0004	3.84	0.0676285	0.461494	Anser_cygnoides_newGene_68623;LOC106049912
ko05150	Staphylococcus aureus infection	0.0017	0.0004	3.84	0.0676285	0.461494	Anser_cygnoides_newGene_68623;LOC106049912
ko05310	Asthma	0.0017	0.0004	3.84	0.0676285	0.461494	Anser_cygnoides_newGene_68623;LOC106049912
ko05320	Autoimmune thyroid disease	0.0017	0.0004	3.84	0.0676285	0.461494	Anser_cygnoides_newGene_68623;LOC106049912
ko05323	Rheumatoid arthritis	0.0017	0.0004	3.84	0.0676285	0.461494	Anser_cygnoides_newGene_68623;LOC106049912
ko05330	Allograft rejection	0.0017	0.0004	3.84	0.0676285	0.461494	Anser_cygnoides_newGene_68623;LOC106049912
ko05340	Primary immunodeficiency	0.0017	0.0004	3.84	0.0676285	0.461494	Anser_cygnoides_newGene_68623;LOC106049912
ko04260	Cardiac muscle contraction	0.016	0.0116	1.38	0.072079	0.475468	ACTC1;ATP1A1;ATP1B1;CACNA1C;CACNA1D;CACNA2D1;CACNA2D3;CACNB2;CACNB4;CACNG2;CACNG4;LOC106029333;LOC106039566;LOC106042802;MYH15;MYL3;RYR2;TPM1;TPM4
ko00040	Pentose and glucuronate interconversions	0.0101	0.0068	1.49	0.0826877	0.527854	Anser_cygnoides_newGene_57985;Anser_cygnoides_newGene_81562;Anser_cygnoides_newGene_82495;AKR1A1;LOC106030919;LOC106031036;LOC106034448;LOC106034450;LOC106034451;LOC106034452;LOC106034582;UGDH
ko04744	Phototransduction	0.0084	0.0055	1.54	0.0890217	0.541483	CNGA1;CNGB1;GNB1;GUCA1B;GUCA1C;GUCY2F;LOC106042852;LOC106046188;RGS9;SLC24A1
ko05169	Epstein-Barr virus infection	0.0042	0.0022	1.92	0.0902952	0.541483	Anser_cygnoides_newGene_68623;HDAC2;LOC106049912;POLR2J;POLR2L
ko04540	Gap junction	0.0227	0.018	1.27	0.0966049	0.562282	Anser_cygnoides_newGene_33796;ADCY2;ADCY3;CDK1;EGF;GNA11;GNAS;GRM5;GUCY1A2;HTR2A;HTR2C;LOC106030922;LOC106030923;LOC106036260;LOC106038759;LOC106043857;LOC106045884;LOC106049938;MAP2K5;MAPK1;PDGFB;PDGFRA;PDGFRB;PLCB2;PLCB4;SRC;TUBB6
ko05016	Huntington's disease	0.0025	0.0011	2.31	0.114376	0.6467	HDAC2;POLR2J;POLR2L
ko04912	GnRH signaling pathway	0.0219	0.018	1.22	0.145163	0.73459	Anser_cygnoides_newGene_11018;ADCY2;ADCY3;ATF4;CACNA1C;CACNA1D;CGA;GNA11;GNAS;HBEGF;LOC106036519;LOC106040722;LOC106042968;LOC106042978;LOC106042985;LOC106048650;LOC106049938;MAP3K3;MAPK1;MAPK10;MAPK9;MMP2;PLCB2;PLCB4;PRKCD;SRC
ko00052	Galactose metabolism	0.0101	0.0075	1.36	0.148913	0.73459	Anser_cygnoides_newGene_75455;Anser_cygnoides_newGene_82495;G6PC2;GAA;GLB1;LOC106029669;LOC106030919;LOC106031036;LOC106042005;PFKL;PGM2;SI
ko04261	Adrenergic signaling in cardiomyocytes	0.0303	0.0259	1.17	0.153601	0.73459	ACTC1;ADCY2;ADCY3;ADRA1D;AGTR2;ATF4;ATP1A1;ATP1B1;CACNA1C;CACNA1D;CACNA2D1;CACNA2D3;CACNB2;CACNB4;CACNG2;CACNG4;CREB1;CREB3;GNAS;LOC106029333;LOC106032954;LOC106042802;LOC106046261;LOC106049631;MAPK1;MYH15;MYL3;PIK3R3;PLCB2;PLCB4;PPP2R2C;PPP2R2D;RAPGEF4;RYR2;TPM1;TPM4
ko04650	Natural killer cell mediated cytotoxicity	0.0017	0.0007	2.56	0.167744	0.73459	Anser_cygnoides_newGene_68623;LOC106049912
ko04662	B cell receptor signaling pathway	0.0017	0.0007	2.56	0.167744	0.73459	Anser_cygnoides_newGene_68623;LOC106049912
ko04666	Fc gamma R-mediated phagocytosis	0.0017	0.0007	2.56	0.167744	0.73459	Anser_cygnoides_newGene_68623;LOC106049912
ko04919	Thyroid hormone signaling pathway	0.0017	0.0007	2.56	0.167744	0.73459	HDAC2;LOC106029333
ko05146	Amoebiasis	0.0017	0.0007	2.56	0.167744	0.73459	Anser_cygnoides_newGene_68623;LOC106049912
ko05152	Tuberculosis	0.0017	0.0007	2.56	0.167744	0.73459	Anser_cygnoides_newGene_68623;LOC106049912
ko05162	Measles	0.0017	0.0007	2.56	0.167744	0.73459	Anser_cygnoides_newGene_68623;LOC106049912
ko04810	Regulation of actin cytoskeleton	0.0463	0.0412	1.12	0.170753	0.73459	Anser_cygnoides_newGene_102018;ACTB;APC2;ARHGEF4;ARHGEF6;ARPC1B;ARPC2;CHRM2;CHRM3;CHRM5;CYFIP2;EGF;F2;FGF12;FGF13;FGF2;FGF20;FGF8;FN1;GSN;ITGA1;ITGA11;ITGA9;ITGB1;ITGB2;ITGB4;ITGB5;ITGB6;LOC106029652;LOC106032954;LOC106044640;LOC106044678;LOC106045776;LOC106045852;LOC106048962;LOC106049938;MAPK1;MSN;MYL9;PAK3;PDGFB;PDGFRA;PDGFRB;PIK3R3;PIP4K2B;PIP5K1B;PPP1R12A;PXN;RAC2;RRAS2;SRC;TMSB4X;VCL;WASF1;…
ko00510	N-Glycan biosynthesis	0.0118	0.0092	1.28	0.180102	0.749377	ALG13;ALG2;ALG6;DOLPP1;DPM2;MAN1A1;MAN1C1;MGAT1;MGAT2;MGAT3;MGAT4B;MGAT5;RPN1;RPN2
ko04270	Vascular smooth muscle contraction	0.0261	0.0224	1.17	0.181764	0.749377	Anser_cygnoides_newGene_11018;ACTG2;ADCY2;ADCY3;ADRA1D;AVPR1B;CACNA1C;CACNA1D;GNA11;GNAS;GUCY1A2;KCNMA1;LOC106036260;LOC106040244;LOC106040245;LOC106040722;LOC106042968;LOC106042978;LOC106042985;LOC106044678;LOC106045852;MAPK1;MRVI1;MYL9;NPR2;PLA2G12B;PLCB2;PLCB4;PPP1R12A;PRKCD;PRKCE
ko04022	cGMP-PKG signaling pathway	0.0025	0.0013	1.92	0.185662	0.749827	LOC106029333;LOC106029700;MYL9
ko00512	Mucin type O-Glycan biosynthesis	0.0084	0.0064	1.33	0.200107	0.756045	GALNT11;GALNT13;GALNT16;GALNT18;GALNT3;GALNT8;GALNT9;GALNTL6;LOC106045430;WBSCR17
ko00980	Metabolism of xenobiotics by cytochrome P450	0.0093	0.0072	1.28	0.218927	0.756045	ALDH1A3;HPGDS;LOC106029739;LOC106031442;LOC106031856;LOC106034448;LOC106034450;LOC106034451;LOC106034452;LOC106034582;LOC106041293
ko00983	Drug metabolism - other enzymes	0.0093	0.0072	1.28	0.218927	0.756045	DPYS;GMPS;IMPDH2;ITPA;LOC106034448;LOC106034450;LOC106034451;LOC106034452;LOC106034582;UCK2;UPB1
ko04310	Wnt signaling pathway	0.0312	0.0278	1.12	0.236409	0.756045	APC2;AXIN1;AXIN2;BAMBI;DKK2;DVL3;FZD10;FZD3;FZD4;FZD7;LEF1;LOC106037022;LOC106044678;LOC106045720;MAPK10;MAPK9;MMP7;PLCB2;PLCB4;PPARD;PPP3CA;PRICKLE1;PRICKLE2;RAC2;SFRP5;SIAH1;SOST;VANGL1;WIF1;WNT10A;WNT11;WNT2;WNT5B;WNT6;WNT7A;WNT7B;WNT8A
ko04530	Tight junction	0.0295	0.0263	1.12	0.241773	0.756045	ACTB;CASK;CGN;CLDN1;CLDN10;CLDN2;CLDN3;CTNNA2;CTNNA3;EPB41L1;IGSF5;LOC106029335;LOC106030002;LOC106036005;LOC106044640;LOC106044678;LOC106046261;LOC106047210;LOC106049631;MAGI1;MAGI2;MYH11;MYH15;MYH9;MYL9;PPP2R2C;PPP2R2D;PRKCD;PRKCE;RAB3B;RRAS2;SHROOM3;SRC;TJAP1;YBX3
ko04620	Toll-like receptor signaling pathway	0.0211	0.0184	1.14	0.249702	0.756045	Anser_cygnoides_newGene_70095;CD40;CD80;IFNAR1;IKBKE;LOC106032954;LOC106039090;LOC106041041;LOC106041918;LOC106049631;LY96;MAP3K8;MAPK1;MAPK10;MAPK9;MYD88;NFKB1;PIK3R3;RIPK1;TAB1;TIRAP;TLR4;TLR7;TRAF3;TRAF6
ko00591	Linoleic acid metabolism	0.0076	0.0059	1.28	0.251725	0.756045	Anser_cygnoides_newGene_11018;LOC106032170;LOC106040244;LOC106040245;LOC106040722;LOC106042968;LOC106042978;LOC106042985;PLA2G12B
ko01040	Biosynthesis of unsaturated fatty acids	0.0076	0.0059	1.28	0.251725	0.756045	ELOVL2;ELOVL6;FADS1;HACD1;HACD4;HADHA;LOC106040702;LOC106044856;PECR
ko04144	Endocytosis	0.059	0.0548	1.08	0.252044	0.756045	Anser_cygnoides_newGene_102018;Anser_cygnoides_newGene_107834;Anser_cygnoides_newGene_36922;ACAP3;AGAP1;AMPH;ARAP2;ARAP3;ARF1;ARF6;ARPC1B;ARPC2;ARR3;BIN1;CAPZA3;CAV1;CAV2;CBLB;CCDC53;CSF1R;CYTH4;DAB2;DNM1;DNM3;EGF;EHD3;ERBB4;GRK5;IL2RA;IL2RB;IL2RG;IQSEC3;KIF5B;KIF5C;LDLRAP1;LOC106029486;LOC106033105;LOC106036005;LOC106038356;LOC106038357;LOC106044678;LOC106045441;LOC106045913;LOC106046481;LOC1060…
ko04110	Cell cycle	0.0295	0.0265	1.11	0.259683	0.756045	BUB1;CCNA1;CCNB2;CCNB3;CCNE1;CCNE2;CDC27;CDC45;CDK1;DBF4;E2F3;E2F4;ESPL1;GADD45G;HDAC1;HDAC2;LOC106037022;LOC106040363;LOC106045720;MAD2L1;MCM2;MCM4;MDM2;ORC1;PRKDC;PTTG1;SMAD3;SMC1B;SMC3;STAG2;TTK;WEE1;WEE2;YWHAH;YWHAQ
ko04213	Longevity regulating pathway - multiple species	0.0008	0.0002	3.84	0.260136	0.756045	HDAC2
ko04918	Thyroid hormone synthesis	0.0008	0.0002	3.84	0.260136	0.756045	LOC106029333
ko04960	Aldosterone-regulated sodium reabsorption	0.0008	0.0002	3.84	0.260136	0.756045	LOC106029333
ko04961	Endocrine and other factor-regulated calcium reabsorption	0.0008	0.0002	3.84	0.260136	0.756045	LOC106029333
ko04971	Gastric acid secretion	0.0008	0.0002	3.84	0.260136	0.756045	LOC106029333
ko04978	Mineral absorption	0.0008	0.0002	3.84	0.260136	0.756045	LOC106029333
ko05134	Legionellosis	0.0008	0.0002	3.84	0.260136	0.756045	EEF1A1
ko05321	Inflammatory bowel disease (IBD)	0.0008	0.0002	3.84	0.260136	0.756045	MAF
ko00471	D-Glutamine and D-glutamate metabolism	0.0017	0.0009	1.92	0.278892	0.756045	Anser_cygnoides_newGene_64363;GLS
ko04664	Fc epsilon RI signaling pathway	0.0017	0.0009	1.92	0.278892	0.756045	Anser_cygnoides_newGene_68623;LOC106049912
ko04921	Oxytocin signaling pathway	0.0017	0.0009	1.92	0.278892	0.756045	LOC106045852;MYL9
ko04964	Proximal tubule bicarbonate reclamation	0.0017	0.0009	1.92	0.278892	0.756045	Anser_cygnoides_newGene_64363;LOC106029333
ko05414	Dilated cardiomyopathy	0.0017	0.0009	1.92	0.278892	0.756045	Anser_cygnoides_newGene_68623;LOC106049912
ko05416	Viral myocarditis	0.0017	0.0009	1.92	0.278892	0.756045	Anser_cygnoides_newGene_68623;LOC106049912
ko04115	p53 signaling pathway	0.016	0.014	1.14	0.292242	0.78153	ADGRB1;BID;CCNB2;CCNB3;CCNE1;CCNE2;CDK1;FAS;GADD45G;GTSE1;IGF1;LOC106030032;LOC106032520;LOC106040363;MDM2;MDM4;PPM1D;SIAH1;THBS1
ko00590	Arachidonic acid metabolism	0.0126	0.011	1.15	0.307503	0.806554	Anser_cygnoides_newGene_11018;Anser_cygnoides_newGene_68277;HPGDS;LOC106032815;LOC106032894;LOC106038668;LOC106040244;LOC106040245;LOC106040722;LOC106042968;LOC106042978;LOC106042985;PLA2G12B;PTGES;PTGES2
ko04140	Regulation of autophagy	0.0067	0.0055	1.23	0.314392	0.806554	ATG14;ATG3;ATG4A;ATG4B;LOC106032439;PIK3R4;ULK1;ULK3
ko00532	Glycosaminoglycan biosynthesis - chondroitin sulfate / dermatan sulfate	0.0051	0.0039	1.28	0.317902	0.806554	B3GALT6;B4GALT7;CHST15;CHST3;CSGALNACT1;CSGALNACT2
ko00670	One carbon pool by folate	0.0051	0.0039	1.28	0.317902	0.806554	ATIC;FTCD;LOC106043388;LOC106043431;MTFMT;MTHFD2
ko00062	Fatty acid elongation	0.0067	0.0057	1.18	0.35898	0.895972	ELOVL2;ELOVL6;HACD1;HACD4;HADH;HADHA;HADHB;LOC106040702
ko03018	RNA degradation	0.0152	0.0138	1.1	0.36645	0.895972	BTG4;CNOT10;CNOT6;CNOT6L;CNOT7;DCPS;DHX36;DIS3;ENO1;LSM5;LSM6;LSM7;LSM8;MPHOSPH6;PAPD5;PAPD7;PATL2;PFKL
ko00053	Ascorbate and aldarate metabolism	0.0051	0.0042	1.21	0.370845	0.895972	LOC106034448;LOC106034450;LOC106034451;LOC106034452;LOC106034582;UGDH
ko04933	AGE-RAGE signaling pathway in diabetic complications	0.0219	0.0204	1.07	0.371257	0.895972	COL3A1;COL4A1;COL4A2;COL4A3;COL4A5;COL4A6;F3;FN1;JAK2;LOC106032954;LOC106041918;LOC106042157;LOC106049631;MAPK1;MAPK10;MAPK9;MMP2;NFKB1;PIK3R3;PLCB2;PLCB4;PRKCD;PRKCE;SMAD3;THBD;VEGFC
ko04916	Melanogenesis	0.0227	0.0213	1.07	0.377331	0.89966	Anser_cygnoides_newGene_107834;ADCY2;ADCY3;CREB1;CREB3;DVL3;FZD10;FZD3;FZD4;FZD7;GNAO1;GNAS;LEF1;LOC106037022;LOC106045720;LOC106047519;MAPK1;PLCB2;PLCB4;WNT10A;WNT11;WNT2;WNT5B;WNT6;WNT7A;WNT7B;WNT8A
ko00565	Ether lipid metabolism	0.011	0.0099	1.11	0.383768	0.904116	Anser_cygnoides_newGene_11018;CEPT1;EPT1;LOC106029878;LOC106040244;LOC106040245;LOC106040722;LOC106042968;LOC106042978;LOC106042985;LOC106043072;PLA2G12B;PLD3
ko04914	Progesterone-mediated oocyte maturation	0.0185	0.0173	1.07	0.395827	0.921555	ADCY2;ADCY3;BUB1;CCNA1;CCNB2;CCNB3;CDC27;CDK1;CPEB1;CPEB2;CPEB3;IGF1;LOC106032954;LOC106049631;MAD2L1;MAPK1;MAPK10;MAPK9;PDE3B;PIK3R3;RPS6KA2;SPDYC
ko00592	alpha-Linolenic acid metabolism	0.0067	0.0059	1.14	0.40414	0.929966	Anser_cygnoides_newGene_11018;LOC106040244;LOC106040245;LOC106040722;LOC106042968;LOC106042978;LOC106042985;PLA2G12B
ko04340	Hedgehog signaling pathway	0.0101	0.0092	1.1	0.409296	0.931007	ARR3;BOC;GLI2;GLI3;GPR161;KIF3A;LOC106037022;LOC106045720;PTCH1;SHH;SMO;SPOP
ko00601	Glycosphingolipid biosynthesis - lacto and neolacto series	0.0059	0.0053	1.12	0.437854	0.973649	B3GALT1;B3GALT2;B3GALT5;B3GNT5;FUT4;FUT9;ST3GAL6
ko04215	Apoptosis - multiple species	0.0008	0.0004	1.92	0.452643	0.973649	HTRA2
ko04973	Carbohydrate digestion and absorption	0.0008	0.0004	1.92	0.452643	0.973649	LOC106029333
ko04976	Bile secretion	0.0008	0.0004	1.92	0.452643	0.973649	LOC106029333
ko05012	Parkinson's disease	0.0008	0.0004	1.92	0.452643	0.973649	HTRA2
ko04520	Adherens junction	0.0168	0.0162	1.04	0.465173	0.984551	ACTB;CTNNA2;CTNNA3;CTNND1;LEF1;LOC106038521;LOC106044640;LOC106044678;MAPK1;PTPN1;PTPRB;PVRL1;RAC2;SMAD3;SNAI1;SNAI2;SRC;VCL;WASF1;WASF2
ko00520	Amino sugar and nucleotide sugar metabolism	0.0101	0.0096	1.05	0.481644	0.984551	AMDHD2;CMAS;GFPT1;GFPT2;GMPPB;GPI;LOC106035401;LOC106045865;PGM2;PMM1;UAP1;UGDH
ko00563	Glycosylphosphatidylinositol(GPI)-anchor biosynthesis	0.0059	0.0055	1.08	0.485867	0.984551	Anser_cygnoides_newGene_66634;DPM2;PIGC;PIGL;PIGO;PIGT;PIGZ
ko04024	cAMP signaling pathway	0.0017	0.0013	1.28	0.490023	0.984551	LOC106029333;MYL9
ko04151	PI3K-Akt signaling pathway	0.0017	0.0013	1.28	0.490023	0.984551	Anser_cygnoides_newGene_68623;LOC106049912
ko00982	Drug metabolism - cytochrome P450	0.0076	0.0072	1.05	0.500647	0.984551	ALDH1A3;HPGDS;LOC106031442;LOC106031856;LOC106034448;LOC106034450;LOC106034451;LOC106034452;LOC106034582
ko04623	Cytosolic DNA-sensing pathway	0.0084	0.0081	1.04	0.506738	0.984551	Anser_cygnoides_newGene_70095;IKBKE;IL18;LOC106041041;LOC106041090;NFKB1;POLR1C;POLR2L;RIPK1;TMEM173
ko00603	Glycosphingolipid biosynthesis - globo series	0.0034	0.0031	1.1	0.514236	0.984551	B3GALNT1;B3GALT5;FUT9;LOC106045430
ko04370	VEGF signaling pathway	0.0135	0.0134	1.01	0.533942	0.984551	Anser_cygnoides_newGene_11018;HSPB1;LOC106032954;LOC106040722;LOC106042968;LOC106042978;LOC106042985;LOC106049631;MAPK1;MAPKAPK3;PIK3R3;PPP3CA;PXN;RAC2;SPHK1;SRC
ko00830	Retinol metabolism	0.0076	0.0075	1.02	0.541362	0.984551	DHRS3;LOC106032170;LOC106034448;LOC106034450;LOC106034451;LOC106034452;LOC106034582;LOC106049679;SDR16C5
ko00600	Sphingolipid metabolism	0.011	0.011	1	0.555244	0.984551	ACER1;ACER3;ASAH1;CERS1;CERS5;CERS6;DEGS1;GALC;GLB1;LOC106029878;SGMS2;SGPP2;SPHK1
ko00220	Arginine biosynthesis	0.0042	0.0042	1.01	0.575276	0.984551	Anser_cygnoides_newGene_64363;GLS;LOC106037044;NOS1;OTC
ko00790	Folate biosynthesis	0.0025	0.0024	1.05	0.575946	0.984551	ALPL;GCH1;PTS
ko00514	Other types of O-glycan biosynthesis	0.0067	0.0068	0.99	0.579111	0.984551	Anser_cygnoides_newGene_69309;EOGT;FUT4;FUT9;GXYLT1;GXYLT2;MFNG;POMGNT1
ko00780	Biotin metabolism	0.0008	0.0007	1.28	0.595093	0.984551	BTD
ko04152	AMPK signaling pathway	0.0008	0.0007	1.28	0.595093	0.984551	RAB14
ko04740	Olfactory transduction	0.0008	0.0007	1.28	0.595093	0.984551	LOC106029700
ko04970	Salivary secretion	0.0008	0.0007	1.28	0.595093	0.984551	LOC106029333
ko05220	Chronic myeloid leukemia	0.0008	0.0007	1.28	0.595093	0.984551	HDAC2
ko03030	DNA replication	0.0067	0.007	0.96	0.619161	0.984551	Anser_cygnoides_newGene_68168;DNA2;MCM2;MCM4;POLA2;PRIM1;RFC4;RUFY2
ko00860	Porphyrin and chlorophyll metabolism	0.0059	0.0061	0.96	0.620356	0.984551	CP;LOC106034448;LOC106034450;LOC106034451;LOC106034452;LOC106034582;UROS
ko03440	Homologous recombination	0.0051	0.0053	0.96	0.622385	0.984551	BLM;MRE11A;RAD51;RAD54L;SYCP3;TOP3B
ko05322	Systemic lupus erythematosus	0.0025	0.0026	0.96	0.640346	0.984551	Anser_cygnoides_newGene_68623;H3F3B;LOC106049912
ko04145	Phagosome	0.0286	0.03	0.95	0.659222	0.984551	Anser_cygnoides_newGene_33796;Anser_cygnoides_newGene_68615;Anser_cygnoides_newGene_68623;Anser_cygnoides_newGene_68627;ACTB;ATP6V1B2;C1R;CALR3;CANX;COMP;CTSL;CTSS;ITGB1;ITGB2;ITGB5;LOC106029652;LOC106030922;LOC106030923;LOC106038759;LOC106042157;LOC106043857;LOC106044640;LOC106045884;LOC106049912;LOC106049915;MRC2;NCF2;NOS1;RAB7B;RILP;THBS1;TLR4;TUBB6;VAMP3
ko03410	Base excision repair	0.0051	0.0055	0.92	0.665496	0.984551	Anser_cygnoides_newGene_69392;MPG;MUTYH;NEIL2;NEIL3;UNG
ko04350	TGF-beta signaling pathway	0.0152	0.0162	0.94	0.673889	0.984551	ACVR1C;AMH;BAMBI;BMP4;BMP5;BMPR2;E2F4;ID2;INHBA;INHBB;LOC106044377;LOC106044678;LOC106049823;MAPK1;PITX2;SMAD3;SMAD6;THBS1
ko04150	mTOR signaling pathway	0.0295	0.0311	0.95	0.678106	0.984551	ATP6V1B2;DEPTOR;DVL3;EIF4B;EIF4EBP1;FZD10;FZD3;FZD4;FZD7;IGF1;LOC106032954;LOC106037022;LOC106044678;LOC106045720;LOC106049631;LOC106049938;MAPK1;MAPKAP1;NPRL3;PIK3R3;RPS6KA2;RRAGD;SEC13;SEH1L;SLC7A5;ULK1;ULK3;WNT10A;WNT11;WNT2;WNT5B;WNT6;WNT7A;WNT7B;WNT8A
ko03050	Proteasome	0.0067	0.0075	0.9	0.692692	0.984551	PSMA1;PSMB3;PSMC1;PSMD13;PSMD3;PSMD6;PSMD7;PSME4
ko03013	RNA transport	0.0286	0.0305	0.94	0.69533	0.984551	Anser_cygnoides_newGene_18284;Anser_cygnoides_newGene_61174;CYFIP2;DDX20;EEF1A1;EIF3A;EIF3D;EIF3E;EIF4B;EIF4EBP1;EIF4G2;EIF4G3;EIF5B;GEMIN2;GEMIN6;MAGOH;NCBP1;NMD3;NUP155;NUP205;NUP210;NUP35;NUP88;NUP98;NUPL1;POP1;SEC13;SEH1L;TACC3;THOC2;THOC5;THOC7;UPF3A;XPO5
ko04012	ErbB signaling pathway	0.0168	0.0182	0.93	0.696171	0.984551	Anser_cygnoides_newGene_65615;AREG;CBLB;EGF;EIF4EBP1;ERBB4;HBEGF;LOC106032954;LOC106037022;LOC106045720;LOC106049631;LOC106049938;MAPK1;MAPK10;MAPK9;NRG1;NRG2;PAK3;PIK3R3;SRC
ko04911	Insulin secretion	0.0008	0.0009	0.96	0.700493	0.984551	LOC106029333
ko04972	Pancreatic secretion	0.0008	0.0009	0.96	0.700493	0.984551	LOC106029333
ko05205	Proteoglycans in cancer	0.0008	0.0009	0.96	0.700493	0.984551	LOC106045852
ko00130	Ubiquinone and other terpenoid-quinone biosynthesis	0.0017	0.002	0.85	0.723627	0.984551	HPD;NQO1
ko05034	Alcoholism	0.0017	0.002	0.85	0.723627	0.984551	H3F3B;HDAC2
ko00770	Pantothenate and CoA biosynthesis	0.0034	0.0039	0.85	0.728165	0.984551	DPYS;ENPP3;LOC106032503;UPB1
ko00910	Nitrogen metabolism	0.0034	0.0039	0.85	0.728165	0.984551	Anser_cygnoides_newGene_64363;CA6;LOC106030633;LOC106037044
ko04141	Protein processing in endoplasmic reticulum	0.0303	0.0327	0.93	0.729057	0.984551	Anser_cygnoides_newGene_104389;Anser_cygnoides_newGene_3544;Anser_cygnoides_newGene_5637;ATF4;ATXN3;BAK1;CALR3;CANX;DERL2;DNAJC10;DNAJC5B;EDEM1;EDEM2;EIF2AK3;ERLEC1;ERO1B;HSP90B1;LMAN2;MAN1A1;MAN1C1;MAP3K5;MAPK10;MAPK9;NSFL1C;P4HB;PARK2;RPN1;RPN2;SEC13;SEC24A;SEC31B;SSR3;TRAM1;UBE2G2;VCP;WFS1
ko00030	Pentose phosphate pathway	0.0051	0.0059	0.85	0.741869	0.984551	GPI;H6PD;PFKL;PGM2;PRPS2;RPIA
ko00330	Arginine and proline metabolism	0.0084	0.0096	0.87	0.744085	0.984551	CKMT2;CNDP1;CNDP2;GATM;HOGA1;NOS1;OAT;ODC1;P4HA2;PYCR1
ko00604	Glycosphingolipid biosynthesis - ganglio series	0.0025	0.0031	0.82	0.747507	0.984551	GLB1;LOC106045430;SLC33A1
ko04142	Lysosome	0.0236	0.0259	0.91	0.748727	0.984551	ABCA2;AGA;AP3B2;AP3M2;ASAH1;CD164;CLN5;CTSA;CTSB;CTSC;CTSE;CTSH;CTSL;CTSS;CTSZ;DNASE2B;ENTPD4;GAA;GALC;GLB1;LAPTM4A;LAPTM4B;LAPTM5;LGMN;LITAF;LOC106046481;LOC106049561;NAGPA
ko00250	Alanine, aspartate and glutamate metabolism	0.0067	0.0079	0.85	0.756521	0.984551	Anser_cygnoides_newGene_64363;AGXT;AGXT2;GFPT1;GFPT2;GLS;LOC106037044;RIMKLB
ko05164	Influenza A	0.0261	0.0287	0.91	0.762842	0.984551	Anser_cygnoides_newGene_104389;ACTB;EIF2AK3;FAS;FASLG;FURIN;IFNAR1;IKBKE;IL18;JAK2;KPNA2;LOC106030032;LOC106032954;LOC106037022;LOC106039526;LOC106041090;LOC106041918;LOC106044640;LOC106049631;MAPK1;MAPK10;MAPK9;MYD88;NFKB1;NUP98;PABPN1L;PIK3R3;TLR4;TLR7;TMPRSS2;TNFRSF10B
ko00051	Fructose and mannose metabolism	0.0059	0.007	0.84	0.764784	0.984551	Anser_cygnoides_newGene_60503;Anser_cygnoides_newGene_82495;GMPPB;LOC106030919;LOC106031036;PFKL;PMM1
ko00310	Lysine degradation	0.0093	0.0107	0.86	0.765157	0.984551	Anser_cygnoides_newGene_39624;Anser_cygnoides_newGene_69309;EHMT1;HADH;HADHA;PLOD2;SETD1B;SETD8;SUV39H2;TMLHE;WHSC1
ko00511	Other glycan degradation	0.0034	0.0042	0.81	0.768935	0.984551	AGA;GLB1;HEXDC;MAN2B2
ko00531	Glycosaminoglycan degradation	0.0034	0.0042	0.81	0.768935	0.984551	GLB1;LOC106042799;LOC106047623;SPAM1
ko04330	Notch signaling pathway	0.0084	0.0099	0.85	0.77064	0.984551	DTX2;DVL3;HDAC1;HDAC2;JAG1;JAG2;MAML1;MAML2;MFNG;NOTCH2
ko00380	Tryptophan metabolism	0.0076	0.009	0.84	0.777066	0.984551	Anser_cygnoides_newGene_110257;ACMSD;ASMT;HAAO;HADH;HADHA;IDO2;KYNU;TDO2
ko00750	Vitamin B6 metabolism	0.0008	0.0011	0.77	0.778474	0.984551	PDXK
ko04670	Leukocyte transendothelial migration	0.0008	0.0011	0.77	0.778474	0.984551	MYL9
ko00010	Glycolysis / Gluconeogenesis	0.0101	0.0118	0.85	0.783894	0.984551	AKR1A1;ALDH1A3;BPGM;DLAT;ENO1;G6PC2;GPI;LOC106029669;PCK1;PDHA1;PFKL;PGM2
ko04622	RIG-I-like receptor signaling pathway	0.0101	0.0118	0.85	0.783894	0.984551	Anser_cygnoides_newGene_60503;Anser_cygnoides_newGene_70095;DDX3X;IKBKE;LOC106041918;MAPK10;MAPK9;NFKB1;RIPK1;TMEM173;TRAF3;TRAF6
ko00120	Primary bile acid biosynthesis	0.0025	0.0033	0.77	0.790647	0.984551	LOC106039033;LOC106039057;LOC106041408
ko00561	Glycerolipid metabolism	0.0126	0.0151	0.84	0.829492	0.984551	Anser_cygnoides_newGene_103591;Anser_cygnoides_newGene_26936;Anser_cygnoides_newGene_60503;Anser_cygnoides_newGene_82495;AGPAT5;AKR1A1;DGKB;GPAM;LIPC;LOC106030919;LOC106031036;LOC106031949;LOC106048173;LOC106048175;MBOAT1
ko03022	Basal transcription factors	0.0067	0.0085	0.79	0.833619	0.984551	GTF2B;GTF2H3;LOC106049386;TAF2;TAF5;TAF5L;TAF9B;TBPL2
ko00564	Glycerophospholipid metabolism	0.0177	0.021	0.84	0.854131	0.984551	Anser_cygnoides_newGene_11018;Anser_cygnoides_newGene_54115;AGPAT5;CEPT1;DGKB;EPT1;GPAM;LCAT;LOC106040244;LOC106040245;LOC106040722;LOC106042968;LOC106042978;LOC106042985;LOC106043072;LOC106048173;LOC106048175;MBOAT1;PLA2G12B;PLD3;PTDSS2
ko04130	SNARE interactions in vesicular transport	0.0051	0.0068	0.74	0.85517	0.984551	BNIP1;LOC106040258;LOC106042723;STX16;VAMP3;VAMP4
ko01212	Fatty acid metabolism	0.0084	0.0107	0.78	0.857163	0.984551	ELOVL2;ELOVL6;FADS1;HACD1;HACD4;HADH;HADHA;HADHB;LOC106044856;PECR
ko00230	Purine metabolism	0.032	0.0366	0.87	0.85774	0.984551	Anser_cygnoides_newGene_54115;Anser_cygnoides_newGene_68168;ADA;ADCY2;ADCY3;AMPD3;ATIC;DCK;ENPP3;ENTPD4;ENTPD5;FHIT;GMPS;GUCY1A2;GUCY2C;GUCY2F;GUK1;IMPDH2;ITPA;LOC106032673;LOC106036260;LOC106043431;NPR2;PDE10A;PDE3A;PDE3B;PDE6C;PDE7B;PDE8B;PGM2;POLA2;POLR1B;POLR1C;POLR2J;POLR2L;PRIM1;PRPS2;TWISTNB
ko00533	Glycosaminoglycan biosynthesis - keratan sulfate	0.0025	0.0037	0.68	0.858585	0.984551	B3GNT7;CHST1;LOC106045430
ko03320	PPAR signaling pathway	0.0126	0.0156	0.81	0.861492	0.984551	Anser_cygnoides_newGene_103591;Anser_cygnoides_newGene_26936;FABP1;ILK;LOC106030656;LOC106034204;LOC106039033;LOC106045183;LOC106045238;PCK1;PLIN1;PLTP;PPARD;PPARG;SLC27A4
ko03020	RNA polymerase	0.0042	0.0059	0.71	0.869046	0.984551	POLR1B;POLR1C;POLR2J;POLR2L;TWISTNB
ko03460	Fanconi anemia pathway	0.0084	0.011	0.77	0.874167	0.984551	Anser_cygnoides_newGene_71644;Anser_cygnoides_newGene_96114;BLM;BRCA1;FANCE;FANCG;POLH;RAD51;TOP3B;UBE2T
ko04122	Sulfur relay system	0.0008	0.0015	0.55	0.87884	0.984551	TRMU
ko05200	Pathways in cancer	0.0008	0.0015	0.55	0.87884	0.984551	HDAC2
ko03010	Ribosome	0.0185	0.0228	0.81	0.897525	0.984551	MRPL21;MRPL28;MRPS18A;MRPS2;RPL13;RPL15;RPL18A;RPL19;RPL23;RPL23A;RPL27;RPL3;RPL30;RPL35;RPL35A;RPL6;RPLP2;RPS11;RPS13;RPS27A;RPS3;RPSA
ko04910	Insulin signaling pathway	0.0227	0.0276	0.82	0.904012	0.984551	Anser_cygnoides_newGene_12813;Anser_cygnoides_newGene_29391;CBLB;EIF4EBP1;G6PC2;INPPL1;LOC106029669;LOC106032954;LOC106037022;LOC106045720;LOC106049631;LOC106049938;MAPK1;MAPK10;MAPK9;PCK1;PDE3B;PHKA2;PIK3R3;PPP1R3B;PRKAR1B;PRKAR2A;PTPN1;PYGL;RHOQ;SOCS1;SOCS4
ko03008	Ribosome biogenesis in eukaryotes	0.011	0.0145	0.76	0.909811	0.984551	FCF1;GTPBP4;LOC106043735;NAT10;NMD3;NOB1;POP1;PWP2;SPATA5;TBL3;UTP6;WDR43;WDR75
ko00534	Glycosaminoglycan biosynthesis - heparan sulfate / heparin	0.0034	0.0055	0.62	0.921922	0.984551	B3GALT6;B4GALT7;HS3ST1;NDST4
ko00410	beta-Alanine metabolism	0.0051	0.0077	0.66	0.924033	0.984551	ALDH1A3;CNDP1;CNDP2;DPYS;HADHA;UPB1
ko00430	Taurine and hypotaurine metabolism	0.0008	0.002	0.43	0.933754	0.984551	GGT7
ko00350	Tyrosine metabolism	0.0042	0.0068	0.62	0.935145	0.984551	ALDH1A3;DBH;FAH;FAHD1;HPD
ko00340	Histidine metabolism	0.0034	0.0057	0.59	0.935818	0.984551	ALDH1A3;CNDP1;CNDP2;FTCD
ko02010	ABC transporters	0.0067	0.0101	0.67	0.939748	0.984551	ABCA1;ABCA2;ABCC10;ABCC8;ABCC9;ABCD3;ABCG1;ABCG4
ko03420	Nucleotide excision repair	0.0051	0.0081	0.62	0.946153	0.984551	Anser_cygnoides_newGene_96114;CUL4A;GTF2H3;LOC106031825;LOC106049386;RFC4
ko04146	Peroxisome	0.0118	0.0164	0.72	0.948893	0.984551	Anser_cygnoides_newGene_120994;ABCD3;AGXT;CROT;ECI2;FAR1;FAR2;HAO2;PECR;PEX11G;PEX2;PEX26;PEX5;PHYH
ko00360	Phenylalanine metabolism	0.0017	0.0037	0.45	0.958651	0.984551	ALDH1A3;HPD
ko04120	Ubiquitin mediated proteolysis	0.0219	0.0287	0.76	0.961585	0.984551	Anser_cygnoides_newGene_110726;Anser_cygnoides_newGene_5637;BIRC2;BIRC7;BRCA1;CBLB;CDC27;CUL4A;DET1;FBXW7;HERC4;LOC106037125;MDM2;PARK2;PIAS1;PIAS4;SIAH1;SOCS1;TRAF6;TRIP12;UBA7;UBE2G2;UBE2R2;UBE2W;WWP2;XIAP
ko00920	Sulfur metabolism	0.0008	0.0024	0.35	0.96379	0.984551	LOC106030032
ko00020	Citrate cycle (TCA cycle)	0.0034	0.0064	0.53	0.965082	0.984551	DLAT;PCK1;PDHA1;SDHD
ko00450	Selenocompound metabolism	0.0017	0.0039	0.43	0.967898	0.984551	SEPHS1;TXNRD1
ko00240	Pyrimidine metabolism	0.016	0.0224	0.72	0.970223	0.984551	Anser_cygnoides_newGene_68168;DCK;DPYS;DTYMK;ENTPD4;ENTPD5;ITPA;LOC106032673;LOC106046581;POLA2;POLR1B;POLR1C;POLR2J;POLR2L;PRIM1;TWISTNB;TXNRD1;UCK2;UPB1
ko05203	Viral carcinogenesis	0.0008	0.0026	0.32	0.973232	0.984551	HDAC2
ko00630	Glyoxylate and dicarboxylate metabolism	0.0034	0.0068	0.5	0.977084	0.984551	AGXT;HAO2;HOGA1;LOC106037044
ko03040	Spliceosome	0.0152	0.0219	0.69	0.978535	0.984551	CDC5L;DHX8;HNRNPU;LSM5;LSM6;LSM7;LSM8;MAGOH;NCBP1;PHF5A;PRPF18;PRPF38A;PRPF4;SMNDC1;SNRNP40;SNRPB2;THOC2;WBP11
ko00562	Inositol phosphate metabolism	0.0101	0.0158	0.64	0.979044	0.984551	Anser_cygnoides_newGene_31275;INPP4A;INPPL1;MTM1;MTMR7;PIK3C2A;PIP4K2B;PIP5K1B;PLCB2;PLCB4;PLCH1;PLCZ1
ko00061	Fatty acid biosynthesis	0.0008	0.0028	0.3	0.980214	0.984551	OLAH
ko00620	Pyruvate metabolism	0.0042	0.0083	0.51	0.983325	0.984551	DLAT;HAGH;ME3;PCK1;PDHA1
ko03015	mRNA surveillance pathway	0.0093	0.0151	0.61	0.984279	0.984551	CLP1;CPSF2;ETF1;LOC106046261;MAGOH;NCBP1;PABPN1L;PAPOLG;PPP2R2C;PPP2R2D;UPF3A
ko04920	Adipocytokine signaling pathway	0.0093	0.0151	0.61	0.984279	0.984551	Anser_cygnoides_newGene_70095;ADIPOR1;G6PC2;JAK2;LOC106029669;LOC106049631;MAPK10;MAPK9;NFKB1;PCK1;TNFRSF1B
ko04070	Phosphatidylinositol signaling system	0.0135	0.0204	0.66	0.984321	0.984551	DGKB;INPP4A;INPPL1;IP6K1;LOC106032954;MTM1;MTMR7;PIK3C2A;PIK3R3;PIP4K2B;PIP5K1B;PLCB2;PLCB4;PLCZ1;PPIP5K1;TMEM55A
ko05168	Herpes simplex infection	0.0236	0.0324	0.73	0.98435	0.984551	Anser_cygnoides_newGene_104389;Anser_cygnoides_newGene_70095;C5;CDK1;EIF2AK3;FAS;FASLG;HCFC2;IFNAR1;IKBKE;IL15;JAK2;LOC106030032;MAPK10;MAPK9;MED8;MYD88;NFKB1;PVRL1;SRPK1;TAB1;TAF5;TAF5L;TBPL2;TRAF1;TRAF3;TRAF6;UBE2R2
ko04068	FoxO signaling pathway	0.0211	0.0298	0.71	0.986964	0.984551	Anser_cygnoides_newGene_39624;CCNB2;CCNB3;EGF;FASLG;G6PC2;GADD45G;IGF1;IL7R;LOC106029669;LOC106032954;LOC106040363;LOC106049631;LOC106049938;MAPK1;MAPK10;MAPK9;MDM2;PCK1;PIK3R3;PLK2;RAG1;RAG2;SIRT1;SMAD3
ko00480	Glutathione metabolism	0.0042	0.0088	0.48	0.988959	0.984551	GGT7;HPGDS;LOC106031442;LOC106031856;ODC1
ko00760	Nicotinate and nicotinamide metabolism	0.0025	0.0064	0.4	0.990319	0.984551	BST1;ENPP3;NMNAT2
ko00650	Butanoate metabolism	0.0017	0.0053	0.32	0.993271	0.984551	HADH;HADHA
ko00071	Fatty acid degradation	0.0034	0.0083	0.4	0.995145	0.984551	ECI2;HADH;HADHA;HADHB
ko03430	Mismatch repair	0.0008	0.0039	0.21	0.995639	0.984551	RFC4
ko00260	Glycine, serine and threonine metabolism	0.0034	0.0088	0.38	0.996941	0.984551	AGXT;AGXT2;BPGM;GATM
ko01230	Biosynthesis of amino acids	0.0067	0.014	0.48	0.997572	0.984551	ENO1;LOC106037044;MAT1A;OTC;PFKL;PRPS2;PYCR1;RPIA
ko00280	Valine, leucine and isoleucine degradation	0.0042	0.0107	0.39	0.998441	0.984551	AGXT2;HADH;HADHA;HADHB;LOC106043624
ko03060	Protein export	0.0008	0.0048	0.17	0.998701	0.984551	IMMP1L
ko01200	Carbon metabolism	0.0126	0.023	0.55	0.998874	0.984551	Anser_cygnoides_newGene_60503;Anser_cygnoides_newGene_64363;AGXT;DLAT;ENO1;GPI;H6PD;HADHA;HAO2;ME3;PDHA1;PFKL;PRPS2;RPIA;SDHD
ko00970	Aminoacyl-tRNA biosynthesis	0.0034	0.0099	0.34	0.999063	0.984551	DARS;LARS;MTFMT;YARS2
ko00270	Cysteine and methionine metabolism	0.0017	0.0083	0.2	0.999854	0.984551	AGXT2;MAT1A
ko00640	Propanoate metabolism	0.0008	0.007	0.12	0.999937	0.984551	HADHA
ko00190	Oxidative phosphorylation	0.0051	0.0197	0.26	1	0.984551	ATP6V1B2;LHPP;LOC106037031;LOC106039566;NDUFB1;SDHD

## Sheet: Table S4-5.
Table S4-5. KEGG analysis of the targets for differentially expressed lncRNAs in CP vs LP.
ID	Description	GeneRatio	BgRatio	enrich_factor	pvalue	qvalue	geneID
ko04080	Neuroactive ligand-receptor interaction	0.095	0.0611	1.55	1.91125e-10	4.12427e-08	Anser_cygnoides_newGene_15388;Anser_cygnoides_newGene_78653;ADCYAP1R1;ADORA2B;ADRA1A;ADRA1D;ADRA2A;ADRB2;AGTR1;AGTR2;BDKRB1;BDKRB2;BRS3;C3AR1;CALCR;CHRM3;CHRM5;CHRNA10;CHRNA2;CHRNA3;CHRNA4;CHRNA5;CHRNA6;CHRNA9;CHRNB3;CHRNB4;CNR1;CRHR2;CYSLTR1;DRD1;DRD2;DRD4;F2;F2RL2;GABBR1;GABBR2;GABRA2;GABRA3;GABRA4;GABRB1;GABRB2;GABRB3;GABRG1;GABRG2;GABRG3;GABRP;GABRQ;GALR2;GHRHR;GHSR;GLP1R;GLP2R;GLRA1;GLRA2;GL…
ko04060	Cytokine-cytokine receptor interaction	0.0599	0.0366	1.64	2.50904e-08	2.70712e-06	Anser_cygnoides_newGene_107834;Anser_cygnoides_newGene_19482;Anser_cygnoides_newGene_8588;ACVR2A;AMH;BMPR1A;BMPR2;CCL20;CCR4;CCR6;CCR9;CD40;CD40LG;CSF1R;CSF3R;CX3CL1;CXCL12;CXCR5;CXCR6;EGF;EGFR;FAS;FASLG;FLT3;HGF;IFNAR1;IFNK;IL10RA;IL12RB2;IL13RA1;IL15;IL15RA;IL17RB;IL1R2;IL20RA;IL22RA1;IL23R;IL26;IL2RA;IL2RB;IL2RG;IL4R;IL5RA;IL6;IL7R;KIT;LIFR;LOC106029911;LOC106035717;LOC106035752;LOC106035885;L…
ko04210	Apoptosis	0.0455	0.0289	1.57	8.03898e-06	0.000578242	Anser_cygnoides_newGene_128944;Anser_cygnoides_newGene_22533;Anser_cygnoides_newGene_67704;Anser_cygnoides_newGene_70095;Anser_cygnoides_newGene_83286;ACTB;AKT3;BAK1;BCL2A1;BIRC2;CAPN1;CAPN2;CASP10;CASP6;CASP7;CFLAR;CHUK;CTSB;CTSC;CTSH;CTSK;CTSL;CTSO;CTSS;CTSZ;CWF19L1;DIABLO;EIF2AK3;ERN1;ERN2;FAS;FASLG;FOS;GADD45B;IKBKB;ITPR3;LMNA;LOC106029353;LOC106029720;LOC106030032;LOC106030222;LOC106030922;L…
ko00512	Mucin type O-Glycan biosynthesis	0.0138	0.0064	2.17	4.23162e-05	0.00228285	C1GALT1C1;GALNT1;GALNT12;GALNT13;GALNT14;GALNT16;GALNT18;GALNT2;GALNT3;GALNT5;GALNT6;GALNT7;GALNT8;GALNT9;GALNTL6;GCNT1;LOC106045430;ST3GAL2;ST6GALNAC1;WBSCR17
ko04020	Calcium signaling pathway	0.0551	0.0386	1.43	7.87165e-05	0.00339724	Anser_cygnoides_newGene_12813;Anser_cygnoides_newGene_68615;Anser_cygnoides_newGene_68623;Anser_cygnoides_newGene_68627;ADCY1;ADCY2;ADCY7;ADCY8;ADORA2B;ADRA1A;ADRA1D;ADRB2;AGTR1;ATP2A3;ATP2B2;BDKRB1;BDKRB2;CACNA1B;CACNA1C;CACNA1D;CACNA1E;CACNA1G;CACNA1I;CACNA1S;CALM1;CAMK4;CHRM3;CHRM5;CYSLTR1;DRD1;EGFR;ERBB4;GNA11;GNAL;GRIN1;GRIN2A;GRM5;GRPR;HRH1;HTR2C;ITPR3;LHCGR;LOC106029839;LOC106033167;LOC106…
ko04514	Cell adhesion molecules (CAMs)	0.0399	0.0265	1.51	0.000131315	0.00472272	Anser_cygnoides_newGene_68255;ALCAM;CADM1;CD2;CD226;CD28;CD34;CD40;CD40LG;CD86;CD8A;CD99;CDH4;CDH5;CLDN10;CLDN18;CLDN2;CLDN20;CLDN3;CNTNAP2;CTLA4;ICOSLG;ITGA4;ITGA6;ITGA9;ITGAV;ITGB2;LOC106029492;LOC106030066;LOC106033965;LOC106035127;LOC106035190;LOC106038824;LOC106041602;LOC106044537;LOC106044538;LOC106046390;LOC106049813;LRRC4C;NCAM1;NCAM2;NEGR1;NFASC;NLGN4X;NRCAM;NRXN1;NTNG1;NTNG2;OCLN;PDCD1L…
ko04672	Intestinal immune network for IgA production	0.0152	0.0079	1.92	0.00026606	0.00820184	Anser_cygnoides_newGene_68615;Anser_cygnoides_newGene_68623;Anser_cygnoides_newGene_68627;AICDA;CCR9;CD28;CD40;CD40LG;CD86;CXCL12;ICOSLG;IL15;IL15RA;IL6;ITGA4;LOC106030066;LOC106049912;LOC106049915;PIGR;TNFRSF13B;TNFRSF13C;TNFRSF17
ko04621	NOD-like receptor signaling pathway	0.0165	0.0094	1.75	0.000922889	0.0248937	Anser_cygnoides_newGene_45977;Anser_cygnoides_newGene_70095;BIRC2;CARD9;CHUK;CWF19L1;IKBKB;IL6;LOC106040002;LOC106040004;LOC106041090;LOC106041918;LOC106043112;MAP3K7;MAPK10;MAPK13;MAPK14;MAPK8;MAPK9;NFKB1;NOD1;PSTPIP1;RIPK2;TRAF6
ko04620	Toll-like receptor signaling pathway	0.0275	0.0184	1.5	0.00165518	0.0396857	Anser_cygnoides_newGene_70095;AKT3;CD40;CD86;CHUK;CTSK;CWF19L1;FOS;IFNAR1;IFNK;IKBKB;IKBKE;IL6;LOC106032954;LOC106039090;LOC106040002;LOC106040004;LOC106041041;LOC106041918;LOC106044139;LY96;MAP2K1;MAP3K7;MAP3K8;MAPK10;MAPK13;MAPK14;MAPK8;MAPK9;MYD88;NFKB1;PIK3CA;PIK3R1;PIK3R3;RIPK1;TIRAP;TLR4;TLR5;TRAF3;TRAF6
ko04512	ECM-receptor interaction	0.0269	0.0182	1.48	0.00255349	0.0495599	CD36;CD44;COL1A2;COL4A6;COL6A3;COL6A6;COL9A2;FN1;GP1BA;GP5;GP9;ITGA1;ITGA11;ITGA4;ITGA6;ITGA9;ITGAV;ITGB3;ITGB5;ITGB6;LAMA1;LAMA2;LAMA5;LAMB1;LAMB4;LAMC3;LOC106037563;LOC106037602;LOC106044451;RELN;SDC1;SDC4;SV2C;THBS2;THBS3;TNC;TNN;TNR;VWF
ko04510	Focal adhesion	0.0558	0.043	1.3	0.00262436	0.0495599	ACTB;ACTN1;ACTN2;AKT3;BIRC2;CAPN2;CAV3;CCND3;COL1A2;COL4A6;COL6A3;COL6A6;COL9A2;EGF;EGFR;FLNC;FN1;FYN;HGF;ITGA1;ITGA11;ITGA4;ITGA6;ITGA9;ITGAV;ITGB3;ITGB5;ITGB6;LAMA1;LAMA2;LAMA5;LAMB1;LAMB4;LAMC3;LOC106032954;LOC106037563;LOC106037602;LOC106044233;LOC106044640;LOC106044678;LOC106048510;LOC106049445;LOC106049938;MAP2K1;MAPK10;MAPK8;MAPK9;MYL12B;MYL9;MYLK;MYLK2;PAK1;PAK3;PAK7;PARVB;PARVG;PDGFB;PDG…
ko04810	Regulation of actin cytoskeleton	0.0537	0.0412	1.3	0.00275601	0.0495599	Anser_cygnoides_newGene_102018;ACTB;ACTN1;ACTN2;ARHGEF6;ARPC1B;ARPC2;ARPC5;BAIAP2;BDKRB1;BDKRB2;CHRM3;CHRM5;CYFIP2;EGF;EGFR;EZR;F2;FGF10;FGF13;FGF16;FGF20;FGF5;FGF7;FN1;GNA13;GNG12;INS;IQGAP1;ITGA1;ITGA11;ITGA4;ITGA6;ITGA9;ITGAV;ITGB2;ITGB3;ITGB5;ITGB6;LOC106029514;LOC106032954;LOC106044233;LOC106044640;LOC106044678;LOC106045776;LOC106048962;LOC106049445;LOC106049938;MAP2K1;MSN;MYL12B;MYL9;MYLK;M…
ko04270	Vascular smooth muscle contraction	0.0317	0.0224	1.42	0.0030865	0.0512334	ADCY1;ADCY2;ADCY5;ADCY7;ADCY8;ADORA2B;ADRA1A;ADRA1D;AGTR1;CACNA1C;CACNA1D;CACNA1S;CALM1;GNA11;GNA13;GUCY1A2;GUCY1B3;ITPR3;KCNMA1;KCNMB1;KCNU1;LOC106032022;LOC106036260;LOC106040243;LOC106040244;LOC106040245;LOC106042972;LOC106042978;LOC106044678;MAP2K1;MRVI1;MYL9;MYLK;MYLK2;NPR2;PLA2G12B;PLA2G4C;PLA2G4F;PLCB2;PLCB4;PPP1R12A;PRKACB;PRKCA;PRKCB;PRKCE;RAF1
ko04540	Gap junction	0.0262	0.018	1.46	0.00389082	0.0599713	Anser_cygnoides_newGene_128944;Anser_cygnoides_newGene_67452;ADCY1;ADCY2;ADCY5;ADCY7;ADCY8;CDK1;DRD1;DRD2;EGF;EGFR;GJA1;GNA11;GRM5;GUCY1A2;GUCY1B3;HTR2C;ITPR3;LOC106029720;LOC106030922;LOC106030923;LOC106036260;LOC106042860;LOC106049938;MAP2K1;PDGFB;PDGFC;PDGFRA;PDGFRB;PLCB2;PLCB4;PRKACB;PRKCA;PRKCB;RAF1;SRC;TUBB6
ko04914	Progesterone-mediated oocyte maturation	0.0248	0.0173	1.43	0.00682454	0.0981776	Anser_cygnoides_newGene_100689;Anser_cygnoides_newGene_50845;Anser_cygnoides_newGene_97248;ADCY1;ADCY2;ADCY5;ADCY7;ADCY8;AKT3;ANAPC2;CDK1;CPEB2;CPEB3;CPEB4;FZR1;INS;LOC106032954;LOC106042860;MAD1L1;MAD2L1;MAD2L2;MAP2K1;MAPK10;MAPK13;MAPK14;MAPK8;MAPK9;PDE3B;PGR;PIK3CA;PIK3R1;PIK3R3;PRKACB;RAF1;RPS6KA2;SPDYA
ko04622	RIG-I-like receptor signaling pathway	0.0179	0.0118	1.51	0.00862185	0.116281	Anser_cygnoides_newGene_70095;AZI2;CASP10;CHUK;CWF19L1;IFNK;IKBKB;IKBKE;LOC106040002;LOC106040004;LOC106041918;LOC106044139;LOC106047988;MAP3K7;MAPK10;MAPK13;MAPK14;MAPK8;MAPK9;NFKB1;NLRX1;RIPK1;TMEM173;TRADD;TRAF3;TRAF6
ko04933	AGE-RAGE signaling pathway in diabetic complications	0.0275	0.0204	1.35	0.0143775	0.177529	AGTR1;AKT3;COL1A2;COL4A6;EDN1;FN1;IL6;JAK2;LOC106029911;LOC106032954;LOC106033167;LOC106041602;LOC106041918;LOC106042157;LOC106044837;LOC106046136;LOC106047991;MAPK10;MAPK13;MAPK14;MAPK8;MAPK9;MMP2;NFKB1;PIK3CA;PIK3R1;PIK3R3;PLCB2;PLCB4;PLCG1;PRKCA;PRKCB;PRKCE;STAT3;TGFB2;TGFBR1;TGFBR2;THBD;VCAM1;VEGFC
ko04010	MAPK signaling pathway	0.0585	0.048	1.22	0.0148085	0.177529	Anser_cygnoides_newGene_32632;Anser_cygnoides_newGene_70095;AKT3;ARR3;CACNA1B;CACNA1C;CACNA1D;CACNA1E;CACNA1G;CACNA1I;CACNA1S;CACNA2D1;CACNA2D3;CACNB2;CACNB4;CACNG2;CACNG4;CHUK;CWF19L1;EGF;EGFR;ELK4;FAS;FASLG;FGF10;FGF13;FGF16;FGF20;FGF5;FGF7;FLNC;FOS;GADD45B;GNG12;IKBKB;IL1R2;LAMTOR3;LOC106029911;LOC106032300;LOC106042802;LOC106042972;LOC106042978;LOC106046186;LOC106049938;MAP2K1;MAP3K3;MAP3K7;M…
ko04623	Cytosolic DNA-sensing pathway	0.0124	0.0081	1.53	0.0237465	0.267101	Anser_cygnoides_newGene_70095;CHUK;CWF19L1;IFNK;IKBKB;IKBKE;IL6;LOC106041041;LOC106041090;LOC106044139;LOC106047492;MB21D1;NFKB1;POLR2E;POLR2L;POLR3H;RIPK1;TMEM173
ko04261	Adrenergic signaling in cardiomyocytes	0.0331	0.0259	1.28	0.0247557	0.267101	ADCY1;ADCY2;ADCY5;ADCY7;ADCY8;ADRA1A;ADRA1D;ADRB2;AGTR1;AGTR2;AKT3;ATP1B1;ATP2B2;CACNA1C;CACNA1D;CACNA1S;CACNA2D1;CACNA2D3;CACNB2;CACNB4;CACNG2;CACNG4;CALM1;CREB1;KCNQ1;LOC106032954;LOC106042802;LOC106042860;MAPK13;MAPK14;MYH15;MYL3;PIK3CA;PIK3R1;PIK3R3;PLCB2;PLCB4;PPP2R2B;PPP2R2C;PPP2R5A;PPP2R5E;PRKACB;PRKCA;RAPGEF4;RYR2;SCN4B;TPM3;TPM4
ko04920	Adipocytokine signaling pathway	0.0207	0.0151	1.37	0.026805	0.27544	Anser_cygnoides_newGene_57806;Anser_cygnoides_newGene_70095;ADIPOQ;AKT3;CAMKK1;CAMKK2;CD36;CHUK;CPT1A;CWF19L1;G6PC;IKBKB;IRS2;JAK2;LOC106029669;LOC106036829;LOC106044308;MAPK10;MAPK8;MAPK9;NFKB1;PCK1;PPARGC1A;PRKAA1;RXRA;STAT3;STK11;TNFRSF1A;TNFRSF1B;TRADD
ko05152	Tuberculosis	0.0021	0.0007	3.14	0.0321763	0.301883	Anser_cygnoides_newGene_68623;LOC106049912;MAPK8
ko05162	Measles	0.0021	0.0007	3.14	0.0321763	0.301883	Anser_cygnoides_newGene_68623;LOC106047991;LOC106049912
ko04145	Phagosome	0.0372	0.03	1.24	0.0341536	0.307082	Anser_cygnoides_newGene_128944;Anser_cygnoides_newGene_67452;Anser_cygnoides_newGene_68615;Anser_cygnoides_newGene_68623;Anser_cygnoides_newGene_68627;ACTB;ATP6V0A1;ATP6V0A2;ATP6V1B2;ATP6V1C1;ATP6V1G1;C1R;C3;CANX;CD36;CTSL;CTSS;DYNC1I1;ITGAV;ITGB2;ITGB3;ITGB5;LOC106029720;LOC106030343;LOC106030344;LOC106030345;LOC106030347;LOC106030922;LOC106030923;LOC106032431;LOC106042157;LOC106044233;LOC106044…
ko05132	Salmonella infection	0.0193	0.0142	1.35	0.0360272	0.310972	Anser_cygnoides_newGene_102018;Anser_cygnoides_newGene_45977;ACTB;ARPC1B;ARPC2;ARPC5;DYNC1I1;FLNC;FOS;IL6;KLC1;LOC106041041;LOC106041090;LOC106041918;LOC106044233;LOC106044640;MAPK10;MAPK13;MAPK14;MAPK8;MAPK9;MYD88;NFKB1;RAB7B;RHOG;TLR4;TLR5;WASF1
ko00140	Steroid hormone biosynthesis	0.0117	0.0079	1.48	0.0378616	0.314236	HSD17B3;LOC106031836;LOC106032170;LOC106034448;LOC106034450;LOC106034451;LOC106034452;LOC106034582;LOC106039033;LOC106041293;LOC106043981;LOC106044188;LOC106044189;LOC106045741;LOC106049851;SRD5A1;SULT2B1
ko00531	Glycosaminoglycan degradation	0.0069	0.0042	1.65	0.0477766	0.381841	GALNS;GLB1;HEXB;HGSNAT;HPSE;HPSE2;IDUA;LOC106047623;NAGLU;SPAM1
ko04115	p53 signaling pathway	0.0186	0.014	1.33	0.050971	0.392822	ADGRB1;CCND3;CCNE2;CCNG2;CD82;CDK1;CHEK1;DDB2;EI24;FAS;GADD45B;GORAB;GTSE1;LOC106030032;LOC106030222;LOC106032520;LOC106040002;LOC106040004;LOC106040363;LOC106047546;MDM2;PPM1D;RFWD2;RRM2;SESN1;TP73;ZMAT3
ko00500	Starch and sucrose metabolism	0.0145	0.0105	1.37	0.0543425	0.404364	Anser_cygnoides_newGene_51491;Anser_cygnoides_newGene_57985;Anser_cygnoides_newGene_75455;Anser_cygnoides_newGene_81562;Anser_cygnoides_newGene_87644;G6PC;GBE1;GPI;GYS2;LOC106029669;LOC106029679;LOC106034448;LOC106034450;LOC106034451;LOC106034452;LOC106034582;LOC106039386;LOC106042005;PGM2;SI;UXS1
ko04912	GnRH signaling pathway	0.0227	0.018	1.26	0.0646254	0.420006	ADCY1;ADCY2;ADCY5;ADCY7;ADCY8;CACNA1C;CACNA1D;CACNA1S;CALM1;EGFR;GNA11;ITPR3;LOC106036519;LOC106042972;LOC106042978;LOC106049938;MAP2K1;MAP3K3;MAPK10;MAPK13;MAPK14;MAPK8;MAPK9;MMP2;PLA2G4C;PLA2G4F;PLCB2;PLCB4;PRKACB;PRKCA;PRKCB;RAF1;SRC
ko04012	ErbB signaling pathway	0.0227	0.0182	1.25	0.0756081	0.420006	ABL1;AKT3;CBL;EGF;EGFR;ERBB4;EREG;LOC106032954;LOC106033167;LOC106044837;LOC106047991;LOC106048510;LOC106049938;MAP2K1;MAPK10;MAPK8;MAPK9;NCK2;NRG1;NRG2;NRG4;PAK1;PAK3;PAK7;PIK3CA;PIK3R1;PIK3R3;PLCG1;PRKCA;PRKCB;PTK2;RAF1;SRC
ko04114	Oocyte meiosis	0.0241	0.0195	1.24	0.0794685	0.420006	Anser_cygnoides_newGene_70243;ADCY1;ADCY2;ADCY5;ADCY7;ADCY8;ANAPC2;CALM1;CCNE2;CDK1;CPEB2;CPEB3;CPEB4;ESPL1;INS;ITPR3;LOC106048891;LOC106048913;MAD2L1;MAD2L2;MAP2K1;PGR;PLCZ1;PPP2R5A;PPP2R5E;PPP3CA;PPP3CB;PPP3R1;PRKACB;RPS6KA2;SMC1B;SMC3;SPDYA;YWHAB;YWHAH
ko04370	VEGF signaling pathway	0.0172	0.0134	1.29	0.0814638	0.420006	AKT3;LOC106032954;LOC106033167;LOC106042972;LOC106042978;LOC106044837;MAP2K1;MAPK13;MAPK14;PIK3CA;PIK3R1;PIK3R3;PLA2G4C;PLA2G4F;PLCG1;PPP3CA;PPP3CB;PPP3R1;PRKCA;PRKCB;PTK2;RAC2;RAF1;SPHK1;SRC
ko04024	cAMP signaling pathway	0.0028	0.0013	2.1	0.0857379	0.420006	MAPK8;MYL9;PDE4D;RAP1B
ko00830	Retinol metabolism	0.0103	0.0075	1.39	0.0891427	0.420006	Anser_cygnoides_newGene_89181;ALDH1A2;DHRS3;LOC106031772;LOC106032170;LOC106034448;LOC106034450;LOC106034451;LOC106034452;LOC106034582;LOC106044188;LOC106044189;LOC106049006;LOC106049679;RDH10
ko04068	FoxO signaling pathway	0.0351	0.0298	1.18	0.089733	0.420006	Anser_cygnoides_newGene_22533;Anser_cygnoides_newGene_57806;AKT3;BCL6;CCNG2;CHUK;CWF19L1;EGF;EGFR;FASLG;FBXO32;G6PC;GADD45B;HOMER1;IKBKB;IL6;IL7R;INS;IRS2;KLF2;LOC106029669;LOC106029911;LOC106032954;LOC106036388;LOC106036829;LOC106040363;LOC106047546;LOC106049938;MAP2K1;MAPK10;MAPK13;MAPK14;MAPK8;MAPK9;MDM2;PCK1;PDPK1;PIK3CA;PIK3R1;PIK3R3;PRKAA1;RAF1;RAG1;RAG2;S1PR4;SIRT1;STAT3;STK11;TGFB2;TGFBR1…
ko04664	Fc epsilon RI signaling pathway	0.0021	0.0009	2.36	0.0980319	0.420006	Anser_cygnoides_newGene_68623;LOC106049912;MAPK8
ko05414	Dilated cardiomyopathy	0.0021	0.0009	2.36	0.0980319	0.420006	Anser_cygnoides_newGene_68623;LOC106044233;LOC106049912
ko05416	Viral myocarditis	0.0021	0.0009	2.36	0.0980319	0.420006	Anser_cygnoides_newGene_68623;LOC106044233;LOC106049912
ko04064	NF-kappa B signaling pathway	0.0014	0.0004	3.14	0.101211	0.420006	Anser_cygnoides_newGene_68623;LOC106049912
ko04072	Phospholipase D signaling pathway	0.0014	0.0004	3.14	0.101211	0.420006	Anser_cygnoides_newGene_68623;LOC106049912
ko04640	Hematopoietic cell lineage	0.0014	0.0004	3.14	0.101211	0.420006	Anser_cygnoides_newGene_68623;LOC106049912
ko04917	Prolactin signaling pathway	0.0014	0.0004	3.14	0.101211	0.420006	LOC106047991;MAPK8
ko05140	Leishmaniasis	0.0014	0.0004	3.14	0.101211	0.420006	Anser_cygnoides_newGene_68623;LOC106049912
ko05143	African trypanosomiasis	0.0014	0.0004	3.14	0.101211	0.420006	Anser_cygnoides_newGene_68623;LOC106049912
ko05150	Staphylococcus aureus infection	0.0014	0.0004	3.14	0.101211	0.420006	Anser_cygnoides_newGene_68623;LOC106049912
ko05221	Acute myeloid leukemia	0.0014	0.0004	3.14	0.101211	0.420006	LOC106047991;TCF7L2
ko05310	Asthma	0.0014	0.0004	3.14	0.101211	0.420006	Anser_cygnoides_newGene_68623;LOC106049912
ko05320	Autoimmune thyroid disease	0.0014	0.0004	3.14	0.101211	0.420006	Anser_cygnoides_newGene_68623;LOC106049912
ko05323	Rheumatoid arthritis	0.0014	0.0004	3.14	0.101211	0.420006	Anser_cygnoides_newGene_68623;LOC106049912
ko05330	Allograft rejection	0.0014	0.0004	3.14	0.101211	0.420006	Anser_cygnoides_newGene_68623;LOC106049912
ko05340	Primary immunodeficiency	0.0014	0.0004	3.14	0.101211	0.420006	Anser_cygnoides_newGene_68623;LOC106049912
ko04520	Adherens junction	0.02	0.0162	1.23	0.107601	0.438098	ACTB;ACTN1;ACTN2;BAIAP2;CSNK2A2;CTNNA2;CTNNA3;EGFR;FYN;IQGAP1;LMO7;LOC106029911;LOC106038521;LOC106044233;LOC106044640;LOC106044678;MAP3K7;PTPN1;PTPN6;PVRL3;RAC2;SNAI2;SORBS1;SRC;SSX2IP;TCF7L2;TGFBR1;TGFBR2;WASF1
ko00604	Glycosphingolipid biosynthesis - ganglio series	0.0048	0.0031	1.57	0.121612	0.480432	GLB1;HEXB;LOC106045430;ST3GAL2;ST6GALNAC4;ST6GALNAC5;ST8SIA5
ko05202	Transcriptional misregulation in cancer	0.0034	0.002	1.75	0.122452	0.480432	Anser_cygnoides_newGene_68623;HDAC2;LOC106049912;MAF;PAX5
ko05200	Pathways in cancer	0.0028	0.0015	1.8	0.150695	0.580687	HDAC2;LOC106047991;MAPK8;TCF7L2
ko04320	Dorso-ventral axis formation	0.0069	0.005	1.37	0.163332	0.618337	CPEB2;CPEB3;CPEB4;EGFR;ETS1;ETS2;FMN2;LOC106049938;MAP2K1;SPIRE1
ko05164	Influenza A	0.0324	0.0287	1.13	0.179286	0.667033	Anser_cygnoides_newGene_104389;Anser_cygnoides_newGene_67704;ACTB;AKT3;CIITA;CPSF4;EIF2AK3;FAS;FASLG;FDPS;IFNAR1;IFNK;IKBKB;IKBKE;IL6;JAK2;KPNA2;LOC106029631;LOC106030032;LOC106030222;LOC106032954;LOC106039526;LOC106041090;LOC106041918;LOC106044139;LOC106044233;LOC106044640;MAP2K1;MAPK10;MAPK13;MAPK14;MAPK8;MAPK9;MYD88;NFKB1;NLRX1;NUP98;PABPN1L;PIK3CA;PIK3R1;PIK3R3;PRKCA;RAF1;TLR4;TMPRSS4;TNFRSF1…
ko05169	Epstein-Barr virus infection	0.0034	0.0022	1.57	0.182999	0.668554	Anser_cygnoides_newGene_68623;HDAC2;LOC106049912;MAPK8;POLR2L
ko04670	Leukocyte transendothelial migration	0.0021	0.0011	1.89	0.187881	0.668554	LOC106044233;MYL9;RAP1B
ko04070	Phosphatidylinositol signaling system	0.0234	0.0204	1.15	0.188989	0.668554	CALM1;CDS1;DGKB;DGKD;DGKI;IMPA2;INPP4A;INPP5A;INPP5B;INPP5D;INPPL1;IP6K3;IPMK;ITPR3;LOC106032954;LOC106033167;LOC106044837;MTM1;MTMR7;PIK3C2G;PIK3CA;PIK3R1;PIK3R3;PIP4K2A;PIP4K2B;PIP5K1B;PIP5K1C;PLCB2;PLCB4;PLCG1;PLCZ1;PPIP5K1;PRKCA;PRKCB
ko04530	Tight junction	0.0296	0.0263	1.13	0.19491	0.678378	ACTB;ACTN1;ACTN2;AKT3;CLDN10;CLDN18;CLDN2;CLDN20;CLDN3;CSNK2A2;CTNNA2;CTNNA3;CTTN;EPB41;EPB41L1;EPB41L2;EPB41L3;IGSF5;LOC106035127;LOC106035190;LOC106042860;LOC106044233;LOC106044640;LOC106044678;LOC106047210;LOC106048163;MAGI1;MAGI2;MPP5;MYH11;MYH15;MYH9;MYL12B;MYL9;OCLN;PPP2R2B;PPP2R2C;PRKCA;PRKCB;PRKCE;RAB3B;SRC;TJP2
ko03440	Homologous recombination	0.0069	0.0053	1.31	0.204134	0.688457	Anser_cygnoides_newGene_70067;LOC106031665;MRE11A;NBN;RAD51B;RAD52;RPA1;RPA2;SYCP3;XRCC3
ko04142	Lysosome	0.0289	0.0259	1.12	0.213197	0.688457	ABCA2;AP1M1;AP1S3;AP3B2;AP3M2;AP4E1;AP4S1;ASAH1;ATP6V0A1;ATP6V0A2;CTSA;CTSB;CTSC;CTSH;CTSK;CTSL;CTSO;CTSS;CTSZ;DNASE2B;ENTPD4;GALC;GALNS;GBA;GLB1;GM2A;GNPTAB;HEXB;HGSNAT;IDUA;LAPTM5;LGMN;LITAF;LOC106030828;LOC106031701;LOC106046481;LOC106048495;LOC106048496;LOC106049561;MCOLN1;NAGLU;TCTN2
ko00983	Drug metabolism - other enzymes	0.009	0.0072	1.24	0.223878	0.688457	CDA;DPYS;HPRT1;IMPDH2;LOC106034448;LOC106034450;LOC106034451;LOC106034452;LOC106034582;TK2;UCK2;UPB1;XDH
ko00220	Arginine biosynthesis	0.0055	0.0042	1.32	0.232352	0.688457	Anser_cygnoides_newGene_64363;ACY1;ARG2;GLS;GOT1;LOC106037044;NOS1;OTC
ko00511	Other glycan degradation	0.0055	0.0042	1.32	0.232352	0.688457	FUCA1;GBA;GLB1;HEXB;LOC106048495;LOC106048496;MAN2B2;NEU2
ko04014	Ras signaling pathway	0.0014	0.0007	2.1	0.239281	0.688457	MAPK8;RAP1B
ko04650	Natural killer cell mediated cytotoxicity	0.0014	0.0007	2.1	0.239281	0.688457	Anser_cygnoides_newGene_68623;LOC106049912
ko04662	B cell receptor signaling pathway	0.0014	0.0007	2.1	0.239281	0.688457	Anser_cygnoides_newGene_68623;LOC106049912
ko04666	Fc gamma R-mediated phagocytosis	0.0014	0.0007	2.1	0.239281	0.688457	Anser_cygnoides_newGene_68623;LOC106049912
ko04919	Thyroid hormone signaling pathway	0.0014	0.0007	2.1	0.239281	0.688457	HDAC2;LOC106044233
ko05146	Amoebiasis	0.0014	0.0007	2.1	0.239281	0.688457	Anser_cygnoides_newGene_68623;LOC106049912
ko05210	Colorectal cancer	0.0014	0.0007	2.1	0.239281	0.688457	MAPK8;TCF7L2
ko05220	Chronic myeloid leukemia	0.0014	0.0007	2.1	0.239281	0.688457	HDAC2;LOC106047991
ko04744	Phototransduction	0.0069	0.0055	1.26	0.248677	0.700681	CALM1;CNGA1;GNB1;GUCA1C;GUCY2F;LOC106042852;LOC106046188;LOC106048151;SAG;SLC24A1
ko00860	Porphyrin and chlorophyll metabolism	0.0076	0.0061	1.23	0.254464	0.700681	ALAD;BLVRA;CP;FECH;FXN;LOC106034448;LOC106034450;LOC106034451;LOC106034452;LOC106034582;LOC106044041
ko00603	Glycosphingolipid biosynthesis - globo series	0.0041	0.0031	1.35	0.267263	0.700681	B3GALNT1;B3GALT5;FUT9;HEXB;LOC106045430;ST3GAL2
ko02010	ABC transporters	0.0117	0.0101	1.16	0.272853	0.700681	Anser_cygnoides_newGene_60184;Anser_cygnoides_newGene_60186;Anser_cygnoides_newGene_60188;Anser_cygnoides_newGene_60189;ABCA1;ABCA2;ABCA3;ABCB10;ABCC2;ABCC3;ABCC4;ABCC5;ABCC9;ABCG4;CFTR;LOC106033455;LOC106034602
ko00600	Sphingolipid metabolism	0.0124	0.011	1.13	0.309041	0.700681	ACER3;ASAH1;B4GALT6;CERS1;CERS6;GALC;GBA;GLB1;LOC106038845;LOC106048495;LOC106048496;NEU2;SGPP1;SMPD3;SMPD4;SPHK1;SPTLC3;UGT8
ko00072	Synthesis and degradation of ketone bodies	0.0028	0.002	1.4	0.312874	0.700681	ACAT2;BDH2;HMGCLL1;HMGCS1
ko04213	Longevity regulating pathway - multiple species	0.0007	0.0002	3.14	0.318212	0.700681	HDAC2
ko04630	Jak-STAT signaling pathway	0.0007	0.0002	3.14	0.318212	0.700681	LOC106047991
ko04668	TNF signaling pathway	0.0007	0.0002	3.14	0.318212	0.700681	MAPK8
ko04720	Long-term potentiation	0.0007	0.0002	3.14	0.318212	0.700681	RAP1B
ko04723	Retrograde endocannabinoid signaling	0.0007	0.0002	3.14	0.318212	0.700681	MAPK8
ko04728	Dopaminergic synapse	0.0007	0.0002	3.14	0.318212	0.700681	MAPK8
ko04750	Inflammatory mediator regulation of TRP channels	0.0007	0.0002	3.14	0.318212	0.700681	MAPK8
ko04930	Type II diabetes mellitus	0.0007	0.0002	3.14	0.318212	0.700681	MAPK8
ko05133	Pertussis	0.0007	0.0002	3.14	0.318212	0.700681	MAPK8
ko05134	Legionellosis	0.0007	0.0002	3.14	0.318212	0.700681	EEF1A1
ko05142	Chagas disease (American trypanosomiasis)	0.0007	0.0002	3.14	0.318212	0.700681	MAPK8
ko05145	Toxoplasmosis	0.0007	0.0002	3.14	0.318212	0.700681	MAPK8
ko05160	Hepatitis C	0.0007	0.0002	3.14	0.318212	0.700681	MAPK8
ko05213	Endometrial cancer	0.0007	0.0002	3.14	0.318212	0.700681	TCF7L2
ko05216	Thyroid cancer	0.0007	0.0002	3.14	0.318212	0.700681	TCF7L2
ko05217	Basal cell carcinoma	0.0007	0.0002	3.14	0.318212	0.700681	TCF7L2
ko05321	Inflammatory bowel disease (IBD)	0.0007	0.0002	3.14	0.318212	0.700681	MAF
ko00100	Steroid biosynthesis	0.0048	0.0039	1.22	0.338606	0.738057	DHCR24;DHCR7;FDFT1;LOC106029666;LOC106029702;LSS;NSDHL
ko00650	Butanoate metabolism	0.0062	0.0053	1.18	0.344246	0.742846	ACAT2;BDH2;EHHADH;HMGCLL1;HMGCS1;LOC106033473;LOC106033474;LOC106033477;LOC106033478
ko00471	D-Glutamine and D-glutamate metabolism	0.0014	0.0009	1.57	0.38053	0.767423	Anser_cygnoides_newGene_64363;GLS
ko04015	Rap1 signaling pathway	0.0014	0.0009	1.57	0.38053	0.767423	LOC106044233;RAP1B
ko04611	Platelet activation	0.0014	0.0009	1.57	0.38053	0.767423	LOC106044233;RAP1B
ko04722	Neurotrophin signaling pathway	0.0014	0.0009	1.57	0.38053	0.767423	MAPK8;RAP1B
ko04921	Oxytocin signaling pathway	0.0014	0.0009	1.57	0.38053	0.767423	LOC106044233;MYL9
ko05161	Hepatitis B	0.0014	0.0009	1.57	0.38053	0.767423	LOC106047991;MAPK8
ko05412	Arrhythmogenic right ventricular cardiomyopathy (ARVC)	0.0014	0.0009	1.57	0.38053	0.767423	LOC106044233;TCF7L2
ko00514	Other types of O-glycan biosynthesis	0.0076	0.0068	1.12	0.394655	0.78854	Anser_cygnoides_newGene_69309;EOGT;FUT4;FUT9;GXYLT1;GXYLT2;MFNG;POFUT2;POGLUT1;POMGNT1;POMT2
ko00053	Ascorbate and aldarate metabolism	0.0048	0.0042	1.16	0.400587	0.793051	ALDH9A1;LOC106034448;LOC106034450;LOC106034451;LOC106034452;LOC106034582;LOC106049515
ko00230	Purine metabolism	0.0379	0.0366	1.03	0.405601	0.795676	Anser_cygnoides_newGene_54115;Anser_cygnoides_newGene_68168;Anser_cygnoides_newGene_70067;ADCY1;ADCY2;ADCY5;ADCY7;ADCY8;AK2;AK5;AMPD3;APRT;CANT1;CECR1;ENTPD1;ENTPD3;ENTPD4;ENTPD5;GART;GUCY1A2;GUCY1B3;GUCY2C;GUCY2F;HPRT1;IMPDH2;LOC106030817;LOC106032673;LOC106033995;LOC106036260;LOC106047492;NME5;NPR2;NUDT5;PAICS;PDE10A;PDE3B;PDE4D;PDE5A;PDE6C;PDE8B;PGM2;PKM;POLE;POLR1B;POLR1E;POLR2C;POLR2E;POLR2L…
ko04260	Cardiac muscle contraction	0.0124	0.0116	1.07	0.418763	0.812677	ATP1B1;CACNA1C;CACNA1D;CACNA1S;CACNA2D1;CACNA2D3;CACNB2;CACNB4;CACNG2;CACNG4;LOC106038569;LOC106042802;LOC106044242;MYH15;MYL3;RYR2;TPM3;TPM4
ko00590	Arachidonic acid metabolism	0.0117	0.011	1.07	0.421799	0.812677	GPX3;GPX7;GPX8;HPGDS;LOC106032815;LOC106032894;LOC106037026;LOC106040243;LOC106040244;LOC106040245;LOC106042972;LOC106042978;PLA2G12B;PLA2G4C;PLA2G4F;PTGES2;PTGES3
ko00980	Metabolism of xenobiotics by cytochrome P450	0.0076	0.0072	1.05	0.491073	0.842046	AKR7A2;HPGDS;LOC106034448;LOC106034450;LOC106034451;LOC106034452;LOC106034582;LOC106041293;LOC106044188;LOC106044189;MGST3
ko03320	PPAR signaling pathway	0.0158	0.0156	1.02	0.503462	0.842046	Anser_cygnoides_newGene_103591;Anser_cygnoides_newGene_26936;Anser_cygnoides_newGene_80247;ADIPOQ;CD36;CPT1A;EHHADH;FABP1;FABP2;LOC106030656;LOC106033870;LOC106034204;LOC106039033;LOC106045183;LOC106045238;LPL;PCK1;PDPK1;PLTP;PPARG;RXRA;SLC27A4;SORBS1
ko00591	Linoleic acid metabolism	0.0062	0.0059	1.05	0.505031	0.842046	LOC106032170;LOC106040243;LOC106040244;LOC106040245;LOC106042972;LOC106042978;PLA2G12B;PLA2G4C;PLA2G4F
ko00592	alpha-Linolenic acid metabolism	0.0062	0.0059	1.05	0.505031	0.842046	LOC106033870;LOC106040243;LOC106040244;LOC106040245;LOC106042972;LOC106042978;PLA2G12B;PLA2G4C;PLA2G4F
ko01040	Biosynthesis of unsaturated fatty acids	0.0062	0.0059	1.05	0.505031	0.842046	ELOVL2;FADS1;HACD1;HACD4;LOC106033870;LOC106040702;LOC106040707;LOC106042682;TECR
ko00232	Caffeine metabolism	0.0014	0.0011	1.26	0.508962	0.842046	LOC106033995;XDH
ko04390	Hippo signaling pathway	0.0014	0.0011	1.26	0.508962	0.842046	LOC106044233;TCF7L2
ko05016	Huntington's disease	0.0014	0.0011	1.26	0.508962	0.842046	HDAC2;POLR2L
ko00601	Glycosphingolipid biosynthesis - lacto and neolacto series	0.0055	0.0053	1.05	0.513225	0.842046	B3GALT1;B3GALT5;B3GNT4;FUT4;FUT9;GCNT2;ST3GAL4;ST3GAL6
ko00670	One carbon pool by folate	0.0041	0.0039	1.05	0.533423	0.842046	FTCD;GART;MTFMT;MTHFD1L;MTHFR;SHMT2
ko00770	Pantothenate and CoA biosynthesis	0.0041	0.0039	1.05	0.533423	0.842046	COASY;DPYS;LOC106032503;PANK3;PPCDC;UPB1
ko00785	Lipoic acid metabolism	0.0007	0.0004	1.57	0.535212	0.842046	LIPT1
ko01522	Endocrine resistance	0.0007	0.0004	1.57	0.535212	0.842046	MAPK8
ko04062	Chemokine signaling pathway	0.0007	0.0004	1.57	0.535212	0.842046	RAP1B
ko04071	Sphingolipid signaling pathway	0.0007	0.0004	1.57	0.535212	0.842046	MAPK8
ko04215	Apoptosis - multiple species	0.0007	0.0004	1.57	0.535212	0.842046	MAPK8
ko04380	Osteoclast differentiation	0.0007	0.0004	1.57	0.535212	0.842046	MAPK8
ko04931	Insulin resistance	0.0007	0.0004	1.57	0.535212	0.842046	MAPK8
ko05032	Morphine addiction	0.0007	0.0004	1.57	0.535212	0.842046	PDE4D
ko05100	Bacterial invasion of epithelial cells	0.0007	0.0004	1.57	0.535212	0.842046	LOC106044233
ko05211	Renal cell carcinoma	0.0007	0.0004	1.57	0.535212	0.842046	RAP1B
ko05231	Choline metabolism in cancer	0.0007	0.0004	1.57	0.535212	0.842046	MAPK8
ko05410	Hypertrophic cardiomyopathy (HCM)	0.0007	0.0004	1.57	0.535212	0.842046	LOC106044233
ko00562	Inositol phosphate metabolism	0.0158	0.0158	1	0.535788	0.842046	Anser_cygnoides_newGene_39167;IMPA2;INPP4A;INPP5A;INPP5B;INPP5D;INPPL1;IPMK;LOC106033167;LOC106041539;LOC106044837;MTM1;MTMR7;PIK3C2G;PIK3CA;PIP4K2A;PIP4K2B;PIP5K1B;PIP5K1C;PLCB2;PLCB4;PLCG1;PLCZ1
ko00052	Galactose metabolism	0.0076	0.0075	1.02	0.538049	0.842046	Anser_cygnoides_newGene_75455;Anser_cygnoides_newGene_82495;Anser_cygnoides_newGene_87644;G6PC;GLB1;LOC106029669;LOC106029679;LOC106030919;LOC106042005;PGM2;SI
ko05168	Herpes simplex infection	0.0324	0.0324	1	0.538499	0.842046	Anser_cygnoides_newGene_104389;Anser_cygnoides_newGene_70095;C1QBP;C3;CDK1;CHUK;CLOCK;CSNK2A2;CWF19L1;EIF2AK3;FAS;FASLG;FOS;GTF2I;GTF2IRD1;HCFC2;IFNAR1;IFNK;IKBKB;IKBKE;IL15;IL6;JAK2;LOC106030032;LOC106030222;LOC106031662;LOC106036388;LOC106040002;LOC106040004;LOC106042955;LOC106044139;LOC106044308;MAP3K7;MAPK10;MAPK8;MAPK9;MYD88;NFKB1;SRPK1;SRSF4;SRSF5;TAF4;TAF5L;TMEM179B;TNFRSF1A;TRAF3;TRAF6
ko00040	Pentose and glucuronate interconversions	0.0069	0.0068	1.01	0.546781	0.848845	Anser_cygnoides_newGene_51491;Anser_cygnoides_newGene_57985;Anser_cygnoides_newGene_81562;Anser_cygnoides_newGene_82495;LOC106030919;LOC106034448;LOC106034450;LOC106034451;LOC106034452;LOC106034582
ko03450	Non-homologous end-joining	0.0028	0.0026	1.05	0.562902	0.856287	DNTT;MRE11A;PRKDC;XRCC6
ko05322	Systemic lupus erythematosus	0.0028	0.0026	1.05	0.562902	0.856287	Anser_cygnoides_newGene_68623;LOC106048111;LOC106048907;LOC106049912
ko00563	Glycosylphosphatidylinositol(GPI)-anchor biosynthesis	0.0055	0.0055	1.01	0.567447	0.856287	PIGB;PIGC;PIGG;PIGH;PIGK;PIGL;PIGT;PIGZ
ko04140	Regulation of autophagy	0.0055	0.0055	1.01	0.567447	0.856287	ATG16L1;ATG7;IFNK;INS;LOC106032439;LOC106044139;PRKAA1;ULK3
ko05034	Alcoholism	0.0021	0.002	1.05	0.584994	0.876636	HDAC2;LOC106048111;LOC106048907
ko04144	Endocytosis	0.0537	0.0548	0.98	0.610142	0.896166	Anser_cygnoides_newGene_102018;Anser_cygnoides_newGene_107834;Anser_cygnoides_newGene_19482;Anser_cygnoides_newGene_36922;ACAP3;ADRB2;AGAP1;AMPH;ARAP1;ARAP3;ARF6;ARFGEF2;ARPC1B;ARPC2;ARPC5;ARR3;BIN1;CAPZA3;CAV3;CBL;CHMP5;CHMP7;CSF1R;CYTH1;CYTH4;DNM1;DNM3;EGF;EGFR;EHD3;EPS15;ERBB4;GRK5;GRK6;IL2RA;IL2RB;IL2RG;IQSEC3;IST1;KIF5C;KIT;LDLRAP1;LOC106029486;LOC106029911;LOC106038356;LOC106038357;LOC10604…
ko04916	Melanogenesis	0.0207	0.0213	0.97	0.613761	0.896166	Anser_cygnoides_newGene_107834;Anser_cygnoides_newGene_19482;ADCY1;ADCY2;ADCY5;ADCY7;ADCY8;CALM1;CREB1;EDN1;FZD6;GNAO1;KIT;LOC106042860;LOC106047519;MAP2K1;PLCB2;PLCB4;PRKACB;PRKCA;PRKCB;RAF1;TCF7L2;WNT2;WNT2B;WNT3;WNT5B;WNT7B;WNT8A;WNT9A
ko03022	Basal transcription factors	0.0083	0.0085	0.97	0.615895	0.896166	GTF2B;GTF2E2;GTF2H1;GTF2H3;GTF2I;GTF2IRD1;MNAT1;TAF2;TAF4;TAF5L;TAF8;TMEM179B
ko04151	PI3K-Akt signaling pathway	0.0014	0.0013	1.05	0.618431	0.896166	Anser_cygnoides_newGene_68623;LOC106049912
ko00062	Fatty acid elongation	0.0055	0.0057	0.97	0.618791	0.896166	ELOVL2;HACD1;HACD4;LOC106040702;LOC106040707;LOC106042682;MECR;TECR
ko00240	Pyrimidine metabolism	0.0213	0.0224	0.96	0.659186	0.930113	Anser_cygnoides_newGene_68168;Anser_cygnoides_newGene_70067;CANT1;CDA;DCTD;DHODH;DPYS;ENTPD1;ENTPD3;ENTPD4;ENTPD5;LOC106030817;LOC106032673;LOC106046581;LOC106047492;NME5;POLE;POLR1B;POLR1E;POLR2C;POLR2E;POLR2L;POLR3H;PRIM1;PRIM2;RRM1;RRM2;TK2;TXNRD1;UCK2;UPB1
ko00564	Glycerophospholipid metabolism	0.02	0.021	0.95	0.671113	0.930113	Anser_cygnoides_newGene_54115;AGPAT3;AGPAT6;CDS1;CEPT1;CHAT;DGKB;DGKD;DGKI;ETNK1;GPAM;LCAT;LOC106029917;LOC106040243;LOC106040244;LOC106040245;LOC106042972;LOC106042978;LOC106048173;LOC106048175;LPCAT1;LPCAT3;MBOAT1;PCYT1B;PLA2G12B;PLA2G4C;PLA2G4F;PNPLA6;PNPLA7
ko00533	Glycosaminoglycan biosynthesis - keratan sulfate	0.0034	0.0037	0.92	0.672501	0.930113	CHST1;CHST2;FUT8;LOC106045430;ST3GAL2
ko04932	Non-alcoholic fatty liver disease (NAFLD)	0.0007	0.0007	1.05	0.683178	0.930113	MAPK8
ko05166	HTLV-I infection	0.0007	0.0007	1.05	0.683178	0.930113	LOC106047991
ko05212	Pancreatic cancer	0.0007	0.0007	1.05	0.683178	0.930113	MAPK8
ko05215	Prostate cancer	0.0007	0.0007	1.05	0.683178	0.930113	TCF7L2
ko00380	Tryptophan metabolism	0.0083	0.009	0.92	0.693278	0.930113	AANAT;ACAT2;ALDH9A1;EHHADH;HAAO;IDO2;LOC106033856;LOC106042627;LOC106044188;LOC106044189;OGDHL;TDO2
ko00630	Glyoxylate and dicarboxylate metabolism	0.0062	0.0068	0.91	0.694853	0.930113	ACAT2;ACO2;GLDC;HAO1;HAO2;HOGA1;LOC106037044;MCEE;SHMT2
ko04310	Wnt signaling pathway	0.0262	0.0278	0.94	0.710536	0.930113	AXIN2;CCND3;CSNK2A2;CTBP2;DAAM2;FZD6;INVS;LOC106032660;LOC106044678;MAP3K7;MAPK10;MAPK8;MAPK9;MMP7;PLCB2;PLCB4;PPP3CA;PPP3CB;PPP3R1;PRICKLE2;PRKACB;PRKCA;PRKCB;RAC2;SERPINF1;SFRP1;SFRP5;TBL1X;TCF7L2;VANGL1;WIF1;WNT2;WNT2B;WNT3;WNT5B;WNT7B;WNT8A;WNT9A
ko00565	Ether lipid metabolism	0.009	0.0099	0.91	0.716213	0.930113	CEPT1;ENPP2;LOC106040243;LOC106040244;LOC106040245;LOC106042972;LOC106042978;LPCAT1;PLA2G12B;PLA2G4C;PLA2G4F;PLA2G7;UGT8
ko00532	Glycosaminoglycan biosynthesis - chondroitin sulfate / dermatan sulfate	0.0034	0.0039	0.87	0.725992	0.930113	B4GALT7;CHST3;CSGALNACT1;CSGALNACT2;DSE
ko00640	Propanoate metabolism	0.0062	0.007	0.88	0.734345	0.930113	ACAT2;ACSS3;ECHDC1;EHHADH;LOC106042616;LOC106049951;MCEE;SUCLG1;SUCLG2
ko03030	DNA replication	0.0062	0.007	0.88	0.734345	0.930113	Anser_cygnoides_newGene_68168;Anser_cygnoides_newGene_70067;MCM4;POLE;PRIM1;PRIM2;RPA1;RPA2;RUFY2
ko03060	Protein export	0.0041	0.0048	0.86	0.74915	0.930113	IMMP1L;IMMP2L;SEC61A2;SEC61B;SPCS3;SRPR
ko04910	Insulin signaling pathway	0.0255	0.0276	0.92	0.755296	0.930113	Anser_cygnoides_newGene_12813;Anser_cygnoides_newGene_57806;Anser_cygnoides_newGene_67450;AKT3;CALM1;CBL;FLOT2;G6PC;GYS2;IKBKB;INPPL1;INS;IRS2;LOC106029669;LOC106032954;LOC106036829;LOC106048510;LOC106049938;MAP2K1;MAPK10;MAPK8;MAPK9;PCK1;PDE3B;PDPK1;PIK3CA;PIK3R1;PIK3R3;PPARGC1A;PRKAA1;PRKACB;PRKAR1B;PRKAR2A;PTPN1;RAF1;RHOQ;SORBS1
ko04141	Protein processing in endoplasmic reticulum	0.0303	0.0327	0.93	0.756304	0.930113	Anser_cygnoides_newGene_104389;Anser_cygnoides_newGene_3544;BAG1;BAK1;CANX;CAPN1;CAPN2;CKAP4;CRYAA;DERL1;DERL2;DNAJC1;DNAJC5B;EDEM1;EIF2AK3;ERN1;ERN2;ERO1A;FBXO2;FBXO44;HERPUD1;LMAN2;LOC106048174;MAN1C1;MAPK10;MAPK8;MAPK9;NFE2L2;PARK2;PDIA6;PLAA;RAD23B;RPN1;RPN2;SEC24D;SEC61A2;SEC61B;SIL1;STT3A;TRAM1;TXNDC5;UBE2D1;UBQLN4;YOD1
ko00480	Glutathione metabolism	0.0076	0.0088	0.86	0.773479	0.930113	GGCT;GGT7;GPX3;GPX4;GPX7;GPX8;HPGDS;LAP3;MGST3;RRM1;RRM2
ko00740	Riboflavin metabolism	0.0007	0.0009	0.79	0.784061	0.930113	LOC106048509
ko04964	Proximal tubule bicarbonate reclamation	0.0007	0.0009	0.79	0.784061	0.930113	Anser_cygnoides_newGene_64363
ko04972	Pancreatic secretion	0.0007	0.0009	0.79	0.784061	0.930113	RAP1B
ko05205	Proteoglycans in cancer	0.0007	0.0009	0.79	0.784061	0.930113	LOC106044233
ko03420	Nucleotide excision repair	0.0069	0.0081	0.85	0.787456	0.930113	Anser_cygnoides_newGene_70067;CUL4B;DDB2;GTF2H1;GTF2H3;MNAT1;POLE;RAD23B;RPA1;RPA2
ko00520	Amino sugar and nucleotide sugar metabolism	0.0083	0.0096	0.86	0.789985	0.930113	AMDHD2;GFPT1;GFPT2;GNE;GPI;HEXB;LOC106033848;LOC106045865;MPI;PGM2;PMM1;UXS1
ko00900	Terpenoid backbone biosynthesis	0.0028	0.0035	0.79	0.800923	0.930113	ACAT2;FDPS;GGPS1;HMGCS1
ko03020	RNA polymerase	0.0048	0.0059	0.81	0.805058	0.930113	LOC106047492;POLR1B;POLR1E;POLR2C;POLR2E;POLR2L;POLR3H
ko00561	Glycerolipid metabolism	0.0131	0.0151	0.87	0.815199	0.930113	Anser_cygnoides_newGene_103591;Anser_cygnoides_newGene_26936;Anser_cygnoides_newGene_80247;Anser_cygnoides_newGene_82495;AGPAT3;AGPAT6;ALDH9A1;DGKB;DGKD;DGKI;GPAM;LOC106029666;LOC106029702;LOC106030919;LOC106031949;LOC106048173;LOC106048175;LPL;MBOAT1
ko04130	SNARE interactions in vesicular transport	0.0055	0.0068	0.81	0.8188	0.930113	GOSR1;LOC106040258;LOC106042723;STX11;STX16;STX19;STX8;VTI1B
ko04340	Hedgehog signaling pathway	0.0076	0.0092	0.82	0.829386	0.930113	ARR3;BOC;CDON;CUL3;GLI2;GLI3;GPR161;HHIP;KIF3A;PRKACB;SHH
ko00310	Lysine degradation	0.009	0.0107	0.83	0.829451	0.930113	Anser_cygnoides_newGene_69309;ACAT2;ALDH9A1;EHHADH;EHMT1;OGDHL;PHYKPL;PLOD2;SETD1B;SETD2;SETD8;SUV39H2;WHSC1
ko04110	Cell cycle	0.0234	0.0265	0.88	0.83884	0.930113	Anser_cygnoides_newGene_100689;Anser_cygnoides_newGene_50845;Anser_cygnoides_newGene_97248;ABL1;ANAPC2;CCND3;CCNE2;CDK1;CDKN2C;CHEK1;DBF4;E2F3;E2F4;ESPL1;FZR1;GADD45B;HDAC2;LOC106036388;LOC106040363;LOC106041004;LOC106047546;MAD1L1;MAD2L1;MAD2L2;MCM4;MDM2;ORC1;ORC2;PRKDC;SMC1B;SMC3;TGFB2;YWHAB;YWHAH
ko04150	mTOR signaling pathway	0.0275	0.0311	0.89	0.851258	0.930113	AKT3;ATP6V1B2;ATP6V1C1;ATP6V1G1;CHUK;CLIP1;CWF19L1;DEPDC5;DEPTOR;FZD6;IKBKB;INS;LAMTOR3;LOC106032954;LOC106036388;LOC106044678;LOC106049938;MAP2K1;PDPK1;PIK3CA;PIK3R1;PIK3R3;PRKAA1;PRKCA;PRKCB;RAF1;RICTOR;RPS6KA2;RRAGC;STK11;STRADB;TNFRSF1A;ULK3;WNT2;WNT2B;WNT3;WNT5B;WNT7B;WNT8A;WNT9A
ko00400	Phenylalanine, tyrosine and tryptophan biosynthesis	0.0007	0.0011	0.63	0.852835	0.930113	GOT1
ko00750	Vitamin B6 metabolism	0.0007	0.0011	0.63	0.852835	0.930113	PDXK
ko00250	Alanine, aspartate and glutamate metabolism	0.0062	0.0079	0.79	0.856682	0.930113	Anser_cygnoides_newGene_64363;AGXT2;GFPT1;GFPT2;GLS;GOT1;LOC106034162;LOC106037044;PPAT
ko00020	Citrate cycle (TCA cycle)	0.0048	0.0064	0.76	0.863743	0.930113	ACO2;FH;OGDHL;PCK1;SDHA;SUCLG1;SUCLG2
ko00982	Drug metabolism - cytochrome P450	0.0055	0.0072	0.76	0.871502	0.930113	FMO3;HPGDS;LOC106034448;LOC106034450;LOC106034451;LOC106034452;LOC106034582;MGST3
ko01210	2-Oxocarboxylic acid metabolism	0.0021	0.0031	0.67	0.8721	0.930113	ACO2;ACY1;GOT1
ko00910	Nitrogen metabolism	0.0028	0.0039	0.7	0.873136	0.930113	Anser_cygnoides_newGene_64363;CA6;LOC106030633;LOC106037044
ko03430	Mismatch repair	0.0028	0.0039	0.7	0.873136	0.930113	Anser_cygnoides_newGene_70067;EXO1;RPA1;RPA2
ko03050	Proteasome	0.0055	0.0075	0.74	0.89273	0.930113	HYKK;PSMA2;PSMA4;PSMA7;PSMB2;PSMD12;PSMD3;PSMD6
ko04022	cGMP-PKG signaling pathway	0.0007	0.0013	0.52	0.899716	0.930113	MYL9
ko04350	TGF-beta signaling pathway	0.0131	0.0162	0.81	0.899898	0.930113	ACVR1C;ACVR2A;AMH;BMP5;BMPR1A;BMPR2;DCN;E2F4;ID2;INHBB;LOC106029911;LOC106040155;LOC106044678;SMAD1;TGFB2;TGFBR1;TGFBR2;TGIF2;ZFYVE9
ko00030	Pentose phosphate pathway	0.0041	0.0059	0.7	0.90365	0.930113	ALDOB;GPI;H6PD;PGM2;RPIA;TKT
ko00510	N-Glycan biosynthesis	0.0069	0.0092	0.75	0.903675	0.930113	ALG8;FUT8;MAN1C1;MGAT1;MGAT4A;MGAT4B;MGAT4C;RPN1;RPN2;STT3A
ko00790	Folate biosynthesis	0.0014	0.0024	0.57	0.909507	0.930113	LOC106044775;QDPR
ko00920	Sulfur metabolism	0.0014	0.0024	0.57	0.909507	0.930113	LOC106030032;LOC106030222
ko04122	Sulfur relay system	0.0007	0.0015	0.45	0.93167	0.930113	TRMU
ko00330	Arginine and proline metabolism	0.0069	0.0096	0.71	0.93221	0.930113	AGMAT;ALDH9A1;ARG2;CKMT2;CNDP1;GOT1;HOGA1;LAP3;NOS1;SAT1
ko05203	Viral carcinogenesis	0.0014	0.0026	0.52	0.933663	0.930113	HDAC2;LOC106047991
ko00760	Nicotinate and nicotinamide metabolism	0.0041	0.0064	0.65	0.937156	0.930113	Anser_cygnoides_newGene_96631;BST1;LOC106030817;LOC106033802;NADK2;NMNAT2
ko00534	Glycosaminoglycan biosynthesis - heparan sulfate / heparin	0.0034	0.0055	0.63	0.937226	0.930113	B4GALT7;EXTL3;HS3ST5;LOC106038121;NDST4
ko00360	Phenylalanine metabolism	0.0021	0.0037	0.55	0.943024	0.930113	GOT1;HPD;LOC106048002
ko01230	Biosynthesis of amino acids	0.0103	0.014	0.74	0.946881	0.930113	ACO2;ACY1;ALDOB;ARG2;ENO1;GOT1;LOC106036144;LOC106037044;LOC106040411;MAT1A;OTC;PKM;RPIA;SHMT2;TKT
ko03010	Ribosome	0.0179	0.0228	0.79	0.949596	0.930113	MRPL14;MRPL32;MRPS10;MRPS11;MRPS14;MRPS15;RPL14;RPL15;RPL18A;RPL23A;RPL27A;RPL34;RPL37;RPL4;RPL6;RPL7;RPLP2;RPS11;RPS12;RPS15A;RPS16;RPS21;RPS27A;RPS5;RPSA;RSL24D1
ko00350	Tyrosine metabolism	0.0041	0.0068	0.61	0.959871	0.930113	FAH;GOT1;GSTZ1;HPD;LOC106048002;TH
ko04120	Ubiquitin mediated proteolysis	0.0227	0.0287	0.79	0.962024	0.930113	Anser_cygnoides_newGene_110726;Anser_cygnoides_newGene_115564;Anser_cygnoides_newGene_115568;Anser_cygnoides_newGene_94110;ANAPC2;BIRC2;CBL;CUL3;CUL4B;DDB2;FBXO2;FBXW7;FZR1;HERC2;HERC4;LOC106033631;LOC106036388;MDM2;NEDD4;PARK2;PIAS2;RFWD2;RHOBTB1;RHOBTB2;RRP8;TCEB1;TRAF6;UBA2;UBE2D1;UBE2H;UBE2O;UBE2W;UBE3C
ko03018	RNA degradation	0.0096	0.0138	0.7	0.966235	0.930113	BTG2;BTG4;CNOT6L;DCP1A;DCPS;DIS3;EDC3;ENO1;HSPD1;LSM8;PAN3;PAPD5;PAPD7;TOB2
ko00051	Fructose and mannose metabolism	0.0041	0.007	0.59	0.968165	0.930113	Anser_cygnoides_newGene_82495;ALDOB;LOC106030919;MPI;PFKFB2;PMM1
ko00130	Ubiquinone and other terpenoid-quinone biosynthesis	0.0007	0.002	0.35	0.968286	0.930113	HPD
ko00430	Taurine and hypotaurine metabolism	0.0007	0.002	0.35	0.968286	0.930113	GGT7
ko01212	Fatty acid metabolism	0.0069	0.0107	0.64	0.973868	0.930113	ACAT2;CPT1A;EHHADH;ELOVL2;FADS1;HACD1;HACD4;LOC106033870;MECR;TECR
ko00270	Cysteine and methionine metabolism	0.0048	0.0083	0.58	0.979318	0.930113	AGXT2;AHCY;GOT1;LOC106036144;LOC106040411;LOC106042616;MAT1A
ko01200	Carbon metabolism	0.0165	0.023	0.72	0.984347	0.930113	Anser_cygnoides_newGene_64363;ACAT2;ACO2;ALDOB;EHHADH;ENO1;ESD;FH;GLDC;GOT1;GPI;H6PD;HAO1;HAO2;MCEE;MTHFR;OGDHL;PKM;RPIA;SDHA;SHMT2;SUCLG1;SUCLG2;TKT
ko00410	beta-Alanine metabolism	0.0041	0.0077	0.54	0.984513	0.930113	ALDH9A1;CNDP1;DPYS;EHHADH;LOC106048002;UPB1
ko00280	Valine, leucine and isoleucine degradation	0.0062	0.0107	0.58	0.988841	0.930113	ACAT2;ACSF3;AGXT2;ALDH9A1;EHHADH;HMGCLL1;HMGCS1;LOC106043624;MCEE
ko00450	Selenocompound metabolism	0.0014	0.0039	0.35	0.990577	0.930113	SEPHS1;TXNRD1
ko00010	Glycolysis / Gluconeogenesis	0.0069	0.0118	0.58	0.99082	0.930113	ALDH9A1;ALDOB;ENO1;G6PC;GPI;LOC106029669;LOC106042616;PCK1;PGM2;PKM
ko00620	Pyruvate metabolism	0.0041	0.0083	0.5	0.992722	0.930113	ACAT2;ALDH9A1;FH;LOC106042616;PCK1;PKM
ko03410	Base excision repair	0.0021	0.0055	0.38	0.994681	0.930113	Anser_cygnoides_newGene_70067;PARP3;POLE
ko03015	mRNA surveillance pathway	0.009	0.0151	0.59	0.994915	0.930113	CASC3;CPSF4;CPSF6;MAGOH;NCBP1;PABPN1L;PPP2R2B;PPP2R2C;PPP2R5A;PPP2R5E;RNPS1;UPF2;UPF3A
ko00260	Glycine, serine and threonine metabolism	0.0041	0.0088	0.47	0.995674	0.930113	AGXT2;DMGDH;GLDC;LOC106036144;LOC106048002;SHMT2
ko03008	Ribosome biogenesis in eukaryotes	0.0083	0.0145	0.57	0.995956	0.930113	CSNK2A2;EFTUD1;EMG1;LOC106033470;LOC106043735;MDN1;MPHOSPH10;NAT10;POP4;RIOK2;RPP25;SNU13
ko00340	Histidine metabolism	0.0021	0.0057	0.36	0.996106	0.930113	ALDH9A1;CNDP1;FTCD
ko04330	Notch signaling pathway	0.0048	0.0099	0.49	0.996215	0.930113	CTBP2;HDAC2;LOC106032660;MAML1;MFNG;NCOR2;NUMB
ko00120	Primary bile acid biosynthesis	0.0007	0.0033	0.21	0.996837	0.930113	LOC106039033
ko00970	Aminoacyl-tRNA biosynthesis	0.0041	0.0099	0.42	0.99888	0.930113	FARSB;IARS;LARS2;MTFMT;NARS;RARS
ko03460	Fanconi anemia pathway	0.0048	0.011	0.44	0.998973	0.930113	Anser_cygnoides_newGene_71644;FAAP24;FAN1;FANCA;REV3L;RPA1;RPA2
ko03040	Spliceosome	0.0124	0.0219	0.57	0.999446	0.930113	Anser_cygnoides_newGene_54034;DHX38;LOC106031662;LOC106038017;LSM8;MAGOH;NCBP1;PHF5A;PRPF38A;PUF60;RBM22;SF3A2;SF3B1;SMNDC1;SNU13;SRSF4;SRSF5;TCERG1
ko00071	Fatty acid degradation	0.0028	0.0083	0.33	0.999529	0.930113	ACAT2;ALDH9A1;CPT1A;EHHADH
ko00190	Oxidative phosphorylation	0.0103	0.0197	0.52	0.99968	0.930113	ATP12A;ATP5B;ATP6V0A1;ATP6V0A2;ATP6V1B2;ATP6V1C1;ATP6V1G1;LOC106034612;LOC106038569;LOC106044041;LOC106044242;NDUFB3;NDUFB9;SDHA;TCTN2
ko03013	RNA transport	0.0179	0.0305	0.59	0.999854	0.930113	Anser_cygnoides_newGene_18284;CASC3;CLNS1A;CYFIP2;EEF1A1;EIF2B1;EIF3D;EIF3J;EIF4G2;FXR1;MAGOH;NCBP1;NUP107;NUP133;NUP155;NUP205;NUP210;NUP210L;NUP88;NUP98;POP4;RNPS1;RPP25;THOC7;UPF2;UPF3A
ko04146	Peroxisome	0.0062	0.0164	0.38	0.999985	0.930113	EHHADH;HAO1;HAO2;HMGCLL1;PAOX;PEX13;PEX26;PEX5;XDH

## Sheet: Table S4-6.
Table S4-6. KEGG analysis of the targets for differentially expressed lncRNAs in CP vs PP.
ID	Description	GeneRatio	BgRatio	enrich_factor	pvalue	qvalue	geneID
ko04080	Neuroactive ligand-receptor interaction	0.0888	0.0611	1.45	8.841e-07	0.000186126	Anser_cygnoides_newGene_15388;Anser_cygnoides_newGene_78653;ADCYAP1R1;ADORA2B;ADRA1A;ADRA1D;ADRB2;AGTR2;BDKRB1;BDKRB2;BRS3;C3AR1;CALCR;CHRM3;CHRM5;CHRNA1;CHRNA2;CHRNA3;CHRNA4;CHRNA5;CHRNA9;CHRNB4;CNR1;CRHR2;DRD1;DRD2;DRD4;F2RL2;GABBR2;GABRA2;GABRA3;GABRA4;GABRB1;GABRB2;GABRB3;GABRD;GABRG1;GABRG2;GABRG3;GABRP;GABRQ;GABRR3;GALR1;GALR2;GHRHR;GHSR;GLP2R;GLRA2;GLRA3;GLRB;GRIA1;GRIA2;GRIA4;GRIK1;GRIK2;…
ko04020	Calcium signaling pathway	0.0602	0.0386	1.56	2.07246e-06	0.000218154	Anser_cygnoides_newGene_12813;Anser_cygnoides_newGene_68615;Anser_cygnoides_newGene_68623;Anser_cygnoides_newGene_68627;Anser_cygnoides_newGene_85164;ADCY1;ADCY2;ADCY8;ADORA2B;ADRA1A;ADRA1D;ADRB2;ATP2A3;ATP2B2;BDKRB1;BDKRB2;CACNA1B;CACNA1C;CACNA1D;CACNA1E;CACNA1G;CALM1;CAMK4;CHRM3;CHRM5;DRD1;EGFR;ERBB4;GNA11;GNAL;GNAS;GRIN1;GRM1;GRM5;GRPR;HRH1;HTR2C;HTR4;HTR7;ITPKB;LHCGR;LOC106029839;LOC106031147…
ko04510	Focal adhesion	0.064	0.043	1.49	1.0125e-05	0.000710526	Anser_cygnoides_newGene_70997;ACTB;ACTN1;ACTN2;AKT3;BIRC2;CAPN2;CAV1;CAV2;CAV3;COL1A2;COL4A1;COL4A2;COL4A5;COL6A3;COL6A6;COL9A2;COMP;EGF;EGFR;FLNC;FN1;FYN;GRB2;HGF;IGF1;ILK;ITGA1;ITGA11;ITGA4;ITGA9;ITGAV;ITGB1;ITGB3;ITGB5;ITGB6;ITGB8;LAMA2;LAMA4;LAMC1;LAMC3;LOC106029546;LOC106029652;LOC106037563;LOC106037602;LOC106044640;LOC106044678;LOC106045852;LOC106046900;LOC106048510;LOC106049445;MAP2K1;MAPK…
ko04512	ECM-receptor interaction	0.0316	0.0182	1.74	2.67873e-05	0.00140986	Anser_cygnoides_newGene_70997;AGRN;CD36;CD44;COL1A2;COL4A1;COL4A2;COL4A5;COL6A3;COL6A6;COL9A2;COMP;DAG1;FN1;HSPG2;ITGA1;ITGA11;ITGA4;ITGA9;ITGAV;ITGB1;ITGB3;ITGB5;ITGB6;ITGB8;LAMA2;LAMA4;LAMC1;LAMC3;LOC106029652;LOC106037563;LOC106037602;RELN;SDC1;SDC4;SV2B;SV2C;THBS1;THBS2;THBS3;TNR;VWF
ko04514	Cell adhesion molecules (CAMs)	0.0421	0.0265	1.59	3.83285e-05	0.00161383	Anser_cygnoides_newGene_69666;CADM1;CD2;CD40;CD40LG;CD86;CD8A;CD99;CDH4;CDH5;CLDN1;CLDN10;CLDN18;CLDN2;CLDN20;CLDN25;CLDN3;CNTN1;CNTNAP1;CNTNAP2;ICOSLG;ITGA4;ITGA9;ITGAV;ITGB1;ITGB8;LOC106029652;LOC106030066;LOC106033965;LOC106035127;LOC106035190;LOC106038824;LOC106039201;LOC106041540;LOC106041602;LOC106044537;LOC106044538;LOC106046390;LOC106049813;LRRC4C;NCAM1;NCAM2;NEGR1;NLGN1;NLGN4X;NRCAM;NRXN…
ko00512	Mucin type O-Glycan biosynthesis	0.0143	0.0064	2.25	5.00338e-05	0.00175557	C1GALT1C1;GALNT1;GALNT12;GALNT13;GALNT15;GALNT16;GALNT18;GALNT2;GALNT5;GALNT7;GALNT8;GALNT9;GALNTL6;GCNT1;GCNT3;LOC106045430;ST3GAL2;ST6GALNAC1;WBSCR17
ko00500	Starch and sucrose metabolism	0.0196	0.0105	1.86	0.000226964	0.00682598	Anser_cygnoides_newGene_51491;Anser_cygnoides_newGene_57985;Anser_cygnoides_newGene_75455;Anser_cygnoides_newGene_81562;Anser_cygnoides_newGene_87644;Anser_cygnoides_newGene_99531;AGL;ENPP3;G6PC;GPI;GYS2;LOC106029669;LOC106029679;LOC106034448;LOC106034450;LOC106034451;LOC106034452;LOC106034582;LOC106039386;LOC106042005;PGM2;PYGB;PYGL;SI;UGDH;UXS1
ko04210	Apoptosis	0.0429	0.0289	1.48	0.000337652	0.00888557	Anser_cygnoides_newGene_128944;Anser_cygnoides_newGene_67704;Anser_cygnoides_newGene_70095;ACTB;AKT3;BAK1;BCL2A1;BCL2L1;BID;BIRC2;CAPN2;CASP10;CASP6;CFLAR;CTSC;CTSK;CTSL;CTSO;CTSS;CTSZ;EIF2AK3;ERN1;ERN2;FADD;FAS;GADD45B;HTRA2;IKBKB;LMNA;LOC106029353;LOC106029720;LOC106030032;LOC106030222;LOC106035885;LOC106040002;LOC106040004;LOC106040363;LOC106044640;MAP2K1;MAPK10;MAPK8;MAPK9;NFKB1;NFKBIA;PARP1;…
ko04270	Vascular smooth muscle contraction	0.0331	0.0224	1.48	0.00160265	0.0374888	ACTA2;ACTG2;ADCY1;ADCY2;ADCY8;ADORA2B;ADRA1A;ADRA1D;CACNA1C;CACNA1D;CALM1;GNA11;GNA13;GNAS;GUCY1A2;GUCY1B3;KCNMA1;KCNMB1;KCNU1;LOC106030915;LOC106036260;LOC106040243;LOC106040244;LOC106042972;LOC106042978;LOC106044678;LOC106045852;LOC106046900;MAP2K1;MRVI1;MYL9;MYLK;MYLK2;NPR2;PLA2G12B;PLA2G4F;PLCB2;PLCB4;PPP1R12A;PRKACB;PRKCB;PRKCE;RAF1;ROCK1
ko04622	RIG-I-like receptor signaling pathway	0.0196	0.0118	1.65	0.00229836	0.0483866	Anser_cygnoides_newGene_70095;CASP10;CYLD;DDX3X;FADD;IFNK;IKBKB;IKBKE;IL12B;IRF7;LOC106040002;LOC106040004;LOC106041918;LOC106041919;LOC106047988;MAP3K7;MAPK10;MAPK14;MAPK8;MAPK9;NFKB1;NFKBIA;RIPK1;TRADD;TRAF2;TRAF3
ko04060	Cytokine-cytokine receptor interaction	0.0489	0.0366	1.34	0.0035579	0.0631026	Anser_cygnoides_newGene_107834;Anser_cygnoides_newGene_8588;ACKR3;ACVR2A;AMH;BMPR2;CCL20;CCR6;CCR7;CD40;CD40LG;CSF1R;CSF3R;CX3CL1;CXCR6;EGF;EGFR;FAS;HGF;IFNAR1;IFNK;IL10RA;IL12B;IL13RA1;IL15;IL17RB;IL18;IL1R2;IL22RA1;IL26;IL2RA;IL2RG;IL4R;IL5RA;IL6;IL6ST;IL7R;KIT;LEPR;LOC106029911;LOC106032665;LOC106035717;LOC106035885;LOC106038356;LOC106038377;LOC106041041;LOC106041918;LOC106041919;LOC106045491;…
ko04920	Adipocytokine signaling pathway	0.0233	0.0151	1.54	0.00359685	0.0631026	Anser_cygnoides_newGene_70095;ACSBG1;ACSL5;ACSL6;ADIPOQ;AKT3;CD36;CPT1A;G6PC;IKBKB;IRS4;JAK2;LEPR;LOC106029669;LOC106036829;LOC106044308;MAPK10;MAPK8;MAPK9;MTOR;NFKB1;NFKBIA;PCK1;PPARGC1A;RXRA;RXRG;STAT3;TNFRSF1A;TNFRSF1B;TRADD;TRAF2
ko04620	Toll-like receptor signaling pathway	0.0271	0.0184	1.47	0.004693	0.072172	Anser_cygnoides_newGene_70095;AKT3;CD40;CD86;CTSK;FADD;IFNAR1;IFNK;IKBKB;IKBKE;IL12B;IL6;IRF7;LOC106039090;LOC106040002;LOC106040004;LOC106041041;LOC106041918;LOC106041919;LY96;MAP2K1;MAP2K4;MAP3K7;MAP3K8;MAPK10;MAPK14;MAPK8;MAPK9;MYD88;NFKB1;NFKBIA;PIK3R1;RIPK1;TAB1;TIRAP;TRAF3
ko04621	NOD-like receptor signaling pathway	0.0158	0.0094	1.68	0.00479944	0.072172	Anser_cygnoides_newGene_45977;Anser_cygnoides_newGene_70095;BIRC2;IKBKB;IL18;IL6;LOC106040002;LOC106040004;LOC106041918;LOC106041919;LOC106043112;MAP3K7;MAPK10;MAPK14;MAPK8;MAPK9;NFKB1;NFKBIA;NOD1;PSTPIP1;TAB1
ko04810	Regulation of actin cytoskeleton	0.0534	0.0412	1.3	0.00568617	0.0798058	Anser_cygnoides_newGene_102018;Anser_cygnoides_newGene_70997;ACTB;ACTN1;ACTN2;ARHGEF6;ARPC1B;ARPC2;ARPC3;ARPC5;BAIAP2;BDKRB1;BDKRB2;CHRM3;CHRM5;CYFIP2;EGF;EGFR;FGF1;FGF13;FGF14;FGF16;FN1;GNA13;GNG12;INS;IQGAP1;ITGA1;ITGA11;ITGA4;ITGA9;ITGAV;ITGB1;ITGB3;ITGB5;ITGB6;ITGB8;LOC106029514;LOC106029652;LOC106044640;LOC106044678;LOC106045776;LOC106045852;LOC106046900;LOC106049445;MAP2K1;MRAS;MSN;MYL12B;M…
ko04672	Intestinal immune network for IgA production	0.0135	0.0079	1.72	0.00646413	0.0850543	Anser_cygnoides_newGene_68615;Anser_cygnoides_newGene_68623;Anser_cygnoides_newGene_68627;CD40;CD40LG;CD86;ICOSLG;IL15;IL6;ITGA4;LOC106030066;LOC106032665;LOC106049912;LOC106049915;PIGR;TNFRSF13B;TNFRSF13C;TNFRSF17
ko04933	AGE-RAGE signaling pathway in diabetic complications	0.0286	0.0204	1.4	0.00957087	0.118525	AKT3;COL1A2;COL3A1;COL4A1;COL4A2;COL4A5;EDN1;F3;FN1;IL6;JAK2;LOC106029911;LOC106033167;LOC106041602;LOC106041918;LOC106041919;LOC106044837;LOC106046136;LOC106047991;MAPK10;MAPK14;MAPK8;MAPK9;MMP2;NFKB1;NOX3;PIK3R1;PLCB2;PLCB4;PLCG1;PRKCB;PRKCE;PRKCZ;STAT3;TGFBR1;TGFBR2;THBD;VCAM1
ko04320	Dorso-ventral axis formation	0.009	0.005	1.79	0.0166788	0.185929	CPEB2;CPEB3;CPEB4;EGFR;ETS1;ETS2;FMN2;GRB2;MAP2K1;NOTCH2;PIWIL1;SPIRE1
ko00770	Pantothenate and CoA biosynthesis	0.0075	0.0039	1.91	0.0167801	0.185929	COASY;DPYS;ENPP3;GADL1;LOC106032503;PANK1;PANK3;PANK4;PPCS;UPB1
ko04010	MAPK signaling pathway	0.0587	0.048	1.22	0.0195894	0.206204	Anser_cygnoides_newGene_32632;Anser_cygnoides_newGene_32754;Anser_cygnoides_newGene_70095;AKT3;ARR3;ATF2;BDNF;CACNA1B;CACNA1C;CACNA1D;CACNA1E;CACNA1G;CACNA2D1;CACNA2D3;CACNB2;CACNB4;CACNG2;CACNG4;EGF;EGFR;ELK4;FAS;FGF1;FGF13;FGF14;FGF16;FLNC;GADD45B;GNG12;GRB2;HSPB1;IKBKB;IL1R2;LAMTOR3;LOC106029546;LOC106029911;LOC106032300;LOC106036842;LOC106042802;LOC106042972;LOC106042978;MAP2K1;MAP2K4;MAP3K3;…
ko05132	Salmonella infection	0.0203	0.0142	1.43	0.0210587	0.207714	Anser_cygnoides_newGene_102018;Anser_cygnoides_newGene_45977;ACTB;ARPC1B;ARPC2;ARPC3;ARPC5;DYNC1I1;DYNC2H1;FLNC;IL18;IL6;KLC1;LOC106029546;LOC106041041;LOC106041918;LOC106041919;LOC106044640;MAPK10;MAPK14;MAPK8;MAPK9;MYD88;NFKB1;RAB7B;ROCK1;WASF1
ko05202	Transcriptional misregulation in cancer	0.0045	0.002	2.29	0.0217061	0.207714	Anser_cygnoides_newGene_68623;HDAC2;LOC106049912;MAF;NR4A3;PAX5
ko05152	Tuberculosis	0.0023	0.0007	3.43	0.0246677	0.216383	Anser_cygnoides_newGene_68623;LOC106049912;MAPK8
ko05162	Measles	0.0023	0.0007	3.43	0.0246677	0.216383	Anser_cygnoides_newGene_68623;LOC106047991;LOC106049912
ko00604	Glycosphingolipid biosynthesis - ganglio series	0.006	0.0031	1.96	0.0262128	0.22074	GLB1;HEXB;LOC106045430;SLC33A1;ST3GAL2;ST6GALNAC4;ST6GALNAC5;ST6GALNAC6
ko04914	Progesterone-mediated oocyte maturation	0.0233	0.0173	1.35	0.0331096	0.268094	Anser_cygnoides_newGene_100689;Anser_cygnoides_newGene_50845;Anser_cygnoides_newGene_97248;ADCY1;ADCY2;ADCY8;AKT3;ANAPC7;CCNB1;CDC25A;CDK1;CPEB2;CPEB3;CPEB4;FZR1;IGF1;INS;LOC106042860;MAD2L1;MAP2K1;MAPK10;MAPK14;MAPK8;MAPK9;PGR;PIK3R1;PRKACB;RAF1;RPS6KA2;RPS6KA6;SPDYC
ko03320	PPAR signaling pathway	0.0211	0.0156	1.35	0.038899	0.303306	Anser_cygnoides_newGene_103591;Anser_cygnoides_newGene_26936;Anser_cygnoides_newGene_40120;Anser_cygnoides_newGene_80247;ACOX2;ACSBG1;ACSL5;ACSL6;ADIPOQ;CD36;CPT1A;EHHADH;FABP1;FABP2;ILK;LOC106030041;LOC106030656;LOC106033870;LOC106039033;LOC106045183;LOC106045238;PCK1;PDPK1;PLIN1;PPARG;RXRA;RXRG;SLC27A4
ko05169	Epstein-Barr virus infection	0.0045	0.0022	2.06	0.0410502	0.308648	Anser_cygnoides_newGene_68623;HDAC2;LOC106049912;MAPK8;POLR2J;TBPL1
ko04261	Adrenergic signaling in cardiomyocytes	0.0324	0.0259	1.25	0.0496105	0.360149	ACTC1;ADCY1;ADCY2;ADCY8;ADRA1A;ADRA1D;ADRB2;AGTR2;AKT3;ATF2;ATP1A1;ATP1B1;ATP2B2;CACNA1C;CACNA1D;CACNA2D1;CACNA2D3;CACNB2;CACNB4;CACNG2;CACNG4;CALM1;CREB1;GNAS;KCNQ1;LOC106042802;LOC106042860;MAPK14;MYH15;MYL2;PIK3R1;PLCB2;PLCB4;PPP2R2B;PPP2R2C;PPP2R5A;PRKACB;RAPGEF4;RYR2;SCN4B;TPM1;TPM2;TPM3
ko04024	cAMP signaling pathway	0.003	0.0013	2.29	0.0636183	0.393958	MAPK8;MYL9;PDE4D;RAP1B
ko04664	Fc epsilon RI signaling pathway	0.0023	0.0009	2.58	0.0771514	0.393958	Anser_cygnoides_newGene_68623;LOC106049912;MAPK8
ko04064	NF-kappa B signaling pathway	0.0015	0.0004	3.43	0.0847847	0.393958	Anser_cygnoides_newGene_68623;LOC106049912
ko04072	Phospholipase D signaling pathway	0.0015	0.0004	3.43	0.0847847	0.393958	Anser_cygnoides_newGene_68623;LOC106049912
ko04215	Apoptosis - multiple species	0.0015	0.0004	3.43	0.0847847	0.393958	HTRA2;MAPK8
ko04640	Hematopoietic cell lineage	0.0015	0.0004	3.43	0.0847847	0.393958	Anser_cygnoides_newGene_68623;LOC106049912
ko04917	Prolactin signaling pathway	0.0015	0.0004	3.43	0.0847847	0.393958	LOC106047991;MAPK8
ko05140	Leishmaniasis	0.0015	0.0004	3.43	0.0847847	0.393958	Anser_cygnoides_newGene_68623;LOC106049912
ko05143	African trypanosomiasis	0.0015	0.0004	3.43	0.0847847	0.393958	Anser_cygnoides_newGene_68623;LOC106049912
ko05150	Staphylococcus aureus infection	0.0015	0.0004	3.43	0.0847847	0.393958	Anser_cygnoides_newGene_68623;LOC106049912
ko05310	Asthma	0.0015	0.0004	3.43	0.0847847	0.393958	Anser_cygnoides_newGene_68623;LOC106049912
ko05320	Autoimmune thyroid disease	0.0015	0.0004	3.43	0.0847847	0.393958	Anser_cygnoides_newGene_68623;LOC106049912
ko05323	Rheumatoid arthritis	0.0015	0.0004	3.43	0.0847847	0.393958	Anser_cygnoides_newGene_68623;LOC106049912
ko05330	Allograft rejection	0.0015	0.0004	3.43	0.0847847	0.393958	Anser_cygnoides_newGene_68623;LOC106049912
ko05340	Primary immunodeficiency	0.0015	0.0004	3.43	0.0847847	0.393958	Anser_cygnoides_newGene_68623;LOC106049912
ko04540	Gap junction	0.0226	0.018	1.26	0.0860799	0.393958	Anser_cygnoides_newGene_128944;ADCY1;ADCY2;ADCY8;CDK1;DRD1;DRD2;EGF;EGFR;GNA11;GNAS;GRB2;GRM1;GRM5;GUCY1A2;GUCY1B3;HTR2C;LOC106029720;LOC106036260;LOC106042860;MAP2K1;PDGFB;PDGFC;PDGFRA;PDGFRB;PLCB2;PLCB4;PRKACB;PRKCB;RAF1
ko04912	GnRH signaling pathway	0.0226	0.018	1.26	0.0860799	0.393958	ADCY1;ADCY2;ADCY8;CACNA1C;CACNA1D;CALM1;EGFR;GNA11;GNAS;GRB2;LOC106036519;LOC106036842;LOC106042972;LOC106042978;MAP2K1;MAP2K4;MAP3K3;MAP3K4;MAPK10;MAPK14;MAPK8;MAPK9;MMP2;PLA2G4F;PLCB2;PLCB4;PLD1;PRKACB;PRKCB;RAF1
ko04114	Oocyte meiosis	0.0241	0.0195	1.23	0.0960084	0.430049	Anser_cygnoides_newGene_70243;ADCY1;ADCY2;ADCY8;ANAPC7;CALM1;CCNE1;CCNE2;CDK1;CPEB2;CPEB3;CPEB4;ESPL1;FBXO43;FBXO5;IGF1;INS;LOC106048913;MAD2L1;MAP2K1;PGR;PLCZ1;PPP2R5A;PPP3CB;PPP3R1;PRKACB;RPS6KA2;RPS6KA6;SMC1B;SPDYC;YWHAB;YWHAH
ko03450	Non-homologous end-joining	0.0045	0.0026	1.72	0.10419	0.456973	DNTT;LIG4;MRE11A;PRKDC;XRCC5;XRCC6
ko00510	N-Glycan biosynthesis	0.012	0.0092	1.31	0.133332	0.565442	ALG11;ALG13;ALG2;DOLK;DOLPP1;DPM2;MAN1A1;MAN1A2;MAN1B1;MGAT1;MGAT2;MGAT3;MGAT4A;MGAT4C;MGAT5B;RPN1
ko00140	Steroid hormone biosynthesis	0.0105	0.0079	1.34	0.134292	0.565442	HSD17B3;LOC106031836;LOC106033779;LOC106034448;LOC106034450;LOC106034451;LOC106034452;LOC106034582;LOC106039033;LOC106039057;LOC106041293;LOC106043981;LOC106044189;SULT2B1
ko04115	p53 signaling pathway	0.0173	0.014	1.23	0.142856	0.589706	ADGRB1;BID;CCNB1;CCNE1;CCNE2;CCNG1;CD82;CDK1;FAS;GADD45B;GORAB;IGF1;LOC106030032;LOC106030222;LOC106032520;LOC106040002;LOC106040004;LOC106040363;MDM2;PIDD1;SESN1;THBS1;TP73
ko05016	Huntington's disease	0.0023	0.0011	2.06	0.151589	0.613719	HDAC2;POLR2J;TBPL1
ko02010	ABC transporters	0.0128	0.0101	1.27	0.155736	0.615774	ABCA1;ABCA2;ABCA4;ABCB10;ABCB4;ABCB5;ABCC2;ABCC3;ABCC4;ABCC8;ABCC9;ABCD3;CFTR;LOC106034460;LOC106034602;LOC106039634;LOC106039651
ko00053	Ascorbate and aldarate metabolism	0.006	0.0042	1.45	0.159408	0.615774	ALDH9A1;LOC106034448;LOC106034450;LOC106034451;LOC106034452;LOC106034582;LOC106049515;UGDH
ko04623	Cytosolic DNA-sensing pathway	0.0105	0.0081	1.3	0.160871	0.615774	Anser_cygnoides_newGene_70095;IFNK;IKBKB;IKBKE;IL18;IL6;IRF7;LOC106041041;LOC106047492;NFKB1;NFKBIA;POLR3A;POLR3G;RIPK1
ko04260	Cardiac muscle contraction	0.0143	0.0116	1.23	0.174981	0.653967	ACTC1;ATP1A1;ATP1B1;CACNA1C;CACNA1D;CACNA2D1;CACNA2D3;CACNB2;CACNB4;CACNG2;CACNG4;LOC106038569;LOC106042802;MYH15;MYL2;RYR2;TPM1;TPM2;TPM3
ko04145	Phagosome	0.0339	0.03	1.13	0.189215	0.653967	Anser_cygnoides_newGene_128944;Anser_cygnoides_newGene_68615;Anser_cygnoides_newGene_68623;Anser_cygnoides_newGene_68627;Anser_cygnoides_newGene_70997;ACTB;ATP6V0A1;ATP6V1E1;C1R;CALR3;CD36;COLEC11;COMP;CTSL;CTSS;DYNC1I1;DYNC2H1;ITGAV;ITGB1;ITGB3;ITGB5;LOC106029652;LOC106029720;LOC106030343;LOC106030344;LOC106030345;LOC106030347;LOC106032431;LOC106041022;LOC106044640;LOC106047686;LOC106049912;LOC1…
ko00920	Sulfur metabolism	0.0038	0.0024	1.56	0.191213	0.653967	LOC106030032;LOC106030222;MPST;SQRDL;TST
ko00603	Glycosphingolipid biosynthesis - globo series	0.0045	0.0031	1.47	0.19761	0.653967	A4GALT;B3GALT5;FUT9;HEXB;LOC106045430;ST3GAL2
ko04014	Ras signaling pathway	0.0015	0.0007	2.29	0.205019	0.653967	MAPK8;RAP1B
ko04650	Natural killer cell mediated cytotoxicity	0.0015	0.0007	2.29	0.205019	0.653967	Anser_cygnoides_newGene_68623;LOC106049912
ko04662	B cell receptor signaling pathway	0.0015	0.0007	2.29	0.205019	0.653967	Anser_cygnoides_newGene_68623;LOC106049912
ko04666	Fc gamma R-mediated phagocytosis	0.0015	0.0007	2.29	0.205019	0.653967	Anser_cygnoides_newGene_68623;LOC106049912
ko05146	Amoebiasis	0.0015	0.0007	2.29	0.205019	0.653967	Anser_cygnoides_newGene_68623;LOC106049912
ko05166	HTLV-I infection	0.0015	0.0007	2.29	0.205019	0.653967	LOC106047991;TBPL1
ko05220	Chronic myeloid leukemia	0.0015	0.0007	2.29	0.205019	0.653967	HDAC2;LOC106047991
ko04530	Tight junction	0.0293	0.0263	1.12	0.23301	0.729964	ACTB;ACTN1;ACTN2;AKT3;CLDN1;CLDN10;CLDN18;CLDN2;CLDN20;CLDN25;CLDN3;CTNNA2;CTTN;EPB41;EPB41L1;EPB41L3;IGSF5;LOC106035127;LOC106035190;LOC106039201;LOC106042860;LOC106044640;LOC106044678;LOC106047210;MAGI2;MRAS;MYH11;MYH15;MYH9;MYL12B;MYL2;MYL9;PPP2R2B;PPP2R2C;PRKCB;PRKCE;PRKCZ;RAB3B;SHROOM3
ko00562	Inositol phosphate metabolism	0.0181	0.0158	1.14	0.251109	0.729964	Anser_cygnoides_newGene_31275;Anser_cygnoides_newGene_39167;Anser_cygnoides_newGene_85164;INPP4A;INPP5A;ITPKB;LOC106033167;LOC106041539;LOC106044837;MINPP1;MTM1;MTMR14;MTMR7;PIK3C2A;PIK3C2G;PIP4K2B;PLCB2;PLCB4;PLCG1;PLCH1;PLCH2;PLCZ1;SYNJ1;SYNJ2
ko00040	Pentose and glucuronate interconversions	0.0083	0.0068	1.22	0.274003	0.729964	Anser_cygnoides_newGene_51491;Anser_cygnoides_newGene_57985;Anser_cygnoides_newGene_81562;Anser_cygnoides_newGene_99531;LOC106030914;LOC106034448;LOC106034450;LOC106034451;LOC106034452;LOC106034582;UGDH
ko04012	ErbB signaling pathway	0.0203	0.0182	1.12	0.281685	0.729964	ABL1;AKT3;EGF;EGFR;ERBB4;EREG;GAB1;GRB2;LOC106033167;LOC106044837;LOC106047991;LOC106048510;MAP2K1;MAP2K4;MAPK10;MAPK8;MAPK9;MTOR;NCK2;NRG1;NRG2;PAK3;PIK3R1;PLCG1;PRKCB;PTK2;RAF1
ko04213	Longevity regulating pathway - multiple species	0.0008	0.0002	3.43	0.291256	0.729964	HDAC2
ko04630	Jak-STAT signaling pathway	0.0008	0.0002	3.43	0.291256	0.729964	LOC106047991
ko04668	TNF signaling pathway	0.0008	0.0002	3.43	0.291256	0.729964	MAPK8
ko04720	Long-term potentiation	0.0008	0.0002	3.43	0.291256	0.729964	RAP1B
ko04723	Retrograde endocannabinoid signaling	0.0008	0.0002	3.43	0.291256	0.729964	MAPK8
ko04728	Dopaminergic synapse	0.0008	0.0002	3.43	0.291256	0.729964	MAPK8
ko04750	Inflammatory mediator regulation of TRP channels	0.0008	0.0002	3.43	0.291256	0.729964	MAPK8
ko04930	Type II diabetes mellitus	0.0008	0.0002	3.43	0.291256	0.729964	MAPK8
ko05133	Pertussis	0.0008	0.0002	3.43	0.291256	0.729964	MAPK8
ko05134	Legionellosis	0.0008	0.0002	3.43	0.291256	0.729964	EEF1A1
ko05142	Chagas disease (American trypanosomiasis)	0.0008	0.0002	3.43	0.291256	0.729964	MAPK8
ko05145	Toxoplasmosis	0.0008	0.0002	3.43	0.291256	0.729964	MAPK8
ko05160	Hepatitis C	0.0008	0.0002	3.43	0.291256	0.729964	MAPK8
ko05321	Inflammatory bowel disease (IBD)	0.0008	0.0002	3.43	0.291256	0.729964	MAF
ko04520	Adherens junction	0.0181	0.0162	1.11	0.303312	0.735045	ACTB;ACTN1;ACTN2;BAIAP2;CTNNA2;CTNND1;EGFR;FYN;IQGAP1;LMO7;LOC106029911;LOC106030041;LOC106038521;LOC106044640;LOC106044678;MAP3K7;PTPN1;PTPRM;PVRL1;SNAI2;TGFBR1;TGFBR2;VCL;WASF1
ko00531	Glycosaminoglycan degradation	0.0053	0.0042	1.26	0.303511	0.735045	GLB1;HEXB;HGSNAT;HPSE;LOC106047623;NAGLU;SPAM1
ko00020	Citrate cycle (TCA cycle)	0.0075	0.0064	1.18	0.324857	0.735045	DLAT;IDH3A;OGDHL;PCK1;PDHB;SDHB;SDHC;SDHD;SUCLG1;SUCLG2
ko00471	D-Glutamine and D-glutamate metabolism	0.0015	0.0009	1.72	0.332886	0.735045	Anser_cygnoides_newGene_64363;GLS
ko04722	Neurotrophin signaling pathway	0.0015	0.0009	1.72	0.332886	0.735045	MAPK8;RAP1B
ko04921	Oxytocin signaling pathway	0.0015	0.0009	1.72	0.332886	0.735045	LOC106045852;MYL9
ko04972	Pancreatic secretion	0.0015	0.0009	1.72	0.332886	0.735045	LOC106031155;RAP1B
ko05161	Hepatitis B	0.0015	0.0009	1.72	0.332886	0.735045	LOC106047991;MAPK8
ko05414	Dilated cardiomyopathy	0.0015	0.0009	1.72	0.332886	0.735045	Anser_cygnoides_newGene_68623;LOC106049912
ko05416	Viral myocarditis	0.0015	0.0009	1.72	0.332886	0.735045	Anser_cygnoides_newGene_68623;LOC106049912
ko05200	Pathways in cancer	0.0023	0.0015	1.47	0.333118	0.735045	HDAC2;LOC106047991;MAPK8
ko00062	Fatty acid elongation	0.0068	0.0057	1.19	0.33518	0.735045	ELOVL1;ELOVL2;HACD1;HACD4;HADHA;HADHB;LOC106046290;MECR;TECR
ko00983	Drug metabolism - other enzymes	0.0083	0.0072	1.14	0.357767	0.776488	CDA;DPYS;GMPS;LOC106034448;LOC106034450;LOC106034451;LOC106034452;LOC106034582;TK2;UCK2;UPB1
ko00533	Glycosaminoglycan biosynthesis - keratan sulfate	0.0045	0.0037	1.21	0.372011	0.799164	B3GNT7;B4GALT4;CHST1;CHST4;LOC106045430;ST3GAL2
ko05164	Influenza A	0.0301	0.0287	1.05	0.39192	0.833429	Anser_cygnoides_newGene_104389;Anser_cygnoides_newGene_67704;ACTB;AKT3;CIITA;EIF2AK3;FAS;IFNAR1;IFNK;IKBKB;IKBKE;IL12B;IL18;IL6;IRF7;JAK2;KPNA2;LOC106029631;LOC106030032;LOC106030222;LOC106039526;LOC106041918;LOC106041919;LOC106044640;MAP2K1;MAP2K4;MAPK10;MAPK14;MAPK8;MAPK9;MYD88;NFKB1;NFKBIA;PIK3R1;RAF1;TMPRSS13;TMPRSS4;TNFRSF10B;TNFRSF1A;VDAC1
ko03440	Homologous recombination	0.006	0.0053	1.14	0.397923	0.836762	Anser_cygnoides_newGene_70067;LOC106031665;MRE11A;RAD51;RAD51B;RAD52;SYCP3;XRCC2
ko00520	Amino sugar and nucleotide sugar metabolism	0.0105	0.0096	1.09	0.401436	0.836762	AMDHD2;CMAS;GFPT1;GMPPB;GNE;GNPDA1;GNPNAT1;GPI;HEXB;PGM2;PGM3;UAP1L1;UGDH;UXS1
ko00410	beta-Alanine metabolism	0.0083	0.0077	1.08	0.444491	0.85889	ABAT;ALDH1A3;ALDH9A1;CNDP1;DPYS;EHHADH;GADL1;HADHA;LOC106048002;SRM;UPB1
ko04744	Phototransduction	0.006	0.0055	1.1	0.449548	0.85889	CALM1;CNGA1;GNB1;GUCY2F;LOC106042852;LOC106048151;LOC106049690;SLC24A1
ko00561	Glycerolipid metabolism	0.0158	0.0151	1.04	0.450072	0.85889	Anser_cygnoides_newGene_103591;Anser_cygnoides_newGene_26936;Anser_cygnoides_newGene_40120;Anser_cygnoides_newGene_80247;AGPAT4;AGPAT6;ALDH9A1;DGKB;DGKI;GPAM;LOC106029666;LOC106029702;LOC106030914;LOC106031949;LOC106048173;LOC106048175;LPIN2;LPIN3;PNPLA2;PPAP2A;PPAP2C
ko00400	Phenylalanine, tyrosine and tryptophan biosynthesis	0.0015	0.0011	1.37	0.453751	0.85889	GOT2;TAT
ko00750	Vitamin B6 metabolism	0.0015	0.0011	1.37	0.453751	0.85889	PDXK;PSAT1
ko04670	Leukocyte transendothelial migration	0.0015	0.0011	1.37	0.453751	0.85889	MYL9;RAP1B
ko01212	Fatty acid metabolism	0.0113	0.0107	1.05	0.462667	0.85889	ACADSB;ACSBG1;ACSL5;ACSL6;CPT1A;EHHADH;ELOVL2;FADS1;HACD1;HACD4;HADHA;HADHB;LOC106033870;MECR;TECR
ko00760	Nicotinate and nicotinamide metabolism	0.0068	0.0064	1.07	0.479838	0.85889	Anser_cygnoides_newGene_96631;BST1;ENPP3;LOC106033802;NADK;NADK2;NMNAT2;NT5C3A;PNP
ko05322	Systemic lupus erythematosus	0.003	0.0026	1.14	0.480454	0.85889	Anser_cygnoides_newGene_68623;LOC106048111;LOC106048907;LOC106049912
ko00220	Arginine biosynthesis	0.0045	0.0042	1.08	0.492481	0.85889	Anser_cygnoides_newGene_64363;ACY1;GLS;GOT2;LOC106037044;OTC
ko01522	Endocrine resistance	0.0008	0.0004	1.72	0.497727	0.85889	MAPK8
ko04062	Chemokine signaling pathway	0.0008	0.0004	1.72	0.497727	0.85889	RAP1B
ko04071	Sphingolipid signaling pathway	0.0008	0.0004	1.72	0.497727	0.85889	MAPK8
ko04380	Osteoclast differentiation	0.0008	0.0004	1.72	0.497727	0.85889	MAPK8
ko04931	Insulin resistance	0.0008	0.0004	1.72	0.497727	0.85889	MAPK8
ko05010	Alzheimer's disease	0.0008	0.0004	1.72	0.497727	0.85889	LOC106031155
ko05012	Parkinson's disease	0.0008	0.0004	1.72	0.497727	0.85889	HTRA2
ko05032	Morphine addiction	0.0008	0.0004	1.72	0.497727	0.85889	PDE4D
ko05211	Renal cell carcinoma	0.0008	0.0004	1.72	0.497727	0.85889	RAP1B
ko05221	Acute myeloid leukemia	0.0008	0.0004	1.72	0.497727	0.85889	LOC106047991
ko05231	Choline metabolism in cancer	0.0008	0.0004	1.72	0.497727	0.85889	MAPK8
ko00980	Metabolism of xenobiotics by cytochrome P450	0.0075	0.0072	1.04	0.506364	0.865263	ALDH1A3;HPGDS;LOC106034448;LOC106034450;LOC106034451;LOC106034452;LOC106034582;LOC106041293;LOC106044189;MGST3
ko00130	Ubiquinone and other terpenoid-quinone biosynthesis	0.0023	0.002	1.14	0.51375	0.865263	COQ3;NQO1;TAT
ko05034	Alcoholism	0.0023	0.002	1.14	0.51375	0.865263	HDAC2;LOC106048111;LOC106048907
ko00052	Galactose metabolism	0.0075	0.0075	1.01	0.550252	0.903655	Anser_cygnoides_newGene_75455;Anser_cygnoides_newGene_87644;G6PC;GLB1;LOC106029669;LOC106029679;LOC106030914;LOC106042005;PGM2;SI
ko00830	Retinol metabolism	0.0075	0.0075	1.01	0.550252	0.903655	Anser_cygnoides_newGene_89181;LOC106034448;LOC106034450;LOC106034451;LOC106034452;LOC106034582;LOC106041199;LOC106044189;PNPLA4;RPE65
ko00061	Fatty acid biosynthesis	0.003	0.0028	1.06	0.551995	0.903655	ACSBG1;ACSL5;ACSL6;OLAH
ko04022	cGMP-PKG signaling pathway	0.0015	0.0013	1.14	0.560847	0.903655	LOC106031155;MYL9
ko04151	PI3K-Akt signaling pathway	0.0015	0.0013	1.14	0.560847	0.903655	Anser_cygnoides_newGene_68623;LOC106049912
ko00350	Tyrosine metabolism	0.0068	0.0068	1	0.57243	0.903655	ALDH1A3;FAH;FAHD1;GOT2;LOC106035805;LOC106048002;TAT;TH;TYRP1
ko00514	Other types of O-glycan biosynthesis	0.0068	0.0068	1	0.57243	0.903655	B3GAT2;EOGT;FUT9;GXYLT1;GXYLT2;LOC106031407;MGAT5B;POFUT1;POFUT2
ko04130	SNARE interactions in vesicular transport	0.0068	0.0068	1	0.57243	0.903655	BNIP1;GOSR1;LOC106040258;LOC106042723;STX11;STX16;STX19;STX1A;STX8
ko00601	Glycosphingolipid biosynthesis - lacto and neolacto series	0.0053	0.0053	1	0.575177	0.903655	B3GALT1;B3GALT5;B3GNT4;B4GALT4;FUT9;GCNT2;ST3GAL6
ko04068	FoxO signaling pathway	0.0293	0.0298	0.98	0.579519	0.903733	AKT3;CCNB1;EGF;EGFR;FBXO25;FBXO32;G6PC;GABARAPL2;GADD45B;GRB2;GRM1;HOMER1;IGF1;IKBKB;IL6;IL7R;INS;IRS4;KLF2;LOC106029669;LOC106029911;LOC106036829;LOC106040363;MAP2K1;MAPK10;MAPK14;MAPK8;MAPK9;MDM2;PCK1;PDPK1;PIK3R1;PLK4;RAF1;RAG2;SGK1;STAT3;TGFBR1;TGFBR2
ko00860	Porphyrin and chlorophyll metabolism	0.006	0.0061	0.98	0.59686	0.914493	ALAD;CP;CPOX;LOC106034448;LOC106034450;LOC106034451;LOC106034452;LOC106034582
ko04350	TGF-beta signaling pathway	0.0158	0.0162	0.97	0.600652	0.914493	ACVR1C;ACVR2A;AMH;BMP4;BMPR2;DCN;INHBA;INHBB;LOC106029911;LOC106040155;LOC106044377;LOC106044678;LOC106049823;LOC106049825;LTBP1;ROCK1;SMAD1;TGFBR1;TGFBR2;THBS1;ZFYVE9
ko04140	Regulation of autophagy	0.0053	0.0055	0.96	0.624032	0.914493	ATG4A;ATG7;GABARAPL2;IFNK;INS;LOC106032439;ULK3
ko04370	VEGF signaling pathway	0.0128	0.0134	0.96	0.633786	0.914493	AKT3;HSPB1;LOC106033167;LOC106042972;LOC106042978;LOC106044837;MAP2K1;MAPK14;PIK3R1;PLA2G4F;PLCG1;PPP3CB;PPP3R1;PRKCB;PTK2;RAF1;SPHK1
ko04070	Phosphatidylinositol signaling system	0.0196	0.0204	0.96	0.63763	0.914493	Anser_cygnoides_newGene_85164;CALM1;DGKB;DGKI;INPP4A;INPP5A;IP6K1;ITPKB;LOC106033167;LOC106044837;MTM1;MTMR14;MTMR7;PIK3C2A;PIK3C2G;PIK3R1;PIP4K2B;PLCB2;PLCB4;PLCG1;PLCZ1;PPIP5K1;PRKCB;SYNJ1;SYNJ2;TMEM55A
ko00670	One carbon pool by folate	0.0038	0.0039	0.95	0.637657	0.914493	FTCD;LOC106043388;LOC106043431;MTFMT;MTHFD1L
ko00910	Nitrogen metabolism	0.0038	0.0039	0.95	0.637657	0.914493	Anser_cygnoides_newGene_64363;CA7;CA8;LOC106030633;LOC106037044
ko00290	Valine, leucine and isoleucine biosynthesis	0.0008	0.0007	1.14	0.644081	0.914493	LOC106032592
ko00780	Biotin metabolism	0.0008	0.0007	1.14	0.644081	0.914493	BTD
ko04919	Thyroid hormone signaling pathway	0.0008	0.0007	1.14	0.644081	0.914493	HDAC2
ko04932	Non-alcoholic fatty liver disease (NAFLD)	0.0008	0.0007	1.14	0.644081	0.914493	MAPK8
ko05210	Colorectal cancer	0.0008	0.0007	1.14	0.644081	0.914493	MAPK8
ko05212	Pancreatic cancer	0.0008	0.0007	1.14	0.644081	0.914493	MAPK8
ko04916	Melanogenesis	0.0203	0.0213	0.96	0.648987	0.914493	Anser_cygnoides_newGene_107834;ADCY1;ADCY2;ADCY8;ASIP;CALM1;CREB1;EDN1;FZD10;FZD4;FZD7;GNAO1;GNAS;KIT;LOC106042860;LOC106047519;MAP2K1;PLCB2;PLCB4;PRKACB;PRKCB;RAF1;TYRP1;WNT2;WNT6;WNT7B;WNT8A
ko04122	Sulfur relay system	0.0015	0.0015	0.98	0.651938	0.914493	MPST;TST
ko00982	Drug metabolism - cytochrome P450	0.0068	0.0072	0.94	0.656979	0.914493	ALDH1A3;FMO3;HPGDS;LOC106034448;LOC106034450;LOC106034451;LOC106034452;LOC106034582;MGST3
ko00330	Arginine and proline metabolism	0.009	0.0096	0.94	0.662398	0.914493	AGMAT;ALDH9A1;CKMT2;CNDP1;GOT2;HOGA1;OAT;P4HA1;P4HA2;PYCR1;SAT1;SRM
ko00790	Folate biosynthesis	0.0023	0.0024	0.94	0.664607	0.914493	LOC106044775;PTS;SPR
ko04144	Endocytosis	0.0527	0.0548	0.96	0.679915	0.919265	Anser_cygnoides_newGene_102018;Anser_cygnoides_newGene_107834;Anser_cygnoides_newGene_36922;ACAP3;ADRB2;AGAP1;AMPH;ARAP1;ARAP3;ARF1;ARFGEF2;ARPC1B;ARPC2;ARPC3;ARPC5;ARR3;BIN1;CAPZA3;CAV1;CAV2;CAV3;CCDC53;CSF1R;CYTH1;DNAJC6;DNM1;DNM3;EGF;EGFR;EPS15;ERBB4;GRK5;GRK6;IGF2R;IL2RA;IL2RG;IQSEC1;IQSEC3;IST1;KIF5B;KIF5C;KIT;LOC106029486;LOC106029911;LOC106031282;LOC106038356;LOC106044678;LOC106046481;LOC1…
ko00565	Ether lipid metabolism	0.009	0.0099	0.92	0.695814	0.919265	EPT1;LOC106040243;LOC106040244;LOC106042972;LOC106042978;PLA2G12B;PLA2G4F;PLA2G7;PLD1;PPAP2A;PPAP2C;UGT8
ko00270	Cysteine and methionine metabolism	0.0075	0.0083	0.9	0.706754	0.919265	ADI1;AGXT2;AHCY;GOT2;LOC106036144;LOC106040411;MPST;SRM;TAT;TST
ko00592	alpha-Linolenic acid metabolism	0.0053	0.0059	0.89	0.711555	0.919265	LOC106033870;LOC106040243;LOC106040244;LOC106042972;LOC106042978;PLA2G12B;PLA2G4F
ko01040	Biosynthesis of unsaturated fatty acids	0.0053	0.0059	0.89	0.711555	0.919265	ELOVL2;FADS1;HACD1;HACD4;HADHA;LOC106033870;TECR
ko03020	RNA polymerase	0.0053	0.0059	0.89	0.711555	0.919265	LOC106047492;POLR1B;POLR2C;POLR2J;POLR3A;POLR3G;TWISTNB
ko05203	Viral carcinogenesis	0.0023	0.0026	0.86	0.725992	0.919265	HDAC2;LOC106047991;TBPL1
ko04910	Insulin signaling pathway	0.0256	0.0276	0.93	0.734949	0.919265	Anser_cygnoides_newGene_12813;AKT3;CALM1;EIF4E1B;G6PC;GRB2;GYS2;IKBKB;INS;IRS4;LOC106029669;LOC106030041;LOC106036829;LOC106048510;MAP2K1;MAPK10;MAPK8;MAPK9;MTOR;PCK1;PDPK1;PIK3R1;PPARGC1A;PRKACB;PRKAR1B;PRKAR2A;PRKCZ;PTPN1;PYGB;PYGL;RAF1;RHOQ;RPS6;SOCS1
ko04015	Rap1 signaling pathway	0.0008	0.0009	0.86	0.747813	0.919265	RAP1B
ko04611	Platelet activation	0.0008	0.0009	0.86	0.747813	0.919265	RAP1B
ko04721	Synaptic vesicle cycle	0.0008	0.0009	0.86	0.747813	0.919265	SNAP25
ko04911	Insulin secretion	0.0008	0.0009	0.86	0.747813	0.919265	SNAP25
ko04964	Proximal tubule bicarbonate reclamation	0.0008	0.0009	0.86	0.747813	0.919265	Anser_cygnoides_newGene_64363
ko05205	Proteoglycans in cancer	0.0008	0.0009	0.86	0.747813	0.919265	LOC106045852
ko00230	Purine metabolism	0.0339	0.0366	0.93	0.761995	0.919265	Anser_cygnoides_newGene_31425;Anser_cygnoides_newGene_68168;Anser_cygnoides_newGene_70067;ADA;ADCY1;ADCY2;ADCY8;ADK;ADSSL1;AK1;AK5;CANT1;CECR1;ENPP3;ENTPD2;ENTPD3;ENTPD5;FHIT;GMPS;GUCY1A2;GUCY1B3;GUCY2C;GUCY2F;LOC106032673;LOC106033995;LOC106036260;LOC106043431;LOC106047492;LOC106049690;NPR2;NT5C3A;PDE3A;PDE4B;PDE4D;PDE5A;PDE6C;PDE8B;PGM2;PNP;POLR1B;POLR2C;POLR2J;POLR3A;POLR3G;TWISTNB
ko00250	Alanine, aspartate and glutamate metabolism	0.0068	0.0079	0.86	0.763695	0.919265	Anser_cygnoides_newGene_64363;ABAT;ADSSL1;AGXT2;ALDH5A1;GFPT1;GLS;GOT2;LOC106037044
ko00360	Phenylalanine metabolism	0.003	0.0037	0.81	0.775985	0.919265	ALDH1A3;GOT2;LOC106048002;TAT
ko03410	Base excision repair	0.0045	0.0055	0.82	0.780295	0.919265	Anser_cygnoides_newGene_70067;MUTYH;NEIL3;PARP1;PARP3;UNG
ko00430	Taurine and hypotaurine metabolism	0.0015	0.002	0.76	0.78826	0.919265	GADL1;GGT7
ko05168	Herpes simplex infection	0.0293	0.0324	0.9	0.800577	0.919265	Anser_cygnoides_newGene_104389;Anser_cygnoides_newGene_70095;CDK1;EIF2AK3;FADD;FAS;GTF2IRD1;IFNAR1;IFNK;IKBKB;IKBKE;IL12B;IL15;IL6;IRF7;JAK2;LOC106030032;LOC106030222;LOC106031662;LOC106040002;LOC106040004;LOC106042955;LOC106044308;MAP3K7;MAPK10;MAPK8;MAPK9;MYD88;NFKB1;NFKBIA;PVRL1;SRSF4;TAB1;TAF5L;TBPL1;TMEM179B;TNFRSF1A;TRAF2;TRAF3
ko04330	Notch signaling pathway	0.0083	0.0099	0.84	0.803231	0.919265	Anser_cygnoides_newGene_1290;APH1A;CTBP2;HDAC2;LOC106032660;LOC106044620;LOC106044623;LOC106044624;NCOR2;NOTCH2;PSEN2
ko04141	Protein processing in endoplasmic reticulum	0.0293	0.0327	0.9	0.814732	0.919265	Anser_cygnoides_newGene_104389;Anser_cygnoides_newGene_3544;ATF6;BAG2;BAK1;CALR3;CAPN2;CKAP4;CRYAA;DERL1;DERL2;DNAJB12;DNAJC5B;EDEM1;EIF2AK3;ERN1;ERN2;ERO1A;HERPUD1;HSPA4L;LMAN2;LOC106048174;MAN1A1;MAN1A2;MAN1B1;MAPK10;MAPK8;MAPK9;NFE2L2;PARK2;PLAA;RPN1;SAR1A;SEC24D;SEC61A1;SEC61B;TRAF2;TRAM1;UBE2D1
ko00450	Selenocompound metabolism	0.003	0.0039	0.76	0.815507	0.919265	CCBL2;PSTK;SEPHS1;TXNRD3
ko00532	Glycosaminoglycan biosynthesis - chondroitin sulfate / dermatan sulfate	0.003	0.0039	0.76	0.815507	0.919265	B4GALT7;CHST14;CHST15;DSE
ko04150	mTOR signaling pathway	0.0278	0.0311	0.89	0.818481	0.919265	AKT3;ATP6V1E1;DEPDC5;DEPTOR;EIF4E1B;FNIP2;FZD10;FZD4;FZD7;GRB2;IGF1;IKBKB;INS;LAMTOR3;LOC106044678;MAP2K1;MTOR;PDPK1;PIK3R1;PRKCB;RAF1;RPS6;RPS6KA2;RPS6KA6;RRAGC;RRAGD;SEH1L;SGK1;SLC38A9;STRADB;TNFRSF1A;TTI1;ULK3;WNT2;WNT6;WNT7B;WNT8A
ko00071	Fatty acid degradation	0.0068	0.0083	0.81	0.820388	0.919265	ACADSB;ACSBG1;ACSL5;ACSL6;ALDH9A1;CPT1A;EHHADH;HADHA;HADHB
ko00232	Caffeine metabolism	0.0008	0.0011	0.69	0.821328	0.919265	LOC106033995
ko01210	2-Oxocarboxylic acid metabolism	0.0023	0.0031	0.74	0.821903	0.919265	ACY1;GOT2;IDH3A
ko00030	Pentose phosphate pathway	0.0045	0.0059	0.76	0.842636	0.919265	ALDOB;GPI;H6PD;PGM2;RBKS;RPIA
ko00591	Linoleic acid metabolism	0.0045	0.0059	0.76	0.842636	0.919265	LOC106040243;LOC106040244;LOC106042972;LOC106042978;PLA2G12B;PLA2G4F
ko00511	Other glycan degradation	0.003	0.0042	0.72	0.849108	0.919265	GLB1;HEXB;HEXDC;MAN2B2
ko03010	Ribosome	0.0196	0.0228	0.86	0.852613	0.919265	MRPL22;MRPL33;MRPS10;MRPS11;MRPS15;MRPS5;MRPS6;MRPS7;RPL15;RPL18A;RPL23;RPL24;RPL27A;RPL3;RPL37A;RPL3L;RPL4;RPL6;RPLP2;RPS11;RPS13;RPS2;RPS6;RPS7;RPSA;RSL24D1
ko00120	Primary bile acid biosynthesis	0.0023	0.0033	0.69	0.858035	0.919265	ACOX2;LOC106039033;LOC106039057
ko00650	Butanoate metabolism	0.0038	0.0053	0.72	0.871362	0.919265	ABAT;ALDH5A1;EHHADH;HADHA;HMGCS1
ko00380	Tryptophan metabolism	0.0068	0.009	0.75	0.885091	0.919265	ALDH9A1;CCBL2;EHHADH;HAAO;HADHA;IDO2;LOC106044189;OGDHL;TDO2
ko00534	Glycosaminoglycan biosynthesis - heparan sulfate / heparin	0.0038	0.0055	0.69	0.894128	0.919265	B4GALT7;EXTL3;HS3ST1;LOC106038121;NDST4
ko00620	Pyruvate metabolism	0.006	0.0083	0.72	0.903097	0.919265	Anser_cygnoides_newGene_63512;ALDH9A1;DLAT;HAGH;ME1;ME3;PCK1;PDHB
ko03050	Proteasome	0.0053	0.0075	0.71	0.90521	0.919265	HYKK;PSMA4;PSMB3;PSMD12;PSMD3;PSMD7;PSME4
ko03022	Basal transcription factors	0.006	0.0085	0.7	0.91821	0.919265	GTF2A2;GTF2B;GTF2E2;GTF2IRD1;MNAT1;TAF5L;TBPL1;TMEM179B
ko03060	Protein export	0.003	0.0048	0.62	0.920393	0.919265	IMMP1L;SEC61A1;SEC61B;SRP14
ko00640	Propanoate metabolism	0.0045	0.007	0.64	0.937758	0.919265	ABAT;ECHDC1;EHHADH;HADHA;SUCLG1;SUCLG2
ko03030	DNA replication	0.0045	0.007	0.64	0.937758	0.919265	Anser_cygnoides_newGene_68168;Anser_cygnoides_newGene_70067;DNA2;MCM4;RNASEH1;RUFY2
ko00310	Lysine degradation	0.0075	0.0107	0.7	0.938653	0.919265	ALDH9A1;DOT1L;EHHADH;HADHA;KMT2A;LOC106031407;OGDHL;PLOD2;SUV39H2;WHSC1
ko04110	Cell cycle	0.0211	0.0265	0.79	0.944415	0.919265	Anser_cygnoides_newGene_100689;Anser_cygnoides_newGene_50845;Anser_cygnoides_newGene_97248;ABL1;ANAPC7;CCNB1;CCNE1;CCNE2;CDC25A;CDK1;CDKN2C;DBF4;E2F1;E2F3;ESPL1;FZR1;GADD45B;HDAC2;LOC106040363;LOC106041004;MAD2L1;MCM4;MDM2;ORC1;PRKDC;SMC1B;YWHAB;YWHAH
ko00010	Glycolysis / Gluconeogenesis	0.0083	0.0118	0.7	0.946714	0.919265	ALDH1A3;ALDH9A1;ALDOB;DLAT;G6PC;GPI;LOC106029669;MINPP1;PCK1;PDHB;PGM2
ko00240	Pyrimidine metabolism	0.0173	0.0224	0.77	0.946875	0.919265	Anser_cygnoides_newGene_68168;Anser_cygnoides_newGene_70067;CANT1;CDA;CMPK1;DHODH;DPYS;ENTPD3;ENTPD5;LOC106032673;LOC106047492;NT5C3A;PNP;POLR1B;POLR2C;POLR2J;POLR3A;POLR3G;TK2;TWISTNB;TXNRD3;UCK2;UPB1
ko00590	Arachidonic acid metabolism	0.0075	0.011	0.69	0.948032	0.919265	Anser_cygnoides_newGene_68277;GPX7;HPGDS;LOC106037026;LOC106040243;LOC106040244;LOC106042972;LOC106042978;PLA2G12B;PLA2G4F
ko03018	RNA degradation	0.0098	0.0138	0.71	0.952826	0.919265	CNOT1;CNOT6;CNOT6L;DCPS;DHX36;EXOSC10;LSM5;LSM6;LSM8;PABPC1L;SKIV2L2;TOB2;WDR61
ko00072	Synthesis and degradation of ketone bodies	0.0008	0.002	0.38	0.955022	0.919265	HMGCS1
ko00564	Glycerophospholipid metabolism	0.0158	0.021	0.75	0.958004	0.919265	AGPAT4;AGPAT6;CHAT;DGKB;DGKI;EPT1;GPAM;LOC106029917;LOC106040243;LOC106040244;LOC106042972;LOC106042978;LOC106048173;LOC106048175;LPIN2;LPIN3;PLA2G12B;PLA2G4F;PLD1;PPAP2A;PPAP2C
ko01230	Biosynthesis of amino acids	0.0098	0.014	0.7	0.959616	0.919265	ACY1;ALDOB;GOT2;IDH3A;LOC106032592;LOC106036144;LOC106037044;LOC106040411;OTC;PSAT1;PYCR1;RPIA;TAT
ko00563	Glycosylphosphatidylinositol(GPI)-anchor biosynthesis	0.003	0.0055	0.55	0.959871	0.919265	DPM2;PIGB;PIGK;PIGZ
ko01200	Carbon metabolism	0.0173	0.023	0.75	0.963468	0.919265	Anser_cygnoides_newGene_64363;ALDOB;DLAT;EHHADH;GLDC;GOT2;GPI;H6PD;HADHA;HAO1;IDH3A;LOC106032592;ME1;ME3;OGDHL;PDHB;PSAT1;RPIA;SDHB;SDHC;SDHD;SUCLG1;SUCLG2
ko00340	Histidine metabolism	0.003	0.0057	0.53	0.968335	0.919265	ALDH1A3;ALDH9A1;CNDP1;FTCD
ko00900	Terpenoid backbone biosynthesis	0.0015	0.0035	0.43	0.969502	0.919265	GGPS1;HMGCS1
ko00260	Glycine, serine and threonine metabolism	0.0053	0.0088	0.6	0.969537	0.919265	Anser_cygnoides_newGene_63512;AGXT2;GLDC;LOC106032592;LOC106036144;LOC106048002;PSAT1
ko00630	Glyoxylate and dicarboxylate metabolism	0.0038	0.0068	0.55	0.970236	0.919265	Anser_cygnoides_newGene_63512;GLDC;HAO1;HOGA1;LOC106037044
ko00280	Valine, leucine and isoleucine degradation	0.0068	0.0107	0.63	0.970724	0.919265	ABAT;ACADSB;AGXT2;ALDH9A1;EHHADH;HADHA;HADHB;HMGCS1;LOC106043624
ko00600	Sphingolipid metabolism	0.0068	0.011	0.62	0.975706	0.919265	B4GALT6;CERS1;CERS6;GLB1;PPAP2A;PPAP2C;SGMS2;SPHK1;UGT8
ko04340	Hedgehog signaling pathway	0.0053	0.0092	0.57	0.97974	0.919265	ARR3;GLI1;GLI3;GPR161;HHIP;KIF3A;PRKACB
ko04142	Lysosome	0.0188	0.0259	0.73	0.981099	0.919265	ABCA2;AP1G1;AP1S3;AP3B2;AP3M2;AP4E1;AP4S1;ATP6V0A1;CTNS;CTSC;CTSK;CTSL;CTSO;CTSS;CTSZ;DNASE2B;GGA3;GLB1;GNPTAB;HEXB;HGSNAT;IGF2R;LAPTM5;LOC106046481;NAGLU
ko00100	Steroid biosynthesis	0.0015	0.0039	0.38	0.983059	0.919265	LOC106029666;LOC106029702
ko03430	Mismatch repair	0.0015	0.0039	0.38	0.983059	0.919265	Anser_cygnoides_newGene_70067;EXO1
ko04310	Wnt signaling pathway	0.0203	0.0278	0.73	0.98342	0.919265	CTBP2;FZD10;FZD4;FZD7;INVS;LOC106029506;LOC106032660;LOC106044678;MAP3K7;MAPK10;MAPK8;MAPK9;PLCB2;PLCB4;PPP3CB;PPP3R1;PRICKLE1;PRKACB;PRKCB;RUVBL1;SERPINF1;TBL1X;TBL1XR1;WNT2;WNT6;WNT7B;WNT8A
ko03013	RNA transport	0.0226	0.0305	0.74	0.98351	0.919265	Anser_cygnoides_newGene_18284;Anser_cygnoides_newGene_61174;CASC3;CYFIP2;EEF1A1;EEF1A2;EIF2S2;EIF3D;EIF4E1B;EIF4G2;FXR1;GEMIN2;MAGOH;NCBP1;NUP107;NUP133;NUP155;NUP188;NUP205;NUP210;NUP210L;NUP35;NUP50;NUP85;PABPC1L;SEH1L;SRRM1;SUMO1;SUMO2;UPF3A
ko00970	Aminoacyl-tRNA biosynthesis	0.0053	0.0099	0.53	0.989268	0.919265	FARSB;IARS;MTFMT;PSTK;QRSL1;RARS;YARS2
ko03460	Fanconi anemia pathway	0.006	0.011	0.55	0.990039	0.919265	Anser_cygnoides_newGene_96114;FAAP24;FANCA;FANCB;FANCE;FANCL;RAD51;REV3L
ko03015	mRNA surveillance pathway	0.009	0.0151	0.6	0.991782	0.919265	CASC3;CLP1;CPSF6;ETF1;MAGOH;NCBP1;PABPC1L;PPP2R2B;PPP2R2C;PPP2R5A;SRRM1;UPF3A
ko03420	Nucleotide excision repair	0.0038	0.0081	0.46	0.992685	0.919265	Anser_cygnoides_newGene_70067;Anser_cygnoides_newGene_96114;CUL4B;LOC106031825;MNAT1
ko04146	Peroxisome	0.0098	0.0164	0.6	0.993871	0.919265	Anser_cygnoides_newGene_120994;ABCD3;ACOX2;ACSL5;ACSL6;CRAT;CROT;EHHADH;HAO1;PAOX;PEX11G;PEX2;PHYH
ko00480	Glutathione metabolism	0.0038	0.0088	0.43	0.996511	0.919265	GGT7;GPX7;HPGDS;MGST3;SRM
ko03040	Spliceosome	0.0135	0.0219	0.62	0.996515	0.919265	CDC40;DHX38;LOC106031662;LOC106038017;LOC106049880;LSM5;LSM6;LSM8;MAGOH;NCBP1;PRPF18;PRPF3;PRPF38A;RP9;SF3A2;SF3B4;SRSF4;TRA2A
ko04120	Ubiquitin mediated proteolysis	0.0188	0.0287	0.66	0.997143	0.919265	Anser_cygnoides_newGene_110726;Anser_cygnoides_newGene_94110;ANAPC7;BIRC2;CUL4B;FANCL;FBXW7;FZR1;HERC2;LOC106033631;LOC106037125;MDM2;NEDD4;PARK2;RHOBTB1;SOCS1;TCEB2;UBA2;UBA7;UBE2D1;UBE2H;UBE2W;UBE3A;UBE3C;WWP2
ko00051	Fructose and mannose metabolism	0.0023	0.007	0.32	0.998436	0.919265	ALDOB;GMPPB;LOC106030914
ko00190	Oxidative phosphorylation	0.0098	0.0197	0.5	0.999693	0.919265	ATP12A;ATP5G3;ATP5H;ATP6V0A1;ATP6V1E1;LHPP;LOC106034612;LOC106038569;NDUFB10;PPA1;SDHB;SDHC;SDHD
ko03008	Ribosome biogenesis in eukaryotes	0.0053	0.0145	0.36	0.99993	0.919265	BMS1;LOC106043735;MDN1;NAT10;NOB1;NOP58;TBL3
