# Supplementary material for: Comprehensive analysis of differentially expressed profiles of mRNA, lncRNA, and miRNA of Yili geese ovary at different egg-laying stages
Source: BMC Genomics. 2022 Aug 19;23:607. doi: 10.1186/s12864-022-08774-4 (PMC9392330; doi:10.1186/s12864-022-08774-4)
Supplement: Supplementary file 5 — Additional file 5: Table S5-6. KEGG analysis of the targets for differentially expressed miRNAs in CP vs PP. [file 12864_2022_8774_MOESM5_ESM.xlsx]

## Sheet: Table S5-1.
Table S5-1. GO analysis of the targets for differentially expressed miRNAs in PP vs LP.
#Total_gene		9374	4129
#GO_classify1	GO_classify2	GO_ID	All Target Gene number	Selected Target Gene number	All Target Gene	Selected Target Gene
biological process	behavior	GO:0007610	195	100	PTEN,DRD1,NPC1,NCOA2,ARCN1,ATXN3,Anser_cygnoides_newGene_60189,ASIC1,CHRNB4,SOBP,GNAO1,RGS14,ABAT,SRF,CNTN2,LOC106033708,MC4R,LOC106031977,MSS51,PPP3CB,GNB1L,DRD3,CHRNA4,NAGLU,CHRNA5,EIF4G1,BBS2,FSHR,APP,MCOLN3,LOC106045450,PUM1,FGF13,NR4A2,RMI1,HTR2C,HCRTR2,SORCS3,UBA6,GRID1,EPM2A,HTR1B,TRPV1,RPS6KB1,LOC106048153,SHC3,MBD2,ID2,HIPK2,ADCY3,LOC106048946,ADCY1,NPTX2,BBS4,PRKCE,GPRC5B,DSCAM,ADCY8,SC…	BBS4,NPTX2,NDRG4,ZDHHC8,NMUR2,LOC106029466,DSCAM,HTR1A,HIPK2,TCF15,LOC106036638,LOC106032793,NEGR1,ADCY3,LOC106036167,SEZ6L,RIC8A,EGFR,SRPX2,NPY5R,STRA6,CHRNB2,NLGN3,STRBP,SDK1,HRH2,ASTN1,PREX2,Anser_cygnoides_newGene_94963,ATAD1,REN,ARF4,PRKAR1B,HIF1A,Anser_cygnoides_newGene_60186,LOC106040353,CELF6,CDH23,GRM7,PTPRZ1,TNR,MYO15A,TPGS1,AR,USP2,CNTNAP2,DNAJC9,MAPT,HRH1,MEIS1,S100B,TSHR,APBA2,BBS12,…
biological process	biological adhesion	GO:0022610	249	139	RAB1A,FERMT1,Anser_cygnoides_newGene_68255,DSP,CDHR1,NLGN1,NCAN,DSCAML1,CDH20,MMP24,ACAN,PPAP2B,SCARF2,CD2,LOC106049464,PARVG,TECTA,ROBO1,FREM1,RGMB,CNTN6,NLGN4X,LOC106043381,CDH18,KIF14,ADGRL3,RHOB,FN1,MPDZ,IGSF9B,RET,HSPB1,ATP2C1,VCAM1,ZYX,LOC106046593,CDH10,SRCIN1,TGFBI,PRKX,EPB41L5,FGG,PTK7,RELN,LAMC1,IGSF5,MKLN1,IGFBP7,LYVE1,EPHB3,COL18A1,CDH12,GNAS,LAMA5,CDH19,LOC106046592,TNXB,KITLG,ROCK1,…	RET,IGSF9B,LOC106046593,ZYX,TGFBI,SRCIN1,RELN,PTK7,MKLN1,LAMC1,EPHB3,COL18A1,LOC106046592,LAMA5,COL6A2,LOC106030627,CNTN5,KITLG,TNXB,MMP24,NCAN,DSCAML1,CDHR1,Anser_cygnoides_newGene_68255,CD2,SCARF2,FREM1,ROBO1,TECTA,PARVG,ADGRL3,FN1,RHOB,FLRT2,PODXL2,LOC106044624,LOC106044414,MADCAM1,ROBO2,RAPGEF1,Anser_cygnoides_newGene_52613,TNFAIP6,LOC106039094,METAP1,CD34,LOC106041539,MEGF10,EGFR,RIC8A,COL12…
biological process	biological regulation	GO:0065007	4496	2013	MKS1,NKRF,CDH23,CDC14B,BACE2,MED1,LOC106045953,PTCH1,RUNX2,RUVBL1,SYT9,SBNO1,EIF4A2,PTGES,LOC106043120,VAPA,RAB40C,CHST8,RPS7,SIPA1L2,ARHGAP8,LOC106048551,LOC106048650,MAD2L1,SPATA22,HINT1,MYO6,LOC106029665,IFT57,RHOF,CFDP1,MPZL1,HEXIM1,TET2,MAST2,CGA,RABL6,PNOC,Anser_cygnoides_newGene_125318,PROZ,NDUFS3,MASP2,MKKS,LOC106047704,RUNX1T1,RAP1GDS1,SRGAP2,PROCR,LAG3,BMP10,MED24,N4BP1,ADGRG2,LOC106037…
L5A,NR1H3,PPP3CA,CDC20B,RHBDF1,LOC106047014,GPR20,PRKCA,LGR4,PTPRU,RAB8A,MADD,LIN28A,PRR5,DLL1,HELLS,LOC106040468,SEZ6L,CD74,LOC106042860,TADA1,TBX2,EPHA7,PPP1R36,LY96,RPS6KA5,MLLT11,TFAM,CHRNA9,SAP130,CD226,Anser_cygnoides_newGene_2439,RFNG,SH3YL1,EPC2,MED20,ARMC4,Anser_cygnoides_newGene_70997,LOC106042308,NPR2,LMTK2,ZSWIM2,ZMIZ1,ATXN3,ZFAT,MCHR2,LOC106046799,GPR55,MYL9,METTL14,LOC106029723,LOC1…	KMT2A,LOC106029514,E2F3,RNF135,LOC106037928,PPP2R3A,RASD1,FIGN,CHMP1A,Anser_cygnoides_newGene_52603,SYT12,FGF3,LOC106029490,STX1A,LCK,LOC106043008,HHATL,TRIB1,Anser_cygnoides_newGene_589,SOX7,GRIN3B,FGF8,FN1,KIF9,TRPM1,CDK14,LOC106044163,NFATC2,ARHGEF37,FGFR4,TNRC6A,PROX1,LOC106038161,KLF15,COL18A1,LOC106032117,LOC106044391,LCP1,IK,LOC106029545,ARFIP2,PAN2,ARHGEF17,KITLG,LOC106030828,LOC106041180…
biological process	cell aggregation	GO:0098743	16	6	SOX9,ACAN,COL11A1,Anser_cygnoides_newGene_40860,BARX2,LOC106032203,Anser_cygnoides_newGene_96477,ROBO2,COL2A1,LOC106046005,TGFB2,Anser_cygnoides_newGene_7182,MYF5,ROR2,MAPK14,CDH7	COL11A1,ROR2,ROBO2,LOC106032203,LOC106046005,SOX9
biological process	cell killing	GO:0001906	9	4	EMP2,TUSC2,Anser_cygnoides_newGene_125908,CEBPG,PRDX1,RAB27A,LYST,PTPN6,Anser_cygnoides_newGene_66201	Anser_cygnoides_newGene_125908,CEBPG,Anser_cygnoides_newGene_66201,PTPN6
biological process	cellular component organization or biogenesis	GO:0071840	1759	777	LOC106030657,ELMO2,Anser_cygnoides_newGene_125203,SPTY2D1,LOC106029327,COL2A1,KDM4A,Anser_cygnoides_newGene_60186,RAB7A,MYPN,CD34,PRNP,ABLIM2,AZIN2,MCTS1,COL11A1,EDC3,Anser_cygnoides_newGene_67996,TEKT2,NPHP4,TRAF2,HMOX1,IFT74,KIF20A,DNAAF2,NDUFAF7,BLOC1S6,TPGS1,MATN1,Anser_cygnoides_newGene_69977,DOT1L,AARS2,NCAPH,RBSN,LOC106049380,LOC106030416,HMGB1,DNAH1,TPX2,Anser_cygnoides_newGene_46728,Anse…	DYNC1H1,TPPP,KIF13A,KLHL10,MACF1,SH2B2,UTP20,LOC106031147,LOC106048510,ASPM,SH3KBP1,FH,AR,TROVE2,PLXND1,NASP,SZT2,MTOR,RPL35A,RIPK1,PLXNB2,EPB41L4B,ARID2,RECK,CNTNAP1,HELB,Anser_cygnoides_newGene_4450,ATPAF1,SYNE2,ATG16L1,MAP3K19,SH3PXD2B,LOC106037927,HPS3,TP63,APBB2,LOC106046123,CD74,ARPC1B,ECM2,SEZ6L,RTEL1,CDAN1,DYM,HELLS,TPM1,RAD21L1,PTPN1,HRH2,NCK2,LOC106040164,PRKDC,SCAF11,BIRC2,EPHA7,LOC106…
biological process	cellular process	GO:0009987	5944	2676	SUPT5H,LOC106036083,LOC106036519,BAMBI,ELOVL5,ATXN1L,Anser_cygnoides_newGene_92543,LOC106049138,BDH2,Anser_cygnoides_newGene_67337,RFC1,CRCP,ATG4A,PRLHR,RPL7A,Anser_cygnoides_newGene_83031,DHX40,TAF6,NDST1,LOC106033026,PROM1,KCNK9,EIF5B,USP30,UBE2N,LIMK2,SDHA,LOC106037145,ZDHHC2,CPSF6,LOC106038143,ANXA6,TADA2A,CHN1,Anser_cygnoides_newGene_63479,PRKD3,KCNK2,SH3GLB1,LOC106031415,TOP1,FIGNL2,NCDN,RA…
OC106045650,LOC106033676,MGAT5B,SIK3,LOC106038552,AP3M1,KCTD2,PRPS2,RAC3,NPTX1,USP35,FUT4,LGALS3,EME2,ABL2,GPC1,DNAI2,MAP9,MRC2,HIVEP1,LOC106042616,ABAT,ASB13,RECQL,MIB1,BMP3,RNF10,PSMC1,MAP3K7,LLGL1,KIF20B,DNM1L,SFRP5,Anser_cygnoides_newGene_70780,Anser_cygnoides_newGene_14052,TNIK,MAD2L2,TEC,SYCP3,HRH3,GRHL2,TAC1,LOC106046120,RAB27A,ROBO2,CPNE2,GOLGA4,NFIB,PNP,CETP,TSHR,USH1G,KCTD15,HPD,LOC1060…
BARD1,LOC106047525,IFT43,KLHL21,Anser_cygnoides_newGene_40111,TARS,CCT7,SF3B6,LOC106047160,RPL36,GPR161,MFN1,SPRY3,DRAXIN,LOC106043431,RPP30,Anser_cygnoides_newGene_101644,PSPH,Anser_cygnoides_newGene_73665,Anser_cygnoides_newGene_117485,TP73,SS18,COL24A1,EED,MBD2,GPR139,LOC106029819,CDON,Anser_cygnoides_newGene_66344,TUBG1,PARP16,RAPGEF4,CDKN1B,RPL7,DLG3,Anser_cygnoides_newGene_68058,TAF3,Anser_…	NEK9,ACVR2B,RNF185,UPF1,PARS2,SULT1B1,Anser_cygnoides_newGene_7611,TCHP,CEP350,Anser_cygnoides_newGene_91911,Anser_cygnoides_newGene_42088,RAB17,SOCS4,TCEB1,UBASH3B,CECR2,BID,MYO1C,LOC106046000,ASB2,LOC106045998,STK31,GSS,RBMX,TTL,APAF1,ABCA12,RNPEP,PPIP5K1,ADGRB3,FERMT2,ARFRP1,LOC106041491,SCUBE3,LOC106037937,ARHGAP35,ADCY2,Anser_cygnoides_newGene_85178,HMGCS1,ST14,GRM7,LOC106032815,LOC106037920…
-STIL,UPF3B,MLXIPL,DRD2,MYO9B,LMF1,SDCCAG8,CDK5RAP1,MRPL27,DUT,DOCK8,TBR1,TMPRSS6,ARPP21,KHDRBS1,MICAL3,RNF41,PODXL,ARHGAP25,NR3C2,NHEJ1,ABCA4,LOC106029401,GNAZ,SEPT4,PRDM16,ZNRF1,FGFR1,GRIN1,MNT,LOC106030506,LOC106046083,FREM1,Anser_cygnoides_newGene_65183,DMD,TOP1MT,TUBGCP4,SETD2,EGLN3,REXO1,DYRK2,TRIM46,RPS23,ATG4B,ARRDC2,NCALD,COL25A1,EFHD1,LOC106029371,SPON2,Anser_cygnoides_newGene_110914,MO…
biological process	detoxification	GO:0098754	29	10	DUOX2,GSTK1,PARK7,PTGS2,MGST1,PRDX1,GSR,GPX2,PRDX3,LOC106041022,GPX3,GPX8,SOD2,TP53INP1,SOD1,PRDX6,MPO,GPX7,PRDX4,TXNRD1,TPO,UBIAD1,LOC106030436,TXNRD3,PXDN,PTGS1,SOD3,LOC106032894,TXNDC17	GSTK1,MPO,DUOX2,GSR,GPX3,PRDX3,TP53INP1,PTGS1,UBIAD1,LOC106032894
biological process	developmental process	GO:0032502	1696	822	RAC3,NPTX1,CHRNA1,TTLL5,MERTK,DUSP1,VAMP7,IFT52,LOC106033590,QKI,Anser_cygnoides_newGene_71289,ZNF536,KIF16B,BMP3,PSMD11,CNTN2,MRC2,HIVEP1,SERPINF1,MED31,BCR,HHEX,DNAI2,RAMP1,LGALS3,SPG11,ABL2,RTKN2,KCTD5,PPIB,EDNRA,LHX4,NFASC,EPCAM,PPARD,LOC106038386,CDC73,FGF13,CFTR,LOC106031701,PAX1,ARRDC3,RYK,UBA6,KLHL41,PRKCD,SH3PXD2A,CDH5,SYCP2,LOC106031665,MYOC,TOP2B,CELA1,CPE,LOC106041865,HPS4,RERE,Anser_…	HEXA,FOXO1,TGFBI,TMOD1,MLLT3,SDC1,TANC1,FZD10,STAC3,LOC106041562,LOC106033173,RGMA,NEK8,TGFB3,Anser_cygnoides_newGene_12680,ARHGEF10,LAMC3,NR2F2,PTPRF,PTH1R,RAP1A,ACER1,MAML1,DIXDC1,SH3TC2,KIAA1217,SERPINF2,SOX6,NEURL1,MMP9,CEBPG,MAD1L1,MYO1E,COL4A3,LTK,EPHA2,ASXL1,LOC106034617,BCAS3,RNASEL,KIAA0319,MAP2,RHOB,NCKIPSD,CHRNA10,Anser_cygnoides_newGene_37732,MAPKAPK2,ZFYVE19,DUSP10,LOC106037627,ROGDI…
biological process	growth	GO:0040007	125	59	APBA2,APBA1,CHRND,MTOR,IKZF1,NDEL1,IFRD1,LEPR,SOS1,DHCR7,ASPM,FGF10,LOC106041795,GRHL2,FGF2,CDC42,AR,SGMS1,LHX2,LOC106044377,TEC,TNN,NDNF,FLVCR1,FMN1,NOV,COBL,GPD2,LOC106046307,ARIH2,Anser_cygnoides_newGene_7182,RBP4,STRA6,HOXD13,NINJ2,KIF26B,ZEB2,TXK,EMP1,ZFP36L1,LAMB2,DLL1,NOTCH2,LOC106045698,ADD1,MATN1,PRKCZ,LARGE,RPTOR,Anser_cygnoides_newGene_92959,DVL1,ID2,SPRY1,S1PR1,FOXO3,STK11,LOC10604424…	DHCR7,TGFB3,ASPM,AR,TBCE,IKZF1,HEG1,MTOR,APBA1,CHRND,PTK7,TTC8,APBA2,RBBP6,LEPR,NDEL1,GPD2,COBL,RAPH1,ARIH2,LOC106046307,RARB,TEC,LOC106044377,TBX2,LOC106030828,LOC106031588,SOX10,IK,NDNF,ACVR2B,GPR149,LAMB2,HHEX,ZFP36L1,LOC106045698,SPG11,NOTCH2,DLL1,STRA6,Anser_cygnoides_newGene_92118,LOC106037882,FMOD,ZEB2,SOX9,KIF26B,FOXO3,BCL2,STK40,MED12,FN1,ZMIZ1,SEC61A1,RPTOR,RFTN1,CHRNA1,PRLR,RDH10,KDF1
biological process	immune system process	GO:0002376	479	232	LOC106039090,EFNB1,SNX3,ANXA2,Anser_cygnoides_newGene_31425,KIRREL3,LOC106049511,BLK,LOC106029514,LOC106041041,LOC106037025,Anser_cygnoides_newGene_93433,RAB3C,RAB10,Anser_cygnoides_newGene_54272,LOC106041417,HMGB2,ADGRG3,MASP1,TOLLIP,HDAC4,FYN,KRAS,NPY,Anser_cygnoides_newGene_69955,LCK,LOC106048406,SYK,LOC106041492,RHAG,STOML2,PPARG,MARCH1,MILR1,HSP90AB1,TRIL,ATG7,MITF,LOC106029694,PSEN1,NFATC2,…	RASGRP1,SRC,RPS3,MAP3K14,MAPKAPK3,BAK1,TRIM62,MYH9,SH2B2,RC3H1,ENDOU,Anser_cygnoides_newGene_93436,TNIP2,LOC106031147,LOC106049539,RUNX2,IFNLR1,Anser_cygnoides_newGene_542,RBM15,TRAF3,RPL35A,RHOH,DYRK3,LOC106029504,Anser_cygnoides_newGene_8588,CD80,HRH1,LOC106049205,LEPR,LOC106042466,TBK1,PTX3,ANO6,RB1,CDK13,AR,TROVE2,UNC13D,STAT6,TNK2,CDH17,FLT3,LOC106032697,RPS7,Anser_cygnoides_newGene_4450,TFR…
biological process	localization	GO:0051179	1708	771	LOC106040396,AP1S3,RBSN,GPR89B,LOC106045238,ANO5,CHMP7,DNAJA1,NMUR1,NDRG4,HMGB1,RIC1,SEC22A,ATP6V1E1,RFTN2,ATP1B1,DNAH1,SYT13,Anser_cygnoides_newGene_53704,LOC106029634,LOC106048567,ATP6V1C2,AP2A2,AP2B1,EPG5,KCNK10,MFSD8,DOC2B,RAB5A,USP33,LOC106041040,ABCC10,FLVCR2,RAB7A,Anser_cygnoides_newGene_60186,CDC23,DOHH,ELMO2,LOC106030657,Anser_cygnoides_newGene_125203,TAF8,TRAPPC11,LOC106033294,TBC1D9,AZ…	ATXN1,ANO9,ATP6V0D1,ABCC4,STYK1,KIF3B,LOC106039322,EPHB1,STRADA,LOC106038824,ASTN1,RAF1,RHOC,SNX27,RYR2,CFI,FOXN1,RIC8A,SYNE3,MICALL1,COG2,ZDHHC22,ADAM8,ACKR3,HIF1A,ANKRD50,Anser_cygnoides_newGene_37964,PREX1,AP1G1,CD5,Anser_cygnoides_newGene_107691,APBA1,RAB11FIP2,REEP2,LOC106033927,ZFAND5,LOC106049323,Anser_cygnoides_newGene_52613,Anser_cygnoides_newGene_8537,MPP5,LIN7A,ADGRV1,Anser_cygnoides_n…
biological process	locomotion	GO:0040011	369	201	VAV2,FUT8,NOX1,ELMO3,NR4A3,CCR9,CD151,TWIST1,DRC1,BCAR1,NFIB,ROBO2,LOC106049327,PRKCQ,FLRT2,NET1,LOC106045720,Anser_cygnoides_newGene_19471,DOCK4,Anser_cygnoides_newGene_92959,Anser_cygnoides_newGene_52615,Anser_cygnoides_newGene_72109,DVL1,ADCYAP1,SEMA6A,EPHA5,SATB2,DISC1,CDC42BPA,LOC106041486,TYRO3,NEO1,HTR6,EMP2,ZEB2,Anser_cygnoides_newGene_57794,FZD3,CDK5R2,DPYSL2,MAP2K1,MEF2C,Anser_cygnoides…	ATP2B4,POMGNT2,LAMC1,RHOG,DIXDC1,EPHB3,MMP9,FLT1,DOCK8,LCP1,DRD2,LAMA5,EPHA3,MYO18A,SDCCAG8,RAP1A,KITLG,NR2F2,PTPRF,TNFAIP1,MITF,RET,EFHC1,SDC1,LOC106046593,NFATC2,PODXL,EFNB2,HTR2B,PTK7,PROX1,TTC8,RELN,LOC106045044,ROBO1,PSTPIP2,ADGRL3,Anser_cygnoides_newGene_57785,ARC,CORO1C,FGF8,KIAA0319,ARHGEF16,FN1,ACKR2,GRIN2A,FMNL1,LOC106029514,EPHA2,USP9X,SETD2,Anser_cygnoides_newGene_35457,KIRREL3,Anser_…
biological process	metabolic process	GO:0008152	3931	1694	Anser_cygnoides_newGene_51740,MTHFR,ENO2,KMT2A,MYOD1,MOGAT2,HARS,Anser_cygnoides_newGene_62526,LOC106030817,LOC106048276,LOC106041294,Anser_cygnoides_newGene_99042,Anser_cygnoides_newGene_52603,Anser_cygnoides_newGene_57018,ARRB1,CPQ,LCK,TRMT13,HADHA,MLH3,SFSWAP,ST8SIA5,TRIB1,ACSL4,LOC106033533,CECR5,FN1,Anser_cygnoides_newGene_11175,HDAC4,FYN,STRADB,CDK14,DNAJC3,KLHL2,LOC106031182,LMBRD1,NFATC2,…
ene_15972,PTPN21,HTRA3,USP3,POLR2B,Anser_cygnoides_newGene_2622,Anser_cygnoides_newGene_22104,LOC106045567,SOCS5,ENTPD3,LOC106047738,ACSBG2,UBE2I,DUS2,ACER3,CPSF3L,PRKAA1,PTAR1,LOC106047512,PTP4A1,Anser_cygnoides_newGene_12680,RNF44,KRR1,LOC106039638,ASB8,RCL1,HCN3,TRNAU1AP,Anser_cygnoides_newGene_100533,MRPL37,PPAT,MLYCD,APOLD1,TOP3A,DGKZ,ELF3,NOP56,Anser_cygnoides_newGene_66637,CFAP61,RPS6KA6,A…	TAF15,Anser_cygnoides_newGene_69441,Anser_cygnoides_newGene_42542,Anser_cygnoides_newGene_2439,Anser_cygnoides_newGene_9697,LOC106032913,LEF1,Anser_cygnoides_newGene_99004,MED30,Anser_cygnoides_newGene_126405,POU1F1,Anser_cygnoides_newGene_18752,LOC106038164,MAP4K5,Anser_cygnoides_newGene_34842,EPHA7,USP54,Anser_cygnoides_newGene_122553,CDC20,Anser_cygnoides_newGene_1689,B3GNT7,Anser_cygnoides_ne…
biological process	multi-organism process	GO:0051704	381	164	LOC106044163,KDM5B,RGS2,HSPB1,SYCE3,HERPUD2,BAIAP2,LOC106041938,STAT3,USP6NL,ATG7,RXRA,TTC26,LOC106048595,ATRX,LOC106040363,HRAS,MEA1,CD40,ENO1,MEI1,LOC106041919,TUSC2,ZP2,MASTL,Anser_cygnoides_newGene_69275,KIAA1524,ANXA7,SHPK,RAB1A,TDRD5,URI1,LOC106037025,COTL1,SNX3,LOC106039090,Anser_cygnoides_newGene_92118,LOC106049511,LITAF,Anser_cygnoides_newGene_31425,MAEL,KIRREL3,NPY,Anser_cygnoides_newGe…	NPC1,ABCC9,ABCA1,MERTK,KDM2B,SAMHD1,LOC106048290,EP300,PRDX3,TARDBP,REST,PPM1D,MSS51,SPATA6,PPP3CB,Anser_cygnoides_newGene_118424,ABR,SOX9,ARSA,UVRAG,Anser_cygnoides_newGene_125906,BCR,APOB,LOC106041493,PPIB,TDRD9,RXFP1,SGPL1,ARID4A,ATP8B3,STAB1,Anser_cygnoides_newGene_70730,CPS1,MSH4,ADAMTS1,GRID1,CHMP2B,LOC106045178,NR2C2,TNFRSF21,LOC106044180,HPGD,KCNJ8,TNIP1,LEF1,KIT,ACVR2A,CECR2,LOC106044170…
biological process	multicellular organismal process	GO:0032501	1824	848	RP9,LOC106047822,MFN2,MMP16,RAG2,AARS,LOC106040353,COL9A3,ACTA1,LOC106036081,Anser_cygnoides_newGene_69967,FGB,LOC106045720,LOC106031806,FKBP1B,POFUT2,KIF27,MEIOB,GUCA1A,AP1S2,HAS2,MEIS2,TYRO3,DISC1,SOX14,FTO,FOXO3,RAP1GAP2,CD3E,DVL1,PTPN2,TRAF3IP1,DOCK5,LOC106032793,SPIN1,MTHFD1,PTPN6,POLB,LOC106043843,Anser_cygnoides_newGene_52884,DIAPH2,ZFP36L1,EDN1,ZEB2,BCOR,RAX,Anser_cygnoides_newGene_88704,…	ARHGEF10,LAMC3,PTH1R,RAP1A,PTPRF,NR2F2,KIAA1217,IGDCC3,MAML1,DIXDC1,SH3TC2,NEURL1,SOX6,MMP9,SERPINF2,HEXA,FOXO1,MLLT3,TMOD1,FZD10,CORIN,STAC3,HERC2,TANC1,ADCY5,Anser_cygnoides_newGene_12680,TGFB3,NEK8,LOC106041562,MAFG,LOC106033173,RGMA,LOC106034617,NCKIPSD,CHRNA10,MAP2,KIAA0319,RHOB,LOC106034848,TECTA,Anser_cygnoides_newGene_37732,DUSP10,USP46,MAD1L1,MYO1E,CEBPG,LTK,EPHA2,ASXL1,TULP1,LHCGR,LOC10…
biological process	presynaptic process involved in chemical synaptic transmission	GO:0099531	39	19	TC2N,LOC106044537,DOC2B,SYT3,NLGN1,SYT11,NF1,LOC106038824,CPLX1,SYT12,LOC106043077,SYN2,SYT8,STX1A,LIN7C,LOC106045644,DVL1,SYTL5,STXBP1,Anser_cygnoides_newGene_70651,LIN7A,LOC106044538,SYT7,PSEN1,LOC106029656,STX19,LOC106029395,SYT1,SYT14,Anser_cygnoides_newGene_62732,LOC106040258,Anser_cygnoides_newGene_60514,SYTL4,SYTL2,LOC106031147,STX2,SCRIB,PARK7,SYN3	LIN7C,SYT14,Anser_cygnoides_newGene_62732,STX1A,SYTL4,LOC106045644,LOC106040258,SCRIB,SYTL5,LOC106031147,STXBP1,DOC2B,LIN7A,STX19,NF1,LOC106038824,LOC106029395,LOC106043077,SYT12
biological process	reproduction	GO:0000003	312	143	SYCE3,SGOL1,RGS2,KDM5B,UBE2Q1,TTC26,RXRA,RPS6KA2,STAT3,HERPUD2,PTPN11,MEA1,ATRX,LOC106040363,KIAA1524,MASTL,LOC106030828,KITLG,ZP2,MEI1,ARID5B,GPR149,TDRD5,LHX8,SYT8,MAEL,PTTG1,Anser_cygnoides_newGene_92118,TEX11,SALL1,DPCD,MLH3,NR5A1,MEI4,HNF1B,FGF8,MOV10L1,HMGB2,MCM9,PYGO1,RDH10,Anser_cygnoides_newGene_39684,DHCR24,UBE2J1,MCM8,FGF10,SPATA16,SERPINE2,GOLGA3,TPGS1,HSD17B4,RXFP2,NCAPD3,SOS1,GOPC,N…	MRE11A,LOC106048622,STRA6,RAD23B,SCMH1,MMP23B,DNAJA1,M1AP,TYRO3,LOC106029466,FOXO3,TDRD7,KDM3A,LOC106037627,CCT4,NR6A1,NCAPD3,HSD17B4,TPGS1,TEX14,MCM8,UBE2J1,LOC106045968,ACOX1,LHCGR,COL9A3,TRIM36,SALL1,SOX30,Anser_cygnoides_newGene_92118,MAEL,TDRD5,GPR149,MYCBPAP,RDH10,MOV10L1,MCM9,GRIN1,FGF8,EIF2B2,HNF1A,MLH3,NR5A1,MYOCD,HEXA,HERPUD2,STAT3,RPS6KA2,SYT6,TTC26,KDM5B,IFT81,HERC2,SEPT4,MEI1,HFM1,KI…
biological process	reproductive process	GO:0022414	312	142	CCT3,NR2C2,RPS6KB1,ROS1,TERF1,CECR2,SPAG16,LOC106030953,ACVR2A,RXFP1,APP,BBS2,TDRD9,FSHR,NOG,LOC106031836,ARID4A,PRKDC,MSH4,TBPL1,PRMT7,CCT2,ASB1,LFNG,TSGA10,PRDM1,APOB,ARSA,BCL6,Anser_cygnoides_newGene_107449,LOC106032203,LOC106041178,SYCP1,ZMIZ1,CELF1,TDRP,UBB,PRLR,RACGAP1,SPACA1,ZNF830,FOXL2,DNAJC19,MTOR,CD9,LEPR,TAF4,FNDC3A,FSHB,ASPM,HERC4,AR,EIF2B4,LOC106047546,TSSK3,CCT7,PSME4,HSF1,LOC10603…	FGF8,GRIN1,MOV10L1,MCM9,RDH10,MYCBPAP,MYOCD,NR5A1,MLH3,EIF2B2,HNF1A,MAEL,SOX30,Anser_cygnoides_newGene_92118,SALL1,GPR149,TDRD5,HFM1,LOC106030828,SPIRE2,KITLG,NR2F2,MEI1,NEURL1,LOC106040363,SYT6,TTC26,RPS6KA2,STAT3,HEXA,HERPUD2,SEPT4,HERC2,KDM5B,IFT81,M1AP,DNAJA1,SCMH1,TDRD7,KDM3A,LOC106029466,FOXO3,TYRO3,MRE11A,LOC106048622,STRA6,RAD23B,COL9A3,LHCGR,LOC106045968,ACOX1,TRIM36,HSD17B4,NCAPD3,LOC10…
biological process	response to stimulus	GO:0050896	2493	1118	CHAF1B,AQP9,EDNRA,Anser_cygnoides_newGene_97646,LOC106039360,SPRTN,CDH5,LOC106048573,HTR2C,CELA1,CD47,MYOC,TRPV1,LOC106037642,MERTK,LOC106047082,TAAR2,NPC1,NEK4,CHRNA1,RAD18,LOC106048402,FUNDC1,LOC106035751,Anser_cygnoides_newGene_71423,VAMP7,CRADD,GOT2,CNTN2,LOC106029402,LOC106042993,LOC106047031,RAMP1,KCTD5,Anser_cygnoides_newGene_73655,FGF6,BCR,HHEX,GNG7,LOC106049301,REM1,UBE2J2,APTX,TACR3,Ans…
er_cygnoides_newGene_128104,SPSB3,COL11A1,LOC106040412,Anser_cygnoides_newGene_69025,GRIN2B,MYOG,BCO1,LOC106029521,EGF,IFT74,ANO1,TRAF2,NMS,LOC106036638,ADGRF5,NMUR1,NFIL3,RGS9,ADGRG7,RFTN2,BACH1,CD93,LOC106044607,RAD51,Anser_cygnoides_newGene_70596,LOC106041040	LOC106035788,TWIST1,LIAS,NIM1K,SETD7,LMCD1,ZNF346,KYNU,Anser_cygnoides_newGene_68391,LOC106049528,SPON2,LOC106042757,NCALD,SOGA1,LOC106042804,TESC,TNFRSF9,ANKS4B,BLM,GRM2,LOC106049026,ZFYVE26,FOS,HTR1A,KDM2A,NDOR1,STXBP4,SH3BP4,SEMA6A,LOC106045455,GNAZ,BMP15,TAP2,ATP1A1,RET,TBCE,LOC106047926,GPR37L1,EFNB2,LOC106044837,RNF41,KHDRBS1,HTR2B,TTC8,SORBS1,NHEJ1,NR3C2,ATP2B4,MTMR4,ARPP21,DOCK8,DRD2,MLXI…
biological process	rhythmic process	GO:0048511	73	33	KDM5A,KIT,ADAMTS1,UBE3A,LOC106045127,MSH4,SETX,LOC106048674,FSHR,RORA,SGPL1,ARNTL,PPARA,Anser_cygnoides_newGene_57342,DRD2,NAGLU,GPR149,DRD3,MTTP,Anser_cygnoides_newGene_92118,LFNG,LOC106033708,Anser_cygnoides_newGene_88722,LOC106048406,RAI1,ZNF830,BHLHE40,PPP1CC,NR5A1,EIF2B2,EP300,FOXL2,NCOA2,PTEN,SDPR,FSHB,USP2,MYBBP1A,LOC106045720,EIF2B4,TAF4,MC3R,Anser_cygnoides_newGene_8588,DYRK1A,LOC1060358…	KDM5A,EIF2B4,USP2,KIT,ADAMTS1,Anser_cygnoides_newGene_8588,LOC106035864,DYRK1A,TAF4,MSH4,LOC106048674,SETX,RORA,SGPL1,LHCGR,DRD2,GPR149,EIF2B5,DRD3,Anser_cygnoides_newGene_92118,Anser_cygnoides_newGene_88704,FOXO3,PROK2,NR5A1,LOC106048406,RAI1,TYRO3,EP300,NGFR,EIF2B2,NCOA2,LOC106036719,AANAT
biological process	signaling	GO:0023052	1624	765	LOC106048264,CHEK2,DSG2,CDIP1,LOC106029466,Anser_cygnoides_newGene_96030,LOC106032022,BAG3,LOC106029359,ATF4,LOC106040202,RAB20,GNA12,Anser_cygnoides_newGene_61825,RAB39A,LOC106029469,SGSM3,TPCN1,EPHA10,UBR5,PTPRN2,TNFSF11,LOC106047885,Anser_cygnoides_newGene_58835,LOC106031952,COBL,RND3,GPR162,Anser_cygnoides_newGene_97585,TRPA1,LOC106040201,TAAR5,CHRND,GRM5,NEDD4,LOC106048556,LYN,NR6A1,ARHGEF12…	HPGD,RAB30,PTPRM,Anser_cygnoides_newGene_68059,LOC106040583,LOC106029611,FGF5,KIT,SEMA6D,MAP2K4,ATG101,RLTPR,ADGRG4,STK25,LOC106029318,LHX5,FGF16,LOC106040774,LOC106045532,NR4A2,RHOD,SOCS3,EGR1,RORA,PTAFR,Anser_cygnoides_newGene_88441,LOC106046005,ASB3,KLHL12,STAB1,LOC106047915,ADAMTS8,EDN2,S1PR4,LOC106045776,LOC106038377,STK10,HTR3A,GNB5,LOC106036842,SOX9,SCAP,LOC106047037,LIN7C,EP300,RPE65,PTK2…
biological process	single-organism process	GO:0044699	4588	2070	APRT,MARCO,FGF1,RAPGEF5,MED28,LOC106029468,SIAH3,LOC106044849,GREM1,UNC13D,RNF2,NDEL1,LOC106029656,HACD3,LOC106049328,LOC106029675,Anser_cygnoides_newGene_72351,DPF3,ST8SIA4,BBS9,LOC106048240,SPIC,STIL,CPT1A,CDC123,ABLIM3,CDKN1A,SARM1,TYR,LOC106045347,MAP4,RAG1,LHX1,LOC106048584,LOC106032134,FIGNL1,FGF9,CHST14,NDUFA9,RHEB,PTGR2,LOC106029597,LOC106044188,TFIP11,PLTP,KCNJ3,DTD1,KIF5C,LOC106049295,R…
LOC106035426,GUCA1B,EOMES,ASIC1,Anser_cygnoides_newGene_60189,PRDX3,IFI30,SYCP1,SDC4,APBB1IP,LOC106037574,ATF3,GSPT1,TXLNA,Anser_cygnoides_newGene_7349,ABR,PRR16,FLII,LOC106038369,MYC,FKBP1A,ZP4,TXNDC5,LOC106029579,Anser_cygnoides_newGene_72852,GPR37,ZDHHC22,BAG5,REEP3,RAB18,ACVR1B,METAP1,GPR27,STAP1,KIF3B,A4GNT,TCF15,DPYSL4,LIG4,PRKAR2B,MFNG,MICALL1,Anser_cygnoides_newGene_71804,COL12A1,SCNN1A,S…	Anser_cygnoides_newGene_42256,LOC106049255,LOC106039393,KCNMB1,ADAMTS1,RHOD,LOC106038652,NLRC3,PPP1R3C,LOC106040774,FGF16,LOC106047915,KLHL12,KIF21A,RHCG,LOC106033998,S1PR4,DNASE1L3,SOX9,STARD13,Anser_cygnoides_newGene_118424,LOC106038377,LOC106032947,ST8SIA1,TGM4,LOC106047037,DRD1,HAPLN4,FGFRL1,LOC106030713,Anser_cygnoides_newGene_77903,TBXA2R,TBK1,KLF5,MYOF,MAPT,LOC106030002,Anser_cygnoides_new…
cellular component	cell	GO:0005623	6165	2605	POR,FTSJ2,SH3GLB2,Anser_cygnoides_newGene_69040,SPATA5,TACR3,Anser_cygnoides_newGene_67376,NMRK2,TBX22,ATP11C,ENY2,PRRX2,LOC106036132,SPTLC3,APTX,BABAM1,HMBOX1,SGIP1,LOC106049301,KCTD10,Anser_cygnoides_newGene_71173,KPNA5,SSH1,ADAL,NKIRAS1,AQP2,UCHL1,LOC106049131,MZT1,SET,DUSP3,RUFY1,Anser_cygnoides_newGene_72555,GTF2E1,EMG1,SCG2,BCL2,PSMD6,LYRM7,LOC106029827,TPM3,NFKBIA,ACLY,RAP1B,ARPC3,MLC1,CEP…
SETD2,CEP70,TUBGCP4,DYRK2,RABEP1,DST,HCFC2,RBFOX1,MXRA8,POLL,Anser_cygnoides_newGene_542,DIS3L,ANOS1,GPER1,DRG2,RAB43,LOC106044041,SEMA4B,ZHX3,ART1,ATPAF2,TNN,Anser_cygnoides_newGene_73109,RPL7L1,LOC106044538,RNF207,FDX1,LOC106029581,STX6,TOPBP1,MON2,SUPT20H,KIAA0907,LOC106049298,ACSBG1,DUSP26,LOC106048703,SPTBN1,LOC106049006,ENTPD2,DMTF1,TRIP11,Anser_cygnoides_newGene_40160,MVP,TTYH3,LOC10603981…
-MAS1,SPDL1,PTPRR,ZNF750,LOC106048679,TNNT3,TEX10,SFXN2,MRPL23,FRY,HTT,KIAA0226,MAP7,Anser_cygnoides_newGene_70793,TULP1,IFI35,LOC106031599,FUT8,KCNMB4,LOC106048882,AURKAIP1,KCTD16,CNTNAP2,GRIA2,TRIM25,TPP2,GRHL3,TNKS2,BCAR1,TTC25,LOC106041605,ELK4,RFC3,UTP11L,MAP2K5,PPP6R2,UGDH,LOC106046590,SCTR,MCPH1,SPATS2,CHPT1,HDAC9,STXBP3,LOC106048012,STARD3,STOM,RPA1,ZNF622,Anser_cygnoides_newGene_85095,LU…	PASK,TRMT10A,HYLS1,ACP6,LATS1,CPT2,SCAP,RBM12,KDM2B,LOC106029429,SEC14L5,GNB5,EEF2,RASGRF1,NCF2,SREBF2,RNF43,MUC13,DMAP1,EGR1,PTAFR,LHX5,RAPH1,NR4A2,TMTC2,LOC106031280,STK25,ELMSAN1,CERS2,LOC106029611,RLTPR,N4BP2L2,DSCAM,UPF3A,TUBGCP5,LOC106040422,PXN,SH3RF2,PRICKLE2,NR3C1,ABCG2,TSPAN9,TRAF6,LOC106044604,PRDM4,DND1,MYH9,TNR,Anser_cygnoides_newGene_52509,MKL1,MMP28,TADA2B,AP2M1,TAOK3,PSMG2,ULK1,TN…
-RASGEF1C,NR0B2,EIF2A,ACSF2,DLGAP1,RGS11,Anser_cygnoides_newGene_23482,PSMC4,LOC106038759,FOXN1,DRC7,GPR85,LDB1,SEPHS1,DMGDH,TTF1,LOC106049530,Anser_cygnoides_newGene_27251,KTN1,SGK1,COG2,ACOX1,ANKRD50,PREX1,RHBDL3,HECW2,MFAP3L,ZNF281,ARNT,UBQLN4,CHGB,LOC106043988,ST13,ATAD2B,Anser_cygnoides_newGene_99426,TYK2,MEIS1,LOC106032894,UBE2J1,MCM8,ADGRV1,SPSB1,LOC106041406,KIF15,HPCAL4
cellular component	cell junction	GO:0030054	404	176	BASP1,LOC106043422,RAB11B,GRIK2,NOV,RND3,FHL1,CD99L2,Anser_cygnoides_newGene_60186,PANX1,MPP7,GRIN2B,MAN2A2,GRB2,NPHP4,RPS2,ATP6V0A2,LOC106029721,DPP4,LOC106035190,CHRND,LOC106040412,BAIAP2L2,LOC106045529,GRIK4,LIG4,DSG2,LOC106030492,HSPG2,USP33,Anser_cygnoides_newGene_70596,ARPC2,RPL31,HSP90B1,ATP1B1,FOCAD,PUF60,TNS1,GNA12,TGFBR1,CD59,ANXA1,IGSF5,RPL10A,RPS16,LOC106049051,TSPAN4,LCP1,MISP,RPS5,L…	DSCAM,MPZL1,TRPV4,Anser_cygnoides_newGene_4450,ARHGAP26,SYNE2,LOC106044619,TP73,TBC1D2,GSN,CPNE3,TNC,RPS7,MAGI1,LOC106046123,ARPC1B,TSPAN9,FHL2,DLL1,CHRNB2,PTPRU,PXN,SDK1,HEPACAM,GRIA4,DLG3,RAPSN,LASP1,LOC106040128,Anser_cygnoides_newGene_69040,Anser_cygnoides_newGene_62732,UNC5C,RPS3,SYNPO2,FRMD4A,MYH9,CDC42EP1,LOC106031147,SH3KBP1,TNS3,Anser_cygnoides_newGene_101644,ANXA6,UBN1,FZD2,ARHGAP28,VAM…
cellular component	cell part	GO:0044464	6149	2599	CDH23,UBL3,NKRF,MKS1,RUNX2,NOP14,MIF4GD,EDC4,BACE2,MED1,CDC14B,EIF4A2,RUVBL1,LOC106034203,SYNDIG1L,SYT9,UNC45B,GNS,VAPA,PTGES,RAB40C,LOC106048650,IFT57,CENPO,LOC106029665,HINT1,MYO6,NOLC1,RPS7,LOC106048551,ARHGAP8,FYB,MPZL1,ANKRD37,RHOF,MTMR14,PNOC,RABL6,Anser_cygnoides_newGene_125318,AQP8,HEXIM1,TCEANC2,MAST2,MCTP1,ECHDC1,MKKS,NDUFS3,PROCR,LOC106049434,MED24,LOC106044208,LAG3,BMP10,LOC106047704,…
IM29,POC5,CFTR,LOC106031701,LOC106049027,RAB11FIP3,ADARB1,UBA6,GRID1,TRAPPC10,TRA2A,MRPL38,LOC106048497,SYCP2,KCNV1,MKRN2,COG6,Anser_cygnoides_newGene_6935,TCF20,AQP11,LCT,TTLL5,LOC106046634,NOL9,PROM2,MAP3K12,PVALB,IFT52,KPNA7,NAF1,SAMHD1,USP22,IKBKB,MAATS1,PSMD11,LOC106045430,LOC106048565,KIF16B,CP,LOC106033708,HBP1,LOC106046428,ARL10,GOLT1B,LOC106045096,LOC106030922,LOC106048164,SPG11,FURIN,DR…
e-RERG,ELF2,ANP32A,LOC106049503,COPS4,SEPT12,KNSTRN,LOC106029566,NOVA1,CDHR3,MRPL20,SPTAN1,LOC106030657,ACR,NOV,RGS20,LOC106040412,TTC12,Anser_cygnoides_newGene_128104,MCTS1,FERD3L,MPHOSPH8,NPHP4,BCL2L14,MRPS5,MYF6,NDUFAF7,EGF,LOC106029521,GRIN2B,FRMD4B,MYOG,CDC45,AARS2,LOC106046557,NOC3L,PTPN3,RGS9,NFIL3,LOC106030416,RMND1,LOC106048622,RGS5,CEP44,RS1,MED7,Anser_cygnoides_newGene_70596,RAD51,SFI1…	ATP2A3,SEC24A,SPATA6,LOC106045776,LOC106048130,MAP1B,STK10,NDUFA10,EDN2,NPM3,NCOA2,LOC106040004,COL6A1,SSFA2,LOC106048011,REST,PTK2B,RPE65,SQSTM1,ZNF638,EP300,Anser_cygnoides_newGene_69547,SEL1L,LOC106036766,SORL1,LOC106047481,NBAS,PRDM15,ACTR1A,TRABD2B,HPGD,DPP7,ATG101,LOC106048967,SEC31B,KIT,Anser_cygnoides_newGene_64527,SOCS3,NEMP1,TUBGCP3,MICALL2,FITM2,STAB1,SYDE2,TOE1,ASB3,LOC106046005,MSI1,…
OC106039699,ROPN1L,RHOC,Anser_cygnoides_newGene_26390,LOC106038824,LOC106038555,SPG21,KLC4,ARVCF,M1AP,KIAA0319L,DOCK7,HECA,EPHB1,SENP6,SPPL2B,S1PR3,Anser_cygnoides_newGene_86748,TRPS1,RETSAT,HAGH,LOC106046110,LOC106048572,LIN7A,LOC106049323,REEP2,UPP1,LOC106038556,Anser_cygnoides_newGene_17376,MARS,ARRDC1,LOC106049445,AXIN1,HIF1A,RASL10B,ACKR3,MST1R
cellular component	extracellular region	GO:0005576	1620	708	PTH1R,PTPRF,MB,FRZB,APOLD1,ABCC1,ARL6IP5,ACOT11,BCAS1,LOC106038136,CDKL1,MLLT3,PPFIA2,TGFBI,KRR1,CER1,PTP4A1,ACTA2,LOC106041562,AQP1,ARL1,RHOB,Anser_cygnoides_newGene_4422,RILPL2,APOD,HTRA3,ATP6V0A1,MAPKAPK2,Anser_cygnoides_newGene_37732,MFGE8,RHOJ,MYO1E,SERAC1,QSOX1,ASXL1,LOC106043271,LOC106037563,FGF7,Anser_cygnoides_newGene_69967,ANXA5,ACTA1,COL9A3,TSPAN8,AARS,TRIM36,MMP16,HAO2,USB1,CD151,MTCH…	ATP2B2,PLXDC2,DYNC2H1,GUSB,SRI,MYOF,NCOA3,GYG1,SPINT1,PAPLN,CDK13,MYH9,TNR,PTPRZ1,MMP28,AP2M1,HDAC11,MYO1D,ADAMTS3,REN,Anser_cygnoides_newGene_62732,PAM,LOC106043213,ADAMTS12,FGF19,FRMD7,LOC106045177,TPMT,MGAT5,CPNE3,LOC106044170,N4BP2L2,LOC106046796,GNA11,TFRC,TNFRSF8,KL,ADAMTS1,SORL1,LOC106048082,CHMP2B,STK25,ATRN,ADAMTS13,HPGD,DLK2,TRABD2B,HEBP1,UBE2D2,FGF5,KIT,LOC106044084,DPP7,RHCG,MUC13,LOC…
cellular component	extracellular region part	GO:0044421	1478	656	PSMD13,RPL7,ECHDC1,MASP2,NPR3,PRDX4,Anser_cygnoides_newGene_68268,DLG3,RSU1,PROZ,Anser_cygnoides_newGene_125318,RBP4,COL24A1,LOC106041921,Anser_cygnoides_newGene_73665,MFAP1,LOC106037636,LOC106045639,FGL1,ENTPD2,LOC106043190,RPS7,SPTBN1,DUSP26,MVP,TTYH3,HINT1,MYO6,ASH1L,TARS,CCT7,GNS,STUB1,LOC106034203,RUVBL1,HSPA12A,MMP7,MON2,TUBA4A,MXRA8,RAB43,SEMA7A,CHADL,TNN,UBL3,ART1,RPS3,GNPTG,EIF3H,ADAMTSL…	ATRN,ADAMTS13,ADAMTS1,SORL1,LOC106048082,CHMP2B,STK25,KIT,DPP7,LOC106044084,DLK2,HPGD,UBE2D2,TRABD2B,HEBP1,Anser_cygnoides_newGene_88441,LOC106046005,RHCG,MUC13,SP4,CD81,STK10,AP1M1,SPARCL1,EDN2,EEF2,ADAMTS8,TCTN1,TRMT10A,CDHR5,HAPLN4,COL6A1,NCS1,SI,SQSTM1,LIN7C,CPNE8,TGM4,SRI,ATP2B2,PLXDC2,GUSB,DYNC2H1,SPINT1,GYG1,CDK13,PAPLN,NCOA3,MYOF,MMP28,AP2M1,MYH9,TNR,PTPRZ1,Anser_cygnoides_newGene_62732,R…
cellular component	macromolecular complex	GO:0032991	1946	805	LOC106045044,TTC26,MOV10,DYNLT3,RXRA,ATG14,APOO,LDB2,NPHS2,COL8A2,POLA1,USP47,RPL3L,LOC106029917,UTP23,DVL3,Anser_cygnoides_newGene_90531,DIABLO,CPEB2,MED27,DPM2,RNPS1,MLLT1,LOC106030871,LCAT,PSMA1,MRPL3,LOC106045119,STX7,TBL1XR1,TRPC1,ABCF2,POMP,Anser_cygnoides_newGene_125665,LOC106037917,CD40,COPG2,NDUFV1,ZDHHC9,MRPL55,SRP9,KCNT1,BBS5,NAA15,RRM2,PTPN12,RAD21,NDUFS8,Anser_cygnoides_newGene_29921…	MRPL27,LOC106048001,ZCCHC8,TNFAIP2,LOC106037663,TRPC5,KLHL8,IFT140,RPN2,MLXIPL,CEP250,LAMA5,MYO18A,RAD52,COL6A2,PRPF8,MYO9B,GNAZ,TNFAIP1,RET,TAP2,ATP1A1,LOC106029401,KIF18B,KIF13B,TNNI1,IFT81,LOC106029326,PRDM16,CEP89,KIF3A,GPR37L1,Anser_cygnoides_newGene_53002,TTC8,SORBS1,GNAT2,NHEJ1,EIF2B2,HNF1A,LOC106046083,EIF4ENIF1,TRPV3,AP4E1,TOP1MT,TPM4,DMD,MED13L,SCN8A,GRIN1,RPP38,PTPRA,LOC106040393,COL8A…
cellular component	membrane	GO:0016020	3880	1693	LOC106044654,SYT7,UBR4,NKAIN1,NPSR1,TPRA1,GNG12,LOC106035788,LOC106039479,RNF222,HYOU1,LOC106037566,NR2E1,RHBDD1,Anser_cygnoides_newGene_60514,TST,CHP1,Anser_cygnoides_newGene_68391,MEGF10,TECTB,MMD,GNPTAB,TESC,LINGO3,TNFRSF17,SCARF1,PTRH2,RNF121,KIAA0195,ACSL5,SPCS3,PPP1CB,ANKS4B,LOC106036180,MYO1A,GTF3C1,EHD4,CHMP6,Anser_cygnoides_newGene_59903,TNFRSF9,LOC106037090,LOC106049350,LOC106043648,BMP…
029819,LOC106043157,ENTPD2,ADGRG1,LOC106049209,PRKCB,LOC106041503,LOC106036386,GRIP1,TRPM2,RAB2A,LOC106035426,LOC106049294,LOC106033350,LOC106033539,LBR,LOC106040258,MSN,GPR182,CD86,LOC106045753,FSHR,MAGI3,FKTN,Anser_cygnoides_newGene_21912,LOC106031836,NAA60,HADH,DOCK2,APBB1IP,LOC106037574,HN1L,APOB,MPZL3,TENM2,LMBRD2,SOAT1,TXLNA,CHRNA4,Anser_cygnoides_newGene_100482,ABR,PTPRO,LOC106036305,SCNN1…	LOC106044663,HELB,Anser_cygnoides_newGene_4450,Anser_cygnoides_newGene_31824,PTPN1,HRH2,NCK2,LOC106046704,TRIM23,BEST4,TMTC4,CDAN1,TPM1,CDC42EP1,LOC106031147,LOC106037710,STX11,CERS5,IFNLR1,LOC106041532,AREL1,IGSF3,Anser_cygnoides_newGene_53734,MTOR,RIPK1,PLXNB2,LOC106029826,Anser_cygnoides_newGene_48626,LEPR,CNTNAP1,CNTRL,LOC106042466,RECK,KCNJ4,DNAJC9,NPR1,LOC106045416,ANO8,LOC106030353,PLXND1,…
cellular component	membrane part	GO:0044425	2862	1252	Anser_cygnoides_newGene_66637,PTH1R,KCNK5,RPL38,APOLD1,ATP6AP1L,ARL6IP5,TBC1D32,SHISA3,RNFT2,SYT6,HCN3,CD96,PTP4A1,LOC106049108,STXBP6,LOC106047428,ATP2C1,MFF,LOC106031043,LOC106042177,LOC106039191,ACER3,MTDH,MPDZ,ENTPD3,MAVS,LOC106047738,POPDC2,GRIA1,LOC106043419,GPR141,BCL10,LOC106045877,SSR3,MFGE8,COQ4,LOC106045816,RHO,LOC106046118,LOC106039682,LOC106033102,SVOPL,SIGLEC15,LAYN,LOC106048157,FGF…
8,HTR7,LOC106029666,Anser_cygnoides_newGene_56544,Anser_cygnoides_newGene_28754,CHRNB2,PPAPDC3,KIAA1324L,RNF170,TXK,LOC106046188,BCAT1,TANGO6,SYT10,CDH22,UNC93A,LOC106038206,NOXA1,GRPR,TRIM59,ATP5J,RHBDF2,Anser_cygnoides_newGene_46017,NRF1,SPCS1,SEC63,LOC106031104,LOC106034451,KIDINS220,SUCNR1,ST6GALNAC1,STOML2,PSEN1,VAMP1,PRRG1,MCAT,UBIAD1,LOC106029694,PRKCI,KRAS,Anser_cygnoides_newGene_82567,AR…	TPR,LOC106030627,ABCG4,AP4B1,RHOT2,FLT1,GRM4,LOC106032756,IGDCC3,LOC106048857,ADCY7,LOC106048674,ACER1,KCNS2,LOC106029467,FZD10,CORIN,SDC1,TPST2,ADGRE2,CHRNA10,ENTPD1,ATP7B,CORO1C,LOC106034617,LOC106037098,TBC1D12,EPN3,LOC106034848,LGR6,PARVG,Anser_cygnoides_newGene_117856,CD2,GPR132,ST6GAL2,ZDHHC14,Anser_cygnoides_newGene_68255,AP3M2,LOC106032856,LOC106030032,LTK,KCNJ6,LOC106040735,EDA2R,LHCGR,L…
cellular component	membrane-enclosed lumen	GO:0031974	514	186	TEN1,Anser_cygnoides_newGene_125665,TBL1XR1,Anser_cygnoides_newGene_69275,TAF2,STAT3,POLA1,RXRA,NIFK,MLLT1,LOC106032782,LOC106048984,POLR2E,MED27,LOC106033135,MAGOH,MED12,ZZZ3,MEI4,Anser_cygnoides_newGene_64421,LOC106029488,MED4,POT1,ASH2L,RAD21,PNPT1,TNKS,TERF2,EPAS1,LDB1,LOC106029579,TXNDC5,NFATC1,PAX6,EIF3L,GTF2A1L,HIF1A,KDM1A,NCAPD3,HAGH,RRP7A,RTF1,TAF7L,SP3,LOC106041406,TRIM8,ATXN1,MED22,ASF…	CHEK1,LOC106033135,MED13L,RPP38,MED12,MAGOH,BAZ1B,ZZZ3,Anser_cygnoides_newGene_64421,MLH3,TOP1MT,CHD4,MED21,CHMP1A,FEN1,ELL2,MCM3,KMT2A,TNKS,RAD51D,ASXL1,RNF4,HSPA5,TERF2,TCEB3,TOP3A,RBM25,TEN1,LOC106031407,POP1,MED9,MSH6,TCF3,SARNP,TAF2,LOC106041004,STAT3,STOML2,MLLT3,CPSF3L,TOR3A,TRIM8,ATXN1,USPL1,TENM1,HDAC9,MED13,PPARGC1B,ELL,DPF2,GTF2E2,PRELID1,UBOX5,DKC1,SATB2,LOC106029466,POLR2C,ATR,ZFHX3,…
cellular component	nucleoid	GO:0009295	21	13	TFAM,ELAC2,POLG,DHX30,POLRMT,GRSF1,TSR1,TOP2A,HSPA9,LOC106046121,DNA2,POLDIP2,TFB1M,HADHB,CPS1,Anser_cygnoides_newGene_96030,TOP1MT,HADHA,KIAA0391,LOC106029314,SUPV3L1	HADHB,CPS1,ELAC2,POLRMT,POLG,DHX30,LOC106046121,TOP1MT,HADHA,Anser_cygnoides_newGene_96030,TOP2A,LOC106029314,TSR1
cellular component	organelle	GO:0043226	4963	2078	TBX18,ATP10A,RAPGEF1,MPP5,B3GALT5,MTMR2,NFATC1,PAX6,E4F1,FOXM1,PRELID2,PARP11,HIBCH,MYF5,NLRC5,TGFBR1,Anser_cygnoides_newGene_68264,RAF1,MIS12,Anser_cygnoides_newGene_65439,B3GALT6,DYX1C1,KMT2D,TGFBR3,RINT1,TXNL1,FMR1NB,GNAL,ADAM12,ZNF711,HDHD1,LOC106032300,TTC28,ATG14,MILR1,MARCH1,Anser_cygnoides_newGene_90531,CPEB2,ZDHHC17,CERK,SYN3,LOC106045119,TBX4,STX7,SERPING1,Anser_cygnoides_newGene_125665…
MRPS18A,GNPTG,RFC2,BCL11B,TAF11,EPB41,MAPK9,LMOD2,SQRDL,LIPG,SPACA1,MYH10,NCBP1,HSPA13,RNF126,ZNF516,ZNF326,SETD7,ACTN1,NR2E1,TRMT10C,HYOU1,ACAT2,CDKL2,UBR4,SERGEF,ARNT2,SYT7,LOC106039479,UNC119B,GNG12,LOC106049221,CDKL5,MMD,KIAA1033,LARP7,NAP1L4,Anser_cygnoides_newGene_68391,Anser_cygnoides_newGene_71911,KYNU,ANKS4B,PPP1CB,GTF3C1,TESC,RAD23B,SPCS3,ACSL5,CDC34,KIAA0195,RNF25,TRIM33,LOC106043022,L…	Anser_cygnoides_newGene_68943,LATS2,PRSS12,FOXJ2,FRMPD3,MED12,RASSF5,ZDHHC12,ST3GAL4,NR5A1,CERS1,ZNF276,ARSG,RRP12,PPM1G,TNKS,SH3GL2,ATP5H,KDR,MINPP1,TSPAN4,MISP,SYNC,TNXB,TFDP2,CD59,TP53INP1,BLVRA,SRPX,SRCIN1,STAT3,CHD1,HACD2,B3GALT2,HSD17B12,MCTP2,KIAA0319L,ARVCF,SPPL2B,SENP6,EPHB1,HECA,Anser_cygnoides_newGene_26390,RHOC,LOC106039699,ROPN1L,KLC4,LAMB2,LOC106038555,SPG21,LOC106037602,MARS,ARRDC1…
cellular component	organelle part	GO:0044422	2881	1190	LOC106037914,EDEM3,MRTO4,LMNTD1,PSMB2,Anser_cygnoides_newGene_69700,SEH1L,NOP2,LOC106029618,PNO1,CEP152,NFRKB,Anser_cygnoides_newGene_88440,ZNF148,RBM15B,ARFGEF2,TOP2A,TCTN1,SASS6,ACAP2,HMGCS2,ACSS2,MOXD1,FMO3,MBD4,GNB1,SCML2,FKBP14,SP4,PPIH,SOX10,Anser_cygnoides_newGene_71184,PSMC3,RAB30,KIF25,CHMP2B,KIF17,Anser_cygnoides_newGene_70551,KIF2A,LAP3,LOC106032622,LOC106044437,BBX,Anser_cygnoides_new…
,MTRR,POLR1B,REP15,ARNTL2,CPT1A,MTERF2,ABLIM3,UPF3B,SPO11,SYNPR,STIL,SEC23B,ABCB9,LOC106029417,NFATC3,CDKN1A,Anser_cygnoides_newGene_126136,RRBP1,APLF,HDAC1,RALY,BCLAF1,PTBP2,B3GNT5,TYR,SARM1,REXO4,DHX38,SOD2,LOC106045102,MARCH6,USP7,CRBN,MED28,SNX21,LOC106045706,TSR1,RNF2,PRKAR2A,CEMIP,SECISBP2,Anser_cygnoides_newGene_73653,FSTL3,NDEL1,RNPC3,HSPB8,TOP1MT,DMD,SYNDIG1,COQ5,SYS1,TBP,DNAH5,MED13L,KI…	MBOAT4,PTPN12,LMNA,SALL1,KLF12,TERF2,MMP24,PTHLH,LOC106030385,FMNL1,MAGOH,ZZZ3,DNAH3,LOC106033135,NIN,LOC106048257,USP20,Anser_cygnoides_newGene_69955,TTC3,TTC28,APOO,RPS6KA2,ATG14,TTC26,ZHX2,LDLRAD4,CEP19,RPL3L,BANP,RNPS1,IDH2,STK24,Anser_cygnoides_newGene_103302,TBX4,CPD,MKNK2,RARB,TAB3,RYR2,MRE11A,APC2,MIS12,BACE1,MICALL1,HEPACAM2,MFNG,B3GALT6,SYNE3,MARCH4,MCM10,ABCC4,ATP6V0D1,LIG4,HP1BP3,TRIM…
cellular component	other organism	GO:0044215	6	2	LMAN1,AQP1,DYNLT1,LOC106029502,BICD1,MYC	LOC106029502,BICD1
cellular component	other organism part	GO:0044217	6	2	BICD1,LOC106029502,MYC,DYNLT1,AQP1,LMAN1	BICD1,LOC106029502
cellular component	supramolecular complex	GO:0099080	323	153	LOC106029409,ENKD1,LMOD2,ABCC9,KIFC3,SAXO1,LOC106040733,KIFAP3,MAP6,Anser_cygnoides_newGene_67452,LOC106030330,MYL9,LOC106049240,LOC106048701,LOC106047949,SVIL,LOC106048696,MYO1B,NCOR1,Anser_cygnoides_newGene_69702,Anser_cygnoides_newGene_62481,SYNM,LOC106049223,LOC106029419,KRIT1,LOC106049114,LOC106049220,BMP10,LOC106045884,CCT2,LOC106049217,LOC106046369,TBCD,LOC106048694,LOC106049318,TCHP,BIRC2…	LOC106030922,Anser_cygnoides_newGene_69702,NCOR1,COL4A5,MYL9,LOC106048679,LOC106030330,MAP1B,LOC106048701,LOC106048696,MYO1B,PPP3CB,LOC106049240,KIFAP3,Anser_cygnoides_newGene_67452,LOC106048011,LMOD2,ABCC9,ENKD1,SYNE1,KIFC3,LOC106048967,LOC106044084,KCNJ8,MAPRE2,MTM1,COL3A1,KIF17,APC,TNNI2,FGF13,LOC106049318,LOC106048694,TCHP,BIRC2,MAP4,KRIT1,TUBGCP3,TPM1,COL4A4,TNNT2,SARM1,LOC106043857,KLHL40,L…
cellular component	synapse	GO:0045202	241	123	CHRNA6,USP14,PPFIA2,STX19,SV2B,CPEB2,PSEN1,DLGAP4,TANC1,MAPK8IP1,IGSF9B,LOC106035218,SYN3,STX2,GRM4,NEURL1,SYT12,MUSK,SYN2,SYT8,Anser_cygnoides_newGene_31425,NF1,NLGN1,DSCAML1,ADGRB1,NETO1,RAB3C,GRIN2A,LOC106035345,SEPT2,Anser_cygnoides_newGene_70651,RIMS4,GRIN1,HDAC4,GRIN3B,CHRNA10,PRSS12,NLGN4X,NMNAT2,ZC4H2,Anser_cygnoides_newGene_51952,MME,GSG1L,ARC,GRM1,DMD,CHRM2,GRIA1,SYNDIG1,DNAJC5,RIMS1,LO…	ARC,Anser_cygnoides_newGene_51952,NMNAT2,GRIN2C,DLG2,ZC4H2,PRSS12,SYNE1,NCS1,CHRNA10,CHRNA1,GRIN3B,GRIN1,RIMS4,STXBP1,LIN7C,KCNN2,STX1A,LOC106039607,MYH10,DNAJC5,ASIC1,SYNDIG1,CHRM2,DMD,GRM1,LOC106045644,VAMP7,HTR3A,RGS14,PTPRO,NF1,Anser_cygnoides_newGene_31425,MAP1B,MUSK,SYT12,CHRNB3,TENM2,SPG11,GRIN2A,CHRNA4,COL4A5,DSCAML1,ADGRB1,BCR,SCRIB,PRKAR1A,GRM4,NEURL1,LOC106040258,SV2B,STX19,PPFIA4,PPFI…
cellular component	synapse part	GO:0044456	174	91	FZD3,PRKAR2B,SYT11,PTPRN2,MEF2C,DOC2B,RAB5A,LOC106039699,GPHN,DRD4,Anser_cygnoides_newGene_66379,SEPT5,LOC106038824,GRM3,CPLX1,DLGAP1,LAMP1,Anser_cygnoides_newGene_96030,DISC1,GRM2,CHRNG,RAB3B,GRIK4,DVL1,LIN7A,SCAMP1,SYT7,FRMPD4,GRIN2B,GRIA2,FXR1,KCTD16,GRIN3A,LOC106029395,CHRNA3,GRM5,CHRND,APBA1,LOC106040412,SV2A,Anser_cygnoides_newGene_60514,ARF4,AXIN1,GRIK2,SYTL4,PRNP,RAB11B,CHRM4,TULP1,NLGN1,…	LIN7A,MAPT,GRIN2B,KCTD16,LOC106029395,APBA2,APBA1,CHRND,SV2A,NDEL1,AXIN1,ARF4,RAPSN,PRNP,SYTL4,ATAD1,Anser_cygnoides_newGene_62732,GRM7,CHRM4,DMXL2,TULP1,LOC106031147,FZD3,LOC106037503,CDH8,PTPRN2,DOC2B,LOC106039699,CHRNB2,NLGN3,GPHN,LOC106038824,DLGAP1,GRIA4,GRM3,Anser_cygnoides_newGene_96030,Anser_cygnoides_newGene_4450,LOC106044619,GRM2,SYNGR3,CHRNG,ASAP1,SYTL5,TANC1,GRID1,LOC106036766,STX19,P…
cellular component	virion	GO:0019012	13	8	EFTUD2,SARNP,TROVE2,PRPF3,PRPF4,DKC1,NAF1,Anser_cygnoides_newGene_96100,RBM12,MPHOSPH10,ZRSR2,TPR,SYNCRIP	DKC1,RBM12,EFTUD2,SARNP,TROVE2,PRPF3,ZRSR2,TPR
cellular component	virion part	GO:0044423	13	8	EFTUD2,SARNP,TROVE2,PRPF3,PRPF4,DKC1,NAF1,Anser_cygnoides_newGene_96100,RBM12,MPHOSPH10,ZRSR2,TPR,SYNCRIP	TPR,ZRSR2,RBM12,DKC1,PRPF3,TROVE2,SARNP,EFTUD2
molecular function	antioxidant activity	GO:0016209	28	10	TXNDC17,LOC106032894,SOD3,PTGS1,PXDN,TXNRD3,UBIAD1,TPO,TXNRD1,PRDX4,GPX7,MPO,PRDX6,SOD1,GPX8,SOD2,TP53INP1,GPX3,LOC106041022,PRDX3,GPX2,GSR,PRDX1,PTGS2,MGST1,PARK7,GSTK1,DUOX2	LOC106032894,UBIAD1,PRDX3,GPX3,TP53INP1,PTGS1,GSR,MPO,DUOX2,GSTK1
molecular function	binding	GO:0005488	5519	2549	ANO4,HESX1,LOC106046095,LOC106047195,RCAN1,LOC106048968,NDE1,Anser_cygnoides_newGene_70676,LOC106048174,SNX25,LOC106042627,PAPLN,ZDHHC13,Anser_cygnoides_newGene_70309,ZCCHC17,ADAM17,FSCN1,ZRANB1,LOC106037400,TRPC3,TCF12,LOC106048946,SRP19,LOC106045177,TMPO,FOXA1,FRMD7,CCR7,CRAT,Anser_cygnoides_newGene_54851,ABCC5,BAG2,PAM,HOXD13,L3MBTL3,UTS2,CNTN1,UBE2R2,SNX31,MSI1,RAB8B,Anser_cygnoides_newGene_5…
029505,LOC106047991,AUP1,CHEK2,Anser_cygnoides_newGene_69842,UBR5,SH3GL3,FLNC,RCOR1,ZNF800,Anser_cygnoides_newGene_71341,LOC106046725,Anser_cygnoides_newGene_61825,ZNF488,Anser_cygnoides_newGene_106161,RAB39A,LOC106046296,LMO1,SPCS1,RPL30,MAP3K9,ZNF518A,PRDM2,NRF1,LOC106037068,Anser_cygnoides_newGene_51621,UCHL3,PRRG1,TMLHE,SUZ12,MRPS11,PSEN1,PPARG,STOML2,POLRMT,Anser_cygnoides_newGene_48518,Anse…
1,IFT81,ATP6V0C,RDX,LOC106035210,Anser_cygnoides_newGene_50077,PRPF6,UBR2,TBX19,HTR2B,MB21D1,LOC106030932,SORBS1,ABCB11,MBD3,Anser_cygnoides_newGene_40307,ZFAND3,EFTUD1,Anser_cygnoides_newGene_45623,MTPAP,N6AMT2,ADGRL3,ELF5,NMNAT2,H3F3B,Anser_cygnoides_newGene_44517,AURKA,HDAC8,UBP1,MAPK1,SPTLC1,ADGRL4,CPTP,Anser_cygnoides_newGene_125896,SYT16,LIN28B,MAP3K1,RABGAP1,HIPK3,LOC106044628,LOC106037022…	IK,Anser_cygnoides_newGene_46709,LCP1,LOC106030828,FYCO1,KLF15,LOC106044391,DUS1L,Anser_cygnoides_newGene_69368,LOC106038747,KLF10,TNRC6A,KLHL2,CDK14,ABCC2,NFATC2,LOC106033533,FN1,Anser_cygnoides_newGene_11175,SOX7,LCK,DHX8,TRIM41,MLH3,ZNF414,TRIB1,RASD1,PPP2R3A,SYT12,FGF3,Anser_cygnoides_newGene_52603,KLF3,CHMP1A,LOC106029514,KMT2A,HARS,CDADC1,DSCAML1,ABCC10,Anser_cygnoides_newGene_60186,MVB12B,…
ewGene_126408,LOC106048914,LIG3,LOC106047719,RUNDC1,IKZF3,Anser_cygnoides_newGene_54272,GPR149,ZNF609,ARL13A,SGK1,RBMS3,ACOX1,Anser_cygnoides_newGene_27251,KTN1,LOC106049530,LIMD2,LDB1,TTF1,SEPHS1,ARNT,UBQLN4,RHBDL3,ZNF281,PREX1,MEIS1,ZCCHC14,TYK2,ATAD2B,KIF15,LOC106036801,HPCAL4,PTPRT,MCM8,ADGRV1,LOC106041406,ASCC1,UBE2J1,LOC106029457,ATXN1,ZNF341,TRIM2,ANO9,STYK1,LOC106039322,EIF2A,NR0B2,Anser_…
molecular function	catalytic activity	GO:0003824	3562	1613	Anser_cygnoides_newGene_94933,GPAM,LOC106049354,CDC14A,LOC106033127,PTGES2,EEF2,PPP3CC,Anser_cygnoides_newGene_27724,ADAMTS8,MARK3,NCF2,LOC106045370,HGF,PASK,MAPK8,CPT2,MPG,TRMT10A,LATS1,ACP6,TRRAP,HMGA2,Anser_cygnoides_newGene_60503,LOC106038157,CGNL1,TRMT11,MARS2,LOC106047158,NNT,Anser_cygnoides_newGene_18172,AOAH,FKBP7,Anser_cygnoides_newGene_23361,LOC106031280,STK25,TMTC2,UCKL1,CERS2,COQ2,Ans…
-USP5,TRAF2,RNF111,PPCS,Anser_cygnoides_newGene_80668,BCO1,LOC106031447,LOC106035178,KIF20A,ACR,POLR3B,DOHH,ADGB,MECR,POLE,GSTZ1,Anser_cygnoides_newGene_71873,LOC106045741,Anser_cygnoides_newGene_64237,LOC106039137,IDNK,PARP9,AZIN2,PPP3CB,RRM2B,LOC106041090,LOC106035104,ARSI,LOC106029678,EME1,CHAC2,B4GALT2,ADAM23,PARP6,ATP6V1D,Anser_cygnoides_newGene_57788,PUS3,ABCE1,LOC106032897,Anser_cygnoides_…	ACY1,ZDHHC8,PTPRE,Anser_cygnoides_newGene_82348,ADA,AARS2,LOC106046557,CHKA,MMP23B,DOT1L,DSEL,ATP6V1C2,USP33,ZNRF3,LOC106039304,Anser_cygnoides_newGene_7600,LOC106032673,ATP1B1,VAT1L,LOC106043339,DNAH1,LOC106039137,AZIN2,Anser_cygnoides_newGene_64237,POLE,MECR,ABCC10,Anser_cygnoides_newGene_60186,ACR,RNF123,KIF20A,SPR,TPGS1,Anser_cygnoides_newGene_80668,RNF111,Anser_cygnoides_newGene_55387,USP5,A…
molecular function	chemoattractant activity	GO:0042056	9	1	LOC106041040,FGF7,FGF10,LGALS3,SCG2,HGF,FIGF,LOC106031440,HMGB2	LGALS3
molecular function	chemorepellent activity	GO:0045499	11	8	SEMA6D,FLRT2,SEMA3C,SEMA5A,EPHA7,SEMA5B,SEMA3G,SEMA7A,LOC106039769,EFNA5,SEMA6A	SEMA6A,SEMA7A,SEMA5A,SEMA3G,EPHA7,SEMA5B,SEMA6D,FLRT2
molecular function	electron carrier activity	GO:0009055	30	7	CIAPIN1,SH3BGRL3,ACOX3,LOC106044041,ACOX2,Anser_cygnoides_newGene_68088,LOC106030222,NDUFAF2,NDUFA12,LOC106044242,Anser_cygnoides_newGene_63224,TPPP,ACAD11,AOX1,NDUFS1,LOC106045559,PTGES2,SDHB,LOC106038569,LOC106035328,LOC106049252,TXNRD3,LOC106030032,ACADSB,NDUFA4,LOC106030385,LOC106031447,GRXCR1,FDX1,Anser_cygnoides_newGene_1	LOC106030385,NDUFA4,LOC106030032,TPPP,Anser_cygnoides_newGene_1,Anser_cygnoides_newGene_68088,FDX1
molecular function	metallochaperone activity	GO:0016530	2	0	PARK7,LOC106037031
molecular function	molecular function regulator	GO:0098772	482	229	LOC106048981,ARFGEF2,MAPK8,SGK2,ARHGEF7,NCOA2,PRKRIP1,VAV3,LOC106029402,LOC106039168,ELMOD2,LOC106048077,ACAP2,PPP3CB,KCTD5,ARHGAP31,RASGRF1,RGS21,BCR,LOC106042493,BIRC6,TSC2,LOC106047915,SOCS3,DLG1,FNTA,ANP32E,LOC106032954,LOC106045467,FGF13,PPP1R3C,LOC106031701,CFTR,LOC106045450,UCHL5,LOC106039769,LOC106049446,LAMTOR3,PRKCD,ARHGEF10L,APC,LOC106049027,LOC106048082,Anser_cygnoides_newGene_71682,A…	ARHGEF6,APAF1,RGS6,PRDX3,ADGRB3,SPRED1,LOC106029486,NCOA2,PSMD1,ARHGAP31,ADAP2,LOC106038083,ARHGEF33,RASGRF1,BCR,LOC106042493,ABR,RCAN2,RGS14,PSD3,LOC106039168,LOC106041580,LOC106033760,FGD4,ELMOD2,LOC106043193,PPP3CB,GPSM1,LOC106032954,PRKAR1A,DOCK10,FGF13,ARHGAP19,CFTR,PPP1R3C,BIRC2,LOC106038811,CDC20,BIRC6,TSC2,LOC106047915,Anser_cygnoides_newGene_69638,SOCS3,TRIO,ARHGEF11,Anser_cygnoides_newG…
molecular function	molecular transducer activity	GO:0060089	643	301	RXFP1,ADGRG5,LOC106048403,LIFR,EPHA7,GRIK3,ADGRA2,CD36,EDNRB,LOC106038939,GPR87,LOC106047318,MED30,GPR82,GPR22,LY96,GPR65,LEF1,ROS1,KCNJ8,LOC106029696,GRIA3,HTR1B,CD226,ACVR2A,CHRNA9,ABCC8,CHRM3,RRH,NPR2,LOC106042308,LOC106045969,FZD1,Anser_cygnoides_newGene_70997,MET,GPR55,CD3D,LOC106045958,MCHR2,LOC106047021,LOC106044489,B9D1,PLXNB1,HTR4,GPR34,MC4R,LOC106049359,SPHK1,LOC106029334,Anser_cygnoide…	UNC5C,GRM7,LOC106031147,GPER1,LOC106045953,PLXNB2,FZD2,LEPR,LOC106041678,HRH1,UTS2R,Anser_cygnoides_newGene_8588,PLXNC1,KCNJ4,LOC106048489,AR,PLXND1,LOC106048557,LOC106030353,LOC106043120,FLT3,Anser_cygnoides_newGene_7183,LOC106045569,LOC106048650,GPR63,STAB2,HHIPL1,LOC106043190,TRPV4,HCN1,LOC106047014,NGFR,LOC106044619,Anser_cygnoides_newGene_125318,HRH2,Anser_cygnoides_newGene_68058,GRIA4,Anser…
molecular function	morphogen activity	GO:0016015	1	0	CER1
molecular function	nucleic acid binding transcription factor activity	GO:0001071	394	172	ELK3,FOXO4,MEIS2,TBX3,SATB1,TWIST1,LOC106041605,ELK4,NFIB,NR2E1,LOC106037627,RXRG,ARNT2,GRHL3,POU4F2,MTA3,LOC106044624,ZFPM1,GRHL2,LOC106048882,FEV,LOC106033227,NR1H4,TFAP2C,TEAD1,LOC106049528,NR4A3,MYBL1,RAX,TEF,ZEB2,Anser_cygnoides_newGene_85095,LOC106043843,CGGBP1,FOXK1,MEF2C,Anser_cygnoides_newGene_12682,Anser_cygnoides_newGene_92959,ATF6,E2F1,Anser_cygnoides_newGene_86386,MYT1L,RHOU,LOC10604…	E2F3,IKZF3,RCOR3,SOX8,Anser_cygnoides_newGene_92118,HSF5,SOX30,Anser_cygnoides_newGene_29921,DUSP15,TGIF1,REL,CEBPG,SALL1,Anser_cygnoides_newGene_35457,KLF12,LOC106037026,NR5A1,LOC106048406,MYOCD,RAI1,MNT,HNF1A,SOX7,FOXJ2,TBX1,NFYA,NPAS3,MAFG,NFATC2,Anser_cygnoides_newGene_12680,ZFX,RFX2,Anser_cygnoides_newGene_51621,MITF,LOC106031301,NR3C2,MAF,PROX1,ZHX2,FOXO1,RREB1,STAT3,FOXG1,TBR1,SOX6,RARB,KL…
molecular function	nutrient reservoir activity	GO:0045735	3	3	DYNAP,LOC106038083,LOC106033998	LOC106033998,DYNAP,LOC106038083
molecular function	protein tag	GO:0031386	3	1	SUMO1,RNF41,Anser_cygnoides_newGene_4422	RNF41
molecular function	signal transducer activity	GO:0004871	675	311	STK10,HTR3A,LOC106036842,LOC106038377,LOC106040490,MAS1,S1PR4,CHRM5,Anser_cygnoides_newGene_116583,FGFRL1,MAPK8,DRD1,GNAI1,GPRC5C,LOC106040004,GPR68,PTK2B,LOC106045962,ACVR1C,LOC106047037,LOC106048303,GPRC6A,ADGRG4,LOC106029318,KIT,LOC106029319,MAP2K4,ATG101,HPGD,PTPRM,Anser_cygnoides_newGene_68059,LOC106029611,LOC106040583,MAP3K4,PTAFR,FGFR3,RORA,TACR2,MTR,LOC106045532,LOC106045450,RORB,NR4A2,GR…	PTPN6,FZD3,DOK4,EGFR,GPR171,TNFRSF9,GRM3,LOC106046590,TNFRSF4,SCTR,HTR1A,MAP2K5,GRM2,NMUR2,LOC106045455,LOC106032793,RYR3,CD3E,LOC106036719,EPHA5,SEMA6A,SH2B3,RXRG,TRIM13,LOC106029489,LOC106035788,HRH3,TSHR,FLT4,MAP3K8,LOC106029491,GPR119,BCAR1,LOC106044634,CHRM4,IGF1R,LOC106037716,LHCGR,LTK,EPHA2,Anser_cygnoides_newGene_55820,GPR132,GPR141,LOC106037098,LGR6,MAPKAPK2,TACR1,GRIN1,CHRNA10,ADGRE2,AV…
molecular function	structural molecule activity	GO:0005198	306	100	HAPLN1,RPS3,RPL36,RPL7L1,MAGI2,RPL35A,LOC106049239,TUBA4A,RPP30,MAP7D1,LOC106042166,RPL22L1,COPB2,Anser_cygnoides_newGene_4450,LOC106048699,COL24A1,RPL32,MRPS6,GRIP2,SPTBN1,LOC106048703,COPB1,MAGI1,RPS7,LOC106046123,RPL7,ARPC1B,Anser_cygnoides_newGene_47049,MYH11,ADD1,COL4A4,RPL26L1,PSMD13,LOC106029420,LOC106043857,COPE,NEFH,RPL12,RPS15A,LOC106046369,LOC106048694,LOC106045884,LOC106049217,MRPL19,…	GRIP1,LDLRAP1,TUBB6,COL3A1,RPL3L,BFSP1,TUBB4B,MAPK8IP1,LOC106048967,MRPL32,LOC106047978,LOC106044084,ARPC5,LOC106048691,MAGI3,COL18A1,KSR1,LOC106048694,ACTR2,MRPL27,RPL3,LOC106037663,LAMC1,LMNA,LOC106049219,LOC106048696,LOC106048701,LOC106049240,HSPB2,LOC106047719,COL4A3,MRPS18A,Anser_cygnoides_newGene_73705,LOC106048679,TCEB3,COL4A5,Anser_cygnoides_newGene_54272,CDC42SE1,Anser_cygnoides_newGene_…
molecular function	transcription factor activity, protein binding	GO:0000988	193	80	KCTD1,SUPT20H,NEUROD2,MED18,SUPT3H,FHL5,TBX15,NCOA6,MYBBP1A,MLIP,NCOA3,SOX11,MEF2A,RAP2C,MAML3,ZHX3,Anser_cygnoides_newGene_69590,PARK7,Anser_cygnoides_newGene_111591,LHX2,MKL1,TDG,MED1,ZHX1,ENY2,RAP2B,NR3C1,HDAC1,MLXIP,NR0B1,Anser_cygnoides_newGene_98990,SCAI,Anser_cygnoides_newGene_98238,TBX20,LOC106035801,LIF,NOC2L,SUFU,ZNF366,HIPK2,NEUROD1,TP63,RERE,SS18,HDAC3,MED15,MED10,MED30,POU1F1,UBE3A,P…	ATN1,PRKCB,PRDM16,KDM5A,KDM5B,MAK,POU1F1,PROX1,ZHX2,FOXO1,MED30,MED15,RFXANK,BEND6,MAML1,SP4,TFDP2,HELZ2,DMAP1,MED24,NRF1,MED9,TCF3,SOX10,ASXL1,LOC106029462,NCOR1,RCOR3,MED21,LOC106048526,MMS19,MAML2,SERTAD2,LOC106046799,MYOCD,EOMES,LOC106049426,EP300,MED12,NCOA2,NFKBIZ,ATF7IP,MED20,SIN3B,MED13L,NCOA3,TRIP4,MKL2,LMCD1,ACTN1,KCTD1,HIF1A,ZHX1,ARNT,SPEN,ZNF281,MKL1,NFE2L1,LDB1,MAML3,Anser_cygnoides_…
molecular function	translation regulator activity	GO:0045182	7	3	LARP1,SAMD4A,TRIM71,EIF4EBP1,CPEB2,NEURL1,IGF2BP1	LARP1,SAMD4A,NEURL1
molecular function	transporter activity	GO:0005215	505	239	ATP6V1D,Anser_cygnoides_newGene_73655,CHRNB3,RAMP1,LOC106033998,LOC106031470,PPP3CC,CHRNA5,LOC106029333,LOC106033708,NIPAL3,LOC106035428,LOC106049304,SEC14L5,LOC106035104,LOC106045776,ATP2A3,LOC106037665,LOC106042367,LOC106033590,REST,STAR,LOC106044222,CHRNB4,KPNA7,AQP4,LOC106030713,LOC106031322,TOMM20,SERINC3,NGB,RLBP1,NCS1,TUSC3,CHRNA1,LOC106048582,MFSD9,NPC1,AQP11,IGF2R,TRPV1,KCNMB1,KCNV1,KCNJ…	Anser_cygnoides_newGene_96078,AP1B1,GRIA4,AQP8,ABCB9,ABCA5,CHRNB2,Anser_cygnoides_newGene_83107,COG3,LOC106048544,LOC106036790,MFSD10,ATP6V1B1,ABCC5,Anser_cygnoides_newGene_65042,LOC106036800,Anser_cygnoides_newGene_100722,ABCG2,LOC106044663,TTYH3,KCNQ3,Anser_cygnoides_newGene_68088,NIPAL2,LOC106039164,LOC106042802,RUFY1,LOC106044619,ABCC3,TRPV4,LOC106029827,KPNA6,HCN1,SCN2B,LOC106029826,KCNT2,AN…

## Sheet: Table S5-2.
Table S5-2. GO analysis of the targets for differentially expressed miRNAs in CP vs LP.
#Total_gene		9374	8178
#GO_classify1	GO_classify2	GO_ID	All Target Gene number	Selected Target Gene number	All Target Gene	Selected Target Gene
biological process	behavior	GO:0007610	195	173	NLGN3,KIRREL3,TANC1,GRM7,HRH2,Anser_cygnoides_newGene_60189,DRD1,UBA6,FSHR,NMUR2,DPP4,SERPINE2,ABAT,LOC106029466,DRD2,ADCY8,PUM1,LOC106036638,KRAS,ARCN1,SHC3,PARK7,AUTS2,HEXA,RNF180,BBS2,LOC106031977,LOC106040353,MAPT,CHRNB2,APBA1,STRBP,HTR1B,HCRTR2,CDH23,RPS6KB1,ATXN3,MAFG,NCOA2,MC4R,DNAJC9,MSS51,PRKAR2B,PRKCE,MYO15A,LHX8,NEGR1,TPGS1,SEZ6L,SDK1,REN,RGS14,PTPRZ1,LOC106048946,MBD2,GNB1L,ASIC1,Anse…	DRD5,MEIS1,HMGCR,LOC106045450,TBR1,UNC79,CHRNB4,PSEN1,SRF,CELF6,PPP3CB,EPHB2,NPY5R,GRM5,HIPK2,NEUROD2,RMI1,HOXD9,ADCY1,MKKS,PRKAR1B,GPRC5B,ID2,LOC106032793,MRAP2,LOC106048153,S100B,NPTX2,RASD2,SCN1A,SOBP,ASTN1,DRD4,NDRG4,GRIN2A,STAT3,MBD5,ATAD1,BBS12,EN1,GNB1L,ASIC1,MBD2,LOC106048946,REN,RGS14,PTPRZ1,NEGR1,TPGS1,SDK1,SEZ6L,MYO15A,PRKCE,MSS51,PRKAR2B,MC4R,DNAJC9,NCOA2,MAFG,ATXN3,CDH23,RPS6KB1,HCRT…
biological process	biological adhesion	GO:0022610	249	228	Anser_cygnoides_newGene_125311,MEGF10,RAB1A,GPNMB,FNDC3A,RHOB,TECTA,RELN,COL13A1,FGFRL1,LOC106040733,Anser_cygnoides_newGene_72952,KITLG,THBS3,METAP1,CDH9,LMLN,UNC5D,CDHR1,GP1BA,Anser_cygnoides_newGene_58960,FGG,LOC106029723,DSG2,LOC106044414,CDH22,Anser_cygnoides_newGene_69547,PODXL2,CDH10,LOC106045776,FERMT1,IBSP,VAMP3,Anser_cygnoides_newGene_72360,PTPRM,RIC8A,EPB41L5,CDH7,PPARD,PPAP2B,LOC10604…	SPON1,ADAM17,NCAN,PRKX,LOC106029335,NID1,NCAM1,LOC106030627,LAMB1,Anser_cygnoides_newGene_7182,CDH17,NINJ2,SCARB1,LOC106048510,KIT,ASTN1,LOC106044793,CDH4,LYVE1,GNAS,NFASC,MSN,RADIL,SDK2,Anser_cygnoides_newGene_70997,MICALL2,POSTN,CD34,TNXB,EPHB3,TNC,COL6A1,VCAM1,CDH18,STXBP3,CNTNAP5,LOC106048965,DSP,LOC106047381,SRC,SRF,LOC106032622,LOC106046796,TNIP1,CD164,SUSD5,MADCAM1,LAMA5,COL18A1,LAMC1,LOC1…
biological process	biological regulation	GO:0065007	4496	3959	LOC106039360,LOC106036167,APBB1IP,FEZ2,MYO1D,LOC106049126,TRIM25,DNAJC10,SUPT20H,SRSF4,LATS1,RAB7B,TRIM46,KCNJ8,KIF5B,PPID,SH3PXD2B,MDFI,SOX6,UPF3B,TACR2,LOC106032815,STX8,RIPK1,COPS5,KPNB1,ANOS1,RAP2B,TRPC6,GTF2H5,NRCAM,RPTOR,BCL2A1,LNPEP,Anser_cygnoides_newGene_69040,TSHZ3,RASGRP1,HSPD1,LOC106044538,ROS1,ARRDC3,EDN3,SETD2,USP10,ZNF532,TFAP2A,PRKAG2,LOC106045365,EIF2AK4,EMP2,PAX3,RPL38,LOC106029…
TP11C,USP1,TULP3,RALB,TNFAIP1,GRIN2B,CHST8,TRAF6,PSEN1,GTF2A1,MYH10,NPR1,PTPRU,ARHGDIA,LOC106044170,LOC106037026,ZP2,NCOR1,KCNS2,PARVB,ZDHHC13,BAP1,TCF20,FIGN,IFNAR2,DIDO1,SEMA5B,LOC106029657,PSD,SOSTDC1,LOC106036243,RABGAP1,Anser_cygnoides_newGene_52884,LOC106044342,BHLHE41,PRMT3,RSL1D1,LOC106030932,Anser_cygnoides_newGene_92959,MTMR8,LOC106039168,ATP8B3,PSMB4,Anser_cygnoides_newGene_57785,RGS16…	RGS22,Anser_cygnoides_newGene_55796,EAF1,CPAMD8,LHX1,Anser_cygnoides_newGene_57806,ELP3,NR2E3,LLGL2,ELK4,HSD17B12,PSTK,LOC106038359,ACER2,SDPR,RIPK4,MMD2,SAG,UBP1,CD79B,TULP4,SRC,KCNQ1,FRK,TTC26,CEBPZ,HOXD9,GUCY2F,TEN1,ADCY1,TNFAIP3,Anser_cygnoides_newGene_69977,LOC106044184,LOC106045415,TRIP4,RXRG,MAB21L1,Anser_cygnoides_newGene_60468,LOC106038143,FSCN1,SAMHD1,PPARG,FNIP1,LOC106044180,COL4A3,Ans…
EP120,MAN2A2,Anser_cygnoides_newGene_67337,LMOD1,LOC106048786,SIN3A,ENC1,MTBP,RABL6,MLST8,MTNR1B,MTF1,LOC106046136,NFATC3,TRAF3IP2,BIRC6,LOC106047034,TCHP,POLQ,CHUK,LOC106045639,LOC106047522,ATP1A1,LOC106038161,ELP6,NOXO1,DGKZ,SERPINF1,ACOX2,MAP3K3,ZCCHC9,MFF,LOC106049301,LOC106037029,EIF4ENIF1,SH2D4A,NAA16,LOC106049264,RASAL2,RFX4,RNF139,RAD51C,ROBO2,NR2E1,ARIH2,CDK6,KCNRG,STK17B,LOC106040201,AR…
biological process	cell aggregation	GO:0098743	16	16	ROBO2,Anser_cygnoides_newGene_96477,MAPK14,ROR2,TGFB2,Anser_cygnoides_newGene_7182,CDH7,COL11A1,MYF5,LOC106032203,COL2A1,Anser_cygnoides_newGene_40860,ACAN,BARX2,SOX9,LOC106046005	TGFB2,Anser_cygnoides_newGene_96477,MAPK14,ROBO2,ROR2,SOX9,LOC106046005,MYF5,COL2A1,COL11A1,CDH7,LOC106032203,Anser_cygnoides_newGene_7182,BARX2,Anser_cygnoides_newGene_40860,ACAN
biological process	cell killing	GO:0001906	9	7	PTPN6,Anser_cygnoides_newGene_66201,CEBPG,LYST,TUSC2,PRDX1,Anser_cygnoides_newGene_125908,EMP2,RAB27A	LYST,RAB27A,Anser_cygnoides_newGene_66201,CEBPG,PTPN6,Anser_cygnoides_newGene_125908,PRDX1
biological process	cellular component organization or biogenesis	GO:0071840	1759	1556	CHMP1A,SYS1,MFN2,FRYL,CD74,RCL1,RPS7,UXS1,ANP32E,HPS5,MTPN,NCOA2,HHEX,LOC106033656,RUVBL1,KDM6A,TSPAN32,ARID1A,HACE1,SPRY3,SHANK1,EIF3L,TP63,SGPL1,SEC16A,MCU,TENM1,LOC106045814,NCOA3,GRB2,SERPINE2,DYX1C1,DRD2,IGF1R,KRAS,MCM4,PRKCD,CDC42BPB,Anser_cygnoides_newGene_4450,LIX1,LOC106033208,EPHB1,Anser_cygnoides_newGene_111458,RAB8A,LOC106039936,LOC106029395,VAMP7,STK4,KIF14,MAST4,STRAP,PARK7,LOC10603…	TFCP2L1,LOC106029353,NEURL1,TUBGCP5,SOX9,MCMBP,COL1A2,TPM4,ANO6,COG3,EGFL6,SUN1,ANXA1,KIFC3,RTF1,KDM1A,NAP1L4,TBCD,COL4A1,LOC106040436,STX17,MYOD1,SHTN1,Anser_cygnoides_newGene_52603,EDN1,BAHD1,TADA2A,Anser_cygnoides_newGene_125311,FTSJ3,ARFGEF2,ZEB2,MSH4,RAD51D,SDC4,LOC106048544,SCUBE3,LOC106030955,USP15,Anser_cygnoides_newGene_61625,ATMIN,Anser_cygnoides_newGene_107449,MEI1,TERF2,IKBKB,RTTN,HPS…
biological process	cellular process	GO:0009987	5944	5217	MB,HSD17B4,ANO3,ZDHHC3,FLII,ZMAT2,UPK1B,ACAD11,UNC45B,LOC106048404,RNMT,LOC106034617,PRKCQ,ABCG1,PARP4,LOC106037627,Anser_cygnoides_newGene_77903,ABI1,LOC106030622,ROCK2,Anser_cygnoides_newGene_35465,Anser_cygnoides_newGene_34279,PTPRR,LOC106042961,NME6,RNF41,ADD1,LCP2,SRPK1,SEMA4C,LOC106048282,Anser_cygnoides_newGene_109353,USP38,TP73,SFRP4,IFT46,LOC106048307,NOTCH2,PSMC3,SPOCK1,Anser_cygnoides_…
122968,FRZB,Anser_cygnoides_newGene_81164,DNASE2B,SSTR1,TSC1,LOC106033227,Anser_cygnoides_newGene_126974,Anser_cygnoides_newGene_38212,BLOC1S6,COL4A6,BLOC1S5,LOC106049138,STT3A,NBN,RAB43,LOC106029597,MILR1,ZNRF1,DTD2,TNMD,ST3GAL2,NARS,NOL6,Anser_cygnoides_newGene_90531,LOC106029659,BCL6,LOC106047573,LOC106045960,LOC106038129,ZDHHC20,MPZL1,ADGRG1,LOC106035586,MYBBP1A,SPSB4,KCTD9,ELF3,NEK6,APOOL,H6…
AG2,ABR,ARHGAP44,Anser_cygnoides_newGene_65323,LOC106047779,Anser_cygnoides_newGene_9330,NOS2,Anser_cygnoides_newGene_75843,NCAM1,MB21D1,ROMO1,MEF2A,DSP,LOC106045532,HDAC8,Anser_cygnoides_newGene_67219,ATP10A,COL18A1,PUSL1,AREL1,LOC106048866,LOC106044607,EHMT1,RQCD1,LOC106034392,LOC106042616,PTP4A3,MED1,LOC106036842,CD3E,CPEB3,AP3S1,LOC106044042,ABCA5,DIABLO,UBA6,Anser_cygnoides_newGene_52613,Ans…	Anser_cygnoides_newGene_126136,LOC106035751,KLF13,Anser_cygnoides_newGene_99343,CHD2,RNF144A,ARHGEF12,GPR155,TXNDC11,PTPRG,HTR5A,BCAR3,PRDM16,ACTR6,CEP57L1,LLGL1,LOC106047915,Anser_cygnoides_newGene_67851,LOC106042993,NR0B2,HINT1,TAF8,LOC106046278,ARPC5,RTCA,Anser_cygnoides_newGene_127393,LOC106040004,TRRAP,KLHL10,TSSK3,STYK1,LOC106048984,USP42,LOC106037110,NR5A2,Anser_cygnoides_newGene_18752,LOC…
_newGene_70243,SYF2,Anser_cygnoides_newGene_14052,SYT14,DYRK1A,SARM1,CCT2,GPCPD1,LOC106043093,GTF2A1L,PPP1R13B,HACD2,LOC106048240,TUBA4A,LOC106029694,LOC106046118,LMF1,SGCZ,BEGAIN,SATB1,KCNK13,SYCP3,RASGRF1,LOC106047259,Anser_cygnoides_newGene_81562,DSEL,DSN1,NFIA,ZNF521,PPP2R5A,LOC106032117,GPHN,USP36,DHCR24,PSKH1,EIF5A2,EDNRA,Anser_cygnoides_newGene_48843,MAPK15,KCNK1,CHCHD3,PREX2,ENTPD2,Anser_…
ne-MEIS1,CDK5RAP1,UBE2R2,LOC106032958,Anser_cygnoides_newGene_54692,LOC106029650,MTR,LOC106046900,MGEA5,MRPL23,TP53BP2,SPIRE1,Anser_cygnoides_newGene_70750,DGUOK,Anser_cygnoides_newGene_57486,LOC106032793,ARFGAP3,TRMT2A,Anser_cygnoides_newGene_100689,HCN1,TNIK,MAP2K6,FKBP6,LOC106048553,KIAA0368,ATG4B,APRT,CDH4,REXO2,Anser_cygnoides_newGene_86217,SFPQ,SCYL2,USP24,LOC106049205,RNF126,SYT3,A1CF,SERA…
biological process	detoxification	GO:0098754	29	23	PRDX6,GPX2,PTGS2,TXNDC17,TXNRD3,PRDX3,DUOX2,TPO,LOC106030436,PARK7,MPO,PXDN,GSR,TP53INP1,SOD3,LOC106041022,SOD1,GSTK1,PTGS1,GPX7,LOC106032894,MGST1,PRDX1,GPX3,GPX8,UBIAD1,PRDX4,TXNRD1,SOD2	GSR,TP53INP1,MPO,PXDN,PARK7,LOC106030436,DUOX2,PRDX3,TXNRD3,PRDX6,PTGS2,UBIAD1,TXNRD1,PRDX1,GPX3,GPX8,LOC106032894,GPX7,GSTK1,PTGS1,SOD1,SOD3,LOC106041022
biological process	developmental process	GO:0032502	1696	1529	RB1,CENPU,CHRNB2,AXIN2,RRM2B,NLGN3,NDRG1,ASB1,FGF3,PTCHD2,RPS3,COL9A3,EML1,SGCB,FSHR,RRBP1,LDB1,MNT,UBE3A,AQP1,NOV,NGFR,DYM,TRIP13,SULF1,PTHLH,SCMH1,EIF2AK1,MED14,RSPH1,TFRC,LGR4,Anser_cygnoides_newGene_62337,LOC106030953,LOC106039322,DRGX,LOC106032300,ADAMTSL2,SS18L1,RAB23,MERTK,RAB11A,DNAH5,LOC106040468,LOC106036081,REN,SAP30,BHLHE23,MTMR2,RFNG,LOC106047981,CEP57,EIF2AK3,GPRC5B,RBMX,NEUROD1,ADA…	HTR2B,UNC5D,HSPB11,DHCR7,SPEF2,FNDC3A,PRLR,RAPH1,RUNX2,SYF2,E2F1,NR2F2,Anser_cygnoides_newGene_108729,LOC106044451,MATN1,MITF,ARHGAP12,AR,SARM1,RAI1,STRA6,MSH2,GPCPD1,TNFRSF19,FSTL3,TTC7A,FZD2,COL24A1,LOC106048240,LECT1,FREM1,RB1CC1,AP3D1,RNASEL,LOC106035801,LOC106045644,CDH13,CNTN2,SIN3B,FTO,Anser_cygnoides_newGene_88440,NPAS3,MFAP5,TRPM1,LOC106032502,DPYSL3,DIXDC1,CDKN1A,IFT74,PRTG,RPE65,ACVR2B…
biological process	growth	GO:0040007	125	117	DMBX1,Anser_cygnoides_newGene_92118,LOC106046307,S1PR1,STK40,STRA6,FOXL2,AR,MATN1,FMN1,GNAS,RARB,Anser_cygnoides_newGene_61800,ULK2,DVL1,NINJ2,Anser_cygnoides_newGene_7182,SEC61A1,RAPH1,RMI1,PRLR,ZEB2,FMOD,LHX2,TBL1XR1,SPRY1,PRKCZ,DHCR7,ID2,IK,MTOR,LOC106045698,AURKA,ARIH2,EMP1,RFTN1,CDC42,PTEN,SGMS1,CELA1,TXK,ADD1,ACVR2B,SHH,RBP4,TGFB3,NOTCH2,SPG11,LHX1,ZMIZ1,SOX10,GPD2,EPB41L5,LARGE,UNC79,Anser…	SPRY1,ZEB2,FMOD,TBL1XR1,ID2,IK,MTOR,LOC106045698,PRKCZ,DHCR7,ULK2,Anser_cygnoides_newGene_61800,NINJ2,DVL1,RARB,PRLR,SEC61A1,Anser_cygnoides_newGene_7182,RMI1,RAPH1,MATN1,FMN1,STRA6,FOXL2,AR,GNAS,LOC106046307,DMBX1,Anser_cygnoides_newGene_92118,STK40,S1PR1,Anser_cygnoides_newGene_35634,UNC79,LARGE,HEG1,ATRX,SOX9,SPG11,LHX1,ZMIZ1,NOTCH2,EPB41L5,GPD2,SOX10,TXK,ADD1,SGMS1,CELA1,TGFB3,ACVR2B,SHH,RBP4…
biological process	immune system process	GO:0002376	479	427	NOS2,SCARB1,FGR,SFTPD,NPY,LOC106042804,TNFAIP3,CD151,LOC106029514,SH2B3,Anser_cygnoides_newGene_93433,ABCB5,LOC106038136,HMGB1,FRK,LOC106041918,RTKN2,SAMHD1,MAPKAPK3,ID2,NKX2-5,LCP1,ABCB9,CD34,LOC106041493,FNIP1,ZFPM1,LOC106039393,PPARG,EDA,MSH6,L3MBTL3,GPR174,RBM15,LOC106041492,LOC106040529,LOC106049328,LYN,RAB4A,LOC106049124,Anser_cygnoides_newGene_22533,STXBP3,LOC106047546,MAPK1,SERINC3,ENPP1,…	LOC106029550,PTPN22,NR4A3,TFEB,LOC106037642,Anser_cygnoides_newGene_61825,PTX3,ENPP3,NFATC2,LOC106049209,MMP9,LOC106044414,LOC106030955,MAP3K14,LOC106039392,LOC106041042,SOX4,CD5,PTPRO,MAFB,STAT6,SDHAF4,CD40,ROGDI,TRIM13,CDK6,KDM1A,MYO1E,GPAM,GPI,MAPK14,CDC42,ANXA1,EP300,LOC106047157,LOC106049208,EFNB1,ANO6,TSHR,LOC106033708,RSAD2,ADD2,RIPK2,RPL35A,NLRC3,LOC106032697,FYN,RC3H1,PRF1,SBNO2,NHEJ1,An…
biological process	localization	GO:0051179	1708	1498	LOC106049304,RAB8B,TMPRSS3,EGFR,SYT11,SRP19,GOLPH3,EIF6,TST,ADGRL3,KCNV1,Anser_cygnoides_newGene_35645,KIF1B,Anser_cygnoides_newGene_60186,CHRNA10,Anser_cygnoides_newGene_96030,PTPRF,MTX2,RHOBTB3,CHERP,MLH3,SYT16,Anser_cygnoides_newGene_62732,Anser_cygnoides_newGene_107451,GPHN,RILPL2,SOAT1,LOC106045458,SSX2IP,LOC106044222,UPK3A,SCG5,LOC106037606,KCNK1,SCAMP4,CDC23,EIF5A2,LOC106040409,EDNRA,SOD1,…	KCNJ5,TNS4,TSPAN1,LMAN2L,ATP11C,Anser_cygnoides_newGene_35457,SCN4A,SUSD2,MTTP,ATG9A,LOC106029551,MYH10,PSEN1,TPCN2,Anser_cygnoides_newGene_16770,GRIN2B,TNFAIP1,LOC106036880,LOC106047981,Anser_cygnoides_newGene_60777,CEP57,FURIN,NEUROD1,LOC106031147,CDH17,FYB,AP1M1,ACAP2,GRIK1,SYT12,LOC106044392,SEC14L5,AP4E1,USO1,LOC106044720,S1PR1,BBS12,CHIC2,ARSB,Anser_cygnoides_newGene_42256,GPC6,EIF2AK1,ANO2…
biological process	locomotion	GO:0040011	369	331	EPHB1,RET,NEDD4,ACKR3,CDC42BPB,SCRIB,PTK7,MAP2K1,MAN2A2,SDC1,VANGL2,SBDS,NDEL1,Anser_cygnoides_newGene_75856,ADAMTS12,PODXL,Anser_cygnoides_newGene_52613,HSP90AB1,PTAFR,DRD2,HTR6,KIRREL3,PRKCD,CDH2,GRIN2A,GREM1,AVL9,DNAJA1,NDRG4,CNTN1,SGPL1,SYK,RLTPR,LOC106041089,ANLN,DISC1,LOC106029696,TTC8,Anser_cygnoides_newGene_69689,EDNRB,PARVA,TGFB2,MYH9,LGALS3,TEKT2,RHBDF1,SCARB1,LOC106041918,RYK,HMGB1,Ans…	PRPF40A,MAPT,EPHA8,ABL2,RASGEF1A,SYNE2,RHOG,LOC106041040,USP33,CER1,TNS3,NGFR,NOV,LOC106038263,TBX20,CHGA,DRD1,LSP1,Anser_cygnoides_newGene_31425,RBFOX2,Anser_cygnoides_newGene_97585,FZD3,PSTPIP2,CCR6,BCL11B,ELMO1,GPR15,ELMO2,ARID5B,EMX2,FN1,PSTPIP1,CCR7,ROBO1,PLXNB2,GPC6,Anser_cygnoides_newGene_42256,ARSB,EFNB2,CDK5R2,LOC106046593,SEMA7A,DNAH5,SORD,DPCD,LOC106049115,LOC106041417,Anser_cygnoides_…
biological process	metabolic process	GO:0008152	3931	3424	LOC106032660,SF3B6,Anser_cygnoides_newGene_57954,NCOA2,KDM6A,MED12,LOC106029917,NME7,MAP2K2,CD74,TET1,PTPRC,RCL1,RPS7,ENOX2,ADCY2,CCNT1,ADAM23,LOC106035678,Anser_cygnoides_newGene_69368,FHIT,BAZ1A,GNPDA2,SGPL1,EIF3L,ABCD2,EGLN3,PRPSAP2,LOC106037398,DPH2,UCK2,TYK2,ST3GAL6,PYGB,UBIAD1,PRKCD,Anser_cygnoides_newGene_8444,LOC106041442,GRB2,DRD2,LOC106045430,PARK7,KDM3B,PRMT8,HEXA,Anser_cygnoides_newGe…
LOC106037044,TRUB2,MTHFD2,ABLIM2,KLHL21,RNF152,Anser_cygnoides_newGene_15972,EPHA1,CDYL2,CDKL5,CDK5RAP1,PAPPA2,LOC106032958,LOC106040246,UBE2R2,APLF,LOC106032910,Anser_cygnoides_newGene_54692,LOC106037920,NFS1,LOC106029650,PTPDC1,MTR,LOC106046900,FGFR3,MGEA5,MRPL23,LOC106033566,LOC106045912,FICD,DLG1,PSMD13,LTK,Anser_cygnoides_newGene_8244,STT3B,L3HYPDH,TRMT11,HHAT,PREP,MMP11,ST6GALNAC3,SPTBN1,ME…	PTPN1,MOK,Anser_cygnoides_newGene_95996,Anser_cygnoides_newGene_16874,RNF122,PAN2,USP8,CGA,Anser_cygnoides_newGene_68623,Anser_cygnoides_newGene_84837,ZSWIM7,LOC106030281,HDHD1,MMP28,EIF5B,CDK17,B3GNT9,LIMK2,MRPS15,SORD,GPC1,HERC1,COQ7,B3GALT5,LOC106049048,HEPH,EPC1,PPP2R5C,NRDE2,Anser_cygnoides_newGene_64366,KL,LOC106045763,GOT2,NANS,HOXD13,LOC106039760,LOC106046704,RAD17,HIBCH,Anser_cygnoides_n…
1562,MATK,DUSP18,CDK14,GPHN,USP36,DROSHA,PSKH1,SOD1,DHCR24,TP53INP2,MAPK15,EIF5A2,Anser_cygnoides_newGene_35213,Anser_cygnoides_newGene_48843,DIEXF,Anser_cygnoides_newGene_96030,ENTPD2,UHRF1,HSD17B2,CHERP,MLH3,RPS23,LOC106029631,ACVR1B,TMPRSS3,Anser_cygnoides_newGene_61174,EGFR,ST8SIA1,TAOK1,PPIC,LOC106049561,LOC106045042,SSRP1,LOC106029314,Anser_cygnoides_newGene_55387,RC3H2,PROZ,NDUFS7,PSMD6,DU…
biological process	multi-organism process	GO:0051704	381	334	EN1,SYK,DNAJA1,SGPL1,SHANK1,REST,HRG,STAT3,TSPAN32,HERC2,COCH,DNAJC9,MLH1,EIF4H,DUSP10,Anser_cygnoides_newGene_85095,CCT8,Anser_cygnoides_newGene_71873,MYCBPAP,CCT4,Anser_cygnoides_newGene_69689,FGB,MSS51,HEXA,TNFRSF9,Anser_cygnoides_newGene_59458,NEDD4,LOC106045178,NDC1,NR0B1,PRKCD,LOC106029404,LOC106048622,KIRREL3,CCT7,CHMP5,SERPINE2,CHMP2B,LOC106045814,IFIH1,HMGB2,TARDBP,LOC106034587,LOC106039…	MSH4,LOC106047512,Anser_cygnoides_newGene_118424,CD40,TBXA2R,NFKB1,ARSA,UBE2J1,ACVR2A,MEI1,MAEL,RACGAP1,PTX3,MNS1,TDRD7,KDM2B,LOC106044414,Anser_cygnoides_newGene_70730,RSAD2,SOX9,MCM8,RIPK2,BICD1,LOC106044163,GPAM,ZNF639,CDK6,RAB14,EP300,RAD51C,ANXA7,MAPK14,NR2E1,LOC106045892,CPS1,TDRD9,SHPK,LOC106044537,NR1H3,ACE2,Anser_cygnoides_newGene_8588,Anser_cygnoides_newGene_73655,LOC106044170,ZP2,LOC10…
biological process	multicellular organismal process	GO:0032501	1824	1622	TSHR,NFIB,IL10RB,LOC106041112,ZFPM2,NETO1,EPB41L5,LHX4,KIF18A,QARS,NOX1,ATP6V0A4,PTPRM,Anser_cygnoides_newGene_42001,LOC106049131,STMN2,EPM2A,MYO3A,LOC106044163,PTN,Anser_cygnoides_newGene_13595,FZD10,ROGDI,Anser_cygnoides_newGene_69283,SPHK1,LINGO1,CDC42,NPR3,TAB1,PLXNB1,TTC21B,HABP2,UFL1,STOX2,PTPRO,TNNT2,LHX2,COL4A3BP,MFAP2,PRRX1,CHRM3,MEGF10,TBX4,SIPA1L1,HMG20A,Anser_cygnoides_newGene_61825,U…	MASTL,EML1,COL9A3,RPS3,PTCHD2,ASB1,FH,NDRG1,NLGN3,Anser_cygnoides_newGene_60189,SGCB,LINS,FSHR,RRBP1,LDB1,NGFR,NOV,UBE3A,RB1,CHRNB2,CENPU,AXIN2,RRM2B,DRGX,LOC106039322,LYZ,LOC106030953,ADAMTSL2,LOC106032300,DNAH5,MERTK,RAB11A,SS18L1,REN,LOC106036081,LOC106040468,MBD2,TRIP13,DYM,BBS12,SCMH1,SULF1,ARSB,MED14,FGA,EIF2AK1,Anser_cygnoides_newGene_68058,LGR4,TFRC,FOXL2,NR2F1,NOX3,SERPINH1,ACTA2,DND1,TB…
biological process	presynaptic process involved in chemical synaptic transmission	GO:0099531	39	36	LOC106044538,PSEN1,LOC106043077,SYT8,SYT7,SYTL5,LIN7C,SYTL2,DOC2B,STXBP1,SYT3,SYN3,TC2N,LOC106045644,Anser_cygnoides_newGene_70651,SYTL4,CPLX1,LOC106029656,NLGN1,STX2,SYT1,SYT11,LIN7A,SYT12,LOC106031147,SYT14,SYN2,LOC106029395,STX19,Anser_cygnoides_newGene_62732,DVL1,STX1A,Anser_cygnoides_newGene_60514,LOC106044537,LOC106040258,LOC106038824,SCRIB,NF1,PARK7	SYTL2,LIN7C,DOC2B,STXBP1,SYN3,SYT3,TC2N,LOC106045644,SYTL4,CPLX1,LOC106044538,PSEN1,SYT8,LOC106043077,SYT7,SYTL5,LOC106031147,SYT14,SYN2,LOC106029395,STX19,Anser_cygnoides_newGene_62732,DVL1,STX1A,Anser_cygnoides_newGene_60514,LOC106040258,LOC106044537,LOC106038824,SCRIB,NF1,PARK7,NLGN1,SYT1,SYT11,LIN7A,SYT12
biological process	reproduction	GO:0000003	312	278	SBF1,DMC1,TDRD1,MEA1,LOC106029639,GRIN1,SFRP1,LHX9,TDRD5,ROS1,FGF10,BCL2,FOXO3,MEI4,HEXB,ATP8B3,PRKDC,HPGD,LOC106031701,LOC106033368,UBAP2L,MEIOB,BBS4,LOC106037570,SYT1,ASPM,LOC106044170,ZP2,NCAPD2,LOC106032203,SEPT4,SPDYA,TGFBR1,HSD17B3,TDRD9,NR6A1,LOC106043843,RAD51C,Anser_cygnoides_newGene_39684,FSHB,SPATA22,ACVR1,UBB,SYT8,CNTFR,MCM8,KIF18A,NEURL1,SUN1,LOC106033708,TAF4,SOX9,ROR2,MNS1,NCAPD3,M…	FKBP6,MKKS,ZP4,ADAMTS1,KIT,LOC106037627,RAD23B,CEP57,HSF2,ZPBP,LGR5,FETUB,ZPBP2,TBP,DND1,Anser_cygnoides_newGene_92118,FOXL2,HSD17B4,RXFP1,TBC1D20,CELF1,LHCGR,KDM5B,ARNTL,TEX11,SPO11,GOLGA3,TOP2A,DLG1,PSMD13,EIF2B5,HERC4,SPIRE1,TEX14,MCM9,HSPA2,RXFP2,ZNF830,LOC106037920,RPS6KA2,IFT81,TBX3,PYGO1,HOXD13,STRBP,HMGA2,HFM1,BBS2,RAD21L1,LEPR,UBE3A,PUM1,DRD1,FSHR,CCT5,TTLL5,CFTR,ASB1,COL9A3,MASTL,ARID5B…
biological process	reproductive process	GO:0022414	312	278	MRE11A,LOC106030828,SERPINE2,SGOL1,LOC106029466,PSME4,CCT7,LOC106048622,NR0B1,Anser_cygnoides_newGene_4450,NDC1,RPS6KB1,EIF2B2,TRIM36,PRMT7,HEXA,RNF2,DLD,LHX8,TPGS1,CCT4,TEX12,MYCBPAP,RAD51,CCT8,EIF4H,MLH1,MYH9,HERC2,STAT3,SGPL1,TP63,DNAJA1,LOC106047991,LOC106046005,TERF1,LOC106031836,HNF1A,LOC106044180,NR5A1,FOXA1,HOXD9,TTC26,MOV10L1,LOC106045968,RXRA,SPATA6,CCT3,MTOR,TCP1,TSGA10,TDRD12,AURKA,SE…	TYRO3,DHCR24,SOD1,PTPN11,Anser_cygnoides_newGene_107451,FRS2,NR2C2,SYCP3,SALL1,EIF2B4,GPR149,ARID4B,SPIRE2,PATZ1,RNF17,DIAPH2,ADCY3,UBE2Q1,NOG,BAK1,FGF9,MLH3,CFAP54,SOS1,APP,LFNG,UMODL1,KDM1B,FMN2,BCL6,PTEN,ACOX1,HNF1B,ARID4A,SYCE3,HSF1,LOC106041178,RBP4,RGS2,ZMIZ1,MYOCD,SYCP2,ATRX,QKI,FEM1B,TCF7,SYT6,SOX30,GOPC,LOC106029665,STRA6,MSH2,AR,CCT2,SPATA16,APOB,FNDC3A,TH,SPEF2,PROK2,PRLR,SYCP1,NR2F2,A…
biological process	response to stimulus	GO:0050896	2493	2192	Anser_cygnoides_newGene_69040,LNPEP,E2F7,RASGRP1,HSPD1,CCR9,ROS1,EDN3,SPATA18,SETD2,MSX1,BLM,MAML3,USP10,HEY2,GPR141,KPNB1,ACAA2,RIPK1,BLMH,RAP2B,HSP90AA1,GTF2H5,ACSL1,NRCAM,PRG4,RPTOR,RAB7B,ATP1B1,KCNJ8,CRADD,ATF3,PPID,KIF5B,SOX6,PTCH2,GNG7,TACR2,Anser_cygnoides_newGene_69967,SH2D1A,PAWR,RICTOR,LOC106039360,UBR3,ARHGAP29,NEURL2,LOC106048013,LOC106032203,NR1H3,Anser_cygnoides_newGene_73655,APBB1I…
FAND5,CHEK2,ARNTL,RP1,TOP2A,RAB17,LOC106046114,CNR2,LGR5,EEPD1,ATF2,FGF23,ACACA,MAPKAPK2,FEN1,ARL4C,Anser_cygnoides_newGene_70997,LOC106044678,LOC106045816,GPER1,Anser_cygnoides_newGene_69955,LOC106045961,ZP4,KMO,MET,S100A16,TNFRSF1A,EEF1D,LOC106048111	RAD54B,RAB32,LOC106048621,PYGO1,PPP3CA,HMGA2,GPR153,Anser_cygnoides_newGene_70780,EPHA8,RFXANK,LOC106041921,TGFBR2,ARID5B,SNX3,RBPJ,NARFL,MYH11,GRIA2,KDR,PNPT1,ABCC9,CDIP1,CCR7,MAPK10,Anser_cygnoides_newGene_93436,ACACB,CD9,KCTD5,EFNB2,GPRC5C,LOC106031806,LOC106045650,SUSD6,B3GNT2,KIT,ZEB1,FGFR1OP2,MYOF,KPNA4,MST1R,SSTR3,LOC106029654,GUCY1A3,NOD1,RP1L1,LHCGR,ARL14,KLHL6,LOC106047031,RAC3,LOC10603…
biological process	rhythmic process	GO:0048511	73	63	DRD3,BHLHE40,EIF2B5,SDPR,MYBBP1A,Anser_cygnoides_newGene_57342,KDM5A,TAF4,ARNTL,SPO11,LOC106033708,LHCGR,MTTP,FSHB,RORA,ZNF830,LOC106045720,MTNR1A,PTEN,EP300,MSH4,ID2,ADAMTS1,KIT,PROK2,MC3R,NOS2,ATF4,USP2,Anser_cygnoides_newGene_88704,RAI1,FOXL2,DYRK1A,PPP1CB,PPP1CC,Anser_cygnoides_newGene_92118,NPAS2,PPARGC1A,NR5A1,Anser_cygnoides_newGene_111591,ENOX2,AANAT,TOP1,EIF2B4,GPR149,HTR7,NMS,LGR4,FOXO3…	FOXL2,RAI1,DYRK1A,PPP1CB,NPAS2,Anser_cygnoides_newGene_92118,FSHR,PPARGC1A,NGFR,NR5A1,UBE3A,DRD2,MSH4,EIF2B2,LOC106036719,LOC106035864,LFNG,ID2,ADAMTS1,KIT,LOC106045127,PROK2,NOS2,Anser_cygnoides_newGene_8588,ATF4,USP2,NAGLU,Anser_cygnoides_newGene_88704,LOC106048674,SETX,NCOA2,RORA,ZNF830,PPARA,DMC1,SOD1,TYRO3,LOC106048406,PTEN,MTNR1A,LOC106045720,EP300,Anser_cygnoides_newGene_111591,DRD3,EIF2B5…
biological process	signaling	GO:0023052	1624	1438	Anser_cygnoides_newGene_61671,Anser_cygnoides_newGene_64125,GPR63,LOC106029674,LOC106043008,CHRM5,Anser_cygnoides_newGene_92118,MAPK6,DOCK7,PRKCQ,LOC106034617,TCF7L2,LOC106048404,SSTR5,RAB38,TSPAN4,SEMA6A,GPR87,PTPRR,MKKS,RAB40B,MOB1A,ROCK2,GRM5,HCN4,SRPK1,LCP2,RNF41,EPHB2,CRACR2A,SEMA4C,SCN2B,NLE1,LOC106032301,SOCS6,SOX11,LAMA5,RRAD,ADCY7,UNC93B1,IFT46,TC2N,SFRP4,TP73,GPR62,PSMC3,NOTCH2,LOC10604…	KLF4,RAB7A,HACD3,CHM,KCNK2,UBE4B,LOC106037098,Anser_cygnoides_newGene_121744,UNC13C,RAB29,UBE2N,ARL10,CDC42BPA,STRN,MLLT11,GPR119,FGF16,RABL2B,Anser_cygnoides_newGene_45297,CHRM2,SOCS5,DVL3,DNM1,STK25,EPHA7,ASB3,GPR176,FGF9,RAB19,MUSK,COL3A1,TRIM42,LATS2,PTK2B,PRPH2,SENP1,LOC106029319,LOC106032954,HINT1,PTEN,RHOJ,LOC106045132,Anser_cygnoides_newGene_67851,LOC106042993,NR0B2,LOC106047915,LOC106029…
biological process	single-organism process	GO:0044699	4588	4029	NABP1,CHRNA4,ZW10,LOC106039426,Anser_cygnoides_newGene_60521,RAB10,LOC106032068,CHST3,LOC106047885,TNRC6C,RHEB,UGDH,ACSS2,RAB9A,LOC106042627,RTEL1,LYST,NIF3L1,ASB8,LOC106029666,FLI1,SYT7,LOC106044871,LOC106029521,TBK1,LOC106029643,TWIST1,LOC106029375,NOX5,PARP3,LOC106048551,LOC106044537,PLTP,RPS6KA5,TAX1BP3,Anser_cygnoides_newGene_71591,Anser_cygnoides_newGene_53042,NHEJ1,LOC106048650,LOC10604813…
0,TCF21,Anser_cygnoides_newGene_82495,KDM4A,MAP3K9,LOC106043569,ARF6,GTPBP8,LOC106042950,ATP5J,TBL1X,LOC106039858,LOC106047990,ASB4,MAPT,HTR3A,NDUFA4,NOS1,LOC106048782,RASL12,FFAR4,KCNU1,LOC106036788,B3GALT1,CHGA,RBFOX2,CFTR,SV2A,STARD13,PMP22,LOC106045995,LOC106048496,GPR62,CHMP6,UNC93B1,TC2N,LOC106041556,COQ9,GOLGA3,FNBP1L,SOCS6,CDK10,ZNF830,EPHB2,APOD,TEKT3,GPR87,MOB1A,TSPAN4,SAT1,APBB2,MRAP2,…	GRIA3,ANXA1,KDM1A,NDUFAF2,KIFC3,RTF1,LOC106031388,ACTG2,LOC106041022,GRIN3B,ASB11,Anser_cygnoides_newGene_91132,STX17,TBCD,COL4A1,HTR4,LOC106040436,Anser_cygnoides_newGene_55820,MYOD1,NEURL1,CPT1A,LOC106032697,LOC106029353,GRIK2,PNPLA1,MCM8,GRM4,Anser_cygnoides_newGene_23488,ABHD3,ATF6,ADGRF5,COL1A2,LOC106033708,RSAD2,TUBGCP5,SUN1,IGF1,COG3,Anser_cygnoides_newGene_69073,STEAP2,GPR171,MAP3K14,PODX…
54L,UNC13D,LOC106037044,STX1A,LOC106044855,MTHFD2,TNPO1,BCR,CHRM4,RAD21L1,ARCN1,RHOG,RFTN2,MED4,NOXRED1,LOC106041040,MAPK14,CEP131,GPAT2,LOC106029467,EP300,LOC106037211,GPI,PLXNC1,NPBWR1,Anser_cygnoides_newGene_125665,BEND3,SYT8,LOC106037503,SPATA22,RGMB,KPNA6,STXBP6,MARS,PLXNA2,SUMO1,LOC106040279,Anser_cygnoides_newGene_17513,MAP2K4,LOC106040245,NR4A2,AZIN1,TAF4,LOC106047157,DRD3,LOC106044619,LO…
cellular component	cell	GO:0005623	6165	5317	SPI1,SCARB1,PTRF,SCNN1G,HMGB1,NID1,Anser_cygnoides_newGene_23422,ID2,ABCA3,LOC106045553,ADCY9,ZHX2,TRAK1,BCLAF1,RBBP5,MYOM2,MRPL50,LOC106049240,STUB1,NEFH,LOC106042267,SUDS3,GPR65,LOC106049133,NFXL1,BLZF1,RBM6,MTIF3,LOC106041380,ABCA2,TARDBP,TES,KCNQ5,TBC1D8B,SCFD1,KCNMA1,USPL1,ZDHHC16,MAP4K4,PPM1H,SPAG1,RAG1,PRKAB1,LOC106042970,ARRDC2,TATDN1,SUV420H1,ASAP1,ATL2,Anser_cygnoides_newGene_111458,CDC…
-PPM1G,LOC106048967,ENO4,NR3C1,SSR1,LMTK2,FERD3L,MTHFD1,LY96,LOC106040353,LOC106046800,RAB35,COG1,USP33,NDUFAF1,MRPL34,LOC106049445,RAP1GAP2,ENY2,SYNE2,LOC106033173,MVK,LOC106032135,MLF1,LOC106045467,POLR1C,KIF2B,NLRC5,PPL,SYNDIG1L,ELMO1,CDC73,ASXL2,ASB15,MYO6,GUCY1A2,ZER1,BIRC2,FN1,SERINC5,UTP20,RDH10,PRELID2,ST3GAL1,KDM3A,CENPJ,ACVR1C,LOC106048557,AP2M1,LOC106040002,PNPLA7,SAR1B,RNF207,SCCPDH,M…
X1,ZMYND12,TCF12,ATP6V1B2,LIAS,IFT140,POFUT2,KIF27,EIF3I,RPS6KC1,LOC106037574,SNX9,TNC,RGS11,Anser_cygnoides_newGene_73653,LOC106039191,LOC106047502,ARL11,LOC106045096,EPB41L4B,CHRNB4,ENKUR,DNAJC27,SEC61G,LAMP2,FKBP1A,POMC,TAF11,RAB11FIP3,NAPG,TUBGCP4,NOC4L,RET,RAPGEF5,PARL,LOC106048968,TPR,TTYH3,GORASP2,VANGL2,LOC106049051,ANXA10,SH3TC2,DOCK10,LOC106029675,MECR,SIK2,FOXI1,TRAM2,BMP2K,RNF220,BCAP…	UBAP2L,VAV2,ARL1,LOC106036519,BASP1,LOC106033927,LOC106048703,SYT1,HGFAC,CPSF3,RUNX1T1,BBS4,UBE2J2,GTF3C1,MAF1,SEPT4,PRKCA,TNFRSF18,TTBK1,DOK5,LOC106048157,ANXA4,SHPK,BFAR,LOC106037226,PRDM6,NEK3,MIF4GD,LOC106041540,ATP2B2,PLXND1,ENPEP,LHX9,RAPGEF4,UPP1,ST8SIA3,ATP7B,IGF2BP1,HAO1,LOC106041795,ROCK1,STXBP1,RHOH,Anser_cygnoides_newGene_71380,RAD21,TXLNA,KCTD1,TNR,DHX30,Anser_cygnoides_newGene_18284…
e_67454,Anser_cygnoides_newGene_12680,IK,KMT2D,LOC106038845,LOC106039699,DTNBP1,LOC106049530,MED8,CNTNAP1,LOC106041531,CENPT,MYO10,TACR1,LOC106048595,RHOBTB2,ADAM12,FKTN,TXK,DNAH7,REV1,SOCS7,MUC13,CGGBP1,SUPT3H,LOC106048416,FEM1B,LOC106039479,SYTL4,RPS19BP1,STXBP5,RNF217,MYD88,MNT,LOC106045865,LOC106048250,SGCB,LOC106047978,HAAO,MPV17L,PTCHD2,RPS3,LYRM1,Anser_cygnoides_newGene_26866,FH,BBS5,CD247…
e-LOC106048153,RXRA,USP30,DRAM2,MCCC1,MAP2,Anser_cygnoides_newGene_83338,NAA15,EBF3,ST6GAL1,BEND6,EPB41,STXBP3,MISP,DHX35,MED26,DMRT3,LOC106048409,HECA,APBA2,NLGN1,LOC106031011,DMGDH,DGKD,RBM38,EFR3A,BAZ2B,KRIT1,NPC2,RRP7A,STAC,FIGNL1,SRGAP2,TOM1,E2F4,BAK1,KIF26B,Anser_cygnoides_newGene_128944,LAS1L,COMT,KEL,Anser_cygnoides_newGene_126478,EPHA4,ABCC1,LGALS8,Anser_cygnoides_newGene_127812,BCL10,FO…
cellular component	cell junction	GO:0030054	404	351	LOC106044414,DSG2,LOC106029723,LOC106045118,ARC,MRC2,PPP1CB,DLG2,HSPG2,RHO,RPS4X,Anser_cygnoides_newGene_26384,EPCAM,TRPV4,CHRM3,RAP2C,PRKCH,RPL38,SDCCAG8,LOC106037040,NMT1,POF1B,ANXA1,GRIA3,CDC42,KIFC3,MYO1E,GRIN3B,MAGI2,FOCAD,RPL23,TBCD,FLRT2,NEXN,EPB41L3,EPB41L5,MAGI1,Anser_cygnoides_newGene_68510,GRIK2,PTPRM,LOC106033708,CDC42EP1,CDK5RAP2,LOC106044619,BCAS2,CD59,TPM4,LAMTOR3,LIG4,ATP1B1,GRID1…	TNS3,NOV,LOC106030492,GRIA2,PUF60,RPL5,RPGRIP1L,CHRNB3,Anser_cygnoides_newGene_60189,HSPA9,SV2A,RPS3,ZNF185,NDRG1,RPS13,GRIA1,FZD1,NCKAP1,CHRNB2,GNA12,MPDZ,SYNE2,Anser_cygnoides_newGene_67137,RPS29,RHOG,USP33,FHL1,CHRM4,SH3GL1,MARVELD2,FHL2,SDK1,ARF6,EFNB2,CD99L2,CD9,LOC106046593,LOC106045529,LOC106032300,ANXA6,HSP90B1,ZYX,FRMD6,Anser_cygnoides_newGene_42256,IGSF5,ACTR2,Anser_cygnoides_newGene_68…
cellular component	cell part	GO:0044464	6149	5306	CD44,ARL5A,MEF2C,NCAPH,Anser_cygnoides_newGene_68158,ELF2,STX7,MICU2,TRIM23,GP1BA,POMP,RAB11FIP5,APC2,PPP2R2D,LOC106045860,SEC23A,ADARB1,MPHOSPH9,NOVA1,NCLN,LOC106038552,SEC24B,RERGL,ZZZ3,APOB,MRPS6,SIL1,ZMIZ1,TPM1,NCS1,TMTC2,LOC106049137,GPBP1L1,RALGPS1,MPPE1,ECT2,BAG5,ARHGEF37,MRPS33,CD81,TTC25,BET1L,HMX1,ARID4A,MOB2,SFR1,SRP68,ASB3,SDF2L1,ACSBG1,RAB19,MRPL46,TRIM42,KLHL14,Anser_cygnoides_newGe…
ne-MMS19,KCTD10,LOC106036047,TOP3B,Anser_cygnoides_newGene_73705,KCNJ3,Anser_cygnoides_newGene_88722,HYLS1,Anser_cygnoides_newGene_66344,LOC106047949,SEC23B,FLT1,ACO2,DMTF1,DNTT,Anser_cygnoides_newGene_67376,POT1,TANK,CCT3,TRPC4,RAMP1,RALGAPA2,RASSF3,RPS8,SF3B1,TRAPPC10,HHIP,LOC106034443,SQRDL,HMBOX1,MME,SUFU,CDC40,RERE,Anser_cygnoides_newGene_112798,ARF1,COPG1,LOC106049134,NPHP1,M1AP,MAPK1,Anser…
e-LOC106045890,RPL22L1,LMBRD1,LOC106031043,MGAT4C,NFIL3,SCAP,GRXCR2,GRM3,LOC106030633,BCDIN3D,ZNF711,GORASP1,LOC106046799,LOC106039201,NKIRAS1,TRIB1,RPL6,ADAMTS1,NOP56,COL2A1,RMI1,Anser_cygnoides_newGene_7182,MRPS36,ARPC1B,MEMO1,AP4E1,USO1,TBP,BABAM1,LOC106044720,PPP1R15B,TOPBP1,CENPO,FOXL2,ACTA2,RASGRF2,LOC106029712,TMPRSS6,TRDMT1,VCAM1,Anser_cygnoides_newGene_35457,SUSD2,MAP3K5,Anser_cygnoides_…	MFSD8,MCM6,HTR3A,NOS1,RASL12,POLR1E,KLHL25,SRP72,RPH3A,ABI3,CCNT2,ASB4,NEK7,MAPT,LOC106047427,RBFOX2,SV2A,CFTR,KCNU1,B3GALT1,CHGA,TUBGCP3,GNB1L,KDM4A,MAP3K9,FGD4,ATP6V0A1,MOSPD1,TCF21,MPP4,TBL1X,RNF168,LOC106047990,NKRF,ARF6,MRPL14,STAM2,GTPBP8,TGIF1,RHBDF2,SAT1,TSPAN4,B4GALT3,SGSM2,MRAP2,MDM1,APBB2,RPL26L1,LOC106030627,BCL2L13,PNN,MOB1A,GTF3C3,LOC106029674,HEPACAM,TCF7L2,EBNA1BP2,POU2F3,UNC93B1,…
ne-MACC1,CEBPZ,FRK,TRIP4,TNFAIP3,EIF2S1,RAB4A,KLHL12,ATP2A3,CERS6,LOC106034634,POLR3G,KIF25,UFD1L,LOC106044180,COL4A3,HSD17B12,LLGL2,ELK4,ELP3,SET,NR2E3,MMD2,RIPK4,ACER2,COL25A1,PSTK,SNX8,RGS22,Anser_cygnoides_newGene_57806,MYO7B,TULP4,MYOT,MYO1F,EPG5,LOC106048009,CD79B,UBP1,MCM5,KCNS2,TCF20,BAP1,ZDHHC13,LOC106042972,MCTP2,ARHGDIA,NPR1,PTPRU,ACSS1,LOC106037026,NCOR1,ZP2,MCCC2,LOC106044342,Anser_c…
ne_68158,CD44,ARL5A,MEF2C,APOB,SIL1,LOC106038552,SEC24B,ZZZ3,NCLN,NOVA1,RAB11FIP5,APC2,LOC106045860,SEC23A,MPHOSPH9,ADARB1,MRPS33,CD81,RALGPS1,BAG5,ECT2,ARHGEF37,TMTC2,GPBP1L1,LOC106049137,ZMIZ1,NCS1,TPM1,ARID4A,BET1L,HMX1,TTC25,COL6A3,LGSN,LOC106029459,RASSF2,HHATL,SPTAN1,MKL1,STK36,URB2,PROCR,ABHD10,PTBP2,TNFAIP8,STIL,METAP1D,LOC106032022,PRKAR2A,MYL9,AQP11,MCF2L,NDEL1,CECR5,Anser_cygnoides_new…
cellular component	extracellular region	GO:0005576	1620	1387	STXBP1,KIF23,FGL1,TGFBR3,LOC106044772,GPA33,TNR,LOC106042183,LOC106031701,LOC106039183,HPGD,ATP2B2,LOC106041540,Anser_cygnoides_newGene_94589,ENDOD1,PNP,FGF10,ENPEP,LOC106040152,SFRP1,DPP6,FGF1,PRDX1,CECR1,Anser_cygnoides_newGene_90015,LOC106032875,ARL6,PRKAG1,SOST,ARL3,LOC106033760,MRAS,UTRN,LOC106045370,LOC106041503,ACOT7,Anser_cygnoides_newGene_68763,ANXA4,CD2AP,COL12A1,Anser_cygnoides_newGene…	SYNE2,ADGRV1,LOC106045936,COL26A1,HDAC11,TPRG1L,LOC106041921,RFXANK,NCKAP1,ADAMTS19,MTHFD1,COMP,HEATR5B,PPL,SNX3,FRAS1,NDRG3,TF,LSP1,MYH11,LOC106041865,RPL5,ST3GAL1,PAM,SUCNR1,SERINC5,FN1,COPS8,BAIAP2,MYO6,PLXNB2,ACTR2,UBASH3A,RAB27A,Anser_cygnoides_newGene_93436,LOC106039137,EML5,DNAJC11,MFAP1,CD9,HPSE,AP2M1,PRKAR2B,TRABD2B,LMAN1,IHH,SH3BGRL2,LOC106045706,CHSY1,DIP2B,GNAL,Anser_cygnoides_newGene…
cellular component	extracellular region part	GO:0044421	1478	1267	TPRG1L,SYNE2,ADGRV1,LOC106045936,COL26A1,HDAC11,MTHFD1,COMP,HEATR5B,LOC106041921,NCKAP1,RFXANK,ADAMTS19,PPL,SNX3,FRAS1,NDRG3,LSP1,TF,LOC106034204,MYH11,RPL5,LOC106041865,PAM,ST3GAL1,MYO6,PLXNB2,ACTR2,UBASH3A,SUCNR1,BAIAP2,FN1,COPS8,SERINC5,LOC106039137,DNAJC11,EML5,LOC106031440,RAB27A,CD9,AP2M1,PRKAR2B,MFAP1,LOC106045706,DIP2B,TRABD2B,SH3BGRL2,LMAN1,IHH,TXNDC17,KIT,B3GNT2,GNAL,Anser_cygnoides_new…	CHST14,CD40LG,PROZ,SBSPON,PSMD6,TST,RAB8B,LOC106048976,SFN,TAOK1,PPIC,ACVR1B,Anser_cygnoides_newGene_62732,LOC106029631,IGSF11,RHOBTB3,ENTPD2,CHCHD3,PTPRF,RSU1,LOC106046797,SOD1,GNA11,PSMD14,UBL3,RILPL2,UPK3A,GREM2,LOC106048982,STAMBP,CEP250,EGFLAM,REM1,TUBA4A,ARHGDIB,MDGA1,ATP6V1H,COL24A1,RAB2A,LOC106048981,FSTL3,COPA,MMP17,LCAT,CCT2,LOC106044451,TBC1D4,MATN1,Anser_cygnoides_newGene_108729,CIB2,…
cellular component	macromolecular complex	GO:0032991	1946	1650	PATL2,TRMT61A,NPRL3,PRKAB1,TAF1D,CDC27,KLHL40,KMT2A,LOC106045886,GNB1,ZWILCH,MRPS31,APAF1,MRPL33,KCNQ5,HMGB2,TES,KCNMA1,HAUS3,KLHL32,KDM5A,NDUFB4,COL6A1,KLHL18,MSH6,MRPL50,RBBP5,RERE,CDC40,COPG1,STUB1,RPS8,MYO7A,NDUFV1,NPAS2,LOC106048455,TRAPPC10,SF3B1,HMBOX1,ZFPM1,DZIP1,ATG14,POT1,LOC106049323,Anser_cygnoides_newGene_68794,ID2,TRPC4,CCT3,ATP6V1D,FMR1,NOP58,RAMP1,PARD6A,PTRF,MOV10,SCNN1G,HMGB1,LA…	LAS1L,DNAH8,LOC106035251,ZDHHC9,MPL,PXK,MYO18B,LOC106031040,E2F4,NAA50,H3F3A,KIF26B,BAK1,LOC106049252,CNST,KRIT1,COL6A2,ARHGEF7,RRP7A,LOC106045907,RPL23A,ABHD6,PPARGC1B,LOC106045143,RPSA,EIF2B4,PSMA6,CHRNA1,RFC3,SDHB,ATP6V0B,MED18,LOC106045148,TSC2,BARD1,PPP2R2B,PPP2R2C,SPTLC3,TBX2,TADA2B,MTG2,LOC106031353,RNASEH2B,LOC106040202,ENO1,PMPCB,CGN,Anser_cygnoides_newGene_127812,NDE1,BCL10,LOC106045890…
cellular component	membrane	GO:0016020	3880	3365	UPK3A,Anser_cygnoides_newGene_68059,GNB5,SOAT1,RILPL2,Anser_cygnoides_newGene_107451,SSFA2,LOC106036386,KIAA1644,RNF223,GNA11,ABHD5,SCAMP4,LOC106040409,LOC106038795,PARP1,Anser_cygnoides_newGene_111591,MDGA1,TMPO,GPR22,REM1,MCM3,CEP250,CDON,DLC1,ACP1,SYT11,SSR2,LOC106049304,PTCHD4,CD40LG,GOLPH3,LOC106043183,CHST14,EML4,LOC106030222,PTPRF,NDUFA2,SUN2,CHRNA10,Anser_cygnoides_newGene_126811,Anser_cy…
035190,LOC106035498,RALA,LOC106046590,HTR6,USP19,SPTLC1,KIRREL3,ATP2C2,SHISA3,HMOX2,TMTC4,FLVCR2,NMUR2,NMBR,RYR2,LOC106029466,RHOT2,GP1BB,LOC106047340,PTK7,MAP2K1,LOC106043688,STOML3,RNF180,NEDD4,NDC1,RNFT2,ZFYVE1,SHISA2,LOC106048210,Anser_cygnoides_newGene_59943,GPR26,SGMS1,ARL13B,Anser_cygnoides_newGene_80668,KLHL31,KRR1,LOC106032982,RASL11A,LOC106047381,RGS9BP,LOC106033494,CHST13,LOC106029317,…	TBC1D32,NCDN,TNFRSF17,Anser_cygnoides_newGene_85691,LOC106036305,LSS,MSN,CDH4,LOC106048553,MYLK,EPN2,ENG,TNIK,LOC106037337,HCN1,NECAP1,LOC106048509,ARFGAP3,LOC106042798,LOC106032793,MTNR1A,FGFR3,MGEA5,MTR,LOC106029650,RIT1,PTCHD3,RXFP2,CD180,LOC106047434,SPTBN1,Anser_cygnoides_newGene_117856,ST6GALNAC3,SCNN1B,PREP,GSG1,TRIQK,HHAT,CDH18,STT3B,PRIMA1,LOC106048263,LTK,PSMD13,TNFRSF4,DLG1,LOC10603586…
91,LDLRAD4,ABR,LOC106044052,EPB41L4B,AREL1,NECAB3,CHRNB4,LOC106047502,ATP10A,BLCAP,LOC106029491,LOC106029739,HDAC8,LOC106045532,RAB11FIP3,DSP,LAMP2,RALGPS2,HELZ2,Anser_cygnoides_newGene_54863,SPG11,RQCD1,LOC106033391,LOC106039191,LOC106044607,LOC106035366,TNC,LOC106047519,RGS11,LOC106037574,SNX9,Anser_cygnoides_newGene_66634,GPR161,COG5,LOC106030343,MAP3K12,TRAM2,ELOVL2,LOC106049051,SH3TC2,DOCK10…
cellular component	membrane part	GO:0044425	2862	2477	LOC106042166,LAMTOR5,PRLR,Anser_cygnoides_newGene_66201,LOC106048248,LOC106048552,LOC106046903,KCNQ3,GPR12,NFAM1,PTPN5,ATP13A3,CDH9,LOC106047822,FZD2,GRAMD3,LOC106033779,FGG,RAB2A,LOC106044451,LOC106032756,ZPLD1,TAAR2,RNF185,LOC106029484,LOC106031104,LOC106039054,LOC106039634,LECT1,EPB41L1,B4GALT7,LOC106046837,HIATL1,HIGD1A,LOC106037145,KCNS3,Anser_cygnoides_newGene_7183,CDH13,LOC106038801,LAYN,S…
gnoides_newGene_70563,Anser_cygnoides_newGene_22407,ATP11C,GRIN2B,CHST8,TEX2,LOC106036880,LOC106030032,ATG9A,SRRM1,TRAF6,PSEN1,LOC106033102,PXYLP1,CD247,CHRNB2,TAPBPL,ABCC3,RRM2B,Anser_cygnoides_newGene_75306,PARVG,ZDHHC6,LOC106049350,FSHR,ST6GALNAC1,Anser_cygnoides_newGene_31824,HACD4,A4GALT,RNF217,NLGN3,PTCHD2,MPV17L,RPS3,AP3M2,SGCB,PTGER3,LOC106040563,GPC6,ANO2,MANEA,SERTM1,SAMD8,Anser_cygnoid…	SPTSSB,FUNDC1,SESTD1,FGFRL1,Anser_cygnoides_newGene_89181,ATP6V0A2,DVL1,CD44,GPR27,B4GALT2,GP1BA,SAMM50,Anser_cygnoides_newGene_60775,STX7,NCLN,VAPA,ARPC2,APC2,SYT6,SEMA6D,SEC23A,DLK1,LOC106033965,MFNG,AP3B2,Anser_cygnoides_newGene_35859,LOC106035345,RGMA,SEC24B,Anser_cygnoides_newGene_77655,SPPL2B,TMTC2,LOC106049137,TMPPE,LOC106045569,NCS1,TPM1,CD81,LOC106040832,BET1L,LOC106032954,NDUFA8,LOC1060…
NKS4B,GRAMD1B,SVOPL,STX19,LOC106048308,LOC106044537,ATP6V1C1,LOC106044698,TGFBR1,LOC106045892,ANTXR2,Anser_cygnoides_newGene_3047,LOC106035502,Anser_cygnoides_newGene_53042,CDH5,LOC106048650,LOC106043382,UGT8,LOC106048130,GNAO1,CHRNA4,LOC106032068,ST3GAL5,CHST3,KCNMB4,Anser_cygnoides_newGene_60521,SCARF1,USH2A,FREM2,LOC106049439,ADGRG3,RAPSN,ACSS2,MMP16,LOC106045951,LOC106036800,LOC106029666,TRAF…
cellular component	membrane-enclosed lumen	GO:0031974	514	436	CHFR,NCOR1,HUS1,ACSS1,NCAPD2,ASXL1,CPSF3,DKC1,ATXN1,UBAP2L,POLR2L,BASP1,PRKDC,MEI4,RAD21,HDAC7,MED30,ACOT8,TRAP1,LOC106033539,LOC106029639,DMC1,TDP2,HIF1A,LOC106044437,TTC21B,MPHOSPH10,STAT6,MSH4,ATR,RAD51D,TADA2A,BAHD1,ABCD3,TERF2,KDELC1,RFX3,IARS2,PAX6,LOC106029353,ZRANB3,IKBKAP,LOC106033135,MYOD1,Anser_cygnoides_newGene_13595,FOXRED2,POLR2D,KDM1A,RTF1,PARK7,STK38,TAF4B,CPSF2,LOC106045823,MGA,A…	POLR1A,LOC106045851,LOC106033368,BASP1,UBAP2L,ATXN1,SQSTM1,NR1H4,LOC106041406,ASXL1,RBM25,CPSF3,DKC1,PWP2,HUS1,NCAPD2,NCOR1,ACSS1,PRPF4,TAF2,CHFR,MED24,TCEB1,DNAJC10,SUPT20H,MEAF6,HSPD1,DMC1,HIF1A,LOC106044437,MLLT3,POLE3,LOC106033539,BLM,ELL2,MED15,LOC106029639,CCNL1,TRAP1,KIFAP3,HDAC7,POP1,MED30,ACOT8,CDKN2AIP,LOC106047492,NR2C1,NABP1,RAD21,MEI4,PRKDC,IARS2,CPSF4,NCAPD3,RFX3,TBX15,KDELC1,NONO,T…
cellular component	nucleoid	GO:0009295	21	19	POLRMT,HADHA,TOP2A,Anser_cygnoides_newGene_96030,SUPV3L1,CPS1,POLDIP2,LOC106046121,GRSF1,KIAA0391,DHX30,TSR1,ELAC2,LOC106029314,HSPA9,HADHB,TFB1M,DNA2,TFAM,TOP1MT,POLG	POLG,TOP1MT,DNA2,TFB1M,HADHB,LOC106029314,HSPA9,DHX30,TSR1,ELAC2,KIAA0391,GRSF1,POLDIP2,CPS1,SUPV3L1,Anser_cygnoides_newGene_96030,TOP2A,HADHA,POLRMT
cellular component	organelle	GO:0043226	4963	4275	LOC106047195,SP3,CD38,URI1,TSR1,EIF2B5,LOC106030032,DLGAP1,DLX1,MAMDC2,LOC106037602,CENPH,ATG9A,FYB,Anser_cygnoides_newGene_60508,GRK5,ZNF330,KLHL7,REEP5,SAP30,MBNL1,RFNG,LOC106047981,POLR3F,FKBP1B,Anser_cygnoides_newGene_72325,LOC106044793,LOC106044392,TCAIM,SYT12,MTA3,LOC106036139,Anser_cygnoides_newGene_96114,NR2F1,ANO2,EFTUD2,MANEA,LOC106046187,TRAF5,LOC106046313,SULF1,SCMH1,BBS12,LOC10604868…
ene-MPV17L,LYRM1,REV1,LOC106048416,MUC13,SUPT3H,MRPS18C,PSMB2,CGGBP1,SYTL4,LOC106039479,FEM1B,LOC106039631,RPS19BP1,MEN1,STXBP5,HAT1,DTNBP1,LOC106039699,SHQ1,LOC106029721,LOC106041531,MED8,CRCP,CENPT,MYO10,LEPROT,FKTN,TXK,DNAH7,ADAM12,SSBP3,LOC106031447,Anser_cygnoides_newGene_12680,Anser_cygnoides_newGene_67454,IK,RPL19,PNO1,EIF2D,LOC106038845,ANP32A,KMT2D,Anser_cygnoides_newGene_73043,HSPA5,SPA…	NDUFB9,NAPB,Anser_cygnoides_newGene_71622,KIF13A,PPP2R4,TBX4,ENTPD6,CEP162,HIVEP3,MPHOSPH10,PTPRO,TNNT2,LOC106029581,VAMP4,TOMM20,SCLT1,DSG2,NAF1,PWP1,B3GNT4,LHX4,LOC106048682,LOC106049437,EPB41L3,HDAC3,MAGI1,KIF18A,Anser_cygnoides_newGene_68510,NOX1,CDC42EP1,NAAA,GNAZ,NPR3,IDH3B,MAGI2,ATP2B4,LOC106033135,MON2,MYO3A,CDS2,TRIM13,RHOT1,LOC106048637,DOCK4,HUS1,TUBB1,SETD1B,CHGB,LAMTOR3,RCOR1,ATP6V1A…
-NOP56,RMI1,ADAMTS1,TRIB1,MEMO1,ARPC1B,LOC106044720,BABAM1,USO1,TBP,ACTA2,CENPO,FOXL2,TOPBP1,SUSD2,FSTL4,MAP3K5,VCAM1,Anser_cygnoides_newGene_35457,LOC106038017,LTA4H,TEX14,RAP1GDS1,IDH1,TPCN2,NPHS2,ST8SIA2,SESN1,Anser_cygnoides_newGene_6163,AXIN2,RPS13,Anser_cygnoides_newGene_69441,LARP1,CENPU,RHBDL3,RNF4,LOC106048068,RBSN,NOV,LDB1,HMGXB4,RRBP1,ARL6IP1,CDH6,EEFSEC,Anser_cygnoides_newGene_60189,P…
cellular component	organelle part	GO:0044422	2881	2481	PNPT1,DIS3,EIF4A3,RPL5,MYH11,RBPJ,MRPL3,KIF2A,SNX3,RFXANK,ST8SIA5,KDELR3,Anser_cygnoides_newGene_70780,MALL,UPF2,HMGA2,PPP3CA,TRIM33,HMGCS2,TXLNG,HDAC11,ELMOD1,LOC106031407,EHF,LOC106034460,MED20,ICE2,PRKAR2B,Anser_cygnoides_newGene_73430,DPY30,LOC106031440,DNAJC11,SYNE1,B3GALT2,KIF3C,CCP110,RPL27A,DPF2,ABCC9,ATXN7,POSTN,MFSD10,SCD,MAPRE1,EDF1,FOSL2,ABCA4,KPNA4,TRIP11,COQ3,SCAF11,ZEB1,LOC10604513…
1,ATP6V0A1,MYF5,TUBGCP3,MBTPS1,NFIC,IDE,KDM4A,EMC2,MFN1,Anser_cygnoides_newGene_55839,TCF7L2,IFT43,RFC1,Anser_cygnoides_newGene_92118,SOD3,DHODH,CIDEA,ABTB2,ABCB7,FMN1,ECI2,PNN,STX6,RPL26L1,NFRKB,ATP6V0D1,MAPK8IP3,GTF3C3,RAD23B,LOC106048699,BCAS3,MDM1,TRIM24,SPRY1,Anser_cygnoides_newGene_62481,LOC106033086,CRACR2A,ZNF830,NLE1,COG6,ZNF750,CHMP4B,MRPS35,CHMP6,POU2F3,MICALL1,EBNA1BP2,LOC106049539,AC…	DOLPP1,SF3B3,LOC106048637,DOCK4,Anser_cygnoides_newGene_68943,KPNA7,HUS1,LOC106032950,TUBB1,MLLT10,HMGCL,LAMTOR3,CEP83,LOC106048696,RCOR1,NIP7,ATP6V1A,UBQLN4,MGAT2,RYBP,RPL21,DYNC2LI1,LOC106048678,MALT1,PTK2,Anser_cygnoides_newGene_65439,STK24,Anser_cygnoides_newGene_1,DIS3L2,DMC1,STAG2,GRHL1,TRAP1,COBL,NAPB,POLDIP2,NDUFB9,TBX4,PPP2R4,KIF13A,MIER1,DYNC1I1,CEP162,MPHOSPH10,SCAMP3,TNNT2,SCLT1,TOMM2…
cellular component	other organism	GO:0044215	6	4	DYNLT1,BICD1,LMAN1,MYC,AQP1,LOC106029502	BICD1,LMAN1,MYC,LOC106029502
cellular component	other organism part	GO:0044217	6	4	BICD1,DYNLT1,LOC106029502,MYC,LMAN1,AQP1	LOC106029502,MYC,LMAN1,BICD1
cellular component	supramolecular complex	GO:0099080	323	293	KLHL40,MAP2,AURKA,KIF2C,LOC106048009,LDLRAP1,PPP3CB,CDC27,DSP,MYOT,SRC,MACF1,LOC106045884,Anser_cygnoides_newGene_73653,LOC106030330,SH2B2,LOC106049219,LOC106038759,SCN3B,COL4A3,SCN1A,LOC106029411,LOC106049239,BFSP1,MYOM1,RADIL,LOC106034634,MYOM2,KIF25,NEFH,Anser_cygnoides_newGene_46728,LOC106049240,ARF1,STUB1,KIF3B,LOC106047979,ACTN2,COL4A5,LOC106049241,LOC106049323,CCT3,TCP1,LCP1,KIF9,LOC106049…	FMN1,TNNI2,ACTA2,PPP1R12A,MAPRE1,MYOM3,LOC106048012,BCAS3,MDM1,Anser_cygnoides_newGene_62481,LOC106029339,SYBU,LOC106048699,CEP57,PARP4,LMAN1,SPAST,LOC106048691,GPER1,COL2A1,TUBG1,CFL2,LOC106048698,LOC106047719,TUBGCP2,MRPL23,LOC106048967,DLG1,LOC106043362,LOC106049539,TNNC1,LOC106038017,SPTBN1,MAP1S,LOC106029412,KIF20A,KIF2A,DYNC2H1,NDRG1,COL5A2,LOC106047978,CCT5,MYH11,KIF2B,STMN1,NOS1,SYNE2,KCN…
cellular component	synapse	GO:0045202	241	218	Anser_cygnoides_newGene_72351,MUSK,SRGAP2,RAB3C,UTRN,STX19,CPEB2,Anser_cygnoides_newGene_62732,Anser_cygnoides_newGene_60514,LOC106044537,LOC106040258,APP,GRM1,CHRNA10,SEPT5,Anser_cygnoides_newGene_96030,DSCAM,USP14,CHRM2,NLGN1,LOC106029656,DMXL2,Anser_cygnoides_newGene_101644,APBA2,GRID1,LOC106049304,SYT1,Anser_cygnoides_newGene_62812,Anser_cygnoides_newGene_52884,Anser_cygnoides_newGene_51952,R…	GRID1,CHRM2,NLGN1,Anser_cygnoides_newGene_101644,APBA2,DMXL2,Anser_cygnoides_newGene_51952,RAB11B,SYT11,LOC106049304,Anser_cygnoides_newGene_62812,SYT1,Anser_cygnoides_newGene_52884,RAB3C,UTRN,STX19,Anser_cygnoides_newGene_62732,CPEB2,MUSK,SRGAP2,GRM1,SEPT5,CHRNA10,DSCAM,Anser_cygnoides_newGene_96030,Anser_cygnoides_newGene_60514,LOC106040258,LOC106044537,APP,LOC106029666,TENM2,NDE1,GRIA4,GRM3,GR…
cellular component	synapse part	GO:0044456	174	160	Anser_cygnoides_newGene_72351,MUSK,SRGAP2,STX19,Anser_cygnoides_newGene_62732,RAB3C,APP,Anser_cygnoides_newGene_60514,LOC106040258,LOC106044537,Anser_cygnoides_newGene_96030,GRM1,CHRNA10,SEPT5,LOC106029656,APBA2,DMXL2,CHRM2,NLGN1,GRID1,LOC106049304,SYT1,SYT11,RAB11B,PNOC,Anser_cygnoides_newGene_51952,CHRNA4,LAMP1,DOC2B,STXBP1,PPFIA4,SYN3,RIMS1,COPS5,RAPSN,CHRNA1,GRM3,CHRNA3,GRIN2C,TRAPPC4,GRIA4,S…	CHRNA2,CDH8,PRKAR2B,Anser_cygnoides_newGene_69689,DISC1,LOC106040412,CHRNA9,RGS14,ICA1,ATAD1,GRIN2A,SYT3,SYNE1,NLGN3,GRM7,SYNPR,TANC1,FZD3,SV2A,CHRNB3,NDEL1,Anser_cygnoides_newGene_31425,GRIA2,CHRM4,BCR,SYNDIG1,COPS4,PARK7,SCRIB,TULP1,HTR3A,STX1A,Anser_cygnoides_newGene_4450,PPP3CA,PRSS12,MAPT,KCNN2,CHRNB2,APBA1,AXIN2,LOC106029395,AXIN1,GRIA1,DNAJC5,MYH10,CHRNG,SYNGR3,ADGRB1,ASAP1,SEMA4C,PSEN1,DL…
cellular component	virion	GO:0019012	13	12	TPR,TROVE2,DKC1,Anser_cygnoides_newGene_96100,MPHOSPH10,ZRSR2,SARNP,RBM12,PRPF3,NAF1,EFTUD2,PRPF4,SYNCRIP	ZRSR2,SARNP,TPR,TROVE2,DKC1,MPHOSPH10,PRPF3,EFTUD2,NAF1,PRPF4,SYNCRIP,RBM12
cellular component	virion part	GO:0044423	13	12	RBM12,PRPF3,PRPF4,EFTUD2,NAF1,SYNCRIP,TPR,TROVE2,DKC1,Anser_cygnoides_newGene_96100,MPHOSPH10,ZRSR2,SARNP	RBM12,PRPF3,EFTUD2,PRPF4,NAF1,SYNCRIP,TPR,TROVE2,DKC1,MPHOSPH10,ZRSR2,SARNP
molecular function	antioxidant activity	GO:0016209	28	22	SOD3,LOC106041022,SOD1,GSTK1,PTGS1,GPX7,LOC106032894,MGST1,GPX3,PRDX1,GPX8,UBIAD1,TXNRD1,PRDX4,SOD2,GPX2,PRDX6,PTGS2,TXNDC17,TXNRD3,PRDX3,DUOX2,TPO,PARK7,MPO,PXDN,TP53INP1,GSR	PRDX3,DUOX2,PTGS2,PRDX6,TXNRD3,MPO,PXDN,TP53INP1,GSR,PARK7,PTGS1,GSTK1,GPX7,LOC106041022,SOD3,SOD1,TXNRD1,UBIAD1,LOC106032894,GPX8,PRDX1,GPX3
molecular function	binding	GO:0005488	5519	4892	MAST3,Anser_cygnoides_newGene_86564,ZNF462,HOXD4,BLOC1S2,COQ6,LOC106046140,Anser_cygnoides_newGene_33513,USP2,PRDM1,LOC106037062,ATP5A1,SHOX,LOC106033532,LBR,ARL13A,EIF4G1,MTHFD1L,SEC24C,ADAMTS9,MAPK9,IFNAR1,LOC106033533,LOC106049327,RAB3GAP1,CD4,PPARD,SYCP2,LOC106041491,MLKL,LOC106037212,ARF4,NDUFAF7,SH3BP4,UCN3,HNF1B,NDUFV2,DGKI,ACADM,MATN4,PRDX4,PTBP3,GRIN3A,LOC106041489,NHLH1,PAPSS2,TNRC6A,AC…
e-HSPA14,MAPK14,EP300,SYNJ1,LOC106041383,LOC106044624,Anser_cygnoides_newGene_22116,MBD3,TAF2,PRPF4,PWP2,LOC106047022,MTHFR,LOC106037570,SECISBP2,ACBD7,Anser_cygnoides_newGene_47103,MDN1,MVP,PSMC5,TRIM59,UGGT1,IGF2BP2,PREX1,MAN1C1,COTL1,RCOR3,LOC106029856,GSR,NDUFS1,NISCH,CDKN2AIP,MLN,CEBPG,NFE2L1,FLT3,ZRANB2,GTPBP4,Anser_cygnoides_newGene_52560,ELL2,DNAH17,ACTR3B,ZNF326,LOC106029402,AATF,MDM4,ZN…
,ACAD9,TTN,ARID5B,RBPJ,LOC106040162,MYH11,EIF4A3,DST,SRCIN1,PNPT1,ABCC9,DPF2,CPLX4,KIF3C,Anser_cygnoides_newGene_71441,CCR7,LOC106044622,LOC106039137,DPY30,ACACB,PRKAR2B,KCTD5,LOC106034460,EFNB2,GPRC5C,LOC106031806,MGP,ACBD3,PLXNB1,RAD18,HIC2,LOC106033386,UBE2D3,COL4A3BP,PRRX1,SRGAP3,FEZF1,MARCH11,LOC106049289,ACVR2A,LOC106047156,RHO,ENPP3,MYNN,LOC106029661,MRM1,TRA2A,MRC2,MYO5C,LOC106044414,GNAT…	TEAD4,TAF7L,LOC106041178,MMP24,LOC106045132,Anser_cygnoides_newGene_17120,DNAH1,GPC3,PTEN,RHOJ,Anser_cygnoides_newGene_129133,SCP2,HTT,LOC106046296,ENDOU,TPPP,NOL8,LOC106045102,Anser_cygnoides_newGene_69781,Anser_cygnoides_newGene_77918,LOC106033572,TBX5,RNF146,HRAS,GOPC,CDK9,SF3B4,HAGH,TNK2,Anser_cygnoides_newGene_1689,Anser_cygnoides_newGene_121744,LOC106041485,PPP6R3,LMO1,REV3L,LOC106044084,LO…
ne-AP5Z1,LOC106045851,Anser_cygnoides_newGene_33614,Anser_cygnoides_newGene_113289,Anser_cygnoides_newGene_85708,ARL9,LOC106049174,MED24,LOC106048963,GPR37L1,LOC106047381,RASL11A,LOC106033361,TROVE2,RORA,TRPC4AP,Anser_cygnoides_newGene_49985,MAP2K5,SNX30,TEAD3,RBM22,TOM1L1,LOC106030330,ACADSB,LOC106045450,ARL15,DRD5,TACC2,CDT1,IFNGR1,KSR1,SFMBT2,SBF2,NDP,LOC106038764,LOC106049328,TSSK6,LOC1060365…
,LAMA5,SOX11,HSPA2,TFDP1,LOC106032301,TNNC1,ABCB11,TNFSF8,ADCY7,KIAA2018,MAP1S,Anser_cygnoides_newGene_84743,MFGE8,Anser_cygnoides_newGene_70929,Anser_cygnoides_newGene_65183,Anser_cygnoides_newGene_46637,Anser_cygnoides_newGene_122553,LIN28B,Anser_cygnoides_newGene_60188,SPHKAP,HM13,PPP1R12A,SEMA6A,Anser_cygnoides_newGene_7628,ATG13,SSTR5,LOC106039162,ARFIP1,HCN4,ACAD8,Anser_cygnoides_newGene_12…
molecular function	catalytic activity	GO:0003824	3562	3149	Anser_cygnoides_newGene_47948,NDUFA10,RNPEP,LOC106030437,Anser_cygnoides_newGene_39167,LCLAT1,Anser_cygnoides_newGene_125318,AADAC,HEMK1,DPH5,Anser_cygnoides_newGene_10276,Anser_cygnoides_newGene_57337,CHEK1,LIPG,COMTD1,LOC106029720,RARS,ATP13A2,NEK10,ARG2,COQ5,Anser_cygnoides_newGene_125896,RNF182,LOC106042952,LOC106029713,PAPPA,Anser_cygnoides_newGene_86842,USP4,TAF15,ATP9A,HCN3,Anser_cygnoides…
FN2,RNF213,GRK4,LOC106042852,Anser_cygnoides_newGene_30422,LOC106041408,CPE,ABCA3,Anser_cygnoides_newGene_23422,Anser_cygnoides_newGene_52509,ADAM17,HMGB1,LOC106048442,STUB1,CDS1,LOC106036883,ABCB4,RBBP5,TYW5,KLHL18,STRADB,LOC106044775,MYO7A,TNNI3K,RFESD,ADCY9,CDKN1B,SCFD1,ABCA2,EIF2S3,EDEM1,USP37,SUDS3,SHH,TATDN1,Anser_cygnoides_newGene_18530,SUV420H1,LOC106034448,ATL2,GPLD1,PRKAB1,RAG1,FTSJ2,An…	MCM2,N6AMT1,ADAT2,SIK1,Anser_cygnoides_newGene_77707,ADAMTS12,Anser_cygnoides_newGene_29980,Anser_cygnoides_newGene_102195,Anser_cygnoides_newGene_121539,ARSI,MBOAT2,PTPRA,METTL14,ROR1,TRIM36,BCO1,Anser_cygnoides_newGene_71289,RECQL,FUT4,LOC106031049,TRMT2B,SGK2,Anser_cygnoides_newGene_5087,FUCA1,LOC106030174,TYR,USP28,RAD51,DUSP10,ABCB10,TAB3,LOC106043339,PSEN2,CIAPIN1,LOC106034848,Anser_cygnoid…
TSAT,PNPLA7,LOC106040002,Anser_cygnoides_newGene_77971,SSH2,LOC106039669,PAM,RDH10,B4GALT6,HDAC9,ACVR1C,DNM1L,MKRN2,ST3GAL1,KDM3A,GUCY1A2,MYO6,ZER1,BIRC2,GYG1,GNAS,FTCD,BCOR,MAP4K5,PRKAB2,PRSS35,LOC106046243,RAN,LOC106029339,CHSY1,IHH,ENDOV,Anser_cygnoides_newGene_67211,NMNAT3,AS3MT,TXNDC12,PPEF2,GNAL,Anser_cygnoides_newGene_30203,CELA1,Anser_cygnoides_newGene_91423,LMTK2,LOC106029871,PPM1G,MTMR1…
molecular function	chemoattractant activity	GO:0042056	9	6	LOC106031440,FIGF,LOC106041040,HMGB2,FGF10,LGALS3,SCG2,FGF7,HGF	FIGF,LOC106041040,HMGB2,HGF,LGALS3,FGF10
molecular function	chemorepellent activity	GO:0045499	11	11	SEMA5A,FLRT2,EPHA7,SEMA6A,SEMA5B,SEMA3G,SEMA7A,SEMA6D,SEMA3C,EFNA5,LOC106039769	FLRT2,SEMA5A,EPHA7,SEMA6A,SEMA7A,SEMA6D,SEMA5B,SEMA3G,EFNA5,LOC106039769,SEMA3C
molecular function	electron carrier activity	GO:0009055	30	20	SH3BGRL3,LOC106030032,LOC106030222,LOC106044041,ACAD11,NDUFAF2,ACOX3,LOC106044242,GRXCR1,LOC106045559,CIAPIN1,FDX1,LOC106030385,PTGES2,AOX1,LOC106035328,TXNRD3,NDUFA12,ACOX2,LOC106049252,LOC106031447,NDUFA4,NDUFS1,Anser_cygnoides_newGene_68088,LOC106038569,Anser_cygnoides_newGene_1,Anser_cygnoides_newGene_63224,SDHB,TPPP,ACADSB	ACADSB,TPPP,SDHB,Anser_cygnoides_newGene_1,Anser_cygnoides_newGene_68088,LOC106049252,TXNRD3,ACOX2,AOX1,FDX1,LOC106044242,CIAPIN1,LOC106045559,ACOX3,NDUFAF2,ACAD11,LOC106044041,SH3BGRL3,LOC106030032,LOC106030222
molecular function	metallochaperone activity	GO:0016530	2	1	PARK7,LOC106037031	PARK7
molecular function	molecular function regulator	GO:0098772	482	431	ARHGEF10L,BIRC7,CHN1,FGD4,RASA2,FN1,BIRC2,DOCK3,ARHGEF9,LOC106048077,STK11,Anser_cygnoides_newGene_42256,SPRED2,LOC106032300,ELMOD3,Anser_cygnoides_newGene_62337,TBC1D5,RGL1,LOC106039322,TBC1D7,SOCS3,CDK5R2,ASAP2,PPP1R1C,PRKAR2B,PRKCE,PSMD3,KCTD5,RASGEF1A,STX1A,RAP1GAP2,BCR,SPRY2,RGS6,TFPI2,LOC106049445,LOC106041040,ELMOD1,AXIN2,AXIN1,MADD,LOC106048983,Anser_cygnoides_newGene_54034,CFTR,SOCS2,TFA…	PPP1R12A,DOCK7,FETUB,ARHGEF6,LOC106034617,ACAP2,FOXL2,Anser_cygnoides_newGene_46255,RASGRF2,PPP4R4,TRIB1,FURIN,COL28A1,SERPINF2,IBTK,RAB3GAP2,BCAS3,SGSM2,ABI1,GPRC5B,ARFGAP3,RGS9,SPATA13,DNMBP,LOC106032301,FNTA,LEF1,ADAP2,RGN,RAPGEF6,SCN2B,LMTK2,GRPEL1,TBC1D20,ARAP2,SPOCK1,Anser_cygnoides_newGene_69994,TBC1D2,RANGAP1,EIF2B5,DLG1,RGS3,LOC106032659,LOC106042493,RASGRP3,DIS3,LOC106038083,LOC10604546…
molecular function	molecular transducer activity	GO:0060089	643	575	LOC106045962,LOC106042579,LOC106031952,LOC106043353,ATRN,FGFRL1,GPR27,Anser_cygnoides_newGene_57788,CD44,NR5A2,LOC106045753,RGMA,CNR1,LOC106035345,Anser_cygnoides_newGene_72360,GPR55,EPHA5,UTS2R,LOC106047432,LOC106035751,ENDOU,LOC106045569,LOC106049137,LOC106040595,EFEMP1,HTR5A,LOC106045969,RAMP3,LOC106048718,ADGRG4,ACKR4,LOC106029318,LOC106042993,NR0B2,LOC106045132,LOC106034001,Anser_cygnoides_n…	LOC106029548,FSHR,RYR3,RRBP1,NGFR,EBI3,GPR15,NLGN3,Anser_cygnoides_newGene_60189,LOC106043213,CFTR,LOC106045998,SV2A,MC1R,PTGER3,LOC106039607,ADGRA2,CHRNB2,LOC106049132,CD247,GRIA1,LOC106045958,HTR3A,PTGER2,Anser_cygnoides_newGene_116583,ADGRL4,LOC106047431,ANXA6,NMUR1,MED14,LGR4,LOC106041678,TFRC,Anser_cygnoides_newGene_68058,GPR1,ASIC1,S1PR1,LOC106048404,LOC106038982,GRIK1,NR2F1,GPR63,LOC106029…
molecular function	morphogen activity	GO:0016015	1	1	CER1	CER1
molecular function	nucleic acid binding transcription factor activity	GO:0001071	394	362	BCL11A,TP63,ARNT,LOC106041693,REST,STAT3,EN1,MLX,TFAP2D,ZNF131,FOXM1,LOC106047991,ZHX1,MYT1,NFATC1,LOC106047670,NR1D2,TBX1,HHEX,PPARA,ZHX3,Anser_cygnoides_newGene_85095,MAFG,FEV,MKL1,EAF2,TAF4B,CDX1,LOC106045127,TCF4,GRHL3,Anser_cygnoides_newGene_542,NFE2L2,MSGN1,HOXD8,ZIC3,FOXI1,ZNF516,MTF1,EGR1,NFATC3,NR0B1,MYC,MGA,MED1,NFXL1,STAG1,TBR1,TCF12,LHX1,POU3F2,DMRT2,NR2E3,Anser_cygnoides_newGene_8638…	LOC106038050,NFIA,ST18,LOC106037140,SOX2,FOXK2,KLF4,FOXJ2,FOXO1,FOXG1,TBX22,RFX2,Anser_cygnoides_newGene_111591,SALL1,FOXI3,SATB1,TBX2,NR2C2,LOC106041605,HLF,ATF7,MYOG,MEIS2,LOC106048882,NFYB,FOXP1,MLXIP,HIC1,ZNF518A,SPIRE2,PATZ1,LCOR,LOC106045119,CHCHD3,TBX18,E2F4,NFYC,SREBF2,HSF1,RUNX3,KLF12,TXK,HNF1B,KLF7,TEAD4,TSC22D2,RREB1,BCL6,NEUROD6,PPARD,LOC106035801,ELF3,KLF13,E2F5,FOXN1,MYOCD,TFDP2,CGG…
molecular function	nutrient reservoir activity	GO:0045735	3	3	LOC106033998,DYNAP,LOC106038083	DYNAP,LOC106038083,LOC106033998
molecular function	protein tag	GO:0031386	3	3	SUMO1,RNF41,Anser_cygnoides_newGene_4422	SUMO1,RNF41,Anser_cygnoides_newGene_4422
molecular function	signal transducer activity	GO:0004871	675	598	STAT4,RGS6,HTR3A,ADGRA2,CHRNB2,LOC106049132,GNA12,CD247,GRIA1,LOC106045958,AXIN1,MAPK13,GPR15,Anser_cygnoides_newGene_60189,PTGER3,LOC106039607,MC1R,LOC106045998,RYR3,FSHR,LOC106029548,FFAR4,LOC106036788,NGFR,EBI3,MAP3K9,GPR18,HMOX1,STK10,NMUR1,LOC106041678,LGR4,Anser_cygnoides_newGene_68058,GPR1,LOC106039858,Anser_cygnoides_newGene_116583,LOC106047990,ADGRL4,LOC106047431,PTGER2,LOC106044391,SSTR…	RAP1A,LOC106046000,GPR85,NR2C2,LOC106037098,FRS2,CHRND,PPM1A,B9D1,GRIN2C,GPR19,PTPN6,LOC106047926,PTK2B,LOC106029319,LOC106042308,HTR2C,LOC106048587,MUSK,GPR176,BCAR1,EPHA7,LOC106037716,SFRP5,GPR119,CHRM2,LOC106029489,TAAR5,GNAI3,UTS2R,ECT2,LOC106035751,LOC106045569,LOC106049137,EFEMP1,HTR5A,LOC106045969,ADGRG4,ACKR4,LOC106029318,LOC106042993,NR0B2,Anser_cygnoides_newGene_67851,LOC106045132,TACR3…
molecular function	structural molecule activity	GO:0005198	306	230	LOC106046590,MRPS14,LOC106049217,Anser_cygnoides_newGene_59134,LOC106029466,LOC106047686,SEPT2,LOC106030922,LOC106046481,MRPS30,LOC106029419,NDC1,Anser_cygnoides_newGene_4450,LOC106043459,MPP7,RPLP2,RPS27A,TUBB6,RPS7,DISC1,CDC42SE1,Anser_cygnoides_newGene_41532,COPB2,LOC106030923,LOC106049223,FGB,RPL3,LMNA,RPS24,RPL29,SHANK1,ZMYND19,Anser_cygnoides_newGene_71821,KRT222,GRIP2,LOC106035190,RPS14,CO…	HSPB2,Anser_cygnoides_newGene_67124,MAP7D1,Anser_cygnoides_newGene_65439,MRPS22,TUBA4A,MBP,Anser_cygnoides_newGene_65438,LOC106048701,LOC106048678,RPL3L,LOC106029559,GRIP1,BFSP2,RPL21,EPB41L2,LOC106049220,RPL34,NEFL,IFFO2,LOC106039201,MAL,LOC106043422,LMNTD1,Anser_cygnoides_newGene_73705,LOC106044084,ENO1,NEFM,LOC106048694,TUBB1,Anser_cygnoides_newGene_128944,RPL12,MRPL46,CHCHD3,Anser_cygnoides_n…
molecular function	transcription factor activity, protein binding	GO:0000988	193	169	MED8,KDM1A,EP300,MED13L,SCAI,NR0B2,TDRD3,TAF12,MED7,MED9,SUPT3H,SIN3B,Anser_cygnoides_newGene_69590,HDAC3,SOX10,PRDM16,ELF3,LOC106035801,BHLHE40,MYBBP1A,ZFPM2,TFDP2,NFIB,MYOCD,HDAC1,SERTAD2,MLIP,TBX15,MAML2,TDG,SS18,POU1F1,ACTN1,RAP2C,MED31,PRRX1,TFB2M,TBL1XR1,LHX2,SOX4,TRRAP,SETD3,BCL10,FOXO1,KLF4,MMS19,HIF1A,LOC106029462,LIF,MED6,E2F7,SPEN,USP16,MAML3,MED15,LOC106046799,RNF20,LHX9,SOX2,HDAC7,KC…	BCL10,FOXO1,KLF4,MMS19,HIF1A,LOC106029462,LIF,E2F7,SPEN,USP16,MAML3,LOC106046799,MED15,RNF20,LHX9,SOX2,HDAC7,KCTD1,MED30,NFE2L1,MYSM1,MED18,RBBP8,Anser_cygnoides_newGene_111591,LOC106048526,EOMES,RCOR3,SETD8,NOC2L,RAP2B,RCOR1,PPARGC1B,BASP1,ZMYND8,RUNX1T1,NR1H4,RYBP,ATN1,MEIS2,MLXIP,ASXL1,SFR1,MED13,NCOR1,MED24,SUPT20H,MTA1,PTPN14,MED8,KDM1A,EP300,MED13L,SCAI,NR0B2,TAF12,MED7,MED9,SUPT3H,SIN3B,SO…
molecular function	translation regulator activity	GO:0045182	7	6	LARP1,SAMD4A,IGF2BP1,CPEB2,TRIM71,NEURL1,EIF4EBP1	SAMD4A,LARP1,IGF2BP1,TRIM71,CPEB2,NEURL1
molecular function	transporter activity	GO:0005215	505	450	LOC106033975,LOC106040747,LOC106048240,PPP3CC,NIPAL2,Anser_cygnoides_newGene_20716,SFXN1,LOC106029484,LOC106044242,APOB,LOC106035345,ATP5A1,LOC106033591,LOC106045776,LOC106039566,Anser_cygnoides_newGene_77655,STRA6,LOC106032756,STAR,LOC106039769,PANX3,KCNK12,ATP6V0A2,Anser_cygnoides_newGene_66201,ATP6V1E1,ATP6V1B1,LOC106031447,KCNMB1,LOC106039891,ABCA13,ATP6V1C2,NPC1,LOC106037939,Anser_cygnoides_…	SVOP,MTMR6,RAB4A,LOC106045017,LOC106030538,KCNS1,LOC106029826,ABCB4,ATP2A3,AZIN2,NIPAL4,LOC106044041,RHCG,LOC106030713,LOC106048455,Anser_cygnoides_newGene_8537,SCN1A,SCN3B,LOC106029333,AP1S3,KCNK5,RAMP1,ABCB9,ATP6V1D,KPNA3,TRPC4,ABCA3,Anser_cygnoides_newGene_68794,LOC106036862,SCNN1G,SV2B,SV2C,ABCB5,LOC106048560,Anser_cygnoides_newGene_96078,PANX2,LOC106039651,LOC106032982,KCNQ1,LOC106048285,DOH…

## Sheet: Table S5-3.
Table S5-3. GO analysis of the targets for differentially expressed miRNAs in CP vs PP.
#Total_gene		9374	7738
#GO_classify1	GO_classify2	GO_ID	All Target Gene number	Selected Target Gene number	All Target Gene	Selected Target Gene
biological process	behavior	GO:0007610	195	164	UCHL1,Anser_cygnoides_newGene_12680,AUTS2,NDRG4,GRM1,LOC106031977,LOC106032793,EIF4G1,RIC8A,LOC106036167,LOC106040353,HOXD9,BBS12,Anser_cygnoides_newGene_66379,AR,USP46,PUM1,MEF2C,Anser_cygnoides_newGene_60186,NLGN3,HTR2C,EGFR,Anser_cygnoides_newGene_52884,UBE2Q1,DSCAM,LOC106044537,TBCE,SOD2,ACE2,MCOLN3,BBS2,SOBP,NAGLU,HTR1B,TRPV1,SEZ6L,HRH1,LOC106029466,SCN1A,BBS4,STRBP,EN1,PPP3CB,LOC106042178,L…	FGF12,LOC106044538,ASTN1,ADCY5,ATP8A1,ADCY1,Anser_cygnoides_newGene_94963,SRF,STRA6,NR2E1,FGF13,GRIN2A,EPM2A,MYO15A,NR4A3,CHRNB2,GRID1,CNTNAP2,HEXA,ARCN1,PSEN1,KRAS,ID2,LOC106036638,ADAM22,KLHL1,HRH2,DNM1,DNAJC9,DVL1,RGS14,RASD2,DRD4,APP,USP2,APBA2,LOC106033708,RNF180,EGFR,HTR2C,NLGN3,MCOLN3,ACE2,LOC106044537,DSCAM,TBCE,UBE2Q1,Anser_cygnoides_newGene_52884,TRPV1,BBS4,STRBP,SCN1A,HRH1,LOC106029466…
biological process	biological adhesion	GO:0022610	249	218	ACAN,LOC106040733,CDH20,Anser_cygnoides_newGene_125314,LOC106036557,RIC8A,Anser_cygnoides_newGene_125312,TNXB,LOC106044793,HAPLN1,FNDC3A,LOC106046592,FGA,LOC106037565,LOC106043382,MADCAM1,COL12A1,CFDP1,CDC42,NLGN1,RAPGEF1,Anser_cygnoides_newGene_69547,CNTNAP5,LOC106032135,LOC106048965,TSPAN32,EPDR1,CNTN4,ROBO1,Anser_cygnoides_newGene_58960,EPHB3,PTPN6,LOC106044414,Anser_cygnoides_newGene_125316,L…	ADAM17,LOC106046593,COL18A1,FLRT2,CNTN2,IGSF9B,KIT,CDH11,CDH22,DSP,CDHR1,NID1,LOC106029702,LOC106032622,LAMA5,MKLN1,CDH17,THBS3,CDH5,CDH7,RET,MPDZ,RADIL,STXBP3,CDH9,STK10,GRHL2,SCRIB,LOC106049502,CD226,COL6A2,MYH9,LOC106030627,TYRO3,LOC106046005,LOC106037566,KIFC3,PPARD,LAMC1,IBSP,LOC106032520,TNC,FGG,TNR,ROBO2,CNTN3,SDK2,Anser_cygnoides_newGene_52613,PRKX,NRCAM,CNTN1,LOC106049464,Anser_cygnoides…
biological process	biological regulation	GO:0065007	4496	3718	UHMK1,FOXO3,RET,LHX3,BEST3,KLHL31,SYNCRIP,COPS5,KIF2C,MAL,TFCP2L1,LOC106044924,GUCY1A3,VAV2,ZNF532,FZD10,SOGA1,Anser_cygnoides_newGene_54040,HTATIP2,ZNF770,LOC106040219,LOC106039607,Anser_cygnoides_newGene_83099,GSN,LOC106031301,CHRM4,HTRA1,LYZ,Anser_cygnoides_newGene_52613,RTF1,RASL11B,TRIM67,Anser_cygnoides_newGene_99426,GRK6,Anser_cygnoides_newGene_72036,RRH,MVB12B,Anser_cygnoides_newGene_5778…
UMODL1,SGIP1,STARD8,LOC106045405,GPR6,Anser_cygnoides_newGene_62337,RNF217,Anser_cygnoides_newGene_40195,TTC7A,EDARADD,POLQ,LOC106042993,Anser_cygnoides_newGene_71803,BIRC2,HIF1AN,NCKIPSD,FGFR3,TRIM8,UCHL5,DUS2,KIF14,MLC1,LSP1,SCAMP5,PAPD4,A1CF,SYCP2,LOC106047651,DGKE,EEF2K,RAD50,SPHKAP,CHMP1A,PANX1,ZNF423,LHX8,LOC106048553,ACSL3,TCF7,IFT52,PPM1L,SPPL3,DKK3,SSX2IP,APIP,Anser_cygnoides_newGene_863…	SUV39H2,SOCS4,EEFSEC,PAPD5,HIC1,LOC106049255,PRKAA2,MASTL,TCP1,ADAMTS5,LGR4,PSME4,RBL2,RPS6KA2,KDF1,SUPT4H1,E2F5,GRIN3A,MDM4,DYNC2H1,DPH5,NOL8,LOC106038143,LOC106048404,LOC106049138,Anser_cygnoides_newGene_16770,B9D1,FHOD1,TNNI3K,CDKN1A,RHOA,MMP28,ZNF622,CEP250,PRDM4,TSPAN5,VAMP3,FZD2,FGFR1,NKAIN1,ZNF830,CPEB2,LOC106039699,RSL1D1,EIF2A,SYN3,ARHGAP31,SOX6,LOC106047237,KCNJ3,TNNI2,BECN1,ACADM,LOC10…
ene-PROK2,LOC106029329,PTEN,LOC106030002,ARHGAP15,MIA3,LOC106045892,SS18,FGFRL1,APBA1,GPD1,PTPRU,RBFOX3,RAB11FIP2,SPIRE2,EGLN3,POU6F2,PTBP2,FOXO4,RFX2,NME2,PPP6R3,BMP2K,FRS3,CDK5R2,SERGEF,LOC106030955,DOCK2,TNNI1,DGKH,DLX1,LOC106037400,LAMA1,FZD3,LOC106037870,LOC106040278,MAPT,LIG4,UPK3A,RACGAP1,PRKCQ,LOC106044342,TRADD,PTK2B,RBM24,CHRNA9,BLM,DLD,FKTN,ADAP1,RCOR3,DIRAS2,LOC106030871,LOC106049132,…
biological process	cell aggregation	GO:0098743	16	15	Anser_cygnoides_newGene_40860,LOC106046005,COL11A1,Anser_cygnoides_newGene_96477,Anser_cygnoides_newGene_7182,ACAN,BARX2,COL2A1,TGFB2,ROBO2,LOC106032203,SOX9,MAPK14,ROR2,CDH7,MYF5	Anser_cygnoides_newGene_40860,LOC106046005,MAPK14,ROR2,COL11A1,Anser_cygnoides_newGene_96477,CDH7,ACAN,BARX2,ROBO2,TGFB2,COL2A1,LOC106032203,MYF5,SOX9
biological process	cell killing	GO:0001906	9	6	RAB27A,EMP2,PTPN6,PRDX1,Anser_cygnoides_newGene_66201,CEBPG,TUSC2,LYST,Anser_cygnoides_newGene_125908	LYST,RAB27A,Anser_cygnoides_newGene_125908,PTPN6,Anser_cygnoides_newGene_66201,CEBPG
biological process	cellular component organization or biogenesis	GO:0071840	1759	1466	ABLIM3,EPB41L5,TECPR1,BAHD1,NCOR1,HGF,COTL1,VAMP4,HACL1,SERPINF2,BICD2,VAX1,SOX9,PRC1,GP1BA,MAP10,LHX4,MEAF6,RBSN,NAP1L4,HSPA4,CENPC,TMOD1,PRKG1,KCTD18,KIAA1033,KIZ,LOC106048111,STX19,SEMA3C,APBB2,SAMHD1,DTNBP1,GOLGA7,PARVG,STMN1,LOC106029721,AZIN2,SEMA3E,HAUS8,ARPC5,TERF1,RRM2,CHD4,Anser_cygnoides_newGene_72929,DLG5,LOC106045102,PRPF40A,ULK4,RHOG,ARF6,RASGRF1,UBN1,Anser_cygnoides_newGene_4450,AR…	ARID4A,ACTN1,UNK,CEP63,DSCAM,TBCE,ANXA6,ACP2,RUVBL1,SYT12,SEPT4,POMT1,Anser_cygnoides_newGene_69441,EIF4B,NDC80,EDN1,NOX1,SYT3,MSN,ADAMTS20,ZFYVE9,MAD2L2,CRB1,MIS18A,CEP57L1,LOC106044071,TOP2A,LOC106049437,ABCA12,Anser_cygnoides_newGene_125316,CECR2,LOC106042828,MYOC,TEX11,CNTN4,LOC106048130,DSTN,FOXJ1,SULF1,ARHGAP21,ATP8A1,IGF1R,LOC106045907,RPS7,LEO1,FGD4,RTTN,HACE1,EHMT1,ADD2,VAMP7,NCAPD3,HACD…
biological process	cellular process	GO:0009987	5944	4926	COL4A3BP,MFSD2A,LIN7A,ACER2,MRPL13,LOC106044041,PTBP3,RBFA,LOC106029839,KSR2,Anser_cygnoides_newGene_51047,LOC106049515,LINGO3,Anser_cygnoides_newGene_60767,NHEJ1,NRBF2,Anser_cygnoides_newGene_57794,SUN1,SEC24B,Anser_cygnoides_newGene_48843,LOC106042406,CP,LOC106049328,LOC106029656,GPRC5C,EIF3G,NOVA1,MTMR3,TNKS2,SCRT2,MOB3A,SH2D1A,TBC1D20,SH3BP5,DUSP14,RBBP4,CHMP1B,KCNJ4,LOC106047719,SPON2,TBC1D5…
-RHOBTB2,RAPGEF6,NPR3,TYW5,CHKA,PTPN6,EMP2,Anser_cygnoides_newGene_77903,STEAP2,DUSP16,BCOR,ZDHHC7,REXO4,LOC106032954,ACAD11,HIBCH,GTF2A1,NADK,ANO9,Anser_cygnoides_newGene_40307,TNKS,LOC106037663,MECR,LOC106049126,LOC106048674,ART4,LOC106048571,COL25A1,LOC106040747,Anser_cygnoides_newGene_11336,TRIP4,NLRC3,Anser_cygnoides_newGene_34842,CELF1,Anser_cygnoides_newGene_69368,LLGL2,ENDOV,FGF5,HSPA8,AC…
gnoides_newGene_67211,FLRT2,PTPRB,ASNS,ULK1,GTF2F2,LOC106041656,DISC1,ELK3,PPP1R16B,B3GNT5,Anser_cygnoides_newGene_129133,TRIM3,DYRK3,EPB41L1,ARFGAP3,HARS,MRPS2,KDELC2,DLAT,ATG5,SEMA6A,MSMO1,SERPINF1,NDUFB9,MEGF10,NEUROD1,LOC106047915,RGMB,LOC106038263,RPA1,Anser_cygnoides_newGene_19471,LOC106033127,Anser_cygnoides_newGene_50514,METTL4,SOCS1,Anser_cygnoides_newGene_22104,NDUFS8,MTO1,CFAP53,GNAZ,N…	GOSR1,NEURL1,PMM2,Anser_cygnoides_newGene_67276,TUBGCP2,Anser_cygnoides_newGene_70453,DOCK1,DTL,MAN1A2,MET,Anser_cygnoides_newGene_78653,PTRF,LOC106038161,Anser_cygnoides_newGene_91423,PSPC1,EPHA7,METAP2,KLHL2,Anser_cygnoides_newGene_27782,ASL,ATMIN,DSN1,LOC106034733,ROBO1,CHRM3,TRAF5,Anser_cygnoides_newGene_9330,LOC106042682,LOC106029536,KLF4,FGF8,RBBP8,LOC106043382,MREG,HPS4,Anser_cygnoides_new…
_cygnoides_newGene_62719,GPR141,LOC106047689,Anser_cygnoides_newGene_104499,Anser_cygnoides_newGene_79545,LOC106045840,EMC3,ADAMTS13,TCTN1,LOC106044624,LOC106047110,ADD1,ATP11A,LOC106046261,SPAG9,AANAT,TRPM3,RPS23,TNFRSF1A,UBE3B,IFT122,SHTN1,UNC93B1,UBE2T,RHOD,Anser_cygnoides_newGene_98942,IFT140,TCEB3,FGFR4,NMT1,CPN1,PATL2,HPX,DOCK10,ATP6V1B1,MLLT11,AP3B1,Anser_cygnoides_newGene_45623,APBB1IP,TE…
-LOC106032638,ROCK2,ACMSD,TBCK,SDCBP,RAP2B,ENOPH1,ARR3,NPSR1,LOC106040162,MFGE8,RBM17,ARL9,RC3H1,PROX1,UBR1,KCNS2,FURIN,BCAT1,USP35,SYT14,COL4A1,Anser_cygnoides_newGene_1,TBX20,ARHGEF12,GXYLT2,SH2D5,NAA30,Anser_cygnoides_newGene_4422,CHRM2,LOC106029490,RORA,LOC106044391,RAD1,RPL26L1,RANGAP1,NDUFB8,KIF13A,MTMR6,CD80,Anser_cygnoides_newGene_66344,KIF20A,A4GNT,POMGNT2,U2SURP,HMG20A,RPL27A,DIAPH3,ACT…
biological process	detoxification	GO:0098754	29	20	PRDX3,LOC106041022,GPX7,GSTK1,SOD3,SOD2,MGST1,GPX2,GSR,TP53INP1,PRDX1,UBIAD1,PTGS1,TXNRD3,TXNRD1,PTGS2,PARK7,PRDX6,PRDX4,GPX8,TXNDC17,LOC106032894,MPO,TPO,DUOX2,SOD1,LOC106030436,PXDN,GPX3	PXDN,SOD1,DUOX2,GPX3,GPX8,PRDX6,MPO,LOC106032894,PARK7,TXNRD1,PTGS2,TXNRD3,PTGS1,GPX7,LOC106041022,UBIAD1,TP53INP1,GSR,SOD3,GSTK1
biological process	developmental process	GO:0032502	1696	1445	KIF2B,UBE4B,SUFU,SIPA1L1,Anser_cygnoides_newGene_122550,CDC73,FLRT2,PRDX3,Anser_cygnoides_newGene_88704,NPR2,ELK3,DISC1,HIVEP3,SCRIB,PAPPA2,RRAS2,EIF2B5,MEF2A,RBM20,Anser_cygnoides_newGene_61800,LOC106041605,RRM2B,Anser_cygnoides_newGene_111458,MAPK14,PRKCD,FLNB,ASPM,MTM1,DNER,NBEAL2,CHST11,TNC,GRIP1,LOC106041938,TSR1,ATRN,GNA12,DYM,LOC106031147,TAPT1,ZIC3,PRLR,ANXA1,RPS6KB1,MED17,Anser_cygnoides…	ZEB2,CELA1,LOC106032503,DLX5,MEI1,COLEC11,KIDINS220,Anser_cygnoides_newGene_72218,LOC106048963,MMD2,E2F1,SRCIN1,TANC1,SYT17,MALT1,LOC106046797,HBEGF,DIXDC1,GPR149,LAMB1,PTPRO,NR2E3,HELLS,Anser_cygnoides_newGene_37732,SYF2,ASAP1,KCNQ1,HMG20B,SOS1,POFUT2,SH2B2,FGF19,BCL11B,FOXL2,GRHL1,SH3TC2,EIF2B1,TTL,RUNX2,PTPRS,Anser_cygnoides_newGene_70997,RPS6KB1,PRLR,TAPT1,LOC106031147,ZIC3,GNA12,DYM,ATRN,TSR…
biological process	growth	GO:0040007	125	108	FOXL2,RPTOR,SPRY2,DVL1,MTPN,ADD1,LOC106044377,NINJ1,LOC106046307,IK,LOC106045698,HEG1,TGFBR2,SFRP1,SPG11,Anser_cygnoides_newGene_92118,CHRNA1,Anser_cygnoides_newGene_35634,NOTCH2,GPR149,ARID5B,SOS1,COBL,LHX2,APBA2,FN1,TTC8,TNN,APP,APBA1,GNAS,IKZF1,EPB41L5,IFRD1,PTEN,ZMIZ1,RC3H2,CHRND,STRA6,TEC,RBBP6,LOC106029669,RMI1,BMP2,NINJ2,FSHR,TBX2,SOX9,SEC61A1,ID2,TGFB3,KDF1,ULK2,PTK7,MUSTN1,CELA1,NOV,ROS1…	STK40,CDC42,Anser_cygnoides_newGene_61800,AURKA,DLL1,AR,RBP4,TBL1XR1,PRKCZ,UNC79,LOC106031701,EIF4H,LOC106041795,MTOR,GRHL2,MED12,FOXO3,ZFP36L1,ACVR2B,FLVCR1,SGMS1,RDH10,FGF10,ARIH2,BCL2,SOX10,HOXD13,GPD2,RFTN1,LOC106031588,EMP1,RARB,PRLR,TXK,NDNF,LOC106030828,S1PR1,FMN1,TBCE,ATRX,FMOD,NDEL1,HHEX,LHX1,ASPM,LEPR,CHST11,DHCR7,NOTCH2,GPR149,ARID5B,TGFBR2,SFRP1,SPG11,Anser_cygnoides_newGene_92118,CHR…
biological process	immune system process	GO:0002376	479	401	MITF,MTHFD1,CD36,LOC106041417,CIAPIN1,FGF10,MARCH1,LYST,FLVCR1,MAN2A2,LOC106049511,Anser_cygnoides_newGene_64125,PRKCB,LOC106040529,PROCR,IFI30,PTPN6,EMP2,TGFBR1,RAF1,LOC106044414,CD28,CD40,EPHB3,ATP11C,ENPP2,Anser_cygnoides_newGene_61825,AR,POLB,NGFR,CD74,CDC42,KLF4,NBN,LOC106032697,NFATC2,FYN,PATZ1,TGFB2,GPC3,Anser_cygnoides_newGene_35859,KDM1A,Anser_cygnoides_newGene_7635,ANXA2,SBNO2,TNFSF11,S…	LOC106041493,SOX4,CHRNA4,CDK6,PRF1,LOC106029550,Anser_cygnoides_newGene_71423,MEIS1,TYR,MAVS,PRKCD,MAPK14,LOC106041605,EOMES,LOC106041089,LCP1,SOD1,LOC106045178,SWAP70,CD80,TYRO3,HSPD1,LOC106031147,S1PR1,EFNB2,PTPN22,RORA,LOC106029551,IFIH1,NBEAL2,PTK2B,MB21D1,TOLLIP,LOC106048526,MARCH8,LOC106049539,LIG4,CHD2,RASGRP1,Anser_cygnoides_newGene_35645,MAP3K14,RC3H1,RPS3,FGR,DOCK2,SH2B2,HIF1A,PTAFR,BCL…
biological process	localization	GO:0051179	1708	1424	FMNL1,CEP57,NLGN1,KDELR3,RAB22A,Anser_cygnoides_newGene_83338,GOLGA1,EHD3,FNBP1L,ACO1,AURKA,ATF2,LOC106032300,BBS12,RHOT1,LOC106049323,ENG,STX16,RFTN2,RAF1,Anser_cygnoides_newGene_8537,TGFBR1,SFXN2,FMN2,EIF4A3,SEMA5B,LOC106040529,LOC106048582,MICU2,PYGO1,RASGEF1A,ARSB,LYST,SORD,LOC106044663,LOC106031977,MPPE1,SEC63,TNFAIP2,ARFIP1,USP9X,LOC106035345,RFTN1,BBS4,HCN1,PREX1,RAP1A,RYR2,LOC106033135,EM…	AP3M2,STK11,LOC106030903,CEP83,LOC106039827,ABCC1,RILPL2,LOC106033601,KIF3B,LOC106048285,GRIK3,NGB,LMBRD1,PARK7,RAD21,TST,ATP5H,FLOT2,TPCN1,PTEN,MIA3,MICALL2,KIAA1919,RAB11FIP2,DNM1L,SPIRE2,PTPRU,LOC106048480,RAB3GAP1,LOC106034131,TRPM8,APBA1,NAPG,CDK5R2,LOC106030955,TBC1D8B,VAV3,ENPP3,FERMT1,FZD3,LOC106037400,DOCK2,UPK3A,RACGAP1,RPSA,UFD1L,LOC106049539,ANO2,ANO4,MAPT,KPNB1,LOC106037954,MCUR1,MC4…
biological process	locomotion	GO:0040011	369	320	FOXB1,GPR15,TSPAN1,MYH10,NEDD4,LOC106041492,LHX2,CHGA,FEZF1,HBEGF,DIXDC1,PTPRO,FERMT1,ACKR3,ADGRL3,NME8,CDK5R2,SBDS,VAV3,CCR7,BCL11B,DRD1,HIF1A,Anser_cygnoides_newGene_75856,PTAFR,DOCK2,FGF19,FZD3,NET1,LAMB2,ACVR1,DLX5,LOC106041041,CD34,Anser_cygnoides_newGene_97585,RYK,EPHB2,ZEB2,PARVA,DOCK4,CCR6,HEXB,PROK2,LOC106037022,TWIST1,PTEN,SCG2,DNAH1,USP33,SCRIB,NCK2,LCP1,LOC106041089,ARL13B,ADCY3,PRKCD…	CDH7,SDC1,MYO18A,NPHP4,TEKT2,MYH9,RTN4,GPC6,NOG,RET,CNTN2,TOP2B,KIT,APOB,LOC106046593,ADAM8,KIRREL3,FUT7,ATP2B4,VAV2,RLTPR,MMP9,CNTN1,NRCAM,ACKR4,LOC106043193,NEFL,EPHA3,BCAR1,PODXL,FMOD,PPARD,NR2F2,Anser_cygnoides_newGene_52613,TNR,RHOG,LOC106045118,PRPF40A,RAB7A,ELMO2,KLF7,Anser_cygnoides_newGene_35634,PTK2,DOCK8,SDCCAG8,CDH4,ABL2,NR4A2,DPCD,Anser_cygnoides_newGene_35457,APBB2,SEMA3C,RELN,LSP1,…
biological process	metabolic process	GO:0008152	3931	3259	RGCC,Anser_cygnoides_newGene_95996,Anser_cygnoides_newGene_18709,ABCA1,LOC106042626,Anser_cygnoides_newGene_57785,PSEN1,FOXP1,UROC1,Anser_cygnoides_newGene_82139,LOC106039526,RPA3,USP1,ZDHHC14,PRMT7,POLR1A,NR2E1,LYPLA1,ACACB,UBIAD1,Anser_cygnoides_newGene_125499,STK3,Anser_cygnoides_newGene_65035,Anser_cygnoides_newGene_25542,Anser_cygnoides_newGene_35213,SCRN1,CD9,SSU72,LEO1,HACE1,EHMT1,LOC10603…
wGene_123039,Anser_cygnoides_newGene_8382,RNF19B,HPSE,LOC106029917,ARID4B,RBM26,FTCD,Anser_cygnoides_newGene_125468,KLHL30,ST6GALNAC4,KLHL12,PPP4C,UTP14A,LOC106034582,LOC106039415,ACOX3,NBN,PLTP,ST8SIA3,POLB,PPM1K,TPR,LOC106031836,RCHY1,Anser_cygnoides_newGene_74288,DHCR24,LOC106045238,Anser_cygnoides_newGene_68268,LTK,Anser_cygnoides_newGene_101789,RPUSD1,ECHDC2,SPOP,RNF14,RPL18A,Anser_cygnoides…	ACAD10,NEK1,GSR,DSP,TYR,MIB1,RPL24,USP5,Anser_cygnoides_newGene_99531,LOC106048434,ASB11,IL10,LOC106029359,ADCY8,LOC106042166,USP33,ADAMTS2,HSPD1,DISP1,PTPN22,NMRK1,DUSP7,DMGDH,RIPK4,SUPT5H,LOC106039760,TRNAU1AP,MEOX2,TRUB2,ST6GALNAC1,TRIM24,FOXI1,RUSC1,Anser_cygnoides_newGene_49823,MEIS2,SUGP1,LOC106042218,MST1,LOC106037574,PUS7,GTPBP2,DHX36,SBDS,SUCLG2,PSMB2,TMPRSS15,PPID,AATK,Anser_cygnoides_n…
ewGene_83031,TNKS2,FN1,MOB3A,Anser_cygnoides_newGene_23482,CP,LOC106042406,LOC106035586,Anser_cygnoides_newGene_48843,NOVA1,MTMR3,EIF3G,LOC106040822,PAPLN,TRA2A,COL2A1,LOC106049515,LOC106031104,DUSP10,KSR2,NHEJ1,HEXA,Anser_cygnoides_newGene_60767,ADAMTS9,NKX2-5,ACER2,LARGE,LEF1,COL4A3BP,PTBP3,Anser_cygnoides_newGene_22075,Anser_cygnoides_newGene_86842,DPY19L3,ADAM8,LOC106041531,Anser_cygnoides_ne…
biological process	multi-organism process	GO:0051704	381	302	ENO1,UBE2J1,FMN2,RSPH1,LOC106049511,CD36,TTC26,TDRD1,ZPBP,FOXA1,VAPA,TSSK3,AURKA,NGFR,PUM1,RBP4,IFT81,AR,CEP57,LOC106044414,GTSF1,HSF2,KDM5B,CCT3,CD40,SBNO2,ARID4B,TSGA10,ACE2,UVRAG,MVB12A,TBXA2R,NLGN3,CHMP2B,PATZ1,CD4,PPP3CB,LOC106041918,ZNF639,LOC106034587,HERC2,HMGB2,DYNLT1,TBK1,DPP4,TNIP1,LIAS,SPATA16,LOC106048595,BBS4,LOC106038135,STRBP,HRAS,LOC106042183,RB1,CCT7,TDRD7,NPY,SYK,Anser_cygnoide…	KDM2B,DIAPH2,DNAJA1,RNF17,SRC,MERTK,LOC106042189,ARID4A,HSPA2,LOC106044170,RAD21L1,ATG16L1,SGPL1,ATRX,LOC106044537,SERINC5,TAC1,HOXD9,RNASEL,CECR2,BCR,LOC106047130,TSPAN32,LOC106040363,MEF2C,LOC106045177,TNIP2,Anser_cygnoides_newGene_8588,LOC106049115,LOC106041921,FNDC3A,FGA,CCT2,LOC106048290,MNS1,LOC106035746,STAB1,LHCGR,Anser_cygnoides_newGene_68158,GRID1,TNFRSF4,ABCA1,LOC106042804,BAK1,ATP8B3,…
biological process	multicellular organismal process	GO:0032501	1824	1522	RAB1A,PTN,BCL6,CER1,POLQ,LINGO1,ZDHHC21,MAFG,RELN,NCKIPSD,NR4A2,DPCD,Anser_cygnoides_newGene_35457,RP9,BCL11A,RAB29,TRIM8,LOC106048562,LOC106038556,TNNI2,Anser_cygnoides_newGene_62337,SOX6,LOC106048001,LHX5,FRAS1,ZNF830,FGFR1,HIPK2,RB1CC1,ATP8B1,CDH23,LOC106047084,FFAR4,SNX3,LOC106034848,TTC7A,ACADM,B9D1,RFNG,LOC106049138,LOC106048404,FSHR,DYNC2H1,RPS29,FZD2,RHOA,LHX8,IAPP,MASTL,PRKAA2,SYCP2,CHRN…	DRD2,GNB1,LOC106049132,DLD,PRKX,CHRNA9,REEP2,PTK2B,LOC106049464,UPK3A,RACGAP1,Anser_cygnoides_newGene_78297,UBA6,LIG4,UTP3,MAPT,LDB1,LOC106029611,SOX4,MEIS1,FREM2,EPHA5,LOC106040436,LOC106048587,MN1,FST,SPO11,IFT74,MTOR,GNAL,NKX2-2,SOD1,LOC106045969,LOC106045892,PTEN,PROK2,TROVE2,PARK7,TAB1,SDK1,LOC106037398,EIF2B4,TCF21,PRKRIP1,STK11,PREX2,NPY5R,PAX3,FZD3,SIAH1,DLX1,DOCK2,TNNI1,LOC106048442,LOC1…
biological process	presynaptic process involved in chemical synaptic transmission	GO:0099531	39	34	STX1A,SYTL4,Anser_cygnoides_newGene_60514,STX19,CPLX1,DVL1,LOC106045644,DOC2B,SYT1,SYN3,SCRIB,NF1,Anser_cygnoides_newGene_70651,TC2N,STXBP1,NLGN1,SYTL2,SYT8,LOC106029395,LOC106043077,SYTL5,SYT14,LOC106044538,LOC106040258,PARK7,LOC106038824,SYT7,LOC106044537,STX2,LOC106029656,LOC106031147,LIN7A,SYT12,Anser_cygnoides_newGene_62732,SYN2,LIN7C,SYT11,PSEN1,SYT3	SYN3,SCRIB,NF1,SYTL2,STXBP1,TC2N,STX1A,SYTL4,DOC2B,SYT1,DVL1,CPLX1,STX19,LOC106045644,LIN7C,SYT12,Anser_cygnoides_newGene_62732,LIN7A,SYT3,SYT11,PSEN1,LOC106044538,LOC106040258,PARK7,LOC106029395,SYT8,SYT14,LOC106043077,SYTL5,LOC106029656,LOC106031147,SYT7,LOC106038824,LOC106044537
biological process	reproduction	GO:0000003	312	263	SYCP1,SYT1,FMN2,RSPH1,LHX9,PYGO1,UBE2J1,ZPBP,RDH10,FGF10,FOXA1,TSSK3,FGF8,TDRD1,TTC26,NBN,CEP57,AURKA,PUM1,RBP4,LOC106031836,AR,IFT81,RHBDD1,GTSF1,HSF2,KDM5B,CCT3,DHCR24,TGFBR1,TSGA10,Anser_cygnoides_newGene_107451,KDM1B,ARID4B,DMRTB1,PATZ1,DND1,LOC106032203,LHX1,HMGB2,HERC2,LOC106047991,EIF2B2,NEURL1,BBS4,STRBP,UBE2B,Anser_cygnoides_newGene_96114,SPATA16,TDRD7,LOC106041178,TEX14,CCT7,LOC10603095…	LHX9,PYGO1,UBE2J1,FMN2,SYT1,TTC26,TDRD1,FGF8,TSSK3,FOXA1,FGF10,RDH10,LOC106031836,RBP4,IFT81,AR,AURKA,PUM1,CEP57,NBN,TGFBR1,KDM5B,DHCR24,CCT3,KDM1B,ARID4B,LHX1,DND1,LOC106032203,DMRTB1,LOC106047991,EIF2B2,HERC2,SPATA16,UBE2B,STRBP,NEURL1,BBS4,CCT7,TEX14,TDRD7,Anser_cygnoides_newGene_39684,LOC106030953,TBC1D20,SFRP1,LOC106033708,LOC106045968,SPAG16,RNF2,UBAP2L,PSMD13,MYOCD,TAF4,RAD51,MCM9,SYCP3,FE…
biological process	reproductive process	GO:0022414	312	263	CD9,PTTG1,SGOL1,TBX3,LOC106037920,BAK1,ATP8B3,HERPUD2,NCAPD3,NR2C2,STRA6,TDRD9,CCT5,CNTFR,LHCGR,PRMT7,SYT6,NCAPD2,TDRD5,ARSA,Anser_cygnoides_newGene_22533,MAMLD1,APP,ADAMTS1,KIAA1524,M1AP,KITLG,ARID5B,LOC106029639,MSH4,HSD17B3,ARID4A,MERTK,FGF9,RAD21L1,LOC106044170,LOC106030828,HSPA2,UBE2Q1,ATRX,SGPL1,KIF18A,LOC106029466,HOXD13,DIAPH2,KDM2B,SEPT4,DNAJA1,BBS2,BCL2,RNF17,SRC,COL9A3,HNF1B,DLG1,FNDC3…	KDM3A,FOXL2,DRD1,ARNTL,ACVR2A,LOC106030955,SYCE3,GPR149,MEA1,GOLGA3,SPIRE2,SOS1,SPEF2,ZMIZ1,PTEN,TEX12,PROK2,CELF1,HFM1,EIF2B4,LIMK2,Anser_cygnoides_newGene_107449,ZPBP2,TCF21,HMGA2,STK11,UBE3A,ACVR1,RGS2,MEI1,SBF1,LOC106048622,ACOX1,FKBP6,SPO11,HSD17B4,ADCY3,SOD1,TH,MTOR,RAD23B,EIF2B5,TYRO3,RAD1,ZP4,TNC,DLD,SPIRE1,ASPM,MYCBPAP,CCT4,PRLR,MRE11A,RACGAP1,RPS6KB1,MEIOB,CCT7,TEX14,TDRD7,Anser_cygnoid…
biological process	response to stimulus	GO:0050896	2493	2039	ANO1,LOC106045814,LOC106037574,BMP15,GRIN2B,GPR39,NCALD,TRH,DHX36,SBDS,LOC106044437,PPID,LOC106049142,NKIRAS2,LHX2,HELQ,MYH10,NEDD4,FOXB1,GNGT2,GPR15,TSPAN1,STC2,PTGER2,RAB21,LOC106049304,MILR1,STRN,PARP4,TEX12,TRPV4,POLH,RAD54L,EBI3,TGFB3,RAD17,ASB2,RCAN3,GPR22,UBE3A,DGKB,HMGA2,TNIK,LOC106046188,FIGNL1,ARHGAP5,RAB5C,LOC106037570,LOC106034596,PRF1,GSR,Anser_cygnoides_newGene_99531,LOC106048240,AR…
T6,MAPK9,FGF18,CHAF1A,DRAXIN,Anser_cygnoides_newGene_86386,SPPL3,PPM1L,IFT52,TCF7,HTR2B,PTCHD2,LOC106048553,ECT2,SARM1,RNASEL,Anser_cygnoides_newGene_9351,RNF34,TCF7L1,LOC106034444,MERTK,TAOK3,HDHD3,TRIM42,ADGRF5,SRC,NGF,GNG7,LOC106048573,PPP1R13B	Anser_cygnoides_newGene_94963,DIDO1,CHRND,PLXNB2,HSF2BP,RAD51,ZFYVE27,N4BP1,LOC106036842,ADGRG3,PTP4A3,LGALS3,MCM9,TRIM62,EPHA4,PTH1R,KIF16B,ROS1,CFTR,RAP2C,LOC106031415,LOC106047990,LCK,Anser_cygnoides_newGene_29921,LOC106029514,FGF6,ACAA2,DOCK7,STK17A,KREMEN1,LOC106036829,HLCS,KIAA0586,SYK,LOC106049327,SPP1,Anser_cygnoides_newGene_40860,STYK1,KDM2A,HSP90AB1,LOC106048406,DTYMK,FGFR2,IFT27,NEDD4L…
biological process	rhythmic process	GO:0048511	73	59	Anser_cygnoides_newGene_88722,Anser_cygnoides_newGene_8588,KIT,MC3R,Anser_cygnoides_newGene_88704,DMC1,EIF2B5,FOXO3,SOD1,MTNR1A,NR5A1,SPO11,NGFR,TOP1,MYBBP1A,NPAS2,FSHB,SETX,RORA,SGPL1,TYRO3,DRD2,HTR7,BHLHE41,AANAT,NCOA2,NAGLU,PPP1CB,EIF2B2,NFIL3,LOC106048406,EP300,LOC106045720,ARNTL,Anser_cygnoides_newGene_111591,Anser_cygnoides_newGene_57342,PPARGC1A,ENOX2,PPARA,SDPR,FOXL2,DYRK1A,ZNF830,RAI1,US…	NPAS2,HTR7,PTEN,SGPL1,NOS2,TYRO3,DRD2,RORA,TAF4,PROK2,SETX,ATF4,LOC106035864,KDM5A,NAGLU,UBE3A,LHCGR,NCOA2,AANAT,MTTP,ID2,EIF2B2,LOC106048674,EIF2B4,LOC106036719,PPP1CB,LGR4,LOC106045127,ARNTL,EP300,LOC106045720,Anser_cygnoides_newGene_8588,LOC106048406,DYRK1A,FOXL2,ENOX2,PPARGC1A,Anser_cygnoides_newGene_88704,SDPR,KIT,ADAMTS1,MTNR1A,FOXO3,SOD1,USP2,RAI1,DRD3,EIF2B5,ZNF830,DMC1,NGFR,TOP1,MYBBP1A,…
biological process	signaling	GO:0023052	1624	1342	RHOB,LOC106049294,MKNK2,LOC106048572,LOC106040281,SCARB1,RHOU,CD47,MAP2K1,TCF7L2,ASB4,LOC106047699,RASEF,LOC106047082,Anser_cygnoides_newGene_23421,CHRNA1,GNG12,STXBP1,PTK2,APBA3,TSPAN2,SENP1,LOC106038552,ADGRA3,DRD3,TP73,LOC106045650,RAPGEF5,LOC106048310,NF1,SCTR,Anser_cygnoides_newGene_70780,LOC106047885,NR3C1,MAP3K4,TAAR2,ADGRA2,UNC13C,DSG2,KCNK2,CDH8,HTR4,GPRC5B,FGF3,GPRC6A,LOC106048563,GRM4,…	UBE3A,GPR22,DGKB,TNIK,LOC106046188,ARHGAP5,TGFB3,ASB2,RCAN3,LOC106030041,UBR5,EPHB2,TRPV4,NMUR2,Anser_cygnoides_newGene_60189,TBX2,EBI3,STC2,PTGER2,RAB21,LOC106049304,LOC106038824,NOS2,SCG2,DIRAS1,STRN,NEDD4,CHM,RAB31,GNGT2,SSTR2,GPR15,TSPAN1,LOC106042207,LOC106049142,NKIRAS2,TRH,RAB11A,ACKR3,KDM3A,LOC106037574,PTAFR,ENTPD2,BMP15,GRIN2B,GPR39,REM1,NCALD,SOCS5,LOC106049300,EGF,MAP3K14,RP1,GNAI3,FG…
biological process	single-organism process	GO:0044699	4588	3793	DLD,TRADD,PTK2B,SPAST,LOC106049132,SERAC1,MORF4L1,RACGAP1,LOC106040278,MAPT,UTP3,CERK,LOC106044342,LOC106029764,LOC106041539,NEUROD2,CELF6,MLST8,PARP11,EPHA5,FREM2,LOC106041503,Anser_cygnoides_newGene_85178,LDB1,LOC106039669,RND2,LOC106029467,GNAL,SOD1,LOC106033998,RGS12,LOC106036543,LOC106047822,LOC106033657,MAVS,SOCS3,LOC106040004,HEPHL1,LOC106049396,IFT22,POLA1,TOP1MT,LOC106048410,TST,LOC10604…
cygnoides_newGene_57342,NFATC1,CDH4,ABL2,LOC106034941,HAAO,SDCCAG8,Anser_cygnoides_newGene_92118,LOC106048303,RAB2A,TP63,ATP9B,TULP4,ACTN1,CEP63,SGSM3,LOC106045183,STON2,UNK,EEF2,SEPT4,POMT1,RABL3,RAB3C,LIN7C,SCN1A,PSMC5,KCNK12,NDUFA9,ADAMTS20,NDC80,UCHL1,BDKRB1,MAD2L2,TFAP2D,FOXN3,ARIH2,LOC106049115,LOC106048290,RFWD3,ECI1,ABCA12,ZFP36L1,HSPB11,DSTN,UBB,DUSP15,IDUA,NDUFV2,IDH2,CNTRL,MCHR2,LOC106…	MOV10,ASB3,LOC106030949,STMN3,DLX5,CDCA4,MEI1,RAB43,BBS10,ARL4C,LOC106032503,HPSE2,DNAH7,Anser_cygnoides_newGene_81562,ZEB2,LOC106029523,ADAL,MALT1,SRCIN1,GPR132,LOC106046797,MAK,LOC106037606,CCR6,MMD2,LOC106048963,Anser_cygnoides_newGene_72218,ASRGL1,TRPC1,LOC106048556,LOC106041380,SOS1,HMG20B,E2F6,KLHL22,PTPRO,HPDL,NR2E3,PTPRR,DIXDC1,HBEGF,KIF15,TTL,LOC106032022,RUNX2,NME8,TXLNA,ADGRL3,RAD54B,A…
45644,ACADSB,PTGES2,Anser_cygnoides_newGene_31425,SORL1,TDRD7,LOC106038845,LOC106049006,DHRS3,Anser_cygnoides_newGene_82495,NPHS2,PXDN,Anser_cygnoides_newGene_120179,GUCA1B,STRBP,MARVELD2,LOC106048595,NEURL1,ARL1,SEZ6L,LBR,Anser_cygnoides_newGene_67276,DOCK1,ATP5O,ELF3,Anser_cygnoides_newGene_70453,LOC106031806,Anser_cygnoides_newGene_69040,MAN1A2,MET,LOC106038161,CHMP2B,KDM1B,LOC106041022,UBP1,E…
cellular component	cell	GO:0005623	6165	5021	MAP2K1,Anser_cygnoides_newGene_6163,TBP,LOC106047202,ASB4,ATPAF1,LOC106047699,SPDL1,LOC106047082,APPBP2,MIOS,ATF1,LOC106045109,STXBP1,SACS,RHAG,LCMT1,LOC106038552,Anser_cygnoides_newGene_69025,RAPGEF5,UPF3A,LOC106046378,LOC106044180,KCNU1,ECHDC1,DGUOK,ATP1B4,NPAS3,UBL3,MZB1,DIS3L2,MYO7B,LYRM5,KCNK2,Anser_cygnoides_newGene_33976,HSF1,ACTG2,LOC106043857,IGFBP3,LOC106045415,NOV,QRSL1,UBLCP1,SPRTN,GP…
NOC2L,TAP2,RPS5,FRMPD1,DNAH5,PSMD6,CHRNG,LOC106046118,MCOLN3,LOC106039641,SEC24C,ATRX,AP2A2,DTNB,RNF103,DNAAF5,SSR2,LOC106037031,REEP6,ATR,TACR2,ART1,RERGL,BCHE,GPLD1,SFN,AP5Z1,ARL2BP,LOC106045776,ASB6,DRD1,PRDX1,HMGXB4,NOXO1,ZHX2,SENP2,MBP,LOC106040406,PTGS2,EP300,SYNDIG1L,STAM2,CHGA,LOC106045362,HTT,NIF3L1,HENMT1,MCM4,UBAC2,UFM1,LOC106046419,CRAT,ATXN1L,KCNS3,ROBO3,AP1M1,LOC106029521,MARS,GTF3C…
-LOC106029429,MAN2A1,MAP1S,UBE2K,LARP4B,ZNF518A,SPATA16,SQRDL,MAPK1,LOC106029721,FEV,STX19,SAMHD1,TRPC3,ATN1,PSD2,ARPC5,MED10,RRM2,SH3RF2,Anser_cygnoides_newGene_70596,LOC106046187,PRICKLE2,ACP6,GRIK4,LOC106047502,TRABD2B,ARF6,LOC106045017,Anser_cygnoides_newGene_125318,Anser_cygnoides_newGene_4450,ANP32A,LOC106047034,SSNA1,TECPR1,LMO1,CDC123,HESX1,EPB41L5,SYNC,BICD2,LOC106036851,COTL1,PRDM1,LOC1…	KMT2D,NCLN,MEMO1,GTF2H1,LOC106046582,LOC106040164,SCNN1G,GOT2,SUPV3L1,GUCA1A,MCOLN1,URB1,LECT1,RAB27B,IFRD1,UBAP2L,RGS7,HDAC1,ADCY1,SRF,SSH1,TNFAIP1,ENKUR,STK32A,DIP2A,LOC106048678,CHERP,NOXA1,TFAP4,MARS2,LOC106036705,KCNS1,TACC3,ATG14,NOC4L,MAP3K12,TRAPPC10,UBE2E3,USP2,SNX25,GPR12,PARP1,Anser_cygnoides_newGene_68510,SRGAP3,SYNDIG1,LOC106037503,LOC106048721,TPPP,NKAIN2,B4GALT3,LOC106036638,ARHGAP…
ene-TXNDC16,ZFPM1,CDH13,Anser_cygnoides_newGene_604,HTR1E,PRDM6,LOC106039495,ARL6IP5,TAF4,MYOCD,MED13L,KIAA1191,SYT13,Anser_cygnoides_newGene_51740,BMP2,TACC1,RBM12,SEL1L3,ATG7,PSMC1,MAGI2,FIGN,SPAG16,ELP6,PSTPIP2,Anser_cygnoides_newGene_67452,NETO2,DLGAP1,KIAA0319L,KIF5B,RTEL1,MED22,Anser_cygnoides_newGene_52725,SCAF11,LUZP1,MED7,LOC106044189,HDAC8,TNIP1,CDAN1,UBE2B,ATF7IP,MZT1,NFKBIA,TPP1,AP1S3…
cellular component	cell junction	GO:0030054	404	323	GRHL2,RPL31,CD226,NFIA,MYH9,NPHP4,LOC106044451,SCAMP1,CD44,GRIN1,SDC1,CDH5,EPCAM,RAB11B,RLTPR,BAIAP2L2,NCSTN,ANXA5,TBCD,GRIK1,CHRNA6,FRMPD2,LOC106044619,LOC106046593,KIT,PXN,FRS2,GTF2A2,RPL7,PPP1R12A,PPP1CB,DSTYK,REXO2,MAGI1,LOC106037040,CHRM4,DLG3,RAB10,GSN,DSCAML1,DMD,LAMTOR3,SCN4B,NMT1,Anser_cygnoides_newGene_26384,HEPACAM,KIFC3,TSPAN4,SYNM,BCAR1,UBN1,Anser_cygnoides_newGene_4450,TP73,RPLP2,PP…	ENAH,FZD1,CD59,DLG1,LOC106039201,MME,PARD6A,PPFIA1,DLL1,PRKCZ,ABCC2,RIMBP2,GPHN,ECT2,MRC2,CHRNG,MAGI3,LOC106049407,ANXA6,COL17A1,DSCAM,EGFR,SYNPO2,LOC106040412,LIMK1,ACTN1,MSN,VANGL2,PPFIBP1,TWF1,LIN7C,LOC106034001,SCN1A,UNC5C,NRAP,IGSF5,CHRNA2,ADD1,FLT1,FERMT2,KIF23,FOCAD,MYO1E,HSPA5,TRPC6,TNS3,RPL5,APP,LIMA1,Anser_cygnoides_newGene_68255,TENM2,MUSK,TEK,VAMP7,GRIN2A,RPGRIP1L,RPS7,MISP,GRID1,FHL2…
cellular component	cell part	GO:0044464	6149	5013	STIL,NEK1,LOC106034596,LOC106037570,KPNA7,LOC106030922,RAB5C,RPL24,RPRD1B,MSANTD4,TYR,LOC106034460,CDH22,ZNF131,ARL13B,MAF,LOC106042166,MALL,LOC106049264,ADCY8,LOC106048013,LOC106033591,IDH1,NLE1,Anser_cygnoides_newGene_71804,TUBE1,LOC106047434,DMGDH,ATL1,FOXI1,TRIM24,TNFAIP8L3,MIER2,MEOX2,MST1,ANKRD6,MEIS2,KPNA2,NCALD,UXS1,GRIN2B,LOC106045814,LOC106044437,PSMB2,SBDS,Anser_cygnoides_newGene_6417,…
LOC106029546,TUBGCP4,Anser_cygnoides_newGene_6935,ENO4,ZMYND19,GPR37L1,DHODH,BEND6,LOC106030385,MAP3K8,L3MBTL2,SEMA7A,FKBP1B,SCNN1A,STAB2,AAGAB,SREBF2,NR5A2,TOP2A,Anser_cygnoides_newGene_123798,ASB18,LOC106049437,KTN1,MIS18A,HNF1B,HAT1,LOC106045846,MBD4,MYOG,TPBG,Anser_cygnoides_newGene_7639,PAX5,RPS27L,ST6GALNAC3,SCYL3,FOXJ1,TSHZ3,LOC106048130,LOC106031701,TALDO1,Anser_cygnoides_newGene_70651,CE…
1,COIL,SUN2,RBM19,CCT4,GNAO1,POFUT2,MYOF,FOXL2,LOC106037145,Anser_cygnoides_newGene_51051,PTGFRN,NIT2,FOXM1,CHMP4B,COPG2,LOC106035801,PTDSS1,GPR149,MRPL55,PNPLA1,KPNA5,HELLS,GNG2,LYRM4,SYF2,LOC106036244,ASAP1,UTP15,KLHL20,ADAM12,TXNDC12,LOC106031040,STAMBP,ST6GALNAC6,NMRK2,PPP1CC,SYT17,LOC106030222,TGM4,Anser_cygnoides_newGene_33513,LOC106049140,LMLN,KCNK18,NBR1,LOC106049295,FMO3,LOC106036519,EIF…	LOC106042308,TNK2,RAB11FIP1,NRAP,TBC1D4,RHOH,LOC106049407,ZRANB1,RAE1,LIMK1,COMTD1,CGN,CDYL,SCOC,LOC106029535,MRPL20,PPFIA1,LAMA2,MGST2,STK17B,UNC50,MON1A,TAC1,PRKAB1,MSH2,CDS2,SAP30L,ENDOU,ICA1,RAD9B,ABCD2,NDRG4,ACTR1A,NKX6-2,TRRAP,FHL1,TNFRSF18,ELL3,DYNC1H1,TTPAL,NEFH,SGCB,USP31,PRRX2,RNGTT,ANO8,RPGRIP1L,PTTG1,SEC23B,NOD1,ASAH2,PRPF4B,ZHX1,SEC16B,ACAP2,N4BP2L2,NOP2,RHOT2,KYNU,SUMF2,COPS8,MRPL50…
ne-HSPA2,DRC7,LOC106047978,Anser_cygnoides_newGene_86379,MTF1,MRPS24,NR3C2,EGFR,NOL10,TOP1,BCR,RGN,Anser_cygnoides_newGene_65042,LOC106046799,RNF123,NCOA6,NDST1,FZD1,RAB9B,FGA,MKL1,SETD2,HDAC9,KIF9,LOC106041660,AS3MT,UBXN2A,DMAP1,PLXNA2,UNC45B,LOC106029401,LOC106048557,GNA11,KIAA1958,TDRD9,MED1,Anser_cygnoides_newGene_68058,NOC3L,BEND3,NAV1,ABCA5,TRMT6,KITLG,ARID5B,MDN1,TRMU,COL6A1,SOX2,ST6GALNAC…
cellular component	extracellular region	GO:0005576	1620	1266	LOC106048982,FGL1,LOC106033572,PPFIBP2,LOC106045865,IAPP,ADAMTS5,TCP1,MAP4,LOC106046123,LOC106029531,RBL2,TPPP3,PTER,CD79B,TOR3A,ANPEP,STUB1,LOC106037025,BIVM,RPS29,LOC106031936,DYNC2H1,SPHKAP,CHMP1A,RFNG,SUSD2,TNFRSF8,RHOA,MMP28,LOC106042592,LOC106040152,CEP250,ARMC3,FRAS1,EIF2A,UBE2N,ASAH1,LOC106045937,SNX3,RAB7A,LOC106031358,CHCHD3,ACP1,DMBT1,Anser_cygnoides_newGene_34253,GPC5,CER1,ACOT7,BCL6,…	TGFBR3,ANXA13,LOC106046673,MMP9,REN,COL18A1,APOB,ZMPSTE24,LOC106043213,LOC106039322,MXRA8,POP1,KCNMA1,Anser_cygnoides_newGene_61183,CPN1,ATP6V0A4,LTBP2,ADAMTS6,UMODL1,ADGRG1,FGG,CHID1,RPL34,DOCK10,HPX,TNFRSF1A,GUSB,AQP5,GPR155,SPAG9,MASP2,PSMB7,LOC106049209,LOC106037040,CER1,ACOT7,BCL6,MMP23B,CHMP6,RAB29,SOD3,LSP1,RELN,GRIA4,LOC106039891,FRAS1,EIF2A,UBE2N,SNX3,RAB7A,CHCHD3,LOC106031358,DMBT1,GPC5…
cellular component	extracellular region part	GO:0044421	1478	1159	PRKCZ,LOC106029986,SOST,RAN,LOC106036048,EGFL6,MME,ST3GAL1,Anser_cygnoides_newGene_117700,LOC106029555,LOC106048965,ENPEP,KRR1,ADAMTSL1,LOC106047130,CHMP5,LOC106045177,DLG1,ATP6V0A1,MINPP1,TAOK1,CCT2,B2M,HDHD2,B3GNT2,HEBP1,PROSC,DNAJA1,Anser_cygnoides_newGene_63224,VASH1,ACTA2,PSMA3,LOC106048946,SDC4,ACAT2,CILP,DNAJC8,LOC106030828,MGRN1,SERINC5,COL9A1,SGPL1,ZFC3H1,TNN,TWSG1,GNAS,ADAMTS1,RPS17,ZDH…	ACOT11,ABI1,LOC106039769,RHCG,RHOC,APP,SERPINI1,CDC7,COL11A1,NAAA,CDH6,TTBK2,UEVLD,LIPG,LYPLA2,MYO1E,GPI,ADGRG2,CD151,TPM4,GRID1,Anser_cygnoides_newGene_95996,LUM,LOC106030849,ACTA1,SCNN1B,ACTN2,LOC106048078,DOPEY2,DIP2B,PPAP2B,VAMP7,LOC106034206,ATP8A1,RPS7,IDH2,DSTN,PPFIA2,FRZB,IDUA,GSS,SULF1,FKBP5,MYOC,RASSF9,LOC106031701,TALDO1,Anser_cygnoides_newGene_68263,LOC106049437,Anser_cygnoides_newGen…
cellular component	macromolecular complex	GO:0032991	1946	1538	KIF5B,LOC106031182,RPS12,HPS1,LOC106038845,Anser_cygnoides_newGene_31425,TDRD7,MIER1,LOC106041178,Anser_cygnoides_newGene_68510,RB1,PARP1,LOC106029676,RPTOR,ELP6,Anser_cygnoides_newGene_39061,PPP4R2,EIF4E2,KIF18B,TRAPPC10,ATG14,LOC106029353,HYOU1,ARNT,PSMC1,KCNS1,KCTD16,MRPS10,EEF1D,RBM12,PWP2,RPL27,TFAP4,BMP2,Anser_cygnoides_newGene_51740,NOXA1,USP22,LOC106040258,LOC106037937,COPS3,TDRD3,MED13L,…	PRPF4,KDM1A,ARID1A,NAT10,EIF3H,UVRAG,CRB2,ELP3,BARD1,SF3B6,PRMT3,LOC106033539,PPP2R4,LOC106048580,LOC106029504,EIF3L,SGCD,CD3E,E2F7,RINT1,LOC106037996,PSMB1,EIF2B2,ATP6V1C1,CNST,Anser_cygnoides_newGene_68047,ARID2,GTF2A1,LOC106032954,HDAC7,LOC106037663,LOC106048648,LOC106049511,CPLX1,SWI5,Anser_cygnoides_newGene_53002,RASGRP3,CD40,BCOR,CEP164,PTPN6,Anser_cygnoides_newGene_53704,DICER1,CDC42,COL12…
cellular component	membrane	GO:0016020	3880	3193	LOC106040672,TRIQK,SEMA5A,AP5M1,LOC106032659,RGS11,LOC106039800,GPR89B,PTPN1,CD40LG,MGAT3,FLVCR2,SPRY1,LMTK2,LOC106037937,MAP1B,ICMT,LOC106048164,LOC106046000,ASPSCR1,MPHOSPH9,LOC106040258,TGDS,MARCH6,EDEM2,LOC106038357,PROM2,NFASC,SYT7,FGF13,RRBP1,MMS19,LOC106029353,TRAM2,MTCH1,EPB41L3,LOC106032982,Anser_cygnoides_newGene_48626,SAMD8,Anser_cygnoides_newGene_25855,LOC106045191,LOC106038207,FNDC4,…
-LOC106047034,ELOVL3,Anser_cygnoides_newGene_4450,TTC17,PPIB,LOC106029421,AQP9,Anser_cygnoides_newGene_72929,LOC106045017,ACBD3,DLK1,PANK4,NDST2,ARF6,GRIK4,TRABD2B,LOC106047502,ATP5J2,Anser_cygnoides_newGene_70596,TRIM13,TRPC3,LOC106049482,STX19,LAMTOR5,SAMHD1,EDA2R,LOC106029721,STMN1,ST3GAL2,RPS13,NCL,NPC1,SOCS6,NDC1,RAB10,Anser_cygnoides_newGene_53734,Anser_cygnoides_newGene_39167,UGT8,LOC10603…	ABCA4,MKS1,HSD17B12,PARL,GPC1,GRIK2,EFNB2,LOC106035788,ATP2B2,TYRO3,TDG,HSD17B7,SORCS2,HCN4,NEGR1,PSMD2,LOC106032855,TNMD,MAPK8IP1,IGDCC3,PPP3CC,LOC106035313,ATXN3,LOC106029702,SYNPR,AQP8,LOC106047014,Anser_cygnoides_newGene_116583,SCARB2,DOC2B,CNR2,SORCS3,SEC22B,LOC106039054,RGS5,GTF2I,LOC106048263,KNTC1,SDC3,USP8,LOC106029827,KCNN2,TSPAN6,LOC106033532,GPR85,APC,HACD4,DOCK4,NDUFB4,CDHR3,PRPF6,LO…
ene-GPI,USP4,KIAA0319,NNT,Anser_cygnoides_newGene_68391,RIC1,ATL2,NDUFA8,LOC106033835,TCIRG1,CDH6,LCT,ELN,KCNJ5,GPR171,RGS14,SPCS3,APP,RHCG,RHOC,MLKL,B3GNT7,LOC106045189,HMGCS2,ABI1,KLHL7,Anser_cygnoides_newGene_26882,RABEPK,LMBR1L,RIC3,AQP4,MCM5,TENM3,NAPB,NBEAL2,LOC106032520,MTM1,LOC106048447,TAPT1,LOC106031147,ST8SIA5,STK11IP,ENTPD4,CHRM5,LOC106042970,ATP2B1,LOC106048265,ATRN,RNF144A,Anser_cyg…
cellular component	membrane part	GO:0044425	2862	2365	LOC106049439,ATP9A,KIAA2013,TMTC1,LOC106031447,Anser_cygnoides_newGene_8588,EMCN,NEO1,SYS1,FKBP1A,MPC1,LOC106034602,STXBP6,CDH20,LOC106041672,LDLRAP1,LOC106045621,LOC106038425,Anser_cygnoides_newGene_125203,UBE2W,ABCB5,LOC106039201,ANKZF1,Anser_cygnoides_newGene_67996,LOC106048403,LOC106037374,GPR37,ACVR1C,LOC106043419,TMPRSS12,NDUFA2,COL17A1,LNPEP,LOC106046910,MBOAT2,LOC106037665,MRC2,LOC1060367…
ene-HMMR,SCAMP5,CD79B,ANPEP,RSAD2,MMGT1,COPB2,LOC106047651,LOC106047519,LOC106036880,CD36,Anser_cygnoides_newGene_89181,LOC106039651,SGPP2,GNPTAB,ACE,LOC106048551,RDH10,LOC106033350,Anser_cygnoides_newGene_70290,LOC106036370,LOC106048648,Anser_cygnoides_newGene_66351,LOC106045506,LOC106049139,SYT1,LOC106039168,LOC106044414,CD40,Anser_cygnoides_newGene_69547,ADGRV1,EPB41,LOC106029947,LOC106045998,…	RNF185,LOC106046481,SV2B,CPPED1,STAG2,EFNA2,ECEL1,SVIP,STX1A,PTPRC,LOC106040002,Anser_cygnoides_newGene_85691,ABCG1,TAP2,LOC106033500,LOC106037098,LOC106040735,LOC106046118,CHRNG,SEC24C,LOC106039641,MCOLN3,SHISA6,LOC106044537,AP2A2,EPHA8,MFAP3,EPHB1,RNF103,SSR2,GOLM1,LOC106047340,TACR2,BCHE,LOC106038168,LOC106045776,IL11RA,AP5Z1,ATP11A,CDC14B,APLP2,EMC3,LOC106047689,SCN8A,GPR141,EPHA10,ABCG4,PPAP…
e-AP3B2,LOC106030041,TSPAN18,LOC106037591,BFAR,Anser_cygnoides_newGene_117856,LOC106041532,MTCH2,RGS2,SPPL2B,LOC106040637
cellular component	membrane-enclosed lumen	GO:0031974	514	410	LOC106045102,TADA1,TP63,POLR3H,RXRA,MCM6,PPARGC1B,EME1,NFATC1,RPP38,POLR2J,CHD4,SP3,DR1,TERF1,MSH6,NIFK,MED10,TAF2,MEAF6,CENPC,LOC106048111,NCOR1,BAHD1,ATP5I,RNF6,TRMT5,TDP2,ACOT8,NOL11,EPAS1,CDK7,NABP1,TBL1XR1,ACSS1,DMC1,TEX10,RSRC1,MBD2,RBBP5,MLH1,STAT3,MEI4,PPP1CB,GTF2A2,EED,TAF11,TAF8,TTC21B,RRH,BCLAF1,FDX1,RTF1,MED26,SUPT20H,ATXN1,LOC106041693,POLR1C,LOC106045137,LOC106033227,HDAC4,TENM2,TEN…	MED26,SUPT20H,MSH4,ATXN1,POLR1C,LOC106033227,LOC106045137,LOC106029639,TENM2,HDAC4,TEN1,MTERF2,EDEM3,APP,RRP36,CCNL1,TCF3,MED4,NDUFA8,TENM1,MTDH,DNAJC3,MYOD1,MDM2,LOC106045148,TAF7L,POGZ,HSPA5,EAF1,NCAPD2,LOC106045840,SATB2,KIFAP3,MED20,GTF2A1L,LOC106030849,SART3,TRRAP,MGA,TAF1B,Anser_cygnoides_newGene_95996,DMAP1,POLR1A,STAT6,TBL1X,MLIP,ELL3,SUPT3H,NCAPD3,ELP2,TRIM37,DPF2,MED1,NOC3L,LOC106047492…
cellular component	nucleoid	GO:0009295	21	19	GRSF1,POLDIP2,ELAC2,DNA2,HSPA9,DHX30,HADHA,SUPV3L1,TFB1M,CPS1,KIAA0391,TFAM,LOC106046121,TSR1,Anser_cygnoides_newGene_96030,TOP1MT,POLG,POLRMT,LOC106029314,HADHB,TOP2A	HADHB,LOC106029314,POLG,POLRMT,TOP2A,LOC106046121,TSR1,KIAA0391,TOP1MT,Anser_cygnoides_newGene_96030,CPS1,ELAC2,POLDIP2,GRSF1,HADHA,SUPV3L1,DHX30,DNA2,HSPA9
cellular component	organelle	GO:0043226	4963	4032	SEC23A,DLX5,DPP6,FEN1,RAB43,FNTA,PARVA,ZEB2,IGF2R,LOC106029665,NDUFS3,LOC106048963,Anser_cygnoides_newGene_72218,LOC106049222,LOC106033368,ZNF395,ASRGL1,PXK,SGSH,EAF2,NFX1,AP1AR,HEY2,RAD54B,NME8,Anser_cygnoides_newGene_2445,LOC106040339,Anser_cygnoides_newGene_57018,MPP1,SH3TC2,SH2B2,ZNF207,SARNP,MED15,MED17,SPATA7,SH3GL1,EIF4EBP1,MARCH8,MTM1,PSMC2,LOC106045096,DSCR3,NAPB,TSR1,ENTPD4,ATP2B1,STK11…
CENPJ,ARL3,HEBP2,TAMM41,LOC106032203,VAT1,TCF12,SDHAF3,LOC106029513,NCKAP1,MED12,SOX7,NOP56,TGFBR1,BAG5,RHOT1,LOC106039182,TXNL1,RAB22A,RCN1,RSBN1,MTHFD1,MRPS18A,FRMPD4,PYGO1,MARCH1,SORD,KIF3A,LYST,LOC106038198,SRSF4,SFXN2,NPHP1,NFKB1,STX11,RBM38,NMNAT2,LOC106042683,USP30,Anser_cygnoides_newGene_17376,BID,RIF1,TGOLN2,TRAPPC3,RFC4,SCMH1,TPMT,GTF2E2,Anser_cygnoides_newGene_70780,DIEXF,TP73,TAF12,ZM…	TRIM29,UPF3B,MXRA5,FEZ1,LOC106045840,HMGCLL1,LITAF,HIVEP1,LOC106044624,TP53INP1,ADD1,TGFBI,ATP11A,ZMAT5,DYRK1A,ATAD3A,NCAPG2,EMC3,CCNL1,TCTN1,CDC14B,FOXO1,TRAF6,MARCH3,USP32,APOPT1,MTERF2,APBA2,NAA60,MOB2,LOC106029418,GYG1,DZIP1L,Anser_cygnoides_newGene_96826,LOC106047258,FUBP3,TPD52L1,LOC106041540,LOC106041556,KIF2A,CDS1,LOC106029689,NMD3,SGOL1,HADHB,UBXN7,NR2C2,LOC106038129,FH,MTAP,ELOVL2,GRIN2…
wGene_123798,RFWD3,TOP2A,MCCC1,TALDO1,CERS3,SENP7,MIF4GD,ZFP36L1,FKBP5,CECR2,GSS,FRMD1,IDUA,ST6GALNAC3,TSHZ3,LOC106048130,PPFIA2,FOXJ1,SCYL3,DSTN,DPH3,CRACR2A,STON2,CEP63,ACTN1,CEP55,LOC106042085,NCOA5,USP44,TULP4,ZRANB2,TEAD4,FNDC5,CHST14,POC5,NFATC3,HDX,ANXA6,SCN1A,RAB3C,LIN7C,SFI1,ACP2,CPNE2,SYT12,RUVBL1,POMT1,SEPT4,NDC80,LOC106045152,MYO1C,CPD,PSMC5,TFDP1,Anser_cygnoides_newGene_69441,ATP10D,…
cellular component	organelle part	GO:0044422	2881	2341	RPL7,SDHA,CEP76,KIF28P,LOC106045886,Anser_cygnoides_newGene_66637,TERF2,POU1F1,BAP1,Anser_cygnoides_newGene_86748,CHID1,MAP3K7,RNF111,ATP6V0A4,MED8,VAC14,CEP78,ABCF2,MGAT4C,SGIP1,Anser_cygnoides_newGene_92959,RPL13,TPT1,Anser_cygnoides_newGene_112798,ENKD1,LOC106029545,MTBP,ZNF217,BCL10,MED24,SCAMP1,SDR16C5,CHST1,B3GALT6,TRIM66,SAP30BP,BCL9L,LOC106031407,NELFA,KLHL40,EFTUD2,ABCD3,PMS2,LOC10604801…
3430,HMGCL,HADHA,TMOD1,MKNK1,LOC106048111,COG6,LOC106038998,USMG5,TAF2,MAP10,LOC106045127,MEAF6,MID1,SYNC,BET1,TECPR1,ATP5I,SSNA1,ANP32A,Anser_cygnoides_newGene_4450,PPIB,Anser_cygnoides_newGene_72929,ARF6,LOC106047502,HAUS8,TRABD2B,SH3RF2,TRIM13,TRAPPC8,MED10,TERF1,ARPC5,ATN1,SAMHD1,LAMTOR5,ST3GAL2,STMN1,LOC106029721,MAPK1,RPS13,RAB11FIP5,MED14,LOC106029447,MAP2K5,CPT1A,CEP162,DYNC2LI1,BCL2,ACTA…	BLM,LOC106046248,PTK2B,NECAP1,DLD,GNB1,LLPH,MAPT,UTP3,MYO1H,RACGAP1,ACSS2,LIG4,CD2AP,RBMX,APTX,LOC106030049,SYNE1,HM13,CCP110,POLR1B,TTC28,LDB1,POLR2F,PM20D2,MAFK,SOD1,RPS8,LOC106040004,NR2C2AP,MTMR8,IFT74,NIPAL4,MAVS,B4GALNT3,LOC106038572,TPST2,TAB1,LOC106048410,RAD21,TST,TOP1MT,POLA1,FUT4,MIA3,PTEN,LOC106029329,ELL2,CEP83,LOC106029559,RILPL2,LOC106048285,MCM3AP,KIF3B,LOC106029394,FERMT1,BMP2K,P…
cellular component	other organism	GO:0044215	6	2	BICD1,LOC106029502,LMAN1,DYNLT1,AQP1,MYC	LOC106029502,BICD1
cellular component	other organism part	GO:0044217	6	2	AQP1,MYC,DYNLT1,LMAN1,BICD1,LOC106029502	LOC106029502,BICD1
cellular component	supramolecular complex	GO:0099080	323	268	REEP2,KIF5C,MTM1,COL4A1,ASPM,MFAP1,MAP6,TUBE1,SPAST,MAPT,MYOM1,CCT4,LOC106049539,Anser_cygnoides_newGene_69700,Anser_cygnoides_newGene_67384,COL4A6,UPP2,LOC106032672,LOC106030049,KIF3C,KIF2B,SYNE1,DSP,RAC2,LOC106030330,KRT20,COL4A2,LOC106049241,LOC106030922,EIF6,LOC106042166,Anser_cygnoides_newGene_66344,LOC106049264,KNTC1,Anser_cygnoides_newGene_67454,LOC106048013,LOC106043459,KCNN2,LCP1,KIF20A,…	MAP10,MAP4,LOC106048682,LOC106043857,TCP1,LOC106048011,TMOD1,LMNTD1,FKBP1B,MDM1,SYNC,LOC106029546,TUBGCP4,LOC106047949,Anser_cygnoides_newGene_65439,TUBGCP5,NCOR1,SCTR,Anser_cygnoides_newGene_88584,DYNC2H1,MID1,LOC106049318,BIRC7,TNNI2,Anser_cygnoides_newGene_4450,LOC106034634,HSPH1,TCP11L1,KIF14,Anser_cygnoides_newGene_59134,LMNA,BIRC2,TPX2,HDAC3,LOC106038759,TBX4,SHTN1,Anser_cygnoides_newGene_6…
cellular component	synapse	GO:0045202	241	210	PRKAR1A,LOC106033708,KCTD16,ARF4,SPG11,DLG2,APP,DRD4,FXR1,TENM2,HDAC4,Anser_cygnoides_newGene_16878,MAGI2,APBA2,Anser_cygnoides_newGene_31425,LOC106037503,SYNDIG1,RAB5A,LOC106045644,CHRNB4,RGS14,DVL1,SEMA4C,Anser_cygnoides_newGene_62812,LOC106029678,TULP1,SYTL4,NETO2,DLGAP1,GRM8,ARC,CDH2,LOC106031415,Anser_cygnoides_newGene_72351,GRID1,PSEN1,MYRIP,SYT11,RAPSN,GRIN2C,MYO7A,SEPT2,SV2A,LIN7A,CHRNB2,…	MME,BCR,SAMD4A,MEF2C,DNAJC5,ZC4H2,PPFIA2,CHRM3,RIMBP2,GPHN,SARM1,SV2B,GRM3,SYT1,CPE,COL4A5,DMXL2,CPLX1,GRM1,PRSS12,ICA1,FRMPD4,DLG1,Anser_cygnoides_newGene_61989,STX1A,SEPT5,SYT3,LOC106035345,ARFGAP1,UNC5C,NEURL1,NOS1,LIN7C,RAB3C,SYT12,Anser_cygnoides_newGene_62732,CHRNA2,HTR3A,CHRNB3,SYNGR3,PPP3CA,CHRNG,Anser_cygnoides_newGene_52884,SYPL1,LOC106044537,DSCAM,STON2,DTNB,LOC106040412,NDEL1,LOC10603…
cellular component	synapse part	GO:0044456	174	154	GRIA2,LOC106044619,DISC1,CHRNA4,DOC2B,SRGAP2,SYNE1,GRM2,COPS5,GRIK1,RIMS1,CHRNA6,SYNPR,GRIA3,Anser_cygnoides_newGene_69689,LOC106035218,AXIN2,SCAMP1,GRIN1,RAB11B,SCRIB,KCNN2,GRIA1,LOC106042166,CHRM5,LOC106031147,NETO1,GRIK2,SYTL5,SYT8,PPFIA4,CHRNA9,GRM5,CHRM2,CHRM4,DMD,ATAD1,SYNGR2,PRKAR2B,PNOC,MAPT,DTNBP1,GRIA4,SHANK1,FZD3,STX19,GRIN2B,Anser_cygnoides_newGene_51952,SEPT6,GRIK4,LAMP1,STXBP1,PTPRO…	SYT3,Anser_cygnoides_newGene_62732,CHRNA2,SYT12,HTR3A,LIN7C,RAB3C,NEURL1,SYPL1,LOC106044537,PPP3CA,CHRNG,CHRNB3,SYNGR3,PRNP,Anser_cygnoides_newGene_96030,NLGN3,RIMS4,LOC106036766,STON2,NDEL1,LOC106040412,MEF2C,ZC4H2,DNAJC5,BCR,MME,GPHN,CHRM3,CPLX1,DMXL2,SV2B,SYT1,GRM3,CPE,SEPT5,STX1A,DLG1,FRMPD4,ICA1,PRSS12,GRM1,SYT11,PSEN1,GRID1,CHRNB2,SV2A,LIN7A,GRIN2C,RAPSN,SYT7,GRIN2A,MUSK,AXIN1,CHRNA10,LOC10…
cellular component	virion	GO:0019012	13	12	RBM12,TPR,TROVE2,MPHOSPH10,EFTUD2,NAF1,Anser_cygnoides_newGene_96100,PRPF3,DKC1,SARNP,PRPF4,SYNCRIP,ZRSR2	EFTUD2,MPHOSPH10,TROVE2,RBM12,TPR,SARNP,SYNCRIP,ZRSR2,PRPF4,NAF1,PRPF3,DKC1
cellular component	virion part	GO:0044423	13	12	NAF1,DKC1,PRPF3,Anser_cygnoides_newGene_96100,SARNP,SYNCRIP,ZRSR2,PRPF4,RBM12,TPR,EFTUD2,MPHOSPH10,TROVE2	PRPF3,DKC1,NAF1,PRPF4,ZRSR2,SYNCRIP,SARNP,TPR,RBM12,MPHOSPH10,TROVE2,EFTUD2
molecular function	antioxidant activity	GO:0016209	28	20	GPX3,DUOX2,SOD1,PXDN,LOC106032894,TPO,MPO,PRDX6,PRDX4,GPX8,TXNDC17,PTGS1,TXNRD3,PTGS2,TXNRD1,PARK7,GSTK1,SOD3,GPX2,MGST1,GSR,SOD2,TP53INP1,PRDX1,UBIAD1,PRDX3,LOC106041022,GPX7	GPX7,LOC106041022,UBIAD1,TP53INP1,GSR,GSTK1,SOD3,PARK7,TXNRD1,PTGS2,TXNRD3,PTGS1,GPX8,PRDX6,MPO,LOC106032894,PXDN,SOD1,DUOX2,GPX3
molecular function	binding	GO:0005488	5519	4612	Anser_cygnoides_newGene_5087,HIPK3,NR1H3,ANO4,ZDHHC12,SPTLC1,ANO2,ADAT2,UFD1L,LOC106049539,RPSA,LOC106049530,Anser_cygnoides_newGene_78297,MRE11A,GNS,TNPO3,Anser_cygnoides_newGene_67384,GRIFIN,LOC106049464,KPNB1,Anser_cygnoides_newGene_77694,ZCCHC24,MFHAS1,SOX4,GRK5,MYO5C,ROR1,EIF6,HDAC2,LOC106049116,HIP1R,LOC106030552,HELZ,RIMKLB,FLOT2,H3F3B,BCL2L14,CERS2,NAGA,EDA,NGB,Anser_cygnoides_newGene_779…
Anser_cygnoides_newGene_38212,CHST15,CENPC,TNNC2,MOK,Anser_cygnoides_newGene_42755,MGAT4A,ABCC8,NELFB,PAX2,USP14,CHD4,ADAM28,PML,EME1,ATP6V1B2,CPNE3,ATP2C2,CCNL2,PPARGC1A,METTL14,TYW1,EFHB,ZMYND8,CELF2,MAF1,LOC106034495,PRPF40A,RASGRF1,MARK3,ZFYVE19,DLG5,UTRN,LOC106045102,LOC106033133,UPF1,NECAB3,Anser_cygnoides_newGene_60186,Anser_cygnoides_newGene_19497,MYSM1,GOT1,SOCS2,LOC106044728,ZNF451,RNF1…
Anser_cygnoides_newGene_18172,ACY1,TRIM66,MMP9,SH3RF1,Anser_cygnoides_newGene_63510,RASL10B,SDC2,LOC106044619,PSMB4,NELFA,ZNF217,LOC106029545,Anser_cygnoides_newGene_112798,ZNF414,HMX1,MED24,LOC106042627,SBF2,RFNG,SUSD2,LOC106034745,VAPB,SIN3B,Anser_cygnoides_newGene_28754,SDF4,ZNF512B,LOC106029623,POLR2B,Anser_cygnoides_newGene_23488,LOC106032170,PMS2,FMNL2,Anser_cygnoides_newGene_25550,LOC10604…	GTPBP8,LOC106037701,MYL9,NFATC2,Anser_cygnoides_newGene_71571,TBC1D14,MRAS,TBR1,RNPEP,LOC106034587,KDR,TRIM71,PPP3CB,TRIM33,NBAS,ARHGAP35,CD276,HTR3A,LOC106040353,CPE,KLF2,LOC106029423,TSSK3,TNXB,VAPA,LOC106049213,CDT1,MAP3K19,ABL1,RBP4,TC2N,PUM1,ATP11C,LOC106047198,RGS7,ADCY1,HDAC1,PPM1D,SRF,SSH1,TNFAIP1,RAB27B,NMNAT1,CHERP,NOXA1,RNF219,STK32A,ENKUR,Anser_cygnoides_newGene_40885,KMT2D,LOC1060401…
2C1,Anser_cygnoides_newGene_85805,LOC106039314,DHX8,Anser_cygnoides_newGene_27251,LIFR,Anser_cygnoides_newGene_56200,GNA13,LOC106049386,CEP192,SDCBP2,ZCRB1,NGFR,CCT3,RASGEF1B,AARS,GNPNAT1,MCM2,PRDM6,MYOCD,TAF4,HTR1E,ZGPAT,Anser_cygnoides_newGene_22080,BMP2,ATAD5,PROZ,LOC106042779,DRP2,ROR2,LOC106033927,CH25H,TTN,Anser_cygnoides_newGene_604,ZFPM1,CDH13,TRMT2A,RTEL1,KIF5B,PSTPIP2,Anser_cygnoides_ne…
molecular function	catalytic activity	GO:0003824	3562	3008	LOC106029447,TWF1,LOC106030919,PSEN2,TRNT1,CPT1A,Anser_cygnoides_newGene_98990,MAP2K5,CHUK,PTS,ACAT2,LOC106031049,TYK2,LOC106038569,UBE2R2,LOC106029986,DIS3,Anser_cygnoides_newGene_36559,MUL1,Anser_cygnoides_newGene_126405,LOC106036048,GPHN,Anser_cygnoides_newGene_11428,Anser_cygnoides_newGene_88440,HS6ST1,EPHX4,LOC106035805,Anser_cygnoides_newGene_117700,Anser_cygnoides_newGene_71289,EPC1,ADAMTS…
-NARS2,LOC106037591,Anser_cygnoides_newGene_96620,LIMK2,BCAS3,BFAR,LOC106048282,ZDHHC22,SCD5,LOC106037987,LOC106043381,Anser_cygnoides_newGene_72670,LOC106046612,Anser_cygnoides_newGene_60189,B3GNT4,DNTTIP2,HEXB,LOC106036078,PUS10,LOC106044184,RC3H2,DIRAS1,UBA2,CDC34,NOS2,SRD5A1,PTPN5,Anser_cygnoides_newGene_124074,PTPN14,CHM,LOC106049036,FUCA2,HEXDC,EARS2,HIBADH,ZDHHC8,Anser_cygnoides_newGene_71…	LGSN,Anser_cygnoides_newGene_49696,HPRT1,ABL2,LOC106033377,POLR3H,MCM6,ATP9B,ST3GAL5,Anser_cygnoides_newGene_35947,MGAT5B,LOC106041043,ATP10D,Anser_cygnoides_newGene_88166,TRMT2B,Anser_cygnoides_newGene_6139,STRADB,RPP38,KIF13B,FKBP1B,PPIC,B3GALT1,PRPSAP2,ECHS1,MAP3K8,LOC106030385,Anser_cygnoides_newGene_7183,CRBN,MMP16,UGGT1,MRM1,ENDOD1,EIF2AK3,ENO4,ABCA2,RNF6,DHODH,NEK4,TET1,ACSS1,ST6GAL2,Anser…
T5,ADAM17,ADAMTS8,KLHL18,ABCB10,Anser_cygnoides_newGene_45166,MEIOB,FPGT,UBR1,MAST4,ENOPH1,LOC106038368,MICAL3,TSN,LOC106039506,LOC106040162,B3GALNT1,BCAT1,FURIN,PPT1,GXYLT2,Anser_cygnoides_newGene_69977,NAA30,USP35,Anser_cygnoides_newGene_1,RAD1,LOC106029490,LOC106032950,RHOBTB3,LOC106045567,DNASE2B,LOC106043988,DPYSL2,RBP3,CEPT1,MYO3A,MTMR7,ATP6V0A2,Anser_cygnoides_newGene_107494,DUSP1,RNF180,L…
molecular function	chemoattractant activity	GO:0042056	9	5	FIGF,FGF10,LOC106031440,LGALS3,FGF7,HMGB2,HGF,LOC106041040,SCG2	HGF,FGF10,SCG2,LOC106041040,LGALS3
molecular function	chemorepellent activity	GO:0045499	11	11	SEMA3G,EFNA5,SEMA5A,SEMA6D,SEMA6A,SEMA3C,SEMA7A,EPHA7,FLRT2,LOC106039769,SEMA5B	SEMA5B,LOC106039769,EPHA7,FLRT2,SEMA3C,SEMA7A,SEMA6A,SEMA6D,EFNA5,SEMA3G,SEMA5A
molecular function	electron carrier activity	GO:0009055	30	20	LOC106044242,NDUFA4,LOC106049252,ACOX3,LOC106030222,LOC106030385,LOC106035328,Anser_cygnoides_newGene_63224,AOX1,LOC106044041,LOC106045559,LOC106038569,ACADSB,PTGES2,NDUFA12,SDHB,SH3BGRL3,TPPP,NDUFS1,ACAD11,Anser_cygnoides_newGene_68088,NDUFAF2,Anser_cygnoides_newGene_1,ACOX2,LOC106031447,GRXCR1,TXNRD3,LOC106030032,CIAPIN1,FDX1	FDX1,CIAPIN1,TXNRD3,LOC106030032,ACOX2,Anser_cygnoides_newGene_1,NDUFAF2,Anser_cygnoides_newGene_68088,ACAD11,SH3BGRL3,SDHB,TPPP,PTGES2,ACADSB,Anser_cygnoides_newGene_63224,AOX1,LOC106030222,LOC106030385,LOC106049252,LOC106044242
molecular function	metallochaperone activity	GO:0016530	2	1	PARK7,LOC106037031	PARK7
molecular function	molecular function regulator	GO:0098772	482	419	ARHGAP10,MCF2L,DOCK11,ATP1B1,RALGAPA2,DOCK1,EIF2B2,MTMR9,PPP3CB,MAT2B,GUCA1B,ARRB1,LOC106040291,Anser_cygnoides_newGene_71682,ARL1,LOC106043544,SIPA1L2,RASGEF1C,PREX1,FNIP1,PPP1R14D,PPP2R4,CRB2,Anser_cygnoides_newGene_62338,ANXA2,BAZ1B,GREM1,ELP3,BAG3,GPC3,TFPI,NPRL3,LOC106048981,TBC1D22A,RAPGEF6,PPP4R4,PSD3,RALGAPA1,CHN1,PPP1R26,CDC42,ADGRB3,RAPGEF1,TSC2,IKBKAP,ARHGDIB,FNBP1L,SPATA13,RASGRP3,LOC…	TOM1L1,LOC106032815,MGST2,ARHGAP21,RGN,BCR,ECT2,ARHGAP18,RALGAPB,DIS3,RGS16,LOC106031701,LOC106048082,GRM3,Anser_cygnoides_newGene_54034,SGK1,Anser_cygnoides_newGene_46255,DLG1,SGK2,STX1A,RUNDC1,MPL,RAB3GAP2,TBC1D10A,LOC106048070,ARFGAP2,NGF,PPP1R3C,ARAP1,LOC106032782,RHOH,POT1,ARFGAP1,LOC106044537,RALGPS1,LOC106044728,LOC106030828,SOCS2,Anser_cygnoides_newGene_56012,CPAMD8,IBTK,Anser_cygnoides_n…
molecular function	molecular transducer activity	GO:0060089	643	530	CCR6,Anser_cygnoides_newGene_67851,GPR132,AVPR1B,Anser_cygnoides_newGene_69283,NLGN4X,LOC106039360,ACVR1,LOC106049295,LOC106036519,LOC106029523,RYK,LOC106029521,LOC106049140,RAMP1,LOC106048674,LOC106048571,ACVR2A,CCR7,LOC106037898,LOC106045962,ADGRL3,ASIC1,DRD1,MTNR1B,LOC106044330,LOC106029548,LOC106048556,GPR156,LOC106041380,CHRNA5,TRHR,GRM7,GPR149,TGFBR2,NR2E3,GRM5,LOC106047022,CHRM2,NR0B2,LOC1…	GRPR,ATG101,EPHB6,LOC106029320,LOC106045960,KCNJ4,GPR158,LOC106049145,NMBR,EPHA1,LOC106049298,LOC106043190,LOC106029659,DRD4,LOC106045958,RASA3,LOC106049131,LOC106048650,GPR176,LOC106049359,LOC106033708,CHRNA10,GPRC5C,FLT3,LOC106039090,LEF1,CHRNB2,LOC106045044,GPR83,GPR119,LOC106029839,CD36,LOC106047519,LOC106044634,LOC106045506,LOC106049139,LOC106033350,LOC106049134,PLXNB1,CD40,ENPP2,MED12,ENG,P…
molecular function	morphogen activity	GO:0016015	1	1	CER1	CER1
molecular function	nucleic acid binding transcription factor activity	GO:0001071	394	342	RBPJL,ZNF131,EOMES,LOC106041605,TAF4B,STRN3,MEF2A,NFAT5,MAFK,MAF,POU2F3,RORB,ELK3,SOX4,NEUROD6,HMGB1,L3MBTL1,EHF,KLF15,MEIS1,FOXI1,NEUROD2,SIM1,MSX1,BACH1,MEOX2,RREB1,LOC106049528,E2F4,PROX1,LOC106046260,MEIS2,LOC106029831,RORA,RCOR3,CDX1,MNT,ZIC3,NR1H3,STAT4,TBX18,LOC106047670,TBX20,KLF12,RFX2,NFX1,FOXO4,NR2E3,FOXB1,BACH2,E2F6,EAF2,POU6F2,SPIRE2,BCL11B,HIF1A,MYBL1,NFYA,FOXL2,KDM3A,Anser_cygnoide…	E2F3,MAFB,LOC106047991,ELF3,ZNF639,RFX6,TBR1,SOX10,E2F7,TXK,NR2F1,ZNF518A,ARHGAP35,ZNF516,RFX4,UBP1,TCF12,TEF,RUNX3,MYF6,LOC106044841,LHX1,NFATC2,KDM1A,GPBP1,DMRTB1,ATF2,TBX5,AR,KLF4,TGIF1,MYF5,TFAP2C,LOC106036167,TCF20,NR2C1,ARID3B,SOX11,Anser_cygnoides_newGene_12680,MITF,FOXA1,Anser_cygnoides_newGene_29921,RFX3,NFYB,NFIB,NKX2-5,SPI1,LEF1,ZFPM1,ZNF281,MSC,EBF1,RBPJ,TAF4,MYOCD,SRF,MEOX1,TAF5,TBX1…
molecular function	nutrient reservoir activity	GO:0045735	3	3	LOC106038083,LOC106033998,DYNAP	LOC106038083,DYNAP,LOC106033998
molecular function	protein tag	GO:0031386	3	3	Anser_cygnoides_newGene_4422,SUMO1,RNF41	RNF41,SUMO1,Anser_cygnoides_newGene_4422
molecular function	signal transducer activity	GO:0004871	675	555	MIB2,MAP3K13,STAT3,ADCYAP1R1,IFNAR2,LGR5,LOC106047037,DOK1,Anser_cygnoides_newGene_64420,CNR1,LOC106038356,FZD10,KIT,NPY1R,MAP3K3,GPR26,EDNRB,LOC106035751,GPR153,NPFFR1,CD44,NR0B1,GRIN1,MAPK8,RRH,Anser_cygnoides_newGene_72036,LOC106029459,Anser_cygnoides_newGene_57788,LOC106048402,BCAR1,LOC106039607,LOC106045569,VCAM1,CHRM4,Anser_cygnoides_newGene_39167,MAP4K4,PLXNC1,LOC106029491,GRIK4,EPHA2,LOC1…	LOC106031147,S1PR1,GRIK2,RORA,LOC106035788,LOC106044391,CHRM5,GNA12,LOC106048265,GRM5,CHRM2,NR0B2,ZP4,GPR62,STK24,Anser_cygnoides_newGene_35645,NPSR1,GNAO1,LOC106043120,PRLR,MC1R,NPR2,CNR2,GRIA2,SUFU,Anser_cygnoides_newGene_116583,LOC106047014,HRH3,GPR85,MAPK14,NMUR1,LOC106031149,GRIA1,MAPK10,LOC106048263,MTNR1A,RGS6,AVPR1B,CCR6,MAP2K6,Anser_cygnoides_newGene_67851,MALT1,GPR132,LOC106029523,LOC10…
molecular function	structural molecule activity	GO:0005198	306	207	LOC106048678,RPL23,EPB41L2,COL2A1,PSMD13,LOC106029420,LOC106029409,COPB1,LOC106049221,LOC106048702,MRPL13,HAPLN4,MRTO4,BFSP1,MATN1,LOC106048967,LOC106046369,NEXN,COPE,RPL30,Anser_cygnoides_newGene_52531,LOC106045884,LOC106029349,LOC106047719,RPL32,LOC106031182,Anser_cygnoides_newGene_67452,RPS12,MRPL27,RPS14,LOC106048698,Anser_cygnoides_newGene_40860,CPOX,Anser_cygnoides_newGene_73653,Anser_cygno…	TUBB1,LOC106043857,COPB2,LOC106048682,LOC106046123,ACTR2,LMNTD1,TECTB,GRIP2,LOC106048011,MRPL46,LOC106029559,Anser_cygnoides_newGene_41532,Anser_cygnoides_newGene_65439,TUBGCP5,CDC42SE2,MRPL28,LOC106042367,UTRN,MRPS35,CHCHD3,LAMB1,SASH1,MRPS5,TUBB6,LOC106047979,Anser_cygnoides_newGene_4450,RPS13,NEFM,MRPL22,SHANK1,LOC106048679,Anser_cygnoides_newGene_59134,MBP,COL5A2,ARPC5,LOC106038759,LMNA,LOC10…
molecular function	transcription factor activity, protein binding	GO:0000988	193	159	MAK,PARK7,TRIP4,BHLHE40,BEND6,MED31,PRPF6,SIN3B,NCOR1,NR3C1,MED18,ASXL1,MKL2,MAML2,MED27,KCTD1,NRF1,KDM5A,COPS2,UBE3A,NCOA3,MED9,HDAC3,ZHX2,MED10,TAF13,EP300,ARNTL,HEY2,LOC106035801,HIF1A,RNF20,PPARGC1A,BASP1,ATN1,ZMYND11,SS18,PTPN14,ZMYND8,PPARGC1B,SAP30,TAF12,LHX2,TP63,Anser_cygnoides_newGene_70016,TADA1,HIPK2,MED8,TBX20,RBPMS2,NR0B2,TAF11,RCOR3,EDF1,PROX1,TDG,MED15,MED17,MEIS2,NCOA2,GTF2A2,RCO…	RCOR3,RBPMS2,TBX20,MED8,TAF11,NR0B2,MTA1,RCOR1,LOC106048526,POU1F1,PRRX1,TRIM24,MED15,TDG,PROX1,GTF2A2,MEIS2,NCOA2,ELK3,SOX4,LDB1,SUFU,TFDP2,NFKBIZ,EOMES,SFR1,MYBBP1A,MED24,MEF2A,TBL1XR1,BCL10,PRPF6,NCOR1,SIN3B,MED18,NR3C1,PARK7,MAK,BEND6,TRIP4,MED9,NCOA3,MED27,MAML2,MKL2,ASXL1,UBE3A,KDM5A,NRF1,HIF1A,RNF20,ATN1,PPARGC1A,EP300,HDAC3,ZHX2,ARNTL,TP63,HIPK2,PTPN14,ZMYND8,PPARGC1B,SS18,ZMYND11,TAF12,M…
molecular function	translation regulator activity	GO:0045182	7	6	EIF4EBP1,IGF2BP1,NEURL1,LARP1,SAMD4A,CPEB2,TRIM71	IGF2BP1,NEURL1,SAMD4A,LARP1,CPEB2,TRIM71
molecular function	transporter activity	GO:0005215	505	435	LOC106040409,CPTP,RHCG,Anser_cygnoides_newGene_7628,ATP2C1,LOC106043009,LOC106039769,Anser_cygnoides_newGene_66201,Anser_cygnoides_newGene_60777,KCNK13,AP4S1,AQP4,ATP2A3,SCN8A,TRPC6,Anser_cygnoides_newGene_68391,NIPAL2,LOC106048964,LOC106045707,CRABP1,AP4B1,ATP11A,TCIRG1,ZFYVE16,LOC106031282,ABCA13,Anser_cygnoides_newGene_73655,Anser_cygnoides_newGene_60188,CHRNB4,ZDHHC13,KCNMB4,KCNJ5,LOC10602950…	CHRNA6,GRIK1,ATP2B4,KCNK3,ATP6AP1,ATP10A,ABCD3,LOC106044619,TOMM20,APOB,ATP5A1,LOC106039479,LOC106029545,KCNT2,ABCB4,GRIN1,CDH17,KCNMA1,BEST3,DOHH,LOC106049164,REST,ABCD4,PQLC2,ABCG2,KCNT1,ATP6V0A4,AP1B1,LOC106048560,LOC106031011,ATP6V1B1,ABCC4,LOC106046005,KPNA3,TRPM3,ATP6V0B,HCN3,NIPAL1,AQP5,NPC1,SEC14L5,LOC106046904,ABCB7,LOC106046278,LOC106039164,LOC106042802,LOC106048579,ATP10D,PRELID1,KCNK1…

## Sheet: Table S5-4.
Table S5-4. KEGG analysis of the targets for differentially expressed miRNAs in PP vs LP.
ID	Description	GeneRatio	BgRatio	enrich_factor	pvalue	qvalue	geneID
ko04512	ECM-receptor interaction	0.0173	0.0108	1.59	0.000327316	0.0475469	AGRN;CHAD;COL6A1;COL6A2;COL6A3;COL6A6;COL9A2;COL9A3;COMP;DAG1;GP1BA;GP1BB;HSPG2;IBSP;LAMA1;LAMA2;LAMA4;LAMA5;LAMB2;LAMB3;LAMB4;LAMC1;LAMC2;LAMC3;LOC106037602;RELN;SV2B;THBS2;THBS4;TNC;TNR;TNXB;VWF
ko04020	Calcium signaling pathway	0.011	0.0066	1.66	0.00194552	0.129071	ATP2A3;CACNA1B;CACNA1E;CACNA1G;CACNA1H;CACNA1I;CAMK4;CD38;GNAL;LOC106029545;LOC106045455;LOC106048195;ORAI2;PDE1C;RYR3;SLC25A4;SLC25A5;SLC8A1;SLC8A3;STIM1;STIM2
ko04933	AGE-RAGE signaling pathway in diabetic complications	0.0183	0.0126	1.45	0.0026656	0.129071	BCL2;CCND1;COL3A1;COL4A2;COL4A3;COL4A4;COL4A5;COL4A6;EGR1;F3;FN1;FOXO1;HRAS;KRAS;LOC106029911;LOC106042157;LOC106042207;LOC106044837;NOX1;NOX3;PLCB1;PLCB2;PLCB4;PLCD1;PLCD3;PLCD4;PLCE1;PLCG1;PRKCB;SMAD2;SMAD3;STAT3;TGFB3;THBD;VEGFC
ko04916	Melanogenesis	0.0225	0.0166	1.36	0.00578514	0.210092	Anser_cygnoides_newGene_18968;ADCY2;ADCY3;ADCY5;ADCY7;ADCY9;CAMK2A;CREB1;CREB3;CREB3L1;CREB3L2;DCT;DVL3;FZD10;FZD2;FZD3;FZD7;FZD8;FZD9;GNAO1;KIT;KITLG;LEF1;LOC106038708;LOC106042860;LOC106042950;LOC106047519;MITF;TCF7;TCF7L1;TYR;WNT10A;WNT11;WNT16;WNT2B;WNT4;WNT5A;WNT5B;WNT7A;WNT7B;WNT8A;WNT8B;WNT9B
ko00603	Glycosphingolipid biosynthesis - globo series	0.0026	0.0011	2.36	0.0134828	0.331996	A4GALT;B3GALNT1;B3GALT5;FUT9;GBGT1
ko00310	Lysine degradation	0.0084	0.0053	1.58	0.0137129	0.331996	DOT1L;EHMT1;KMT2A;KMT2C;KMT2D;KMT2E;NSD1;PHYKPL;PLOD1;SETD1B;SETD2;SETDB2;SUV420H1;TMLHE;WHSC1;WHSC1L1
ko04514	Cell adhesion molecules (CAMs)	0.0183	0.0137	1.33	0.0165555	0.343558	Anser_cygnoides_newGene_68255;CD2;CD276;CD34;CD58;CDH4;CNTN2;CNTNAP1;CNTNAP2;CTLA4;ESAM;GLG1;LOC106029492;LOC106029493;LOC106033965;LOC106038824;LOC106041540;LOC106046592;LOC106046593;LOC106049813;LRRC4;LRRC4B;LRRC4C;MPZL1;NCAM2;NEGR1;NEO1;NFASC;NLGN3;NTNG2;PDCD1;PTPRC;SDC1;SDC4;SIGLEC1
ko00511	Other glycan degradation	0.0031	0.0015	2.03	0.0254324	0.418485	ENGASE;FUCA1;HEXDC;LOC106046007;MAN2B2;MAN2C1
ko00330	Arginine and proline metabolism	0.0058	0.0035	1.63	0.0297497	0.418485	Anser_cygnoides_newGene_23488;AGMAT;ALDH4A1;AZIN2;CKMT2;L3HYPDH;LOC106047481;LOC106048637;OAT;P4HA1;P4HA2
ko00590	Arachidonic acid metabolism	0.0068	0.0044	1.54	0.0340562	0.418485	Anser_cygnoides_newGene_68277;ALOX5;GGT1;GGT5;GPX3;LOC106032815;LOC106032894;LOC106037026;LOC106049487;PTGDS;PTGES;PTGS1;TBXAS1
ko04510	Focal adhesion	0.0078	0.0053	1.48	0.0365033	0.418485	Anser_cygnoides_newGene_69040;CAV2;CCND3;FLT1;FLT4;ILK;KDR;PARVG;PGF;RAP1A;RASGRF1;TLN1;TLN2;XIAP;ZYX
ko04330	Notch signaling pathway	0.0115	0.0084	1.37	0.0374513	0.418485	Anser_cygnoides_newGene_1290;Anser_cygnoides_newGene_52172;CTBP2;DLL1;DLL4;DTX2;HDAC1;JAG2;LOC106033839;LOC106036305;LOC106044620;LOC106044624;MAML1;MAML2;MAML3;MFNG;NCOR2;NCSTN;NOTCH1;NOTCH2;NUMB;SNW1
ko04912	GnRH signaling pathway	0.0115	0.0084	1.37	0.0374513	0.418485	CACNA1C;CACNA1D;CACNA1S;CGA;EGFR;GNA11;GNRH1;HBEGF;ITPR1;ITPR2;ITPR3;LOC106029394;LOC106036519;LOC106036842;LOC106040722;LOC106042961;LOC106042968;LOC106042978;LOC106048650;MAP3K2;PTK2B;SRC
ko04060	Cytokine-cytokine receptor interaction	0.0209	0.0168	1.24	0.0430781	0.436732	Anser_cygnoides_newGene_8588;ACKR3;CCL20;CSF1;CSF3R;CX3CL1;CX3CR1;CXCR5;EDA;EDA2R;FLT3;IFNLR1;IL10RA;IL11RA;IL17B;IL17RA;IL20RB;IL21R;IL22;IL22RA1;IL23R;IL5RA;LIF;LIFR;LOC106035717;LOC106035752;LOC106038377;LOC106048599;LOC106049328;NGFR;OSMR;THPO;TNFRSF21;TNFRSF25;TNFRSF4;TNFRSF6B;TNFRSF8;TNFRSF9;TNFSF15;TNFSF8
ko04070	Phosphatidylinositol signaling system	0.0152	0.0117	1.29	0.0450973	0.436732	CDS1;CDS2;DGKD;DGKG;DGKH;DGKQ;DGKZ;IMPAD1;INPP4B;INPP5B;INPP5J;INPP5K;IP6K1;ITPK1;ITPKA;ITPKB;LOC106049530;MTM1;MTMR14;MTMR2;MTMR3;MTMR4;MTMR6;PI4K2A;PI4KA;PIK3C2B;PPIP5K1;SYNJ1;TMEM55A
ko03460	Fanconi anemia pathway	0.0126	0.0095	1.32	0.0503992	0.448022	BLM;BRCA2;BRIP1;EME1;EME2;FAAP100;FAN1;FANCA;FANCC;FANCD2;FANCE;FANCG;FANCI;FANCM;LOC106029645;LOC106049185;PALB2;POLH;POLN;RPA1;SLX4;TOP3A;TOP3B;UBE2T
ko00562	Inositol phosphate metabolism	0.0026	0.0013	1.97	0.0524316	0.448022	Anser_cygnoides_newGene_31275;LOC106041539;MINPP1;PLCH1;PLCH2
ko04350	TGF-beta signaling pathway	0.0147	0.0115	1.27	0.0606591	0.48953	Anser_cygnoides_newGene_88441;ACVR1;ACVR1B;ACVR2A;ACVR2B;AMH;BMP4;BMP5;BMPR2;E2F5;GDF7;INHBA;LOC106029831;LOC106031588;LOC106037882;LOC106040155;LOC106044377;LOC106049823;LOC106049825;NOG;SMAD1;SMAD5;SMAD6;SMAD7;SMAD9;TGIF1;TGIF2;ZFYVE16
ko02010	ABC transporters	0.011	0.0084	1.31	0.0727989	0.526355	Anser_cygnoides_newGene_60186;ABCA1;ABCA12;ABCA13;ABCA3;ABCA4;ABCA5;ABCB11;ABCB5;ABCB6;ABCC1;ABCC10;ABCC2;ABCC3;ABCC4;ABCC5;ABCC9;ABCG2;ABCG4;CFTR;LOC106034602
ko04012	ErbB signaling pathway	0.0047	0.0031	1.52	0.0819331	0.526355	Anser_cygnoides_newGene_41274;ABL2;AREG;EREG;NCK2;NRG1;NRG2;NRG3;NRG4
ko04672	Intestinal immune network for IgA production	0.0078	0.0058	1.36	0.0822394	0.526355	Anser_cygnoides_newGene_68627;CD28;CD40;CD80;CD86;CXCL12;CXCR4;IL10;IL15RA;MADCAM1;MAP3K14;PIGR;TNFRSF13B;TNFRSF13C;TNFSF13B
ko04261	Adrenergic signaling in cardiomyocytes	0.0136	0.0108	1.25	0.0830367	0.526355	Anser_cygnoides_newGene_47305;ADRB2;AGTR2;ATP1A1;ATP1B1;ATP2B1;ATP2B2;ATP2B4;CACNA2D4;CACNG3;CACNG5;CREM;KCNE1;KCNQ1;LOC106042802;MYL4;PLN;PPP2R3A;PPP2R5D;RAPGEF3;RYR2;TNNT2;TPM1;TPM2;TPM3;TPM4
ko04068	FoxO signaling pathway	0.0073	0.0053	1.38	0.0833395	0.526355	Anser_cygnoides_newGene_39624;Anser_cygnoides_newGene_51621;FBXO32;FOXG1;FOXO3;FOXO4;HOMER1;HOMER2;HOMER3;KLF2;PLK3;RAG1;RAG2;SETD7
ko04810	Regulation of actin cytoskeleton	0.0351	0.0308	1.14	0.0895541	0.542038	Anser_cygnoides_newGene_70997;ABI2;ACTN1;APC;APC2;ARHGAP35;ARHGEF12;ARHGEF4;ARHGEF6;BAIAP2;BCAR1;CHRM2;CHRM4;CYFIP1;CYFIP2;EGF;F2;FGF1;FGF13;FGF16;FGF19;FGF3;FGF5;FGF8;FGF9;FGFR1;FGFR4;GNA12;GSN;INSRR;IQGAP2;ITGA1;ITGA11;ITGA2B;ITGA4;ITGA9;ITGB3;ITGB4;ITGB5;ITGB6;LIMK2;LOC106029514;LOC106039168;LOC106045776;LOC106046900;LOC106048962;LOC106049445;MSN;MYL2;MYLK2;NCKAP1;PAK4;PAK6;PAK7;PDGFA;PDGFRA;P…
ko04540	Gap junction	0.0099	0.0077	1.28	0.10254	0.595812	Anser_cygnoides_newGene_67452;Anser_cygnoides_newGene_73705;CSNK1D;DRD1;DRD2;GRM1;GUCY1A2;HTR2B;HTR2C;LOC106029559;LOC106030922;LOC106036260;LOC106038759;LOC106043857;LOC106046590;LOC106047719;MAP2K5;TUBA4A;TUBB6
ko04910	Insulin signaling pathway	0.0173	0.0146	1.18	0.124958	0.682448	Anser_cygnoides_newGene_29391;ACACA;CBL;CBLB;EXOC7;FASN;FLOT2;GCK;INSR;LOC106030041;LOC106048510;LOC106049507;MKNK2;PDPK1;PHKA1;PHKA2;PPP1R3C;PRKAR1A;PRKAR1B;PTPN1;PTPRF;PYGB;PYGL;RAPGEF1;RHOQ;RPTOR;SH2B2;SHC2;SHC4;SOCS2;SOCS4;SORBS1;TSC2
ko04320	Dorso-ventral axis formation	0.0031	0.002	1.58	0.126846	0.682448	ETS1;ETV6;ETV7;PIWIL1;PIWIL2;SPIRE2
ko04340	Hedgehog signaling pathway	0.0089	0.0071	1.26	0.143442	0.744175	ADRBK1;ADRBK2;BOC;BTRC;CSNK1G2;CSNK1G3;GLI1;GLI2;GLI3;HHIP;KIF3A;KIF7;LOC106035864;LRP2;PTCH2;SPOPL;SUFU
ko03015	mRNA surveillance pathway	0.011	0.0091	1.21	0.157653	0.789695	CASC3;CLP1;CPSF6;CSTF2;DAZAP1;GSPT1;LOC106029387;MSI1;PAPOLG;PELO;PNN;RNMT;RNPS1;SMG5;SMG6;SMG7;UPF1;UPF2;UPF3A;UPF3B;WDR33
ko00052	Galactose metabolism	0.001	0.0004	2.36	0.178774	0.837721	GALM;LCT
ko05205	Proteoglycans in cancer	0.001	0.0004	2.36	0.178774	0.837721	LOC106045852;TWIST1
ko04010	MAPK signaling pathway	0.0115	0.0097	1.18	0.187112	0.849391	Anser_cygnoides_newGene_58835;ATG101;DUSP1;DUSP10;LOC106032300;LOC106046186;MAP3K6;MAP4K4;MAPK8IP1;MAPK8IP2;MAPK8IP3;MAPKAPK5;MAPT;MECOM;NF1;NFKB2;NRK;NTRK2;RASGRP1;RASGRP3;TAOK1;TAOK3
ko00534	Glycosaminoglycan biosynthesis - heparan sulfate / heparin	0.0068	0.0055	1.23	0.216004	0.922865	Anser_cygnoides_newGene_102325;B3GALT6;B4GALT7;EXT2;EXTL1;EXTL3;GLCE;HS6ST2;HS6ST3;LOC106046022;NDST1;NDST2;XYLT2
ko00563	Glycosylphosphatidylinositol(GPI)-anchor biosynthesis	0.0068	0.0055	1.23	0.216004	0.922865	GPLD1;PIGB;PIGC;PIGH;PIGL;PIGO;PIGP;PIGQ;PIGT;PIGU;PIGW;PIGX;PIGZ
ko04144	Endocytosis	0.0392	0.0367	1.07	0.244954	0.949432	Anser_cygnoides_newGene_42256;Anser_cygnoides_newGene_67376;Anser_cygnoides_newGene_67384;Anser_cygnoides_newGene_69994;AGAP1;AP2B1;AP2M1;ARAP1;ARAP3;ARFGAP1;ARFGEF1;ASAP1;CAPZA2;CHMP1A;CHMP2B;CHMP6;CLTC;CLTCL1;CSF1R;CYTH1;CYTH3;DAB2;DNAJC6;DNM1;DNM3;EPN2;EPN3;ERBB4;GBF1;GRK6;IL2RA;IQSEC1;IQSEC3;ITCH;KIF5B;LDLRAP1;LOC106029327;LOC106029486;LOC106030506;LOC106030611;LOC106030955;LOC106038356;LOC10…
ko04080	Neuroactive ligand-receptor interaction	0.0549	0.0522	1.05	0.261777	0.949432	Anser_cygnoides_newGene_15388;ADRA2A;CHRNA1;CHRNA10;CHRNA4;CHRNB2;CHRNB3;CHRND;CHRNG;CNR2;CRHR2;CYSLTR1;DRD3;ELMOD3;GABBR1;GABRA3;GABRB1;GABRB2;GABRD;GABRE;GALR2;GHR;GHSR;GLP2R;GRIA4;GRID1;GRIN1;GRIN2A;GRIN2B;GRIN2C;GRIN3B;GRM2;GRM3;GRM4;GRM7;GRPR;HCRTR2;HRH1;HRH2;HRH3;HTR1A;HTR1E;HTR1F;LHCGR;LOC106029630;LOC106029839;LOC106031147;LOC106032793;LOC106035788;LOC106036719;LOC106037597;LOC106039360;L…
ko05164	Influenza A	0.0167	0.0153	1.1	0.283078	0.949432	ADAR;AKT1;CASP9;FDPS;FURIN;IL18;IRAK4;IVNS1ABP;LOC106032954;LOC106041090;LOC106044640;LOC106047050;LOC106049289;MAP2K3;MAP2K4;MAP2K6;NLRX1;NUP98;PABPN1L;PIK3CA;PIK3CB;PIK3CD;PIK3CG;PIK3R2;PIK3R3;PIK3R5;RAF1;TLR4;TLR7;TMPRSS13;TMPRSS4;TNFRSF10B
ko03450	Non-homologous end-joining	0.0031	0.0024	1.29	0.299077	0.949432	DCLRE1C;FEN1;LIG4;MRE11A;NHEJ1;POLL
ko04621	NOD-like receptor signaling pathway	0.0031	0.0024	1.29	0.299077	0.949432	BIRC2;CARD9;ERBB2IP;NOD1;TAB3;TNFAIP3
ko04142	Lysosome	0.0209	0.0195	1.07	0.307842	0.949432	Anser_cygnoides_newGene_15758;Anser_cygnoides_newGene_67466;ABCA2;ABCB9;AGA;AP1B1;AP1G1;AP1M1;AP3B2;AP3M1;AP3M2;AP4B1;AP4E1;AP4S1;ARSA;ARSG;DNASE2B;GAA;GALNS;GBA;GGA1;GGA2;GGA3;GLA;GNS;GUSB;HEXA;IDS;LOC106029625;LOC106030828;LOC106048495;LOC106049561;NAGA;NAGPA;NPC1;PLA2G15;SGSH;SLC11A2;SUMF1;TPP1
ko00450	Selenocompound metabolism	0.0021	0.0015	1.35	0.335154	0.949432	CCBL1;CCBL2;SCLY;SEPHS1
ko00630	Glyoxylate and dicarboxylate metabolism	0.0021	0.0015	1.35	0.335154	0.949432	Anser_cygnoides_newGene_63512;AFMID;GLYCTK;HYI
ko01212	Fatty acid metabolism	0.0063	0.0055	1.14	0.350262	0.949432	ACADS;ELOVL2;ELOVL6;FADS1;HACD2;HADHA;HADHB;HSD17B12;LOC106044856;LOC106044871;MECR;OXSM
ko04920	Adipocytokine signaling pathway	0.0115	0.0106	1.08	0.359809	0.949432	Anser_cygnoides_newGene_57806;ACACB;ACSBG1;ACSBG2;ACSL6;ADIPOQ;AGRP;CAMKK1;CAMKK2;CPT1B;IRS1;IRS2;IRS4;LEPR;MTOR;NFKBIE;PRKAA2;PRKAB2;PRKAG2;RXRG;SLC2A1;TRADD
ko00565	Ether lipid metabolism	0.0037	0.0031	1.18	0.372553	0.949432	ENPP6;LOC106038406;PAFAH1B1;PAFAH1B2;PAFAH2;PLA2G7;PLD4
ko00062	Fatty acid elongation	0.001	0.0007	1.58	0.385214	0.949432	ELOVL1;ELOVL4
ko00514	Other types of O-glycan biosynthesis	0.0052	0.0046	1.13	0.38826	0.949432	COLGALT2;EOGT;GXYLT2;LOC106031407;LOC106037591;MGAT5B;POMGNT1;POMT2;ST6GAL1;ST6GAL2
ko00601	Glycosphingolipid biosynthesis - lacto and neolacto series	0.0052	0.0046	1.13	0.38826	0.949432	Anser_cygnoides_newGene_57792;B3GALT1;B3GALT2;B4GALT2;FUT4;FUT7;GCNT2;LOC106034848;LOC106043647;ST3GAL4
ko00910	Nitrogen metabolism	0.0031	0.0027	1.18	0.396796	0.949432	CA4;CA6;CA8;LOC106030553;LOC106030632;LOC106031280
ko00053	Ascorbate and aldarate metabolism	0.0005	0.0002	2.36	0.422881	0.949432	LOC106049515
ko00071	Fatty acid degradation	0.0005	0.0002	2.36	0.422881	0.949432	ECI1
ko04921	Oxytocin signaling pathway	0.0005	0.0002	2.36	0.422881	0.949432	MYL9
ko04973	Carbohydrate digestion and absorption	0.0005	0.0002	2.36	0.422881	0.949432	LOC106029467
ko04978	Mineral absorption	0.0005	0.0002	2.36	0.422881	0.949432	LOC106029333
ko05321	Inflammatory bowel disease (IBD)	0.0005	0.0002	2.36	0.422881	0.949432	MAF
ko04370	VEGF signaling pathway	0.0026	0.0022	1.18	0.425143	0.949432	MAPKAPK2;MAPKAPK3;NFATC2;PPP3CB;PPP3CC
ko00500	Starch and sucrose metabolism	0.0042	0.0038	1.11	0.434569	0.949432	Anser_cygnoides_newGene_125493;Anser_cygnoides_newGene_51491;Anser_cygnoides_newGene_81562;Anser_cygnoides_newGene_99531;AGL;GANC;KL;SI
ko00982	Drug metabolism - cytochrome P450	0.0058	0.0053	1.08	0.438279	0.949432	Anser_cygnoides_newGene_17513;ALDH3B1;FMO3;LOC106030437;LOC106031442;LOC106036047;LOC106036048;LOC106041531;LOC106041532;LOC106041548;LOC106048260
ko04530	Tight junction	0.0188	0.0184	1.03	0.462021	0.949432	AMOTL1;ASH1L;CGN;CLDN11;CLDN19;CLDN2;CLDN23;CLDN25;CTNNA3;EPB41;EPB41L2;EXOC3;EXOC4;INADL;LLGL1;LLGL2;LOC106030002;LOC106041034;LOC106047195;LOC106047197;LOC106047210;MAGI1;MAGI3;MPP5;MYH10;MYH15;MYH7B;MYH9;OCLN;PARD6A;PRKCH;SHROOM1;SHROOM2;SHROOM3;TJAP1;TJP3
ko03022	Basal transcription factors	0.0037	0.0033	1.1	0.462061	0.949432	GTF2E1;GTF2E2;GTF2F2;TAF1;TAF12;TAF15;TAF2
ko00564	Glycerophospholipid metabolism	0.011	0.0106	1.03	0.47346	0.949432	Anser_cygnoides_newGene_54115;AGPAT5;AGPAT6;CHKA;ETNK2;ETNPPL;GPAT2;GPCPD1;GPD1;GPD2;LCAT;LOC106046903;LOC106048175;LPIN2;PCYT1A;PCYT1B;PGS1;PHOSPHO1;PISD;PNPLA6;PNPLA7
ko04145	Phagosome	0.012	0.0117	1.03	0.487453	0.949432	Anser_cygnoides_newGene_61266;ATP6V0A4;ATP6V0B;ATP6V0D1;CANX;COLEC11;COLEC12;EEA1;HGS;LOC106030344;LOC106030346;LOC106030347;M6PR;MARCO;MPO;MRC2;NCF2;NOS1;PIK3C3;RAB5C;SEC22B;SEC61A1;TFRC
ko04140	Regulation of autophagy	0.0031	0.0029	1.09	0.493508	0.949432	ATG14;ATG16L1;ATG4B;GABARAPL1;LOC106032439;PIK3R4
ko05132	Salmonella infection	0.0084	0.0082	1.02	0.516088	0.949432	ARPC1B;ARPC5;DYNC1H1;DYNC1I1;DYNC1I2;DYNC2H1;FLNB;FLNC;KLC4;RAB7B;RHOG;TJP1;TLR5;WASF1;WASF2;WASL
ko04520	Adherens junction	0.0042	0.004	1.05	0.51625	0.949432	Anser_cygnoides_newGene_24523;CTNND1;LOC106038521;LOC106042587;MET;PTPN6;PTPRB;PTPRM
ko00670	One carbon pool by folate	0.0026	0.0024	1.07	0.530199	0.949432	ALDH1L2;ATIC;GART;LOC106043431;TYMS
ko00600	Sphingolipid metabolism	0.0089	0.0089	1.01	0.549794	0.949432	Anser_cygnoides_newGene_23482;ACER1;ACER2;ASAH2;CERS1;CERS2;CERS3;CERS5;ENPP7;GAL3ST1;GBA2;NEU4;SGPL1;SMPD2;SMPD3;SPTLC1;UGT8
ko04110	Cell cycle	0.0089	0.0089	1.01	0.549794	0.949432	ABL1;BUB1B;E2F3;LOC106035704;LOC106041004;MCM2;MCM3;ORC1;ORC2;ORC5;PRKDC;RB1;STAG1;STAG2;TFDP2;WEE2;ZBTB17
ko00120	Primary bile acid biosynthesis	0.001	0.0009	1.18	0.563974	0.949432	LOC106036083;LOC106041408
ko00512	Mucin type O-Glycan biosynthesis	0.0058	0.0058	1	0.573965	0.949432	B4GALT5;C1GALT1;GALNT10;GALNT13;GALNT14;GALNT18;GALNT3;GALNT7;GCNT1;GCNT4;WBSCR17
ko00790	Folate biosynthesis	0.0021	0.002	1.05	0.574182	0.949432	ALPL;GGH;LOC106044783;SPR
ko04620	Toll-like receptor signaling pathway	0.0021	0.002	1.05	0.574182	0.949432	CTSK;LOC106039090;MAP3K8;TIRAP
ko04914	Progesterone-mediated oocyte maturation	0.0094	0.0095	0.99	0.580884	0.949432	Anser_cygnoides_newGene_100689;Anser_cygnoides_newGene_120908;Anser_cygnoides_newGene_50845;Anser_cygnoides_newGene_97248;ANAPC1;ANAPC2;CDC23;CDC25A;CPEB1;CPEB4;FZR1;IGF1R;MAD1L1;MOS;PDE3B;PGR;RPS6KA2;RPS6KA6
ko03420	Nucleotide excision repair	0.0031	0.0031	1.01	0.584225	0.949432	ERCC6;GTF2H3;LOC106031825;LOC106049386;POLE;XPA
ko00260	Glycine, serine and threonine metabolism	0.0016	0.0015	1.01	0.629002	0.949432	DMGDH;SARDH;SRR
ko00531	Glycosaminoglycan degradation	0.0016	0.0015	1.01	0.629002	0.949432	HPSE;HYAL4;LOC106042799
ko03020	RNA polymerase	0.0016	0.0015	1.01	0.629002	0.949432	POLR1A;POLR1B;POLR2C
ko04122	Sulfur relay system	0.0016	0.0015	1.01	0.629002	0.949432	MOCS1;MPST;TRMU
ko04115	p53 signaling pathway	0.0068	0.0071	0.96	0.641247	0.949432	ADGRB1;ATR;CCNG1;CCNG2;CD82;CDK6;CDKN1A;CHEK1;PPM1D;RRM2B;SESN3;STEAP3;TP73
ko00480	Glutathione metabolism	0.0031	0.0033	0.95	0.665667	0.949432	ANPEP;GCLC;GGT7;GPX4;GSR;GSS
ko00030	Pentose phosphate pathway	0.0005	0.0004	1.18	0.666988	0.949432	RBKS
ko00591	Linoleic acid metabolism	0.0005	0.0004	1.18	0.666988	0.949432	LOC106033102
ko00780	Biotin metabolism	0.0005	0.0004	1.18	0.666988	0.949432	HLCS
ko00785	Lipoic acid metabolism	0.0005	0.0004	1.18	0.666988	0.949432	LIAS
ko04721	Synaptic vesicle cycle	0.0005	0.0004	1.18	0.666988	0.949432	LOC106029395
ko04970	Salivary secretion	0.0005	0.0004	1.18	0.666988	0.949432	LOC106029421
ko04120	Ubiquitin mediated proteolysis	0.0167	0.0175	0.96	0.667592	0.949432	Anser_cygnoides_newGene_115564;Anser_cygnoides_newGene_69441;Anser_cygnoides_newGene_94110;BIRC6;CDC20;CUL4B;DDB1;DDB2;DET1;ERCC8;FBXW8;HERC1;HERC2;LOC106046070;MID1;PIAS2;PPIL2;PRPF19;RHOBTB2;RRP8;TCEB1;TRIM32;TRIP12;UBA3;UBA6;UBA7;UBE2O;UBE3B;UBE3C;UBOX5;UBR5;WWP2
ko00230	Purine metabolism	0.0094	0.01	0.95	0.676203	0.949432	Anser_cygnoides_newGene_31425;Anser_cygnoides_newGene_68272;ADA;AMPD1;AMPD2;AMPD3;ENPP4;ENTPD2;GDA;GMPR;LOC106029621;PDE10A;PDE3A;PDE6C;PDE7A;PDE7B;PDE9A;PRUNE
ko04270	Vascular smooth muscle contraction	0.0068	0.0073	0.93	0.693877	0.949432	ADRA1D;ARHGEF11;AVPR1B;CALCRL;EDNRA;KCNMB1;LOC106032022;LOC106040244;LOC106040245;NPR2;PLA2G12B;PLA2G6;RAMP1
ko00051	Fructose and mannose metabolism	0.001	0.0011	0.95	0.701545	0.949432	PFKFB3;SORD
ko00920	Sulfur metabolism	0.001	0.0011	0.95	0.701545	0.949432	LOC106038652;PAPSS2
ko01040	Biosynthesis of unsaturated fatty acids	0.001	0.0011	0.95	0.701545	0.949432	ACOT7;LOC106040707
ko01230	Biosynthesis of amino acids	0.012	0.0128	0.94	0.704342	0.949432	Anser_cygnoides_newGene_70430;ACY1;ALDH18A1;ALDOB;ALDOC;CPS1;GAPDH;GLUL;GOT2;IDH3B;LOC106029371;LOC106029535;LOC106032592;LOC106036081;LOC106036144;LOC106037044;PGAM1;PKM;PYCR1;RPIA;SDSL;SHMT2;TPI1
ko03050	Proteasome	0.0063	0.0069	0.92	0.718969	0.949432	PSMA3;PSMA5;PSMC4;PSMD1;PSMD13;PSMD14;PSMD2;PSMD3;PSMD4;PSMD6;PSMD7;PSMF1
ko00410	beta-Alanine metabolism	0.0016	0.0018	0.89	0.730754	0.949432	CNDP1;LOC106048001;LOC106048002
ko00240	Pyrimidine metabolism	0.0058	0.0064	0.9	0.744855	0.949432	CANT1;CTPS2;DUT;ENTPD1;ENTPD3;ENTPD6;ENTPD8;LOC106032673;LOC106037034;LOC106037128;LOC106046581
ko00270	Cysteine and methionine metabolism	0.0021	0.0024	0.86	0.755451	0.949432	AHCYL1;AHCYL2;DNMT3B;ENOPH1
ko00561	Glycerolipid metabolism	0.0037	0.0042	0.87	0.760013	0.949432	Anser_cygnoides_newGene_82495;AGK;AKR1A1;LIPG;MGLL;MOGAT1;PNPLA2
ko00520	Amino sugar and nucleotide sugar metabolism	0.0073	0.0082	0.89	0.761845	0.949432	Anser_cygnoides_newGene_28700;CMAS;GALK1;GALT;GFPT2;GMDS;GMPPA;GNPDA1;MPI;NPL;PGM3;PMM1;TSTA3;UAP1L1
ko00770	Pantothenate and CoA biosynthesis	0.0026	0.0031	0.84	0.776721	0.949432	GADL1;LOC106032501;PANK2;PANK4;PPCDC
ko03410	Base excision repair	0.0026	0.0031	0.84	0.776721	0.949432	LIG3;MUTYH;NEIL1;NEIL2;NTHL1
ko00830	Retinol metabolism	0.0042	0.0049	0.86	0.780633	0.949432	Anser_cygnoides_newGene_89181;DHRS3;LOC106043174;LOC106048341;LOC106049844;RDH10;RETSAT;RPE65
ko04114	Oocyte meiosis	0.0042	0.0049	0.86	0.780633	0.949432	AR;ESPL1;FBXO5;LOC106029326;LOC106048913;LOC106048914;SLK;SMC1B
ko04744	Phototransduction	0.0042	0.0049	0.86	0.780633	0.949432	CNGB1;GNAT2;GUCA1B;LOC106029423;LOC106033208;LOC106046188;LOC106049690;RGS9
ko00533	Glycosaminoglycan biosynthesis - keratan sulfate	0.001	0.0013	0.79	0.800785	0.949432	B3GNT7;FUT8
ko00360	Phenylalanine metabolism	0.0005	0.0007	0.79	0.807875	0.949432	HPD
ko00740	Riboflavin metabolism	0.0005	0.0007	0.79	0.807875	0.949432	LOC106048509
ko00750	Vitamin B6 metabolism	0.0005	0.0007	0.79	0.807875	0.949432	PDXP
ko04964	Proximal tubule bicarbonate reclamation	0.0005	0.0007	0.79	0.807875	0.949432	Anser_cygnoides_newGene_64363
ko05202	Transcriptional misregulation in cancer	0.0005	0.0007	0.79	0.807875	0.949432	PAX5
ko00280	Valine, leucine and isoleucine degradation	0.0016	0.002	0.79	0.80904	0.949432	ACAD8;ACSF3;AUH
ko00350	Tyrosine metabolism	0.0016	0.002	0.79	0.80904	0.949432	DBH;HGD;LOC106035805
ko00980	Metabolism of xenobiotics by cytochrome P450	0.0016	0.002	0.79	0.80904	0.949432	LOC106029739;LOC106041293;LOC106044188
ko00900	Terpenoid backbone biosynthesis	0.0021	0.0027	0.79	0.820433	0.949432	DHDDS;HMGCS1;PCYOX1L;ZMPSTE24
ko00983	Drug metabolism - other enzymes	0.0058	0.0069	0.84	0.829122	0.949432	CDA;DPYD;DPYS;IMPDH2;ITPA;LOC106033238;TPMT;UCK1;UCK2;UMPS;UPP1
ko00970	Aminoacyl-tRNA biosynthesis	0.0084	0.01	0.84	0.85811	0.949432	Anser_cygnoides_newGene_65330;AARS;AARS2;DARS2;GATB;HARS;KARS;LARS2;LOC106047779;MARS;MTFMT;PARS2;QARS;RARS2;WARS2;YARS
ko00760	Nicotinate and nicotinamide metabolism	0.0042	0.0053	0.79	0.864435	0.949432	LOC106042626;NADSYN1;NAPRT;NMNAT1;NMNAT2;NMNAT3;NT5C1A;NT5C2
ko00250	Alanine, aspartate and glutamate metabolism	0.0016	0.0022	0.71	0.867111	0.949432	CAD;NAT8L;PPAT
ko00380	Tryptophan metabolism	0.0021	0.0029	0.73	0.870416	0.949432	AANAT;DDC;KYNU;LOC106033856
ko00532	Glycosaminoglycan biosynthesis - chondroitin sulfate / dermatan sulfate	0.0021	0.0029	0.73	0.870416	0.949432	CHPF;CHST3;CHSY1;CSGALNACT1
ko04260	Cardiac muscle contraction	0.0021	0.0029	0.73	0.870416	0.949432	Anser_cygnoides_newGene_1;Anser_cygnoides_newGene_68088;LOC106030385;LOC106032950
ko04210	Apoptosis	0.0105	0.0124	0.84	0.873005	0.949432	AIFM1;APAF1;BAK1;BID;CAPN11;CTSB;CTSD;CTSS;DAB2IP;DFFB;DIABLO;ERN2;LMNA;LOC106040363;NGF;PARP1;PARP3;PIDD1;SEPT4;SPTAN1
ko00140	Steroid hormone biosynthesis	0.0031	0.0042	0.75	0.88227	0.949432	AKR1D1;LOC106043981;LOC106044184;LOC106046243;LOC106046522;LOC106049851
ko05169	Epstein-Barr virus infection	0.0005	0.0009	0.59	0.889175	0.949432	PSMC2
ko05203	Viral carcinogenesis	0.0005	0.0009	0.59	0.889175	0.949432	Anser_cygnoides_newGene_20963
ko00650	Butanoate metabolism	0.0021	0.0031	0.68	0.907894	0.949432	ALDH5A1;LOC106033478;LOC106039210;OXCT1
ko00604	Glycosphingolipid biosynthesis - ganglio series	0.0016	0.0024	0.64	0.908984	0.949432	LOC106045430;ST8SIA1;ST8SIA5
ko04146	Peroxisome	0.0126	0.0153	0.82	0.919564	0.949432	Anser_cygnoides_newGene_120994;ABCD2;ABCD4;ACAA1;ACOX1;AGXT;CRAT;CROT;DDO;EHHADH;GSTK1;HAO1;HMGCL;HSD17B4;IDH2;LOC106048282;PAOX;PEX1;PEX11G;PEX12;PEX14;PEX5;PEX5L;PEX6
ko03013	RNA transport	0.0178	0.0212	0.84	0.931866	0.949432	Anser_cygnoides_newGene_18284;AAAS;EIF1AX;EIF1B;EIF2B1;EIF2B2;EIF2B4;EIF2B5;EIF3A;EIF3D;EIF3I;EIF4G3;EIF5B;ELAC1;ELAC2;GEMIN4;NUP160;NUP188;NUP210;NUP210L;NUP214;NUP62CL;NUP85;NUPL1;PHAX;POM121;POP1;RPP25;RPP38;RPP40;SNUPN;TGS1;THOC5;TPR
ko04310	Wnt signaling pathway	0.0058	0.0077	0.74	0.932219	0.949432	AXIN1;DAAM1;DAAM2;GPC4;LOC106029424;LOC106029506;PPARD;PRICKLE2;SENP2;SERPINF1;VANGL1
ko00860	Porphyrin and chlorophyll metabolism	0.0026	0.004	0.66	0.934834	0.949432	BLVRA;HEPH;LOC106046704;MMAB;UROD
ko04623	Cytosolic DNA-sensing pathway	0.0021	0.0033	0.63	0.935402	0.949432	POLR3E;POLR3G;RIPK1;TMEM173
ko03320	PPAR signaling pathway	0.0063	0.0084	0.75	0.936049	0.949432	Anser_cygnoides_newGene_48010;Anser_cygnoides_newGene_7608;Anser_cygnoides_newGene_80247;ANGPTL4;CPT2;LOC106033870;LOC106036789;LOC106039314;LOC106045260;PLTP;SCD;SLC27A1
ko04130	SNARE interactions in vesicular transport	0.0037	0.0053	0.69	0.937438	0.949432	GOSR1;LOC106040258;STX11;STX19;STX1A;STX6;VAMP7
ko00100	Steroid biosynthesis	0.0016	0.0027	0.59	0.938501	0.949432	DHCR7;FAXDC2;SC5D
ko00620	Pyruvate metabolism	0.0016	0.0027	0.59	0.938501	0.949432	ALDH9A1;HAGH;LOC106045763
ko04622	RIG-I-like receptor signaling pathway	0.0016	0.0027	0.59	0.938501	0.949432	LOC106042201;LOC106047988;TANK
ko03018	RNA degradation	0.0094	0.0126	0.75	0.964334	0.949432	BTG2;CNOT1;CNOT4;CNOT6;CNOT8;DCP2;DCPS;DDX6;DIS3L;EDC3;EDC4;EXOSC1;LOC106044071;PABPC1L;PABPC4;PAN2;PATL2;PFKL
ko03030	DNA replication	0.001	0.0022	0.47	0.966013	0.949432	Anser_cygnoides_newGene_68166;PRIM1
ko03430	Mismatch repair	0.001	0.0022	0.47	0.966013	0.949432	MLH3;MSH6
ko04150	mTOR signaling pathway	0.0073	0.0104	0.7	0.972699	0.949432	ATP6V1A;ATP6V1B1;ATP6V1C2;CLIP1;DEPDC5;EIF4B;FAM76A;PRR5;SGK1;STRADA;TELO2;TTI1;ULK1;ULK3
ko03060	Protein export	0.0016	0.0031	0.51	0.972844	0.949432	SPCS2;SRP72;SRPR
ko00510	N-Glycan biosynthesis	0.0031	0.0053	0.59	0.976052	0.949432	ALG3;DOLK;LOC106045877;MAN2A1;MGAT3;MGAT5
ko04141	Protein processing in endoplasmic reticulum	0.0188	0.0239	0.79	0.978572	0.949432	AMFR;CRYAB;DDOST;DNAJA1;DNAJB12;DNAJB2;DNAJC5;EDEM3;ERP29;HSPA5;LOC106048586;MBTPS2;NGLY1;NSFL1C;RAD23B;RNF185;RPN2;RRBP1;SEC24A;SEC24B;SEC24C;SEC24D;SEC31A;SEC31B;SEL1L;SIL1;SSR2;SVIP;UBE2D2;UBE2J1;UBQLN4;UBXN6;UGGT1;UGGT2;VCP;VIMP
ko00130	Ubiquinone and other terpenoid-quinone biosynthesis	0.0005	0.0015	0.34	0.978749	0.949432	NQO1
ko00340	Histidine metabolism	0.0005	0.0015	0.34	0.978749	0.949432	UROC1
ko05168	Herpes simplex infection	0.0262	0.0321	0.82	0.979116	0.949432	Anser_cygnoides_newGene_33513;Anser_cygnoides_newGene_35834;Anser_cygnoides_newGene_60817;Anser_cygnoides_newGene_65070;Anser_cygnoides_newGene_68391;Anser_cygnoides_newGene_89103;C3;C5;CD74;CREBBP;CSNK2A2;EP300;FASLG;FOS;IFNGR1;IKBKB;IKBKE;IL15;JAK1;LOC106029502;LOC106029504;LOC106029505;LOC106029714;LOC106030032;LOC106040004;LOC106044308;LOC106049848;LOC106049920;MAPK9;PER2;PML;RNASEL;SOCS3;SRP…
ko03440	Homologous recombination	0.001	0.0027	0.39	0.986723	0.949432	RAD51D;RAD52
ko03008	Ribosome biogenesis in eukaryotes	0.0068	0.0106	0.64	0.990436	0.949432	BMS1;DKC1;DROSHA;HEATR1;LOC106033470;NOB1;NOL6;NVL;REXO1;SPATA5;UTP14A;WDR3;WDR36
ko00190	Oxidative phosphorylation	0.0058	0.0095	0.6	0.992806	0.949432	ATP5A1;ATP5B;ATP5H;LHPP;LOC106029490;NDUFA10;NDUFA4;NDUFB4;NDUFB8;NDUFC2;NDUFV2
ko03040	Spliceosome	0.0131	0.0186	0.7	0.993782	0.949432	Anser_cygnoides_newGene_41697;CRNKL1;DDX23;DDX46;DHX38;DHX8;EFTUD2;ISY1;LOC106038017;LOC106049880;MAGOH;PRPF18;PRPF3;PRPF8;RBM17;RBM25;RBMX;SF3A2;SF3B3;SNRNP200;SNRNP27;TCERG1;THOC3;U2AF1;USP39
ko01200	Carbon metabolism	0.0058	0.01	0.58	0.996155	0.949432	Anser_cygnoides_newGene_4114;ACSS2;ADPGK;FH;H6PD;LOC106035673;LOC106049501;LOC106049716;MUT;PGD;SDHC
ko03010	Ribosome	0.0084	0.0224	0.37	1	0.949432	Anser_cygnoides_newGene_54272;Anser_cygnoides_newGene_69955;LOC106037663;LOC106046123;MRPL10;MRPL27;MRPL32;MRPS18A;MRPS2;RPL13;RPL3;RPL35A;RPL3L;RPS23;RPS3;RPS7

## Sheet: Table S5-5.
Table S5-5. KEGG analysis of the targets for differentially expressed miRNAs in CP vs LP.
ID	Description	GeneRatio	BgRatio	enrich_factor	pvalue	qvalue	geneID
ko04080	Neuroactive ligand-receptor interaction	0.0555	0.0522	1.06	0.00559068	0.623054	Anser_cygnoides_newGene_15388;Anser_cygnoides_newGene_5709;Anser_cygnoides_newGene_78653;ADCYAP1R1;ADORA1;ADRA2A;ADRA2B;ADRA2C;APLNR;BRS3;C3AR1;CALCR;CCKBR;CHRNA1;CHRNA10;CHRNA2;CHRNA4;CHRNA5;CHRNA6;CHRNA9;CHRNB2;CHRNB3;CHRNB4;CHRND;CHRNG;CNR1;CNR2;CRHR2;CYSLTR1;CYSLTR2;DRD3;DRD4;DRD5;ELMOD3;F2RL2;F2RL3;FSHR;GABBR1;GABBR2;GABRA2;GABRA3;GABRA4;GABRA6;GABRB1;GABRB2;GABRB3;GABRD;GABRE;GABRG1;GABRG2;…
ko04512	ECM-receptor interaction	0.0123	0.0108	1.13	0.0069615	0.623054	Anser_cygnoides_newGene_35634;AGRN;CD44;CD47;CHAD;COL2A1;COL6A1;COL6A2;COL6A3;COL6A6;COL9A1;COL9A2;COL9A3;COMP;DAG1;GP1BA;GP1BB;GP5;HMMR;HSPG2;IBSP;LAMA1;LAMA2;LAMA4;LAMA5;LAMB1;LAMB2;LAMB3;LAMB4;LAMC1;LAMC2;LAMC3;LOC106037563;LOC106037602;LOC106044451;RELN;SV2B;SV2C;THBS1;THBS2;THBS3;THBS4;TNC;TNN;TNR;TNXB;VTN;VWF
ko04933	AGE-RAGE signaling pathway in diabetic complications	0.0141	0.0126	1.12	0.0122923	0.733441	Anser_cygnoides_newGene_70780;AGTR1;BCL2;CCND1;CDKN1B;COL1A2;COL3A1;COL4A1;COL4A2;COL4A3;COL4A4;COL4A5;COL4A6;EDN1;EGR1;F3;FIGF;FN1;FOXO1;HRAS;KRAS;LOC106029650;LOC106029911;LOC106041602;LOC106042157;LOC106042207;LOC106044837;LOC106046136;NFATC1;NOX1;NOX3;NRAS;PLCB1;PLCB2;PLCB4;PLCD1;PLCD3;PLCD4;PLCE1;PLCG1;PRKCB;PRKCD;PRKCE;PRKCZ;SMAD2;SMAD3;STAT3;TGFB2;TGFB3;TGFBR1;TGFBR2;THBD;VCAM1;VEGFA;VEGFC
ko04330	Notch signaling pathway	0.0095	0.0084	1.13	0.0278022	1	Anser_cygnoides_newGene_1290;Anser_cygnoides_newGene_52172;ADAM17;APH1A;CIR1;CTBP2;DLL1;DLL4;DTX1;DTX2;HDAC1;JAG1;JAG2;KAT2B;LFNG;LOC106032660;LOC106033839;LOC106036305;LOC106044620;LOC106044623;LOC106044624;MAML1;MAML2;MAML3;MFNG;NCOR2;NCSTN;NOTCH1;NOTCH2;NUMB;PSEN1;PSEN2;PTCRA;RBPJ;RBPJL;RFNG;SNW1
ko04744	Phototransduction	0.0056	0.0049	1.16	0.0410665	1	CNGA1;CNGB1;GNAT2;GNB1;GRK7;GUCA1A;GUCA1B;GUCA1C;GUCY2F;LOC106029402;LOC106029423;LOC106033208;LOC106042852;LOC106046188;LOC106048151;LOC106049690;PDE6B;PDE6G;RGS9;RHO;SAG;SLC24A1
ko04916	Melanogenesis	0.0179	0.0166	1.08	0.049395	1	Anser_cygnoides_newGene_107834;Anser_cygnoides_newGene_18968;Anser_cygnoides_newGene_19482;Anser_cygnoides_newGene_28290;ADCY1;ADCY2;ADCY3;ADCY5;ADCY7;ADCY8;ADCY9;CALM1;CAMK2A;CAMK2D;CAMK2G;CREB1;CREB3;CREB3L1;CREB3L2;CREB3L3;CTNNB1;DCT;DVL1;DVL3;EDNRB;FZD1;FZD10;FZD2;FZD3;FZD4;FZD5;FZD7;FZD8;FZD9;GNAI1;GNAI3;GNAO1;GNAS;KIT;LEF1;LOC106042860;LOC106042950;LOC106045450;LOC106045720;LOC106047519;LOC…
ko04144	Endocytosis	0.0386	0.0367	1.05	0.0505296	1	Anser_cygnoides_newGene_36922;Anser_cygnoides_newGene_42256;Anser_cygnoides_newGene_67376;Anser_cygnoides_newGene_67384;Anser_cygnoides_newGene_69117;Anser_cygnoides_newGene_69994;Anser_cygnoides_newGene_69996;Anser_cygnoides_newGene_72344;ACAP2;ACAP3;ADRB3;AGAP1;AMPH;AP2A2;AP2B1;AP2M1;ARAP1;ARAP2;ARAP3;ARF1;ARF6;ARFGAP1;ARFGAP2;ARFGAP3;ARFGEF1;ARFGEF2;ASAP1;ASAP2;BIN1;CAPZA1;CAPZA2;CAPZA3;CAPZB;…
ko04010	MAPK signaling pathway	0.0107	0.0097	1.1	0.0519826	1	Anser_cygnoides_newGene_32632;Anser_cygnoides_newGene_32754;Anser_cygnoides_newGene_58835;Anser_cygnoides_newGene_77136;Anser_cygnoides_newGene_94675;ATG101;BDNF;DUSP1;DUSP10;DUSP3;ELK4;LOC106032300;LOC106046186;MAP3K12;MAP3K13;MAP3K6;MAP4K3;MAP4K4;MAPK8IP1;MAPK8IP2;MAPK8IP3;MAPKAPK5;MAPT;MECOM;MEF2C;NF1;NFKB2;NRK;NTF3;NTRK2;PPM1A;PTPN5;PTPRR;RASA1;RASGRF2;RASGRP1;RASGRP3;SRF;STK3;STMN1;TAOK1;TAO…
ko04115	p53 signaling pathway	0.0079	0.0071	1.12	0.0576398	1	ADGRB1;ATR;CCNE1;CCNE2;CCNG1;CCNG2;CD82;CDK6;CDKN1A;CHEK1;EI24;GORAB;GTSE1;IGFBP3;LOC106031068;LOC106032402;LOC106032520;LOC106037440;MDM4;PPM1D;RRM2;RRM2B;SERPINB5;SESN1;SESN3;SFN;SHISA5;STEAP3;TP53I3;TP73;ZMAT3
ko00860	Porphyrin and chlorophyll metabolism	0.0046	0.004	1.16	0.0734722	1	ALAD;ALAS1;BLVRA;CP;CPOX;FECH;FXN;HDHD3;HEPH;HMBS;HMOX1;HMOX2;LOC106039420;LOC106044041;LOC106046704;MMAB;UROD;UROS
ko04261	Adrenergic signaling in cardiomyocytes	0.0118	0.0108	1.08	0.0875459	1	Anser_cygnoides_newGene_47305;ACTC1;ADRB2;AGTR2;ATF2;ATP1A1;ATP1B1;ATP1B4;ATP2B1;ATP2B2;ATP2B4;CACNA2D1;CACNA2D3;CACNA2D4;CACNB2;CACNB4;CACNG1;CACNG2;CACNG3;CACNG4;CACNG5;CREB5;CREM;KCNE1;KCNQ1;LOC106036851;LOC106042802;MYL4;PLN;PPP2R3A;PPP2R3B;PPP2R5A;PPP2R5C;PPP2R5D;PPP2R5E;RAPGEF3;RAPGEF4;RPS6KA5;RYR2;SCN4B;TNNC1;TNNT2;TPM1;TPM2;TPM3;TPM4
ko04810	Regulation of actin cytoskeleton	0.0322	0.0308	1.05	0.089082	1	Anser_cygnoides_newGene_70997;ABI2;ACTN1;ACTN2;APC;APC2;ARHGAP35;ARHGEF12;ARHGEF4;ARHGEF6;ARHGEF7;BAIAP2;BCAR1;BDKRB1;CFL2;CHRM2;CHRM3;CHRM4;CHRM5;CYFIP1;CYFIP2;DIAPH2;DIAPH3;DOCK1;EGF;ENAH;EZR;F2;F2R;FAM46A;FGD3;FGF1;FGF10;FGF12;FGF13;FGF16;FGF18;FGF19;FGF2;FGF20;FGF3;FGF5;FGF6;FGF8;FGF9;FGFR1;FGFR2;FGFR3;FGFR4;GIT1;GNA12;GNA13;GSN;INSRR;IQGAP1;IQGAP2;ITGA1;ITGA10;ITGA11;ITGA2;ITGA2B;ITGA4;ITGA6…
ko02010	ABC transporters	0.0092	0.0084	1.09	0.096952	1	Anser_cygnoides_newGene_60186;Anser_cygnoides_newGene_60188;Anser_cygnoides_newGene_60189;ABCA1;ABCA12;ABCA13;ABCA3;ABCA4;ABCA5;ABCB10;ABCB11;ABCB4;ABCB5;ABCB6;ABCB7;ABCC1;ABCC10;ABCC2;ABCC3;ABCC4;ABCC5;ABCC8;ABCC9;ABCG1;ABCG2;ABCG4;ABCG5;ABCG8;CFTR;LOC106033455;LOC106034460;LOC106034602;LOC106039634;LOC106039651;LOC106040396;LOC106049164
ko04910	Insulin signaling pathway	0.0156	0.0146	1.07	0.103247	1	Anser_cygnoides_newGene_12813;Anser_cygnoides_newGene_27247;Anser_cygnoides_newGene_29391;Anser_cygnoides_newGene_67450;Anser_cygnoides_newGene_71289;ACACA;CBL;CBLB;CRK;CRKL;EIF4E1B;EIF4E2;EXOC7;FASN;FLOT2;GCK;INPPL1;INSR;LOC106029661;LOC106030041;LOC106030903;LOC106030908;LOC106045365;LOC106045370;LOC106048510;LOC106048946;LOC106049507;MKNK1;MKNK2;PDPK1;PHKA1;PHKA2;PHKB;PHKG1;PPP1R3A;PPP1R3B;PPP…
ko00480	Glutathione metabolism	0.0038	0.0033	1.16	0.113616	1	Anser_cygnoides_newGene_57470;ANPEP;GCLC;GCLM;GGCT;GGT7;GPX4;GSR;GSS;LAP3;ODC1;RRM1;SMS;SRM;TXNDC12
ko00563	Glycosylphosphatidylinositol(GPI)-anchor biosynthesis	0.0061	0.0055	1.11	0.130507	1	Anser_cygnoides_newGene_66634;Anser_cygnoides_newGene_66637;DPM2;GPLD1;PGAP1;PIGA;PIGB;PIGC;PIGF;PIGG;PIGH;PIGL;PIGM;PIGN;PIGO;PIGP;PIGQ;PIGS;PIGT;PIGU;PIGV;PIGW;PIGX;PIGZ
ko04310	Wnt signaling pathway	0.0084	0.0077	1.09	0.130697	1	AXIN1;AXIN2;CACYBP;CER1;CTNNBIP1;DAAM1;DAAM2;DKK2;GPC4;INVS;LOC106029424;LOC106029506;LRP5;LRP6;MMP7;NFATC3;NOTUM;PPARD;PRICKLE1;PRICKLE2;SENP2;SERPINF1;SFRP1;SFRP2;SFRP4;SFRP5;SIAH1;SOST;TBL1X;TBL1XR1;VANGL1;VANGL2;WIF1
ko04012	ErbB signaling pathway	0.0036	0.0031	1.16	0.131376	1	Anser_cygnoides_newGene_41274;Anser_cygnoides_newGene_65615;Anser_cygnoides_newGene_77200;ABL2;AREG;BTC;EREG;GAB1;NCK2;NRG1;NRG2;NRG3;NRG4;TGFA
ko04070	Phosphatidylinositol signaling system	0.0125	0.0117	1.07	0.139843	1	Anser_cygnoides_newGene_85164;CDS1;CDS2;DGKB;DGKD;DGKE;DGKG;DGKH;DGKI;DGKQ;DGKZ;IMPA2;IMPAD1;INPP4A;INPP4B;INPP5B;INPP5D;INPP5E;INPP5J;INPP5K;IP6K1;IP6K3;IPPK;ITPK1;ITPKA;ITPKB;LOC106049530;MTM1;MTMR1;MTMR14;MTMR2;MTMR3;MTMR4;MTMR6;MTMR7;MTMR8;OCRL;PI4K2A;PI4K2B;PI4KA;PI4KB;PIK3C2A;PIK3C2B;PIK3C2G;PPIP5K1;PPIP5K2;SYNJ1;SYNJ2;TMEM55A
ko04514	Cell adhesion molecules (CAMs)	0.0146	0.0137	1.06	0.140103	1	Anser_cygnoides_newGene_68255;Anser_cygnoides_newGene_69666;CD2;CD226;CD276;CD34;CD4;CD58;CD8A;CDH4;CDH5;CNTN1;CNTN2;CNTNAP1;CNTNAP2;CTLA4;ESAM;GLG1;LOC106029492;LOC106029493;LOC106033965;LOC106038824;LOC106041540;LOC106044537;LOC106044538;LOC106046390;LOC106046592;LOC106046593;LOC106049813;LRRC4;LRRC4B;LRRC4C;MPZL1;NCAM1;NCAM2;NEGR1;NEO1;NFASC;NLGN1;NLGN3;NLGN4X;NRCAM;NRXN1;NTNG1;NTNG2;PDCD1;PDC…
ko00310	Lysine degradation	0.0059	0.0053	1.11	0.146119	1	AASS;BBOX1;CAMKMT;DOT1L;EHMT1;KMT2A;KMT2C;KMT2D;KMT2E;LOC106036705;NSD1;PHYKPL;PLOD1;SETD1B;SETD2;SETD8;SETDB1;SETDB2;SUV39H2;SUV420H1;TMLHE;WHSC1;WHSC1L1
ko04068	FoxO signaling pathway	0.0059	0.0053	1.11	0.146119	1	Anser_cygnoides_newGene_39624;Anser_cygnoides_newGene_51621;BCL6;FBXO25;FBXO32;FOXG1;FOXO3;FOXO4;HOMER1;HOMER2;HOMER3;IL7R;KLF2;LOC106030622;PLK2;PLK3;PLK4;RAG1;RAG2;SETD7;SGK2;SIRT1;STK4
ko04510	Focal adhesion	0.0059	0.0053	1.11	0.146119	1	Anser_cygnoides_newGene_69040;ARHGAP5;CAPN2;CAV1;CAV2;CAV3;CCND2;CCND3;FLT1;FLT4;HGF;ILK;KDR;LOC106038554;PARVA;PARVG;PGF;RAP1A;RASGRF1;TLN1;TLN2;XIAP;ZYX
ko03460	Fanconi anemia pathway	0.0102	0.0095	1.08	0.149723	1	BLM;BRCA2;BRIP1;EME1;EME2;FAAP100;FAN1;FANCA;FANCB;FANCC;FANCD2;FANCE;FANCG;FANCI;FANCM;LOC106029645;LOC106033368;LOC106041178;LOC106049185;MLH1;PALB2;PMS2;POLH;POLI;POLK;POLN;RAD51;RAD51C;REV1;REV3L;RMI1;RPA1;RPA2;RPA3;SLX4;TOP3A;TOP3B;UBE2T;USP1;WDR48
ko04340	Hedgehog signaling pathway	0.0077	0.0071	1.08	0.174399	1	ADRBK1;ADRBK2;ARR3;BOC;BTRC;CDON;CSNK1A1;CSNK1G1;CSNK1G2;CSNK1G3;EVC;EVC2;FBXW11;GLI1;GLI2;GLI3;GPR161;HHIP;IHH;KIF3A;KIF7;LOC106035864;LRP2;PTCH1;PTCH2;SHH;SMO;SPOP;SPOPL;SUFU
ko03018	RNA degradation	0.0133	0.0126	1.05	0.200693	1	BTG2;BTG4;CNOT1;CNOT10;CNOT2;CNOT4;CNOT6;CNOT6L;CNOT8;DCP1A;DCP2;DCPS;DDX6;DHX36;DIS3;DIS3L;EDC3;EDC4;ENO1;ENO2;EXOSC1;EXOSC10;EXOSC3;EXOSC7;EXOSC9;HSPA9;HSPD1;LOC106030932;LOC106031040;LOC106044071;LSM1;MPHOSPH6;PABPC1;PABPC1L;PABPC4;PAN2;PAN3;PAPD5;PAPD7;PARN;PATL2;PFKL;PFKP;PNPT1;RQCD1;SKIV2L2;TOB2;TTC37;WDR61;XRN1;XRN2;ZCCHC7
ko00270	Cysteine and methionine metabolism	0.0028	0.0024	1.16	0.203074	1	ADI1;AHCY;AHCYL1;AHCYL2;APIP;DNMT1;DNMT3B;ENOPH1;LOC106029375;LOC106042084;MTAP
ko04920	Adipocytokine signaling pathway	0.0113	0.0106	1.06	0.205715	1	Anser_cygnoides_newGene_57806;Anser_cygnoides_newGene_70453;ACACB;ACSBG1;ACSBG2;ACSL1;ACSL3;ACSL4;ACSL5;ACSL6;ADIPOQ;ADIPOR2;AGRP;CAMKK1;CAMKK2;CD36;CPT1A;CPT1B;G6PC;G6PC2;IRS1;IRS2;IRS4;LEPR;LOC106029669;LOC106036829;MTOR;NFKBIE;PCK1;PPARA;PPARGC1A;PRKAA1;PRKAA2;PRKAB2;PRKAG1;PRKAG2;PRKAG3;PRKCQ;RXRA;RXRG;SLC2A1;STK11;TNFRSF1B;TRADD
ko04912	GnRH signaling pathway	0.009	0.0084	1.06	0.226936	1	Anser_cygnoides_newGene_11018;ATF4;CACNA1C;CACNA1D;CACNA1S;CGA;EGFR;GNA11;GNRH1;HBEGF;ITPR1;ITPR2;ITPR3;LOC106029394;LOC106036519;LOC106036842;LOC106040722;LOC106042961;LOC106042968;LOC106042972;LOC106042978;LOC106042985;LOC106043041;LOC106048650;LOC106049938;MAP3K1;MAP3K2;MAP3K3;MAP3K4;PLA2G4C;PLA2G4F;PLD1;PTK2B;SOS1;SRC
ko04142	Lysosome	0.0202	0.0195	1.04	0.233651	1	Anser_cygnoides_newGene_61986;Anser_cygnoides_newGene_67466;Anser_cygnoides_newGene_67996;Anser_cygnoides_newGene_70496;Anser_cygnoides_newGene_72218;Anser_cygnoides_newGene_73655;ABCA2;ABCB9;ACP2;AGA;AP1B1;AP1G1;AP1M1;AP1S3;AP3B2;AP3D1;AP3M1;AP3M2;AP4B1;AP4E1;AP4S1;ARSA;ARSB;ARSG;CD164;CTNS;CTSA;CTSE;DNASE2B;ENTPD4;GAA;GALC;GALNS;GBA;GGA1;GGA2;GGA3;GLA;GLB1;GM2A;GNPTAB;GNS;GUSB;HEXA;HGSNAT;IDS;I…
ko00520	Amino sugar and nucleotide sugar metabolism	0.0087	0.0082	1.06	0.245654	1	Anser_cygnoides_newGene_28700;AMDHD2;CMAS;FPGT;FUK;GALE;GALK1;GALT;GFPT1;GFPT2;GMDS;GMPPA;GMPPB;GNE;GNPDA1;GNPDA2;GNPNAT1;LOC106032910;LOC106033848;LOC106035401;LOC106045865;MPI;NANP;NANS;NPL;PGM1;PGM3;PMM1;PMM2;TSTA3;UAP1;UAP1L1;UGDH;UXS1
ko04320	Dorso-ventral axis formation	0.0023	0.002	1.16	0.271438	1	ETS1;ETS2;ETV6;ETV7;FMN2;PIWIL1;PIWIL2;SPIRE1;SPIRE2
ko04350	TGF-beta signaling pathway	0.012	0.0115	1.04	0.279697	1	Anser_cygnoides_newGene_88441;ACVR1;ACVR1B;ACVR1C;ACVR2A;ACVR2B;AMH;BMP2;BMP4;BMP5;BMPR1A;BMPR1B;BMPR2;DCN;E2F4;E2F5;FST;GDF7;ID2;INHBA;INHBB;LOC106029831;LOC106031588;LOC106037882;LOC106040155;LOC106044377;LOC106045127;LOC106049823;LOC106049825;LTBP1;MYC;NOG;PITX2;RBL1;RBX1;SMAD1;SMAD5;SMAD6;SMAD7;SMAD9;SMURF1;SMURF2;TFDP1;TGIF1;TGIF2;ZFYVE16;ZFYVE9
ko04270	Vascular smooth muscle contraction	0.0077	0.0073	1.05	0.33235	1	Anser_cygnoides_newGene_55839;ACTA2;ACTG2;ADORA2A;ADORA2B;ADRA1A;ADRA1B;ADRA1D;ARHGEF11;AVPR1A;AVPR1B;EDNRA;KCNMA1;KCNMB1;KCNMB4;KCNU1;LOC106030915;LOC106032022;LOC106037987;LOC106040243;LOC106040244;LOC106040245;LOC106049407;MRVI1;NPR2;PLA2G12A;PLA2G12B;PLA2G1B;PLA2G6;RAMP1
ko00330	Arginine and proline metabolism	0.0038	0.0035	1.08	0.344053	1	Anser_cygnoides_newGene_23488;AGMAT;ALDH4A1;AMD1;AZIN2;CKB;CKMT2;GAMT;L3HYPDH;LOC106047481;LOC106048637;OAT;P4HA1;P4HA2;SAT1
ko00564	Glycerophospholipid metabolism	0.011	0.0106	1.04	0.356796	1	Anser_cygnoides_newGene_54115;AGPAT2;AGPAT3;AGPAT4;AGPAT6;CHAT;CHKA;CHKB;ETNK1;ETNK2;ETNPPL;GPAM;GPAT2;GPCPD1;GPD1;GPD2;LCAT;LCLAT1;LOC106029456;LOC106029917;LOC106041043;LOC106046903;LOC106048173;LOC106048175;LPCAT3;LPGAT1;LPIN1;LPIN2;LPIN3;LYPLA2;MBOAT1;MBOAT2;PCYT1A;PCYT1B;PCYT2;PEMT;PGS1;PHOSPHO1;PISD;PNPLA6;PNPLA7;PTDSS1;PTDSS2
ko03008	Ribosome biogenesis in eukaryotes	0.011	0.0106	1.04	0.356796	1	Anser_cygnoides_newGene_51740;Anser_cygnoides_newGene_51742;AK6;BMS1;DKC1;DROSHA;EFTUD1;EIF6;EMG1;FBL;FCF1;GAR1;GNL2;GNL3;GTPBP4;HEATR1;LOC106033470;LOC106043735;LSG1;MDN1;MPHOSPH10;NAT10;NOB1;NOL6;NOP56;NOP58;NVL;PWP2;RCL1;REXO1;REXO2;RIOK1;RIOK2;RRP7A;SBDS;SPATA5;TBL3;TCOF1;UTP14A;UTP18;UTP6;WDR3;WDR36
ko00260	Glycine, serine and threonine metabolism	0.0018	0.0015	1.16	0.362766	1	BPGM;CHDH;DMGDH;GCAT;LOC106038129;SARDH;SRR
ko00340	Histidine metabolism	0.0018	0.0015	1.16	0.362766	1	AMDHD1;ASPA;CARNMT1;HAL;HDC;HNMT;UROC1
ko00630	Glyoxylate and dicarboxylate metabolism	0.0018	0.0015	1.16	0.362766	1	Anser_cygnoides_newGene_63512;AFMID;GCSH;GLYCTK;HOGA1;HYI;LOC106048866
ko03020	RNA polymerase	0.0018	0.0015	1.16	0.362766	1	POLR1A;POLR1B;POLR1E;POLR2B;POLR2C;POLR2D;TWISTNB
ko04122	Sulfur relay system	0.0018	0.0015	1.16	0.362766	1	LOC106035655;MOCS1;MOCS3;MPST;NFS1;TRMU;TST
ko03022	Basal transcription factors	0.0036	0.0033	1.08	0.380014	1	GTF2A1L;GTF2A2;GTF2E1;GTF2E2;GTF2F2;LOC106035210;TAF1;TAF11;TAF12;TAF15;TAF2;TAF7L;TAF8;TAF9B
ko00565	Ether lipid metabolism	0.0033	0.0031	1.07	0.418806	1	CHPT1;ENPP2;ENPP6;EPT1;LOC106038406;LOC106043072;LPCAT1;PAFAH1B1;PAFAH1B2;PAFAH2;PLA2G7;PLD3;PLD4
ko00650	Butanoate metabolism	0.0033	0.0031	1.07	0.418806	1	AACS;ABAT;ALDH5A1;BDH1;GAD1;GAD2;L2HGDH;LOC106033473;LOC106033474;LOC106033477;LOC106033478;LOC106039210;OXCT1
ko00770	Pantothenate and CoA biosynthesis	0.0033	0.0031	1.07	0.418806	1	COASY;ENPP1;ENPP3;GADL1;LOC106032501;LOC106032502;LOC106032503;PANK1;PANK2;PANK3;PANK4;PPCDC;PPCS
ko03420	Nucleotide excision repair	0.0033	0.0031	1.07	0.418806	1	ERCC3;ERCC6;GTF2H1;GTF2H3;GTF2H5;LOC106031825;LOC106047512;LOC106049386;POLE;POLE2;POLE3;XPA;XPC
ko00533	Glycosaminoglycan biosynthesis - keratan sulfate	0.0015	0.0013	1.16	0.419355	1	B3GNT7;CHST1;CHST2;CHST4;FUT8;LOC106046634
ko01200	Carbon metabolism	0.0102	0.01	1.03	0.422248	1	Anser_cygnoides_newGene_4114;ACSS1;ACSS2;ADH5;ADPGK;ALDH6A1;DLAT;DLD;DLST;FH;GLDC;GLUD1;GPI;H6PD;HIBCH;IDNK;LOC106035673;LOC106049501;LOC106049716;MCEE;MDH2;ME2;ME3;MTHFR;MUT;OGDHL;PCCA;PCCB;PDHA1;PDHB;PGD;PGLS;RGN;SDHA;SDHB;SDHC;SDHD;SUCLA2;SUCLG1;SUCLG2
ko05132	Salmonella infection	0.0084	0.0082	1.03	0.429586	1	Anser_cygnoides_newGene_102018;Anser_cygnoides_newGene_45977;ARPC1B;ARPC2;ARPC5;CDC42;DYNC1H1;DYNC1I1;DYNC1I2;DYNC1LI1;DYNC2H1;FLNB;FLNC;KLC4;LOC106029546;LOC106037699;LOC106041041;NOS2;PFN2;PKN2;PKN3;PLEKHM2;RAB7A;RAB7B;RHOG;RILP;ROCK1;ROCK2;TJP1;TLR5;WASF1;WASF2;WASL
ko00532	Glycosaminoglycan biosynthesis - chondroitin sulfate / dermatan sulfate	0.0031	0.0029	1.07	0.460436	1	CHPF;CHST11;CHST12;CHST14;CHST15;CHST3;CHSY1;CHSY3;CSGALNACT1;CSGALNACT2;DSE;LOC106049036
ko04914	Progesterone-mediated oocyte maturation	0.0097	0.0095	1.02	0.469019	1	Anser_cygnoides_newGene_100689;Anser_cygnoides_newGene_120908;Anser_cygnoides_newGene_50845;Anser_cygnoides_newGene_97248;ANAPC1;ANAPC2;ANAPC4;ANAPC5;ANAPC7;BRAF;BUB1;CCNA1;CCNA2;CCNB2;CCNB3;CDC16;CDC23;CDC25A;CDC27;CPEB1;CPEB2;CPEB3;CPEB4;FZR1;HSP90AA1;IGF1;IGF1R;MAD1L1;MAD2L1;MAD2L2;MOS;PDE3B;PGR;PLK1;RPS6KA1;RPS6KA2;RPS6KA3;RPS6KA6
ko04540	Gap junction	0.0079	0.0077	1.02	0.48147	1	Anser_cygnoides_newGene_128944;Anser_cygnoides_newGene_33796;Anser_cygnoides_newGene_67452;Anser_cygnoides_newGene_73705;ADRB1;CSNK1D;DRD1;DRD2;GJA1;GJD2;GRM1;GRM5;GUCY1A2;GUCY1A3;GUCY1B3;HTR2A;HTR2B;HTR2C;LOC106029559;LOC106030923;LOC106038759;LOC106043857;LOC106046590;LOC106047719;LOC106047735;LPAR1;MAP2K5;PRKG2;TUBA4A;TUBB1;TUBB6
ko00603	Glycosphingolipid biosynthesis - globo series	0.0013	0.0011	1.16	0.484755	1	A4GALT;B3GALNT1;B3GALT5;FUT9;GBGT1
ko01040	Biosynthesis of unsaturated fatty acids	0.0013	0.0011	1.16	0.484755	1	ACOT7;LOC106040702;LOC106040707;LOC106042682;LOC106043049
ko00140	Steroid hormone biosynthesis	0.0043	0.0042	1.03	0.5179	1	AKR1D1;HSD11B2;HSD17B2;HSD17B3;HSD17B7;LOC106031836;LOC106033779;LOC106043981;LOC106044184;LOC106045741;LOC106046243;LOC106046522;LOC106049851;SRD5A1;SRD5A2;STS;SULT2B1
ko05164	Influenza A	0.0153	0.0153	1.01	0.545218	1	Anser_cygnoides_newGene_68965;ACTB;ADAR;AGFG1;AKT1;CASP9;CIITA;CPSF4;DNAJC3;FDPS;FURIN;HSPA2;HSPA8;IL18;IRAK4;IVNS1ABP;KPNA2;LOC106029631;LOC106032954;LOC106036132;LOC106039506;LOC106039526;LOC106040461;LOC106041090;LOC106041915;LOC106041919;LOC106044640;LOC106047050;LOC106049289;LOC106049631;MAP2K1;MAP2K3;MAP2K4;MAP2K6;MAPK1;MAPK14;NLRX1;NUP98;PABPN1L;PIK3CA;PIK3CB;PIK3CD;PIK3CG;PIK3R1;PIK3R2;PI…
ko04150	mTOR signaling pathway	0.0105	0.0104	1.01	0.548928	1	ATP6V1A;ATP6V1B1;ATP6V1C1;ATP6V1C2;ATP6V1D;ATP6V1E1;ATP6V1G1;ATP6V1H;CAB39L;CLIP1;DEPDC5;DEPTOR;EIF4B;FAM76A;FLCN;FNIP1;FNIP2;LAMTOR3;LAMTOR5;LOC106029675;LOC106047502;MAPKAP1;MIOS;MLST8;NPRL3;PRR5;RICTOR;RNF152;RRAGD;SGK1;SLC38A9;SLC7A5;STRADA;STRADB;TELO2;TTI1;ULK1;ULK2;ULK3;WDR24;WDR59
ko00604	Glycosphingolipid biosynthesis - ganglio series	0.0026	0.0024	1.05	0.551892	1	LOC106045430;SLC33A1;ST3GAL1;ST3GAL2;ST3GAL5;ST6GALNAC3;ST6GALNAC4;ST6GALNAC6;ST8SIA1;ST8SIA5
ko03450	Non-homologous end-joining	0.0026	0.0024	1.05	0.551892	1	DCLRE1C;DNTT;FEN1;LIG4;MRE11A;NHEJ1;POLL;XRCC4;XRCC5;XRCC6
ko04621	NOD-like receptor signaling pathway	0.0026	0.0024	1.05	0.551892	1	BIRC2;CARD9;ERBB2IP;HSP90B1;LOC106043112;NOD1;PSTPIP1;RIPK2;TAB3;TNFAIP3
ko04520	Adherens junction	0.0041	0.004	1.03	0.554928	1	Anser_cygnoides_newGene_24523;Anser_cygnoides_newGene_72929;CTNND1;FARP2;FYN;LMO7;LOC106038521;LOC106042587;MET;PTPN6;PTPRB;PTPRM;SNAI1;SNAI2;SSX2IP;WASF3
ko00120	Primary bile acid biosynthesis	0.001	0.0009	1.16	0.560335	1	CH25H;LOC106036083;LOC106038153;LOC106041408
ko04145	Phagosome	0.0118	0.0117	1	0.576147	1	Anser_cygnoides_newGene_61266;ATP6AP1;ATP6V0A1;ATP6V0A2;ATP6V0A4;ATP6V0B;ATP6V0D1;ATP6V0D2;C1R;CANX;COLEC11;COLEC12;EEA1;HGS;LAMP1;LAMP2;LOC106029513;LOC106030343;LOC106030344;LOC106030345;LOC106030346;LOC106030347;LOC106032431;LOC106041022;LOC106047686;M6PR;MARCO;MPO;MRC2;NCF1;NCF2;NCF4;NOS1;PIK3C3;PLA2R1;RAB5C;SCARB1;SEC22B;SEC61A1;SEC61A2;SEC61B;SFTPD;STX7;TCIRG1;TFRC;VAMP3
ko00500	Starch and sucrose metabolism	0.0038	0.0038	1.02	0.592963	1	Anser_cygnoides_newGene_125493;Anser_cygnoides_newGene_51491;Anser_cygnoides_newGene_57985;Anser_cygnoides_newGene_81562;Anser_cygnoides_newGene_87644;Anser_cygnoides_newGene_99531;AGL;GANC;GBE1;KL;LOC106033453;LOC106037904;LOC106042005;PGM2L1;SI
ko03320	PPAR signaling pathway	0.0084	0.0084	1	0.59345	1	Anser_cygnoides_newGene_103591;Anser_cygnoides_newGene_26936;Anser_cygnoides_newGene_32309;Anser_cygnoides_newGene_40120;Anser_cygnoides_newGene_48010;Anser_cygnoides_newGene_51303;Anser_cygnoides_newGene_7608;Anser_cygnoides_newGene_80247;ACADL;ACADM;ANGPTL4;FABP2;FABP3;FABP6;GK;LOC106029718;LOC106033870;LOC106036789;LOC106039314;LOC106039769;LOC106045183;LOC106045238;LOC106045260;LPL;NR1H3;PLIN…
ko00970	Aminoacyl-tRNA biosynthesis	0.01	0.01	1	0.595524	1	Anser_cygnoides_newGene_65330;Anser_cygnoides_newGene_69005;Anser_cygnoides_newGene_69781;Anser_cygnoides_newGene_74089;AARS;AARS2;CARS;DARS2;EARS2;EPRS;FARS2;GARS;GATB;GATC;HARS;IARS;IARS2;KARS;LARS;LARS2;LOC106033793;LOC106047779;LOC106049648;MARS;MARS2;MTFMT;NARS;NARS2;PARS2;PSTK;QARS;QRSL1;RARS;RARS2;SARS;SEPSECS;TARS;WARS2;YARS
ko03030	DNA replication	0.0023	0.0022	1.04	0.601316	1	Anser_cygnoides_newGene_68166;Anser_cygnoides_newGene_68168;DNA2;POLA1;POLA2;PRIM1;RNASEH1;RNASEH2B;RUFY2
ko03430	Mismatch repair	0.0023	0.0022	1.04	0.601316	1	EXO1;MLH3;MSH2;MSH3;MSH6;RFC1;RFC2;RFC3;RFC5
ko04120	Ubiquitin mediated proteolysis	0.0174	0.0175	0.99	0.625317	1	Anser_cygnoides_newGene_110726;Anser_cygnoides_newGene_115564;Anser_cygnoides_newGene_69441;Anser_cygnoides_newGene_69969;Anser_cygnoides_newGene_94110;BIRC6;BIRC7;BRCA1;CDC20;CUL2;CUL4B;CUL5;DDB1;DDB2;DET1;ERCC8;FBXO4;FBXW7;FBXW8;HERC1;HERC2;HERC4;KLHL13;LOC106030278;LOC106030281;LOC106033631;LOC106037125;LOC106039135;LOC106046070;LOC106046091;MGRN1;MID1;MPL;NHLRC1;PIAS1;PIAS2;PIAS4;PPIL2;PRPF19…
ko00062	Fatty acid elongation	0.0008	0.0007	1.16	0.647677	1	ELOVL1;ELOVL4;LOC106046290
ko05202	Transcriptional misregulation in cancer	0.0008	0.0007	1.16	0.647677	1	LOC106041605;NR4A3;PAX5
ko00240	Pyrimidine metabolism	0.0064	0.0064	1	0.64862	1	Anser_cygnoides_newGene_95996;AK9;CANT1;CMPK2;CTPS2;DCK;DCTD;DHODH;DTYMK;DUT;ENTPD1;ENTPD3;ENTPD5;ENTPD6;ENTPD8;LOC106031003;LOC106032673;LOC106033572;LOC106034733;LOC106037034;LOC106037128;LOC106046581;NME2;NME6;UPRT
ko00280	Valine, leucine and isoleucine degradation	0.002	0.002	1.03	0.652717	1	ACAD8;ACSF3;AUH;HIBADH;IVD;LOC106043624;MCCC1;MCCC2
ko00790	Folate biosynthesis	0.002	0.002	1.03	0.652717	1	ALPL;GCH1;GGH;LOC106044775;LOC106044783;PTS;QDPR;SPR
ko00980	Metabolism of xenobiotics by cytochrome P450	0.002	0.002	1.03	0.652717	1	AKR7A2;EPHX1;LOC106029463;LOC106029739;LOC106036138;LOC106041293;LOC106044188;LOC106044189
ko04620	Toll-like receptor signaling pathway	0.002	0.002	1.03	0.652717	1	CTSK;IRF5;LOC106039090;LY96;MAP3K8;SPP1;TIRAP;TOLLIP
ko04114	Oocyte meiosis	0.0049	0.0049	1	0.656202	1	Anser_cygnoides_newGene_70243;AR;AURKA;ESPL1;FBXO43;FBXO5;LOC106029326;LOC106048891;LOC106048913;LOC106048914;PLCZ1;PTTG1;SGOL1;SLK;SMC1B;SMC3;YWHAG;YWHAQ;YWHAZ
ko04210	Apoptosis	0.0123	0.0124	0.99	0.661012	1	AIFM1;APAF1;BAK1;BCL2A1;BCL2L1;BID;CAPN1;CAPN11;CASP2;CASP6;CFLAR;CTSB;CTSC;CTSD;CTSH;CTSL;CTSO;CTSS;CTSZ;DAB2IP;DDIT3;DFFA;DFFB;DIABLO;ENDOG;ERN2;GADD45G;LMNA;LMNB2;LOC106029353;LOC106029699;LOC106035885;LOC106039984;LOC106040363;LOC106043362;LOC106044728;LOC106044971;MAP3K5;NGF;PARP1;PARP3;PARP4;PIDD1;PMAIP1;PRF1;PTPN13;SEPT4;SPTAN1
ko04060	Cytokine-cytokine receptor interaction	0.0166	0.0168	0.99	0.676696	1	Anser_cygnoides_newGene_19471;Anser_cygnoides_newGene_8588;Anser_cygnoides_newGene_93433;ACKR3;CCR6;CCR7;CLCF1;CNTFR;CSF1;CSF3R;CX3CL1;CX3CR1;CXCL14;CXCR5;EDA;EDA2R;FLT3;IFNLR1;IL10RA;IL10RB;IL11RA;IL12RB1;IL12RB2;IL13RA1;IL17B;IL17RA;IL17RB;IL1R2;IL1RAP;IL20RA;IL20RB;IL21R;IL22RA1;IL22RA2;IL23R;IL4R;IL5RA;IL6ST;LIF;LIFR;LOC106035717;LOC106035752;LOC106038377;LOC106041570;LOC106041672;LOC10604604…
ko00514	Other types of O-glycan biosynthesis	0.0046	0.0046	0.99	0.688674	1	Anser_cygnoides_newGene_69309;B3GAT1;B3GLCT;COLGALT2;EOGT;GXYLT2;LOC106031407;LOC106037591;MGAT5B;OGT;POFUT1;POFUT2;POGLUT1;POMGNT1;POMT1;POMT2;ST6GAL1;ST6GAL2
ko00601	Glycosphingolipid biosynthesis - lacto and neolacto series	0.0046	0.0046	0.99	0.688674	1	B3GALT1;B3GALT2;B3GALT4;B3GNT2;B3GNT3;B3GNT4;B3GNT5;B4GALT2;B4GALT3;B4GALT4;FUT4;FUT7;GCNT2;LOC106034848;LOC106043647;LOC106048410;ST3GAL4;ST3GAL6
ko00640	Propanoate metabolism	0.0018	0.0018	1.01	0.705512	1	Anser_cygnoides_newGene_16874;ACSS3;BCKDHB;DBT;ECHDC1;LOC106042616;LOC106049951
ko00600	Sphingolipid metabolism	0.0087	0.0089	0.98	0.711086	1	Anser_cygnoides_newGene_23482;ACER1;ACER2;ASAH2;B4GALT6;CERK;CERS1;CERS2;CERS3;CERS4;CERS5;CERS6;DEGS1;DEGS2;ENPP7;GAL3ST1;GBA2;LOC106029878;LOC106038845;LOC106044958;NEU2;NEU4;PPAP2B;PPAP2C;SGMS1;SGMS2;SGPL1;SGPP2;SMPD2;SMPD3;SMPD4;SPTLC1;SPTLC3;UGT8
ko04110	Cell cycle	0.0087	0.0089	0.98	0.711086	1	Anser_cygnoides_newGene_72670;ABL1;BUB1B;CCNH;CDC14A;CDC45;CDC7;E2F1;E2F3;LOC106029579;LOC106035704;LOC106041004;MCM2;MCM3;MCM4;MCM5;MCM6;ORC1;ORC2;ORC3;ORC4;ORC5;ORC6;PCNA;PRKDC;RAD21;RB1;RBL2;STAG1;STAG2;TFDP2;WEE1;WEE2;ZBTB17
ko04141	Protein processing in endoplasmic reticulum	0.0235	0.0239	0.98	0.718229	1	Anser_cygnoides_newGene_5637;AMFR;ATF6;ATXN3;BAG1;BAG2;CKAP4;CRYAA;CRYAB;DDOST;DERL1;DERL2;DERL3;DNAJA1;DNAJA2;DNAJB12;DNAJB2;DNAJC1;DNAJC10;DNAJC5;DNAJC5B;EDEM1;ERLEC1;ERO1A;ERO1B;ERP29;FBXO2;FBXO44;HERPUD1;HSPA4L;HSPA5;HYOU1;LMAN1;LMAN2;LOC106041315;LOC106048586;MAN1A1;MAN1A2;MAN1B1;MAN1C1;MARCH6;MBTPS1;MBTPS2;NFE2L2;NGLY1;NPLOC4;NSFL1C;P4HB;PARK2;PDIA3;PDIA4;PDIA6;PREB;RAD23B;RNF185;RPN1;RRBP1…
ko00512	Mucin type O-Glycan biosynthesis	0.0056	0.0058	0.98	0.732486	1	B4GALT5;C1GALT1;GALNT10;GALNT11;GALNT12;GALNT13;GALNT14;GALNT15;GALNT16;GALNT18;GALNT3;GALNT4;GALNT5;GALNT6;GALNT7;GALNT9;GALNTL6;GCNT1;GCNT3;GCNT4;ST6GALNAC1;WBSCR17
ko04672	Intestinal immune network for IgA production	0.0056	0.0058	0.98	0.732486	1	Anser_cygnoides_newGene_68615;Anser_cygnoides_newGene_68627;AICDA;CCL28;CCR9;CD28;CD40;CD40LG;CD80;CXCL12;CXCR4;IL10;IL15RA;LOC106030066;LOC106049915;MADCAM1;MAP3K14;PIGR;TNFRSF13B;TNFRSF13C;TNFRSF17;TNFSF13B
ko00030	Pentose phosphate pathway	0.0005	0.0004	1.16	0.748607	1	DERA;RBKS
ko00052	Galactose metabolism	0.0005	0.0004	1.16	0.748607	1	GALM;LCT
ko00591	Linoleic acid metabolism	0.0005	0.0004	1.16	0.748607	1	LOC106032922;LOC106033102
ko00592	alpha-Linolenic acid metabolism	0.0005	0.0004	1.16	0.748607	1	PLB1;PPP1CB
ko00780	Biotin metabolism	0.0005	0.0004	1.16	0.748607	1	BTD;HLCS
ko00785	Lipoic acid metabolism	0.0005	0.0004	1.16	0.748607	1	LIAS;LIPT1
ko04152	AMPK signaling pathway	0.0005	0.0004	1.16	0.748607	1	CAB39;RAB14
ko04392	Hippo signaling pathway -multiple species	0.0005	0.0004	1.16	0.748607	1	MOB1B;TEAD1
ko04721	Synaptic vesicle cycle	0.0005	0.0004	1.16	0.748607	1	CPLX2;LOC106029395
ko04970	Salivary secretion	0.0005	0.0004	1.16	0.748607	1	LOC106029421;PRKG1
ko05032	Morphine addiction	0.0005	0.0004	1.16	0.748607	1	Anser_cygnoides_newGene_23422;PDE4D
ko05205	Proteoglycans in cancer	0.0005	0.0004	1.16	0.748607	1	LOC106045852;TWIST1
ko04140	Regulation of autophagy	0.0028	0.0029	0.98	0.749104	1	ATG10;ATG13;ATG14;ATG16L1;ATG3;ATG4B;ATG7;BECN1;GABARAPL1;LOC106032439;PIK3R4
ko00561	Glycerolipid metabolism	0.0041	0.0042	0.97	0.752413	1	Anser_cygnoides_newGene_82495;AGK;AKR1A1;DGAT2;LIPC;LIPG;LOC106029666;LOC106029702;LOC106030914;LOC106031937;LOC106042952;LOC106045208;MGLL;MOGAT1;MOGAT2;PNPLA2
ko00130	Ubiquinone and other terpenoid-quinone biosynthesis	0.0015	0.0015	0.99	0.75889	1	COQ2;COQ3;COQ6;COQ7;NQO1;VKORC1L1
ko00511	Other glycan degradation	0.0015	0.0015	0.99	0.75889	1	ENGASE;FUCA1;HEXDC;LOC106046007;MAN2B2;MAN2C1
ko00534	Glycosaminoglycan biosynthesis - heparan sulfate / heparin	0.0054	0.0055	0.97	0.759437	1	Anser_cygnoides_newGene_102325;Anser_cygnoides_newGene_127982;B3GALT6;B4GALT7;EXT1;EXT2;EXTL1;EXTL2;EXTL3;GLCE;HS2ST1;HS6ST2;HS6ST3;LOC106029692;LOC106038647;LOC106046022;NDST1;NDST2;NDST4;XYLT1;XYLT2
ko01212	Fatty acid metabolism	0.0054	0.0055	0.97	0.759437	1	ACAA2;ACADS;ACADSB;ACAT1;ACAT2;ELOVL2;ELOVL3;ELOVL6;FADS1;HACD1;HACD2;HACD3;HACD4;HADH;HADHA;HADHB;HSD17B12;LOC106044856;LOC106044871;MECR;OXSM
ko04130	SNARE interactions in vesicular transport	0.0051	0.0053	0.96	0.78559	1	Anser_cygnoides_newGene_60514;BET1;BET1L;BNIP1;GOSR1;GOSR2;LOC106040258;LOC106042723;SNAP29;STX11;STX16;STX17;STX19;STX1A;STX6;USE1;VAMP1;VAMP4;VAMP7;VTI1B
ko00100	Steroid biosynthesis	0.0026	0.0027	0.96	0.78712	1	DHCR24;DHCR7;FAXDC2;FDFT1;LOC106033854;LOC106041795;LSS;MSMO1;SC5D;SOAT1
ko00900	Terpenoid backbone biosynthesis	0.0026	0.0027	0.96	0.78712	1	DHDDS;FNTA;GGPS1;HMGCR;LOC106038922;PCYOX1;PCYOX1L;PDSS1;PDSS2;ZMPSTE24
ko03440	Homologous recombination	0.0026	0.0027	0.96	0.78712	1	NBN;POLD3;RAD51B;RAD51D;RAD52;RAD54B;RAD54L;SYCP3;XRCC2;XRCC3
ko04146	Peroxisome	0.0148	0.0153	0.97	0.787859	1	Anser_cygnoides_newGene_120994;Anser_cygnoides_newGene_73140;ABCD2;ABCD3;ABCD4;ACAA1;ACOT8;ACOX1;ACOX2;ACOX3;AGPS;AGXT;AMACR;CAT;CRAT;CROT;DAO;DDO;EHHADH;EPHX2;FAR1;GNPAT;GSTK1;HACL1;HAO1;HAO2;HMGCL;HMGCLL1;HSD17B4;IDH1;IDH2;LOC106048282;MLYCD;MVK;NUDT12;NUDT7;PAOX;PEX1;PEX11A;PEX11G;PEX12;PEX13;PEX14;PEX16;PEX2;PEX26;PEX5;PEX5L;PEX6;PEX7;PHYH;PIPOX;PRDX1;PXMP4;SCP2;SLC25A17;SOD1;XDH
ko04020	Calcium signaling pathway	0.0064	0.0066	0.96	0.790606	1	ATP2A3;CACNA1B;CACNA1E;CACNA1G;CACNA1H;CACNA1I;CAMK4;CD38;GNAL;LOC106029545;LOC106031415;LOC106045455;LOC106048195;ORAI1;ORAI2;PDE1C;RYR3;SLC25A4;SLC25A5;SLC25A6;SLC8A1;SLC8A3;STIM1;STIM2;VDAC2
ko00562	Inositol phosphate metabolism	0.0013	0.0013	0.96	0.811755	1	Anser_cygnoides_newGene_31275;LOC106041539;MINPP1;PLCH1;PLCH2
ko03015	mRNA surveillance pathway	0.0087	0.0091	0.96	0.82115	1	CASC3;CLP1;CPSF2;CPSF3;CPSF6;CPSF7;CSTF2;CSTF3;DAZAP1;FIP1L1;GSPT1;LOC106029387;LOC106038574;MSI1;MSI2;NUDT21;PAPOLG;PCF11;PELO;PNN;RNGTT;RNMT;RNPS1;SMG1;SMG5;SMG6;SMG7;SRRM1;SSU72;UPF1;UPF2;UPF3A;UPF3B;WDR33
ko00670	One carbon pool by folate	0.0023	0.0024	0.95	0.823722	1	ALDH1L2;ATIC;FTCD;GART;LOC106043431;MTHFD1;MTHFD1L;MTHFD2;TYMS
ko00830	Retinol metabolism	0.0046	0.0049	0.95	0.834794	1	Anser_cygnoides_newGene_2655;Anser_cygnoides_newGene_89181;ALDH1A1;BCO1;DHRS3;LOC106031772;LOC106032071;LOC106041199;LOC106043174;LOC106048341;LOC106049006;LOC106049679;LOC106049844;RDH10;RDH8;RETSAT;RPE65;SDR16C5
ko05168	Herpes simplex infection	0.0312	0.0321	0.97	0.836691	1	Anser_cygnoides_newGene_104389;Anser_cygnoides_newGene_111591;Anser_cygnoides_newGene_33513;Anser_cygnoides_newGene_35834;Anser_cygnoides_newGene_60817;Anser_cygnoides_newGene_64420;Anser_cygnoides_newGene_65070;Anser_cygnoides_newGene_67329;Anser_cygnoides_newGene_68158;Anser_cygnoides_newGene_68391;Anser_cygnoides_newGene_70095;Anser_cygnoides_newGene_70114;Anser_cygnoides_newGene_71759;Anser_c…
ko01230	Biosynthesis of amino acids	0.0123	0.0128	0.96	0.85051	1	Anser_cygnoides_newGene_52525;Anser_cygnoides_newGene_70430;ACO1;ACO2;ACY1;ALDH18A1;ALDH7A1;ALDOA;ALDOB;ALDOC;ASL;ASS1;BCAT1;CPS1;CS;CTH;GAPDH;GLUL;GOT1;GOT2;IDH3B;LOC106029371;LOC106029535;LOC106032592;LOC106036081;LOC106036144;LOC106037044;LOC106040411;LOC106049014;MAT1A;MAT2B;MTR;PGAM1;PGK1;PHGDH;PKM;PRPS1;PRPS2;PSPH;PYCR1;RPIA;SDSL;SHMT1;SHMT2;TALDO1;TAT;TKT;TPI1
ko04530	Tight junction	0.0176	0.0184	0.96	0.858213	1	AMOTL1;ASH1L;CASK;CGN;CLDN1;CLDN11;CLDN16;CLDN18;CLDN19;CLDN2;CLDN20;CLDN23;CLDN25;CLDN5;CTNNA1;CTNNA2;CTNNA3;CTTN;EPB41;EPB41L1;EPB41L2;EPB41L3;EXOC3;EXOC4;IGSF5;INADL;JAM2;JAM3;LLGL1;LLGL2;LOC106029335;LOC106030002;LOC106036005;LOC106039201;LOC106041034;LOC106043422;LOC106047195;LOC106047197;LOC106047198;LOC106047202;LOC106047210;LOC106048163;LOC106049727;MAGI1;MAGI2;MAGI3;MLLT4;MPDZ;MPP5;MYH10…
ko00250	Alanine, aspartate and glutamate metabolism	0.002	0.0022	0.92	0.85832	1	ADSL;ADSSL1;ASNS;CAD;LOC106034162;NAT8L;PPAT;RIMKLB
ko04370	VEGF signaling pathway	0.002	0.0022	0.92	0.85832	1	MAPKAPK2;MAPKAPK3;NFATC2;PPP3CA;PPP3CB;PPP3CC;PTGS2;SPHK1
ko00051	Fructose and mannose metabolism	0.001	0.0011	0.92	0.862655	1	LOC106042848;PFKFB2;PFKFB3;SORD
ko00920	Sulfur metabolism	0.001	0.0011	0.92	0.862655	1	BPNT1;LOC106038652;PAPSS2;SQRDL
ko00020	Citrate cycle (TCA cycle)	0.0003	0.0002	1.16	0.865236	1	ACLY
ko00053	Ascorbate and aldarate metabolism	0.0003	0.0002	1.16	0.865236	1	LOC106049515
ko00061	Fatty acid biosynthesis	0.0003	0.0002	1.16	0.865236	1	OLAH
ko00071	Fatty acid degradation	0.0003	0.0002	1.16	0.865236	1	ECI1
ko00400	Phenylalanine, tyrosine and tryptophan biosynthesis	0.0003	0.0002	1.16	0.865236	1	IL4I1
ko00430	Taurine and hypotaurine metabolism	0.0003	0.0002	1.16	0.865236	1	CDO1
ko00471	D-Glutamine and D-glutamate metabolism	0.0003	0.0002	1.16	0.865236	1	GLS
ko04360	Axon guidance	0.0003	0.0002	1.16	0.865236	1	UNC5A
ko04611	Platelet activation	0.0003	0.0002	1.16	0.865236	1	LOC106048904
ko04911	Insulin secretion	0.0003	0.0002	1.16	0.865236	1	SNAP25
ko04921	Oxytocin signaling pathway	0.0003	0.0002	1.16	0.865236	1	MYL9
ko04973	Carbohydrate digestion and absorption	0.0003	0.0002	1.16	0.865236	1	LOC106029467
ko04976	Bile secretion	0.0003	0.0002	1.16	0.865236	1	LOC106047949
ko04978	Mineral absorption	0.0003	0.0002	1.16	0.865236	1	LOC106029333
ko05012	Parkinson's disease	0.0003	0.0002	1.16	0.865236	1	HTRA2
ko05134	Legionellosis	0.0003	0.0002	1.16	0.865236	1	EEF1A1
ko05215	Prostate cancer	0.0003	0.0002	1.16	0.865236	1	HSP90AB1
ko05220	Chronic myeloid leukemia	0.0003	0.0002	1.16	0.865236	1	HDAC2
ko05221	Acute myeloid leukemia	0.0003	0.0002	1.16	0.865236	1	LOC106047991
ko05223	Non-small cell lung cancer	0.0003	0.0002	1.16	0.865236	1	LOC106045119
ko05231	Choline metabolism in cancer	0.0003	0.0002	1.16	0.865236	1	MAPK8
ko05321	Inflammatory bowel disease (IBD)	0.0003	0.0002	1.16	0.865236	1	MAF
ko05414	Dilated cardiomyopathy	0.0003	0.0002	1.16	0.865236	1	Anser_cygnoides_newGene_52884
ko04623	Cytosolic DNA-sensing pathway	0.0031	0.0033	0.92	0.867276	1	Anser_cygnoides_newGene_88440;LOC106047492;MB21D1;POLR1C;POLR2F;POLR3A;POLR3B;POLR3E;POLR3G;POLR3H;RIPK1;TMEM173
ko00590	Arachidonic acid metabolism	0.0041	0.0044	0.92	0.878737	1	ALOX5;GGT1;GGT5;GPX3;GPX7;GPX8;LOC106032815;LOC106032894;LOC106037026;LOC106038668;LOC106049487;LTA4H;PTGDS;PTGES;PTGS1;TBXAS1
ko00350	Tyrosine metabolism	0.0018	0.002	0.9	0.890295	1	COMT;DBH;FAH;FAHD1;HGD;LOC106035805;TH
ko05322	Systemic lupus erythematosus	0.0018	0.002	0.9	0.890295	1	H3F3A;LOC106045102;LOC106045814;LOC106045851;LOC106048111;LOC106048907;SNRPD3
ko00760	Nicotinate and nicotinamide metabolism	0.0049	0.0053	0.91	0.906443	1	BST1;LOC106030817;LOC106042626;NADK;NADK2;NADSYN1;NAMPT;NAPRT;NMNAT1;NMNAT2;NMNAT3;NMRK1;NNT;NT5C1A;NT5C2;NT5C3B;NT5DC4;NT5E;PNP
ko00982	Drug metabolism - cytochrome P450	0.0049	0.0053	0.91	0.906443	1	Anser_cygnoides_newGene_17513;ALDH1A3;ALDH3B1;AOX1;FMO3;LOC106029566;LOC106029703;LOC106030436;LOC106030437;LOC106030438;LOC106031442;LOC106031443;LOC106031856;LOC106036047;LOC106036048;LOC106041531;LOC106041532;LOC106041548;LOC106048260
ko05203	Viral carcinogenesis	0.0008	0.0009	0.87	0.909702	1	Anser_cygnoides_newGene_20963;GTF2A1;YWHAE
ko05416	Viral myocarditis	0.0008	0.0009	0.87	0.909702	1	Anser_cygnoides_newGene_68623;LOC106044233;LOC106049912
ko00620	Pyruvate metabolism	0.0023	0.0027	0.87	0.933527	1	Anser_cygnoides_newGene_45985;ACOT12;ACYP1;ACYP2;ALDH2;ALDH9A1;HAGH;LOC106045763;LOC106045817
ko00910	Nitrogen metabolism	0.0023	0.0027	0.87	0.933527	1	CA4;CA6;CA7;CA8;CA9;LOC106030552;LOC106030632;LOC106030633;LOC106031280
ko04622	RIG-I-like receptor signaling pathway	0.0023	0.0027	0.87	0.933527	1	Anser_cygnoides_newGene_60503;ATG5;CASP10;CYLD;LOC106042201;LOC106047988;SIKE1;TANK;TBKBP1
ko00450	Selenocompound metabolism	0.0013	0.0015	0.83	0.943917	1	CCBL1;CCBL2;SCLY;TXNRD1;TXNRD3
ko00040	Pentose and glucuronate interconversions	0.0005	0.0007	0.77	0.950467	1	CRYL1;XYLB
ko00750	Vitamin B6 metabolism	0.0005	0.0007	0.77	0.950467	1	PDXK;PDXP
ko04964	Proximal tubule bicarbonate reclamation	0.0005	0.0007	0.77	0.950467	1	Anser_cygnoides_newGene_64363;LOC106042806
ko00983	Drug metabolism - other enzymes	0.0061	0.0069	0.89	0.951768	1	CDA;DPYD;DPYS;GMPS;IMPDH2;ITPA;LOC106033238;LOC106033299;LOC106034449;LOC106034451;LOC106034582;LOC106044860;LOC106044861;LOC106044862;LOC106049901;TK1;TPMT;UCK1;UCK2;UCKL1;UGT2B17;UMPS;UPP1;UPP2
ko00510	N-Glycan biosynthesis	0.0046	0.0053	0.87	0.965834	1	ALG11;ALG12;ALG13;ALG3;ALG6;ALG9;DOLK;DOLPP1;DPAGT1;DPM1;LOC106045877;MGAT1;MGAT2;MGAT3;MGAT4B;MGAT4C;MGAT4D;MGAT5
ko00230	Purine metabolism	0.009	0.01	0.9	0.967127	1	Anser_cygnoides_newGene_31425;Anser_cygnoides_newGene_68272;Anser_cygnoides_newGene_71911;ADA;AK2;AK8;AMPD1;AMPD2;AMPD3;APRT;CECR1;DGUOK;ENPP4;ENTPD2;FHIT;GDA;GMPR;GUCY2C;GUK1;LOC106029621;LOC106046591;NUDT9;PDE10A;PDE11A;PDE3A;PDE4B;PDE5A;PDE6C;PDE6H;PDE7A;PDE7B;PDE8A;PDE8B;PDE9A;PRUNE
ko03060	Protein export	0.0026	0.0031	0.83	0.969229	1	Anser_cygnoides_newGene_60686;SEC11C;SPCS2;SPCS3;SRP14;SRP19;SRP68;SRP72;SRPR;SRPRB
ko03040	Spliceosome	0.0171	0.0186	0.92	0.971629	1	Anser_cygnoides_newGene_41697;Anser_cygnoides_newGene_54034;AQR;BUD31;CCDC12;CDC5L;CHERP;CRNKL1;CTNNBL1;CWC15;DDX23;DDX42;DDX46;DDX5;DHX15;DHX38;DHX8;EFTUD2;EIF4A3;HNRNPA3;HNRNPM;HNRNPU;ISY1;LOC106029528;LOC106038017;LOC106049880;LSM7;NCBP1;PLRG1;PPIE;PRPF18;PRPF3;PRPF38A;PRPF4;PRPF40A;PRPF6;PRPF8;PUF60;RBM17;RBM22;RBM25;RBMX;RP9;SF3A1;SF3A2;SF3B1;SF3B3;SF3B4;SF3B6;SLU7;SMNDC1;SNRNP200;SNRNP27;SN…
ko00380	Tryptophan metabolism	0.0023	0.0029	0.8	0.977819	1	AANAT;ACMSD;DDC;HAAO;IDO2;KMO;KYNU;LOC106033856;LOC106042627
ko04260	Cardiac muscle contraction	0.0023	0.0029	0.8	0.977819	1	Anser_cygnoides_newGene_1;Anser_cygnoides_newGene_68088;LOC106032950;LOC106033377;LOC106035251;LOC106037917;LOC106039566;LOC106044242;LOC106049252
ko05412	Arrhythmogenic right ventricular cardiomyopathy (ARVC)	0.0003	0.0004	0.58	0.981864	1	TCF7L2
ko03013	RNA transport	0.0194	0.0212	0.91	0.984954	1	Anser_cygnoides_newGene_18284;Anser_cygnoides_newGene_61174;AAAS;CLNS1A;DDX20;EEF1A2;EIF1;EIF1AX;EIF2B1;EIF2B2;EIF2B4;EIF2B5;EIF2S3;EIF3A;EIF3B;EIF3D;EIF3G;EIF3H;EIF3I;EIF4A2;EIF4G1;EIF4G2;EIF4G3;EIF5;EIF5B;ELAC1;ELAC2;FMR1;FXR1;GEMIN2;GEMIN4;GEMIN5;GEMIN6;GEMIN8;KPNB1;LOC106029616;NDC1;NUP107;NUP133;NUP153;NUP155;NUP160;NUP188;NUP205;NUP210;NUP210L;NUP214;NUP35;NUP43;NUP50;NUP54;NUP62CL;NUP85;NU…
ko00410	beta-Alanine metabolism	0.0013	0.0018	0.72	0.985404	1	CARNS1;CNDP1;LOC106048001;LOC106048002;SMOX
ko05169	Epstein-Barr virus infection	0.0005	0.0009	0.58	0.991233	1	PSMC2;PSMC3
ko03410	Base excision repair	0.0023	0.0031	0.74	0.993282	1	LIG3;LOC106044953;MBD4;MPG;MUTYH;NEIL1;NEIL2;NTHL1;TDG
ko00360	Phenylalanine metabolism	0.0003	0.0007	0.39	0.997563	1	HPD
ko00740	Riboflavin metabolism	0.0003	0.0007	0.39	0.997563	1	LOC106048509
ko03050	Proteasome	0.0054	0.0069	0.78	0.998405	1	HYKK;PSMA5;PSMA6;PSMA7;PSMB1;PSMB3;PSMB7;PSMC1;PSMC4;PSMC5;PSMD1;PSMD13;PSMD14;PSMD2;PSMD3;PSMD4;PSMD6;PSMD7;PSME3;PSME4;PSMF1
ko00531	Glycosaminoglycan degradation	0.0008	0.0015	0.5	0.999273	1	HPSE;HPSE2;HYAL4
ko00190	Oxidative phosphorylation	0.0041	0.0095	0.43	1	1	Anser_cygnoides_newGene_45606;ATP12A;ATP5A1;ATP5B;ATP5J2;ATP5O;LHPP;LOC106029490;LOC106034612;NDUFA10;NDUFA6;NDUFA8;NDUFA9;NDUFB9;NDUFC2;NDUFS7
ko03010	Ribosome	0.0143	0.0224	0.64	1	1	Anser_cygnoides_newGene_41532;Anser_cygnoides_newGene_52531;Anser_cygnoides_newGene_54272;Anser_cygnoides_newGene_68635;Anser_cygnoides_newGene_69955;Anser_cygnoides_newGene_69956;LOC106046123;MRPL10;MRPL14;MRPL16;MRPL17;MRPL20;MRPL22;MRPL23;MRPL27;MRPL28;MRPL3;MRPL32;MRPL33;MRPL34;MRPL35;MRPS14;MRPS15;MRPS18A;MRPS2;MRPS5;MRPS7;RPL12;RPL13;RPL15;RPL17;RPL18A;RPL21;RPL23A;RPL26L1;RPL29;RPL3;RPL32;…

## Sheet: Table S5-6.
Table S5-6. KEGG analysis of the targets for differentially expressed miRNAs in CP vs PP.
ID	Description	GeneRatio	BgRatio	enrich_factor	pvalue	qvalue	geneID
ko04512	ECM-receptor interaction	0.013	0.0108	1.2	0.000571148	0.0988086	Anser_cygnoides_newGene_35634;AGRN;CD44;CD47;CHAD;COL2A1;COL6A1;COL6A2;COL6A3;COL6A6;COL9A1;COL9A2;COL9A3;COMP;DAG1;GP1BA;GP1BB;GP5;HMMR;HSPG2;IBSP;LAMA1;LAMA2;LAMA4;LAMA5;LAMB1;LAMB2;LAMB3;LAMB4;LAMC1;LAMC2;LAMC3;LOC106037563;LOC106037602;LOC106044451;RELN;SV2B;SV2C;THBS1;THBS2;THBS3;THBS4;TNC;TNN;TNR;TNXB;VTN;VWF
ko04070	Phosphatidylinositol signaling system	0.0135	0.0117	1.15	0.00743146	0.642822	Anser_cygnoides_newGene_85164;CDS1;CDS2;DGKB;DGKD;DGKE;DGKG;DGKH;DGKI;DGKQ;DGKZ;IMPA1;IMPA2;IMPAD1;INPP4A;INPP4B;INPP5B;INPP5D;INPP5E;INPP5J;INPP5K;IP6K1;IP6K3;IPMK;IPPK;ITPK1;ITPKA;ITPKB;LOC106049530;MTM1;MTMR1;MTMR14;MTMR3;MTMR4;MTMR6;MTMR7;MTMR8;OCRL;PI4K2A;PI4K2B;PI4KA;PI4KB;PIK3C2A;PIK3C2B;PIK3C2G;PPIP5K1;PPIP5K2;SYNJ1;SYNJ2;TMEM55A
ko04330	Notch signaling pathway	0.0098	0.0084	1.16	0.0202982	0.691556	Anser_cygnoides_newGene_1290;Anser_cygnoides_newGene_52172;ADAM17;APH1A;CIR1;CTBP1;CTBP2;DLL1;DLL4;DTX1;DTX2;HDAC1;JAG1;JAG2;KAT2B;LOC106033839;LOC106036305;LOC106044620;LOC106044623;LOC106044624;MAML1;MAML2;MAML3;MFNG;NCOR2;NCSTN;NOTCH1;NOTCH2;NUMB;PSEN1;PSEN2;PTCRA;RBPJ;RBPJL;RFNG;SNW1
ko04912	GnRH signaling pathway	0.0098	0.0084	1.16	0.0202982	0.691556	Anser_cygnoides_newGene_11018;ATF4;CACNA1C;CACNA1D;CACNA1S;CGA;EGFR;GNA11;GNRH1;HBEGF;ITPR1;ITPR2;ITPR3;LOC106029394;LOC106036519;LOC106036842;LOC106040722;LOC106042961;LOC106042968;LOC106042972;LOC106042978;LOC106042985;LOC106043041;LOC106048650;LOC106049938;MAP3K1;MAP3K2;MAP3K3;MAP3K4;PLA2G4A;PLA2G4C;PLA2G4F;PLD1;PTK2B;SOS1;SRC
ko00520	Amino sugar and nucleotide sugar metabolism	0.0095	0.0082	1.16	0.023722	0.691556	AMDHD2;CMAS;FPGT;FUK;GALE;GALK1;GALT;GFPT1;GFPT2;GMDS;GMPPA;GMPPB;GNE;GNPDA1;GNPDA2;GNPNAT1;LOC106032910;LOC106033848;LOC106035401;LOC106045865;MPI;NANP;NANS;NPL;PGM1;PGM2;PGM3;PMM1;PMM2;TSTA3;UAP1;UAP1L1;UGDH;UGP2;UXS1
ko04916	Melanogenesis	0.0184	0.0166	1.11	0.0239846	0.691556	Anser_cygnoides_newGene_107834;Anser_cygnoides_newGene_18968;Anser_cygnoides_newGene_19482;Anser_cygnoides_newGene_28290;ADCY1;ADCY2;ADCY3;ADCY5;ADCY7;ADCY8;ADCY9;CALM1;CAMK2A;CAMK2D;CAMK2G;CREB1;CREB3;CREB3L1;CREB3L2;CTNNB1;DCT;DVL1;DVL3;FZD1;FZD10;FZD2;FZD3;FZD4;FZD5;FZD7;FZD8;FZD9;GNAI1;GNAI3;GNAO1;GNAS;KIT;KITLG;LEF1;LOC106038708;LOC106042860;LOC106042950;LOC106045720;LOC106047519;LOC10604782…
ko04810	Regulation of actin cytoskeleton	0.033	0.0308	1.07	0.0339636	0.839387	Anser_cygnoides_newGene_70997;ABI2;ACTN1;ACTN2;APC;APC2;ARHGAP35;ARHGEF12;ARHGEF4;ARHGEF6;ARHGEF7;BAIAP2;BCAR1;CFL2;CHRM2;CHRM3;CHRM4;CHRM5;CYFIP1;CYFIP2;DIAPH2;DIAPH3;DOCK1;EGF;ENAH;EZR;F2;FAM46A;FGD3;FGF1;FGF10;FGF12;FGF13;FGF16;FGF18;FGF19;FGF20;FGF3;FGF5;FGF6;FGF8;FGF9;FGFR1;FGFR2;FGFR3;FGFR4;GNA12;GNA13;GSN;INSRR;IQGAP1;IQGAP2;ITGA10;ITGA11;ITGA2;ITGA2B;ITGA4;ITGA6;ITGA8;ITGA9;ITGAV;ITGB2;IT…
ko04080	Neuroactive ligand-receptor interaction	0.055	0.0522	1.05	0.0436912	0.944822	Anser_cygnoides_newGene_15388;Anser_cygnoides_newGene_5709;Anser_cygnoides_newGene_78653;ADCYAP1R1;ADRA2A;ADRA2B;ADRA2C;APLNR;C3AR1;CALCR;CCKBR;CHRNA1;CHRNA10;CHRNA2;CHRNA4;CHRNA5;CHRNA6;CHRNA9;CHRNB2;CHRNB3;CHRND;CHRNG;CNR1;CNR2;CRHR2;CYSLTR1;CYSLTR2;DRD3;DRD4;DRD5;ELMOD3;F2RL2;F2RL3;GABBR1;GABBR2;GABRA2;GABRA3;GABRA4;GABRA6;GABRB1;GABRB2;GABRB3;GABRD;GABRE;GABRG1;GABRG2;GABRG3;GABRP;GABRQ;GABRR…
ko04350	TGF-beta signaling pathway	0.0127	0.0115	1.11	0.0663398	1	Anser_cygnoides_newGene_88441;ACVR1;ACVR1B;ACVR1C;ACVR2A;ACVR2B;AMH;BAMBI;BMP2;BMP4;BMP5;BMP6;BMPR1A;BMPR1B;BMPR2;DCN;E2F4;E2F5;FST;GDF7;ID2;INHBA;INHBB;LOC106029831;LOC106031588;LOC106040155;LOC106044377;LOC106045127;LOC106049823;LOC106049825;LTBP1;NOG;PITX2;RBL1;RBX1;SMAD1;SMAD5;SMAD6;SMAD7;SMAD9;SMURF1;SMURF2;TFDP1;TGIF1;TGIF2;ZFYVE16;ZFYVE9
ko04744	Phototransduction	0.0057	0.0049	1.17	0.0689923	1	CNGA1;CNGB1;GNAT2;GNB1;GRK7;GUCA1A;GUCA1B;GUCA1C;GUCY2F;LOC106029402;LOC106029423;LOC106033208;LOC106042852;LOC106046188;LOC106048151;LOC106049690;PDE6B;RGS9;RHO;SAG;SLC24A1
ko04010	MAPK signaling pathway	0.0108	0.0097	1.11	0.0743801	1	Anser_cygnoides_newGene_32632;Anser_cygnoides_newGene_32754;Anser_cygnoides_newGene_77136;Anser_cygnoides_newGene_94675;ATG101;BDNF;DUSP1;DUSP10;DUSP3;ELK4;LOC106032300;LOC106046186;MAP3K12;MAP3K13;MAP3K6;MAP4K3;MAP4K4;MAPK8IP1;MAPK8IP2;MAPK8IP3;MAPKAPK5;MAPT;MECOM;MEF2C;NF1;NFKB2;NRK;NTF3;NTRK2;PPM1B;PTPN5;PTPRR;RASA1;RASGRF2;RASGRP1;RASGRP3;SRF;STK3;TAOK1;TAOK3
ko04933	AGE-RAGE signaling pathway in diabetic complications	0.0138	0.0126	1.1	0.0816142	1	Anser_cygnoides_newGene_70780;AGTR1;BCL2;CCND1;COL1A2;COL3A1;COL4A1;COL4A2;COL4A3;COL4A4;COL4A5;COL4A6;EDN1;EGR1;F3;FN1;FOXO1;HRAS;KRAS;LOC106029650;LOC106029911;LOC106041602;LOC106042157;LOC106042207;LOC106044837;LOC106046136;NFATC1;NOX1;PLCB1;PLCB2;PLCB4;PLCD1;PLCD3;PLCD4;PLCE1;PLCG1;PRKCB;PRKCD;PRKCZ;SMAD2;SMAD3;SMAD4;STAT3;TGFB2;TGFB3;TGFBR1;TGFBR2;THBD;VCAM1;VEGFA;VEGFC
ko04514	Cell adhesion molecules (CAMs)	0.0149	0.0137	1.09	0.0968987	1	Anser_cygnoides_newGene_68255;Anser_cygnoides_newGene_69666;CADM1;CD2;CD226;CD276;CD34;CD4;CD58;CD8A;CDH4;CDH5;CNTN1;CNTN2;CNTNAP1;CNTNAP2;CTLA4;ESAM;GLG1;LOC106029492;LOC106029493;LOC106033965;LOC106038824;LOC106041540;LOC106044537;LOC106044538;LOC106046390;LOC106046592;LOC106046593;LOC106049813;LRRC4;LRRC4B;LRRC4C;MPZL1;NCAM1;NCAM2;NEGR1;NEO1;NFASC;NLGN3;NLGN4X;NRCAM;NRXN1;NTNG1;NTNG2;PDCD1;PEC…
ko00564	Glycerophospholipid metabolism	0.0116	0.0106	1.1	0.103859	1	Anser_cygnoides_newGene_54115;AGPAT2;AGPAT3;AGPAT4;AGPAT5;AGPAT6;CHAT;CHKA;CHKB;ETNK1;ETNK2;ETNPPL;GPAM;GPAT2;GPCPD1;GPD1;GPD2;LCAT;LCLAT1;LOC106029456;LOC106029917;LOC106041043;LOC106046903;LOC106048173;LOC106048175;LPCAT3;LPGAT1;LPIN1;LPIN2;LPIN3;LYPLA2;MBOAT2;PCYT1A;PCYT1B;PCYT2;PEMT;PGS1;PHOSPHO1;PISD;PNPLA6;PNPLA7;PTDSS1;PTDSS2
ko04144	Endocytosis	0.0385	0.0367	1.05	0.112587	1	Anser_cygnoides_newGene_36922;Anser_cygnoides_newGene_42256;Anser_cygnoides_newGene_67376;Anser_cygnoides_newGene_67384;Anser_cygnoides_newGene_69117;Anser_cygnoides_newGene_69994;Anser_cygnoides_newGene_69996;Anser_cygnoides_newGene_72344;ACAP2;ACAP3;ADRB3;AGAP1;AMPH;AP2A2;AP2B1;AP2M1;ARAP1;ARAP2;ARAP3;ARF1;ARFGAP1;ARFGAP2;ARFGEF1;ARFGEF2;ASAP1;ASAP2;BIN1;CAPZA1;CAPZA2;CAPZA3;CAPZB;CCDC53;CHMP1A…
ko04110	Cell cycle	0.0098	0.0089	1.1	0.119161	1	Anser_cygnoides_newGene_72670;ABL1;BUB1B;BUB3;CCNH;CDC14A;CDC14B;CDC7;CDKN2C;DBF4;E2F1;E2F3;LOC106029579;LOC106035704;LOC106041004;MCM2;MCM3;MCM4;MCM5;MCM6;ORC1;ORC2;ORC3;ORC4;ORC5;ORC6;PCNA;PRKDC;RAD21;RBL2;STAG1;STAG2;TFDP2;WEE1;WEE2;ZBTB17
ko04340	Hedgehog signaling pathway	0.0079	0.0071	1.11	0.136949	1	ADRBK1;ADRBK2;ARR3;BOC;BTRC;CDON;CSNK1A1;CSNK1G1;CSNK1G2;CSNK1G3;EVC;EVC2;FBXW11;GLI1;GLI2;GLI3;GPR161;HHIP;IHH;KIF3A;KIF7;LOC106035864;LRP2;PTCH1;PTCH2;SMO;SPOP;SPOPL;SUFU
ko02010	ABC transporters	0.0092	0.0084	1.1	0.149144	1	Anser_cygnoides_newGene_60188;Anser_cygnoides_newGene_60189;ABCA1;ABCA12;ABCA13;ABCA3;ABCA4;ABCA5;ABCB10;ABCB11;ABCB4;ABCB5;ABCB6;ABCB7;ABCC1;ABCC10;ABCC2;ABCC3;ABCC4;ABCC5;ABCC8;ABCC9;ABCG1;ABCG2;ABCG4;ABCG8;CFTR;LOC106033455;LOC106034460;LOC106034602;LOC106039634;LOC106039651;LOC106040396;LOC106049164
ko03018	RNA degradation	0.0135	0.0126	1.07	0.155518	1	BTG2;BTG4;CNOT1;CNOT10;CNOT2;CNOT4;CNOT6;CNOT6L;CNOT7;CNOT8;DCP1A;DCP2;DCPS;DDX6;DHX36;DIS3;DIS3L;EDC3;EDC4;ENO1;ENO2;EXOSC1;EXOSC3;EXOSC7;HSPA9;HSPD1;LOC106030932;LOC106031040;LOC106044071;MPHOSPH6;PABPC1;PABPC1L;PABPC4;PAN2;PAN3;PAPD5;PAPD7;PARN;PATL2;PFKL;PFKP;PNPT1;RQCD1;SKIV2L2;TOB2;TTC37;WDR61;XRN1;XRN2;ZCCHC7
ko00310	Lysine degradation	0.006	0.0053	1.12	0.157461	1	AASS;BBOX1;CAMKMT;DOT1L;EHMT1;KMT2A;KMT2C;KMT2D;KMT2E;LOC106036705;NSD1;PHYKPL;PLOD1;SETD1B;SETD2;SETDB1;SETDB2;SUV39H2;SUV420H1;TMLHE;WHSC1;WHSC1L1
ko04068	FoxO signaling pathway	0.006	0.0053	1.12	0.157461	1	Anser_cygnoides_newGene_39624;Anser_cygnoides_newGene_51621;BCL6;FBXO32;FOXG1;FOXO3;FOXO4;HOMER1;HOMER2;HOMER3;IL7R;KLF2;LOC106030622;PLK2;PLK3;PLK4;RAG1;RAG2;SETD7;SGK2;SIRT1;STK4
ko04142	Lysosome	0.0206	0.0195	1.06	0.157486	1	Anser_cygnoides_newGene_67466;Anser_cygnoides_newGene_67996;Anser_cygnoides_newGene_70496;Anser_cygnoides_newGene_72218;ABCA2;ABCB9;ACP2;AGA;AP1B1;AP1G1;AP1M1;AP1S2;AP1S3;AP3B1;AP3B2;AP3D1;AP3M1;AP3M2;AP4B1;AP4E1;AP4S1;ARSA;ARSB;ARSG;CD164;CTNS;CTSA;CTSE;DNASE2B;ENTPD4;GAA;GALC;GALNS;GBA;GGA1;GGA2;GGA3;GLA;GM2A;GNPTAB;GNS;GUSB;HEXA;HGSNAT;IDS;IDUA;LAMP3;LAPTM4B;LAPTM5;LITAF;LOC106029625;LOC106029…
ko04320	Dorso-ventral axis formation	0.0024	0.002	1.22	0.161882	1	ETS1;ETS2;ETV6;ETV7;FMN2;PIWIL1;PIWIL2;SPIRE1;SPIRE2
ko04261	Adrenergic signaling in cardiomyocytes	0.0116	0.0108	1.07	0.181128	1	Anser_cygnoides_newGene_47305;ACTC1;ADRB2;AGTR2;ATF2;ATP1A1;ATP1B1;ATP1B4;ATP2B1;ATP2B2;ATP2B4;CACNA2D1;CACNA2D3;CACNA2D4;CACNB2;CACNB4;CACNG1;CACNG3;CACNG4;CACNG5;CREB5;CREM;KCNE1;KCNQ1;LOC106036851;LOC106042802;MYL4;PLN;PPP2R3A;PPP2R5A;PPP2R5C;PPP2R5D;PPP2R5E;RAPGEF3;RAPGEF4;RPS6KA5;RYR2;TNNC1;TNNT2;TPM1;TPM2;TPM3;TPM4
ko04310	Wnt signaling pathway	0.0084	0.0077	1.08	0.205586	1	AXIN1;AXIN2;CER1;CTNNBIP1;DAAM1;DAAM2;DKK2;GPC4;INVS;LOC106029424;LOC106029506;LRP5;LRP6;NFATC3;NOTUM;PPARD;PRICKLE1;PRICKLE2;RUVBL1;SENP2;SERPINF1;SFRP1;SFRP2;SFRP4;SFRP5;SIAH1;TBL1X;TBL1XR1;VANGL1;VANGL2;WIF1
ko00480	Glutathione metabolism	0.0038	0.0033	1.14	0.209788	1	Anser_cygnoides_newGene_57470;ANPEP;GCLC;GCLM;GGCT;GGT7;GSR;GSS;LAP3;ODC1;RRM1;SMS;SRM;TXNDC12
ko00514	Other types of O-glycan biosynthesis	0.0051	0.0046	1.11	0.232276	1	Anser_cygnoides_newGene_69309;B3GAT1;B3GLCT;COLGALT2;EOGT;GXYLT1;GXYLT2;LOC106031407;LOC106037591;MGAT5B;OGT;POFUT1;POFUT2;POGLUT1;POMGNT1;POMT1;POMT2;ST6GAL1;ST6GAL2
ko00601	Glycosphingolipid biosynthesis - lacto and neolacto series	0.0051	0.0046	1.11	0.232276	1	B3GALT1;B3GALT2;B3GALT4;B3GNT2;B3GNT3;B3GNT4;B3GNT5;B4GALT1;B4GALT2;B4GALT3;B4GALT4;FUT4;FUT7;GCNT2;LOC106034848;LOC106043647;LOC106048410;ST3GAL4;ST3GAL6
ko00600	Sphingolipid metabolism	0.0095	0.0089	1.07	0.233432	1	Anser_cygnoides_newGene_23482;ACER1;ACER2;ASAH2;B4GALT6;CERK;CERS1;CERS2;CERS3;CERS4;CERS5;CERS6;DEGS1;DEGS2;ENPP7;GAL3ST1;GBA2;LOC106029878;LOC106038801;LOC106038845;LOC106044958;NEU2;NEU4;PPAP2B;PPAP2C;SGMS1;SGMS2;SGPL1;SGPP2;SMPD2;SMPD3;SMPD4;SPTLC1;SPTLC3;UGT8
ko00260	Glycine, serine and threonine metabolism	0.0019	0.0015	1.22	0.242707	1	BPGM;CHDH;DMGDH;GCAT;LOC106038129;SARDH;SRR
ko04122	Sulfur relay system	0.0019	0.0015	1.22	0.242707	1	LOC106035655;MOCS1;MOCS3;MPST;NFS1;TRMU;TST
ko04012	ErbB signaling pathway	0.0035	0.0031	1.14	0.243695	1	Anser_cygnoides_newGene_41274;Anser_cygnoides_newGene_65615;Anser_cygnoides_newGene_77200;ABL2;AREG;BTC;EREG;GAB1;NCK2;NRG1;NRG2;NRG3;NRG4
ko01200	Carbon metabolism	0.0106	0.01	1.06	0.258208	1	Anser_cygnoides_newGene_4114;Anser_cygnoides_newGene_4116;ACSS1;ACSS2;ADH5;ADPGK;ALDH6A1;DLAT;DLD;DLST;FH;GLDC;GLUD1;GPI;H6PD;HIBCH;IDNK;LOC106035673;LOC106049501;LOC106049716;MCEE;ME2;ME3;MTHFR;MUT;OGDHL;PCCA;PCCB;PDHA1;PDHB;PGD;PGLS;RGN;SDHA;SDHB;SDHC;SUCLA2;SUCLG1;SUCLG2
ko05164	Influenza A	0.016	0.0153	1.05	0.258236	1	Anser_cygnoides_newGene_68965;ACTB;ADAR;AGFG1;AKT1;CASP9;CIITA;CPSF4;DNAJC3;FDPS;FURIN;HSPA2;HSPA8;IL18;IRAK4;IVNS1ABP;KPNA2;LOC106032954;LOC106036132;LOC106039506;LOC106039526;LOC106040461;LOC106041090;LOC106041915;LOC106044640;LOC106047050;LOC106049289;LOC106049631;MAP2K2;MAP2K3;MAP2K4;MAP2K6;MAPK1;MAPK14;NLRX1;NUP98;PABPN1L;PIK3CA;PIK3CB;PIK3CD;PIK3CG;PIK3R1;PIK3R2;PIK3R3;PIK3R5;PRKCA;RAE1;RAF…
ko00512	Mucin type O-Glycan biosynthesis	0.0062	0.0058	1.08	0.27255	1	B4GALT5;C1GALT1;GALNT10;GALNT11;GALNT12;GALNT13;GALNT14;GALNT15;GALNT16;GALNT18;GALNT2;GALNT3;GALNT4;GALNT5;GALNT6;GALNT7;GALNT9;GALNTL6;GCNT1;GCNT3;GCNT4;ST6GALNAC1;WBSCR17
ko03320	PPAR signaling pathway	0.0089	0.0084	1.06	0.279883	1	Anser_cygnoides_newGene_103591;Anser_cygnoides_newGene_26936;Anser_cygnoides_newGene_32309;Anser_cygnoides_newGene_40120;Anser_cygnoides_newGene_48010;Anser_cygnoides_newGene_51303;Anser_cygnoides_newGene_7608;Anser_cygnoides_newGene_80247;ACADL;ACADM;ANGPTL4;CPT2;FABP2;FABP3;FABP6;GK;LOC106029718;LOC106033870;LOC106034204;LOC106036789;LOC106039314;LOC106039769;LOC106045183;LOC106045260;LPL;NR1H3…
ko00532	Glycosaminoglycan biosynthesis - chondroitin sulfate / dermatan sulfate	0.0033	0.0029	1.13	0.282239	1	CHPF;CHST11;CHST12;CHST14;CHST15;CHST3;CHSY1;CHSY3;CSGALNACT1;CSGALNACT2;DSE;LOC106049036
ko04120	Ubiquitin mediated proteolysis	0.0181	0.0175	1.04	0.289905	1	Anser_cygnoides_newGene_110726;Anser_cygnoides_newGene_115564;Anser_cygnoides_newGene_69441;Anser_cygnoides_newGene_69969;Anser_cygnoides_newGene_94110;BIRC6;BIRC7;BRCA1;CDC20;CUL2;CUL4A;CUL4B;DDB1;DDB2;DET1;FBXW7;FBXW8;HERC1;HERC2;HERC4;KLHL13;LOC106030278;LOC106030281;LOC106033631;LOC106037125;LOC106039135;LOC106046070;LOC106046091;MGRN1;MID1;MPL;NHLRC1;PIAS1;PIAS2;PIAS4;PPIL2;PRPF19;RCHY1;RFWD…
ko00140	Steroid hormone biosynthesis	0.0046	0.0042	1.1	0.296736	1	AKR1D1;HSD11B2;HSD17B2;HSD17B7;LOC106031836;LOC106033779;LOC106039057;LOC106043981;LOC106044184;LOC106045741;LOC106046243;LOC106046522;LOC106049851;SRD5A1;SRD5A2;STS;SULT2B1
ko00533	Glycosaminoglycan biosynthesis - keratan sulfate	0.0016	0.0013	1.22	0.297162	1	B3GNT7;CHST1;CHST2;CHST4;FUT8;LOC106046634
ko04910	Insulin signaling pathway	0.0152	0.0146	1.04	0.31543	1	Anser_cygnoides_newGene_12813;Anser_cygnoides_newGene_27247;Anser_cygnoides_newGene_29391;Anser_cygnoides_newGene_67450;Anser_cygnoides_newGene_71289;ACACA;CBL;CBLB;CRK;CRKL;EIF4E1B;EXOC7;FASN;FLOT2;GCK;INPPL1;INSR;LOC106029661;LOC106030041;LOC106030903;LOC106030908;LOC106048510;LOC106049507;MKNK1;MKNK2;PDPK1;PHKA1;PHKA2;PHKB;PHKG1;PPP1R3A;PPP1R3B;PPP1R3C;PPP1R3D;PRKAR1A;PRKAR1B;PRKAR2A;PRKCI;PTP…
ko00100	Steroid biosynthesis	0.003	0.0027	1.12	0.325793	1	DHCR24;DHCR7;FAXDC2;FDFT1;LOC106033854;LOC106041795;LSS;MSMO1;SC5D;SOAT1;SQLE
ko00860	Porphyrin and chlorophyll metabolism	0.0043	0.004	1.09	0.333747	1	ALAD;ALAS1;BLVRA;CP;CPOX;FECH;FXN;HDHD3;HEPH;HMBS;HMOX1;LOC106039420;LOC106046704;MMAB;UROD;UROS
ko04540	Gap junction	0.0081	0.0077	1.05	0.360842	1	Anser_cygnoides_newGene_128944;Anser_cygnoides_newGene_67452;Anser_cygnoides_newGene_73705;ADRB1;CSNK1D;DRD1;DRD2;GJA1;GRM1;GRM5;GUCY1A2;GUCY1A3;GUCY1B3;HTR2A;HTR2C;LOC106029559;LOC106030922;LOC106030923;LOC106038759;LOC106043857;LOC106045884;LOC106046590;LOC106047719;LOC106047735;LPAR1;MAP2K5;PRKG2;TUBA4A;TUBB1;TUBB6
ko00603	Glycosphingolipid biosynthesis - globo series	0.0014	0.0011	1.22	0.363816	1	A4GALT;B3GALNT1;B3GALT5;FUT9;GBGT1
ko01040	Biosynthesis of unsaturated fatty acids	0.0014	0.0011	1.22	0.363816	1	ACOT7;LOC106040702;LOC106040707;LOC106042682;LOC106043049
ko00604	Glycosphingolipid biosynthesis - ganglio series	0.0027	0.0024	1.11	0.374662	1	LOC106045430;SLC33A1;ST3GAL1;ST3GAL2;ST3GAL5;ST6GALNAC3;ST6GALNAC4;ST6GALNAC5;ST8SIA1;ST8SIA5
ko03430	Mismatch repair	0.0024	0.0022	1.1	0.429041	1	EXO1;MLH3;MSH2;MSH3;MSH6;RFC1;RFC2;RFC3;RFC5
ko04530	Tight junction	0.0187	0.0184	1.02	0.432952	1	AMOTL1;ASH1L;CASK;CGN;CLDN1;CLDN11;CLDN16;CLDN18;CLDN19;CLDN2;CLDN20;CLDN23;CLDN25;CLDN5;CTNNA1;CTNNA2;CTNNA3;CTTN;EPB41;EPB41L1;EPB41L2;EPB41L3;EXOC3;EXOC4;IGSF5;INADL;JAM2;JAM3;LLGL1;LLGL2;LOC106030002;LOC106036005;LOC106039201;LOC106041034;LOC106043422;LOC106046261;LOC106047195;LOC106047197;LOC106047198;LOC106047202;LOC106047210;LOC106048163;LOC106049727;MAGI1;MAGI2;MAGI3;MLLT4;MPDZ;MPP5;MYH10…
ko00120	Primary bile acid biosynthesis	0.0011	0.0009	1.22	0.445398	1	CH25H;LOC106036083;LOC106038153;LOC106041408
ko04115	p53 signaling pathway	0.0073	0.0071	1.03	0.454265	1	ADGRB1;ATR;CCNE1;CCNG1;CCNG2;CD82;CDK6;CDKN1A;CHEK1;EI24;GORAB;GTSE1;IGFBP3;LOC106031068;LOC106032402;LOC106032520;MDM4;PPM1D;RRM2B;SERPINB5;SESN1;SESN3;SFN;SHISA5;STEAP3;TP73;ZMAT3
ko04060	Cytokine-cytokine receptor interaction	0.0171	0.0168	1.01	0.46354	1	Anser_cygnoides_newGene_8588;Anser_cygnoides_newGene_93433;ACKR3;CCR6;CLCF1;CNTFR;CSF1;CSF3R;CX3CL1;CX3CR1;CXCL14;CXCR5;EDA;EDA2R;FLT3;IFNLR1;IL10RA;IL10RB;IL11RA;IL12RB1;IL12RB2;IL13RA1;IL17B;IL17RA;IL17RB;IL1R2;IL1RAP;IL20RA;IL20RB;IL21R;IL22RA1;IL22RA2;IL23R;IL4R;IL5RA;IL6ST;LIF;LIFR;LOC106035717;LOC106035752;LOC106038377;LOC106041570;LOC106041672;LOC106046046;LOC106048595;LOC106048599;LOC1060…
ko03022	Basal transcription factors	0.0035	0.0033	1.06	0.464094	1	GTF2A1L;GTF2A2;GTF2E1;GTF2E2;LOC106035210;TAF1;TAF11;TAF12;TAF15;TAF2;TAF7L;TAF8;TAF9B
ko05132	Salmonella infection	0.0084	0.0082	1.03	0.471875	1	Anser_cygnoides_newGene_102018;Anser_cygnoides_newGene_45977;ARPC1B;ARPC5;CDC42;DYNC1H1;DYNC1I1;DYNC1I2;DYNC1LI1;DYNC2H1;FLNB;FLNC;KLC1;KLC4;LOC106029546;LOC106037699;NOS2;PFN2;PKN2;PKN3;PLEKHM2;RAB7A;RAB7B;RHOG;RILP;ROCK2;TJP1;TLR5;WASF1;WASF2;WASL
ko04920	Adipocytokine signaling pathway	0.0108	0.0106	1.02	0.473165	1	Anser_cygnoides_newGene_70453;ACACB;ACSBG1;ACSBG2;ACSL3;ACSL4;ACSL5;ACSL6;ADIPOQ;ADIPOR2;AGRP;CAMKK1;CAMKK2;CD36;CPT1A;CPT1B;G6PC;G6PC2;IRS1;IRS2;IRS4;LEPR;LOC106029669;LOC106036829;MTOR;NFKBIE;PCK1;PPARGC1A;PRKAA1;PRKAA2;PRKAB1;PRKAB2;PRKAG2;PRKCQ;RXRA;RXRG;SLC2A1;STK11;TNFRSF1B;TRADD
ko00590	Arachidonic acid metabolism	0.0046	0.0044	1.04	0.488218	1	ALOX5;GGT1;GGT5;GPX3;GPX7;GPX8;LOC106032815;LOC106032894;LOC106037026;LOC106038668;LOC106049487;PTGDS;PTGES;PTGES2;PTGES3;PTGS1;TBXAS1
ko00350	Tyrosine metabolism	0.0022	0.002	1.09	0.488941	1	COMT;DBH;FAH;FAHD1;GSTZ1;HGD;LOC106035805;TH
ko00980	Metabolism of xenobiotics by cytochrome P450	0.0022	0.002	1.09	0.488941	1	AKR7A2;EPHX1;LOC106029463;LOC106029739;LOC106036138;LOC106041293;LOC106044188;LOC106044189
ko04150	mTOR signaling pathway	0.0106	0.0104	1.02	0.500621	1	ATP6V1B1;ATP6V1C1;ATP6V1C2;ATP6V1D;ATP6V1G1;ATP6V1H;CAB39L;CLIP1;DEPDC5;DEPTOR;EIF4B;FAM76A;FLCN;FNIP1;FNIP2;LAMTOR3;LAMTOR5;LOC106029675;MAPKAP1;MIOS;MLST8;NPRL3;PRR5;RICTOR;RNF152;RRAGD;SEC13;SGK1;SLC38A9;SLC7A5;STRADA;STRADB;TELO2;TTI1;ULK1;ULK2;ULK3;WDR24;WDR59
ko01212	Fatty acid metabolism	0.0057	0.0055	1.03	0.506794	1	ACAA2;ACADS;ACADSB;ACAT1;ACAT2;ECHS1;ELOVL2;ELOVL3;ELOVL6;FADS1;HACD1;HACD2;HACD4;HADH;HADHA;HADHB;HSD17B12;LOC106044856;LOC106044871;MECR;OXSM
ko00565	Ether lipid metabolism	0.0033	0.0031	1.05	0.513505	1	CEPT1;ENPP2;ENPP6;EPT1;LOC106038406;LOC106043072;PAFAH1B1;PAFAH1B2;PAFAH2;PLA2G7;PLD3;PLD4
ko00650	Butanoate metabolism	0.0033	0.0031	1.05	0.513505	1	ABAT;ALDH5A1;BDH1;GAD1;GAD2;L2HGDH;LOC106033473;LOC106033474;LOC106033477;LOC106033478;LOC106039210;OXCT1
ko03420	Nucleotide excision repair	0.0033	0.0031	1.05	0.513505	1	ERCC3;ERCC6;GTF2H1;GTF2H3;GTF2H5;LOC106031825;LOC106047512;LOC106049386;POLE;POLE2;XPA;XPC
ko00062	Fatty acid elongation	0.0008	0.0007	1.22	0.545247	1	ELOVL1;ELOVL4;LOC106046290
ko05202	Transcriptional misregulation in cancer	0.0008	0.0007	1.22	0.545247	1	LOC106041605;NR4A3;PAX5
ko00410	beta-Alanine metabolism	0.0019	0.0018	1.07	0.554106	1	Anser_cygnoides_newGene_60520;CARNS1;CNDP1;CNDP2;LOC106048001;LOC106048002;SMOX
ko04520	Adherens junction	0.0041	0.004	1.02	0.575376	1	Anser_cygnoides_newGene_24523;Anser_cygnoides_newGene_72929;CTNND1;FARP2;FYN;LMO7;LOC106038521;LOC106042587;MET;PTPN6;PTPRB;PTPRM;SNAI1;SNAI2;SSX2IP
ko04914	Progesterone-mediated oocyte maturation	0.0095	0.0095	1	0.613452	1	Anser_cygnoides_newGene_100689;Anser_cygnoides_newGene_120908;Anser_cygnoides_newGene_50845;Anser_cygnoides_newGene_97248;ANAPC1;ANAPC2;ANAPC4;ANAPC5;ANAPC7;BRAF;BUB1;CCNA1;CCNA2;CCNB1;CCNB2;CCNB3;CDC23;CDC25A;CPEB1;CPEB2;CPEB3;CPEB4;FZR1;IGF1R;MAD1L1;MAD2L1;MAD2L2;MOS;PDE3B;PGR;PLK1;RPS6KA1;RPS6KA2;RPS6KA3;RPS6KA6
ko03008	Ribosome biogenesis in eukaryotes	0.0106	0.0106	0.99	0.619596	1	Anser_cygnoides_newGene_51740;Anser_cygnoides_newGene_51742;BMS1;DKC1;DROSHA;EFTUD1;EIF6;FBL;FCF1;GAR1;GNL2;GNL3;GTPBP4;HEATR1;LOC106033470;LOC106043735;LSG1;MDN1;MPHOSPH10;NAT10;NOB1;NOL6;NOP56;NOP58;NVL;PWP2;RCL1;REXO1;RIOK1;RRP7A;SBDS;SPATA5;TBL3;TCOF1;UTP14A;UTP18;UTP6;WDR3;WDR36
ko00130	Ubiquinone and other terpenoid-quinone biosynthesis	0.0016	0.0015	1.05	0.623888	1	COQ2;COQ3;COQ6;COQ7;NQO1;VKORC1L1
ko00450	Selenocompound metabolism	0.0016	0.0015	1.05	0.623888	1	CCBL1;CCBL2;SCLY;SEPHS1;TXNRD1;TXNRD3
ko00511	Other glycan degradation	0.0016	0.0015	1.05	0.623888	1	ENGASE;FUCA1;HEXDC;LOC106046007;MAN2B2;MAN2C1
ko00630	Glyoxylate and dicarboxylate metabolism	0.0016	0.0015	1.05	0.623888	1	Anser_cygnoides_newGene_63512;AFMID;GLYCTK;HOGA1;HYI;LOC106048866
ko03020	RNA polymerase	0.0016	0.0015	1.05	0.623888	1	POLR1A;POLR1B;POLR1E;POLR2B;POLR2C;TWISTNB
ko04114	Oocyte meiosis	0.0049	0.0049	1	0.623937	1	Anser_cygnoides_newGene_70243;AR;AURKA;ESPL1;FBXO43;FBXO5;LOC106029326;LOC106048891;LOC106048913;LOC106048914;PLCZ1;PTTG1;SGOL1;SLK;SMC1B;SMC3;YWHAG;YWHAQ
ko04145	Phagosome	0.0116	0.0117	0.99	0.625422	1	Anser_cygnoides_newGene_61266;ATP6AP1;ATP6V0A1;ATP6V0A2;ATP6V0A4;ATP6V0B;ATP6V0D1;ATP6V0D2;C1R;CALR3;CANX;COLEC11;COLEC12;EEA1;HGS;LAMP1;LAMP2;LOC106029513;LOC106030343;LOC106030344;LOC106030345;LOC106030347;LOC106032431;LOC106041022;M6PR;MARCO;MPO;MRC2;NCF1;NCF2;NCF4;NOS1;PIK3C3;PLA2R1;RAB5C;SCARB1;SEC22B;SEC61A1;SFTPD;STX18;TCIRG1;TFRC;VAMP3
ko04672	Intestinal immune network for IgA production	0.0057	0.0058	0.99	0.663666	1	Anser_cygnoides_newGene_68615;Anser_cygnoides_newGene_68627;CCL28;CCR9;CD28;CD40;CD80;CD86;CXCL12;CXCR4;ICOSLG;IL10;IL15RA;LOC106030066;LOC106049915;MADCAM1;MAP3K14;PIGR;TNFRSF13B;TNFRSF13C;TNFSF13B
ko00052	Galactose metabolism	0.0005	0.0004	1.22	0.667448	1	GALM;LCT
ko00592	alpha-Linolenic acid metabolism	0.0005	0.0004	1.22	0.667448	1	PLB1;PPP1CB
ko00780	Biotin metabolism	0.0005	0.0004	1.22	0.667448	1	BTD;HLCS
ko00785	Lipoic acid metabolism	0.0005	0.0004	1.22	0.667448	1	LIAS;LIPT1
ko04152	AMPK signaling pathway	0.0005	0.0004	1.22	0.667448	1	CAB39;RAB14
ko04392	Hippo signaling pathway -multiple species	0.0005	0.0004	1.22	0.667448	1	MOB1B;TEAD1
ko04721	Synaptic vesicle cycle	0.0005	0.0004	1.22	0.667448	1	CPLX2;LOC106029395
ko04970	Salivary secretion	0.0005	0.0004	1.22	0.667448	1	LOC106029421;PRKG1
ko05032	Morphine addiction	0.0005	0.0004	1.22	0.667448	1	Anser_cygnoides_newGene_23422;PDE4D
ko05205	Proteoglycans in cancer	0.0005	0.0004	1.22	0.667448	1	LOC106045852;TWIST1
ko03015	mRNA surveillance pathway	0.0089	0.0091	0.99	0.669747	1	CASC3;CLP1;CPSF2;CPSF6;CPSF7;CSTF2;CSTF3;DAZAP1;ETF1;FIP1L1;HBS1L;LOC106029387;LOC106038574;MSI1;MSI2;NUDT21;PAPOLG;PCF11;PELO;PNN;RNGTT;RNMT;SMG1;SMG5;SMG6;SMG7;SRRM1;SSU72;UPF1;UPF2;UPF3A;UPF3B;WDR33
ko00270	Cysteine and methionine metabolism	0.0024	0.0024	1	0.673744	1	ADI1;AHCY;AHCYL1;AHCYL2;APIP;DNMT1;DNMT3B;ENOPH1;MTAP
ko00670	One carbon pool by folate	0.0024	0.0024	1	0.673744	1	ALDH1L2;ATIC;FTCD;GART;LOC106043431;MTHFD1;MTHFD1L;MTHFD2;TYMS
ko03450	Non-homologous end-joining	0.0024	0.0024	1	0.673744	1	DCLRE1C;DNTT;FEN1;LIG4;MRE11A;NHEJ1;POLL;XRCC5;XRCC6
ko04621	NOD-like receptor signaling pathway	0.0024	0.0024	1	0.673744	1	BIRC2;CARD9;ERBB2IP;LOC106043112;NOD1;PSTPIP1;RIPK2;TAB3;TNFAIP3
ko04020	Calcium signaling pathway	0.0065	0.0066	0.98	0.697069	1	ATP2A3;CACNA1B;CACNA1E;CACNA1G;CACNA1H;CACNA1I;CAMK4;CD38;GNAL;LOC106029545;LOC106031415;LOC106048195;ORAI1;ORAI2;PDE1A;PDE1C;RYR3;SLC25A4;SLC25A5;SLC25A6;SLC8A1;SLC8A3;STIM1;STIM2
ko00562	Inositol phosphate metabolism	0.0014	0.0013	1.02	0.697085	1	Anser_cygnoides_newGene_31275;LOC106041539;MINPP1;PLCH1;PLCH2
ko00970	Aminoacyl-tRNA biosynthesis	0.0098	0.01	0.98	0.698506	1	Anser_cygnoides_newGene_65330;Anser_cygnoides_newGene_69005;Anser_cygnoides_newGene_69781;AARS;AARS2;CARS;EARS2;EPRS;FARS2;GARS;GATB;GATC;HARS;IARS;KARS;LARS;LARS2;LOC106033793;LOC106047779;LOC106049648;MARS;MARS2;MTFMT;NARS;NARS2;PARS2;PSTK;QARS;QRSL1;RARS;SARS;SEPSECS;TARS;WARS2;YARS;YARS2
ko00563	Glycosylphosphatidylinositol(GPI)-anchor biosynthesis	0.0054	0.0055	0.98	0.698783	1	Anser_cygnoides_newGene_66637;GPLD1;PGAP1;PIGA;PIGC;PIGG;PIGH;PIGL;PIGM;PIGN;PIGO;PIGP;PIGQ;PIGS;PIGT;PIGU;PIGV;PIGW;PIGX;PIGZ
ko04623	Cytosolic DNA-sensing pathway	0.0033	0.0033	0.98	0.711145	1	Anser_cygnoides_newGene_88440;LOC106047492;MB21D1;POLR1C;POLR2F;POLR3A;POLR3B;POLR3E;POLR3G;POLR3H;RIPK1;TMEM173
ko04370	VEGF signaling pathway	0.0022	0.0022	0.98	0.728543	1	MAPKAPK2;MAPKAPK3;NFATC2;PPP3CA;PPP3CB;PPP3CC;PTGS2;SPHK1
ko00510	N-Glycan biosynthesis	0.0051	0.0053	0.97	0.733155	1	ALG11;ALG12;ALG13;ALG3;ALG6;ALG9;DOLK;DOLPP1;DPAGT1;DPM1;LOC106045877;MAN2A1;MGAT1;MGAT2;MGAT3;MGAT4B;MGAT4C;MGAT4D;MGAT5
ko00760	Nicotinate and nicotinamide metabolism	0.0051	0.0053	0.97	0.733155	1	BST1;LOC106030817;LOC106042626;NADK;NADK2;NADSYN1;NAMPT;NAPRT;NMNAT1;NMNAT2;NMRK1;NNT;NT5C1A;NT5C2;NT5C3A;NT5C3B;NT5DC4;NT5E;PNP
ko04510	Focal adhesion	0.0051	0.0053	0.97	0.733155	1	Anser_cygnoides_newGene_69040;ARHGAP5;CAPN2;CAV1;CCND2;CCND3;FLT1;FLT4;HGF;ILK;KDR;LOC106038554;PARVG;PGF;RASGRF1;TLN1;TLN2;XIAP;ZYX
ko01230	Biosynthesis of amino acids	0.0125	0.0128	0.97	0.746949	1	Anser_cygnoides_newGene_52525;Anser_cygnoides_newGene_70430;ACO1;ACO2;ACY1;ALDH18A1;ALDH7A1;ALDOA;ALDOB;ALDOC;ARG2;ASL;ASS1;BCAT1;CPS1;CS;CTH;GAPDH;GLUL;GOT1;GOT2;IDH3B;LOC106029371;LOC106029535;LOC106036081;LOC106036144;LOC106037044;LOC106040411;LOC106049014;MAT1A;MAT2B;MTR;PGAM1;PHGDH;PKM;PRPS1;PRPS2;PYCR1;RPIA;SDSL;SHMT1;SHMT2;TALDO1;TAT;TKT;TPI1
ko04270	Vascular smooth muscle contraction	0.007	0.0073	0.96	0.753821	1	Anser_cygnoides_newGene_55839;ADORA2A;ADORA2B;ADRA1A;ADRA1B;ADRA1D;ARHGEF11;AVPR1B;CALCRL;EDNRA;KCNMA1;KCNMB4;KCNU1;LOC106030915;LOC106032022;LOC106040243;LOC106040244;LOC106040245;LOC106049407;MRVI1;NPR2;PLA2G12A;PLA2G12B;PLA2G1B;PLA2G6;RAMP1
ko00770	Pantothenate and CoA biosynthesis	0.003	0.0031	0.96	0.755387	1	COASY;ENPP1;ENPP3;GADL1;LOC106032501;LOC106032502;LOC106032503;PANK3;PANK4;PPCDC;PPCS
ko04141	Protein processing in endoplasmic reticulum	0.0233	0.0239	0.97	0.758744	1	Anser_cygnoides_newGene_5637;AMFR;ATF6;ATXN3;BAG1;CKAP4;CRYAB;DERL1;DERL3;DNAJA1;DNAJA2;DNAJB11;DNAJB12;DNAJB2;DNAJC10;DNAJC5;DNAJC5B;EDEM1;EDEM3;ERLEC1;ERO1A;ERO1B;ERP29;FBXO2;FBXO44;HERPUD1;HSPA4L;HSPA5;HSPH1;HYOU1;LMAN2;LOC106041315;LOC106048174;LOC106048586;MAN1A1;MAN1A2;MAN1B1;MAN1C1;MARCH6;MBTPS1;MBTPS2;NFE2L2;NGLY1;NPLOC4;NSFL1C;P4HB;PARK2;PDIA3;PDIA4;PDIA6;PLAA;PREB;RAD23B;RNF185;RPN1;RPN…
ko00051	Fructose and mannose metabolism	0.0011	0.0011	0.98	0.771727	1	LOC106042848;PFKFB2;PFKFB3;SORD
ko00920	Sulfur metabolism	0.0011	0.0011	0.98	0.771727	1	BPNT1;LOC106038652;PAPSS2;SQRDL
ko04620	Toll-like receptor signaling pathway	0.0019	0.002	0.95	0.782185	1	CTSK;IRF5;LOC106039090;MAP3K8;SPP1;TIRAP;TOLLIP
ko04210	Apoptosis	0.0119	0.0124	0.96	0.787353	1	Anser_cygnoides_newGene_83286;AIFM1;APAF1;BAK1;BCL2A1;BCL2L1;BID;CAPN1;CAPN11;CASP2;CASP6;CTSB;CTSC;CTSD;CTSH;CTSS;DAB2IP;DDIT3;DFFA;DIABLO;ENDOG;ERN2;LMNA;LMNB1;LMNB2;LOC106029353;LOC106029699;LOC106035885;LOC106039984;LOC106040363;LOC106043362;LOC106044728;LOC106044971;MAP3K5;NGF;PARP1;PARP3;PARP4;PIDD1;PMAIP1;PRF1;PTPN13;SEPT4;SPTAN1
ko00830	Retinol metabolism	0.0046	0.0049	0.95	0.798324	1	Anser_cygnoides_newGene_89181;ALDH1A1;BCO1;DHRS3;DHRS9;LOC106031772;LOC106032071;LOC106041199;LOC106043174;LOC106048341;LOC106049006;LOC106049679;RDH10;RDH8;RETSAT;RPE65;SDR16C5
ko00500	Starch and sucrose metabolism	0.0035	0.0038	0.94	0.813695	1	Anser_cygnoides_newGene_125493;Anser_cygnoides_newGene_51491;Anser_cygnoides_newGene_81562;Anser_cygnoides_newGene_87644;Anser_cygnoides_newGene_99531;AGL;GANC;GBE1;LOC106033453;LOC106037904;LOC106042005;PGM2L1;SI
ko00020	Citrate cycle (TCA cycle)	0.0003	0.0002	1.22	0.816995	1	ACLY
ko00053	Ascorbate and aldarate metabolism	0.0003	0.0002	1.22	0.816995	1	LOC106049515
ko00061	Fatty acid biosynthesis	0.0003	0.0002	1.22	0.816995	1	OLAH
ko00071	Fatty acid degradation	0.0003	0.0002	1.22	0.816995	1	ECI1
ko00400	Phenylalanine, tyrosine and tryptophan biosynthesis	0.0003	0.0002	1.22	0.816995	1	IL4I1
ko00471	D-Glutamine and D-glutamate metabolism	0.0003	0.0002	1.22	0.816995	1	GLS
ko04360	Axon guidance	0.0003	0.0002	1.22	0.816995	1	UNC5A
ko04911	Insulin secretion	0.0003	0.0002	1.22	0.816995	1	SNAP25
ko04921	Oxytocin signaling pathway	0.0003	0.0002	1.22	0.816995	1	MYL9
ko04976	Bile secretion	0.0003	0.0002	1.22	0.816995	1	LOC106047949
ko04978	Mineral absorption	0.0003	0.0002	1.22	0.816995	1	LOC106029333
ko05012	Parkinson's disease	0.0003	0.0002	1.22	0.816995	1	HTRA2
ko05215	Prostate cancer	0.0003	0.0002	1.22	0.816995	1	HSP90AB1
ko05221	Acute myeloid leukemia	0.0003	0.0002	1.22	0.816995	1	LOC106047991
ko05223	Non-small cell lung cancer	0.0003	0.0002	1.22	0.816995	1	LOC106045119
ko05231	Choline metabolism in cancer	0.0003	0.0002	1.22	0.816995	1	MAPK8
ko05321	Inflammatory bowel disease (IBD)	0.0003	0.0002	1.22	0.816995	1	MAF
ko05414	Dilated cardiomyopathy	0.0003	0.0002	1.22	0.816995	1	Anser_cygnoides_newGene_52884
ko04146	Peroxisome	0.0146	0.0153	0.96	0.818108	1	Anser_cygnoides_newGene_120994;ABCD2;ABCD3;ABCD4;ACAA1;ACOT8;ACOX1;ACOX2;AGPS;AGXT;AMACR;CAT;CRAT;CROT;DAO;DDO;ECI2;EHHADH;EPHX2;FAR1;GNPAT;GSTK1;HACL1;HAO1;HAO2;HMGCL;HMGCLL1;HSD17B4;IDH2;LOC106048282;MLYCD;MVK;NUDT12;PAOX;PECR;PEX1;PEX11A;PEX11G;PEX12;PEX13;PEX14;PEX16;PEX2;PEX26;PEX5;PEX5L;PEX6;PEX7;PHYH;PXMP4;SCP2;SLC25A17;SOD1;XDH
ko00620	Pyruvate metabolism	0.0024	0.0027	0.92	0.837947	1	Anser_cygnoides_newGene_45985;ACOT12;ACYP1;ACYP2;ALDH2;ALDH9A1;GLO1;HAGH;LOC106045763
ko00900	Terpenoid backbone biosynthesis	0.0024	0.0027	0.92	0.837947	1	DHDDS;FNTA;HMGCR;HMGCS1;LOC106038922;PCYOX1;PCYOX1L;PDSS1;ZMPSTE24
ko00910	Nitrogen metabolism	0.0024	0.0027	0.92	0.837947	1	CA4;CA6;CA7;CA8;CA9;LOC106030552;LOC106030553;LOC106030632;LOC106031280
ko03440	Homologous recombination	0.0024	0.0027	0.92	0.837947	1	NBN;POLD3;RAD51D;RAD52;RAD54B;RAD54L;SYCP3;XRCC2;XRCC3
ko00534	Glycosaminoglycan biosynthesis - heparan sulfate / heparin	0.0051	0.0055	0.93	0.842003	1	Anser_cygnoides_newGene_102325;Anser_cygnoides_newGene_127982;B3GALT6;B4GALT7;EXT1;EXT2;EXTL1;EXTL3;GLCE;HS2ST1;HS6ST2;HS6ST3;LOC106038647;LOC106046022;NDST1;NDST2;NDST4;XYLT1;XYLT2
ko05203	Viral carcinogenesis	0.0008	0.0009	0.92	0.844795	1	Anser_cygnoides_newGene_20963;GTF2A1;YWHAE
ko05416	Viral myocarditis	0.0008	0.0009	0.92	0.844795	1	Anser_cygnoides_newGene_68623;LOC106044233;LOC106049912
ko00330	Arginine and proline metabolism	0.0033	0.0035	0.92	0.846738	1	AGMAT;ALDH4A1;AMD1;AZIN2;CKMT2;GAMT;L3HYPDH;LOC106047481;LOC106048637;OAT;P4HA1;SAT1
ko00982	Drug metabolism - cytochrome P450	0.0049	0.0053	0.92	0.866326	1	Anser_cygnoides_newGene_17513;ALDH1A3;ALDH3B1;AOX1;FMO3;LOC106029703;LOC106030437;LOC106030438;LOC106031442;LOC106031443;LOC106031856;LOC106036047;LOC106036048;LOC106041531;LOC106041532;LOC106041548;LOC106048260;MGST2
ko04130	SNARE interactions in vesicular transport	0.0049	0.0053	0.92	0.866326	1	BET1;BET1L;BNIP1;GOSR1;LOC106040258;LOC106042723;SNAP29;STX11;STX16;STX17;STX19;STX1A;STX6;USE1;VAMP1;VAMP4;VAMP7;VTI1B
ko03040	Spliceosome	0.0176	0.0186	0.95	0.87844	1	Anser_cygnoides_newGene_41697;Anser_cygnoides_newGene_54034;AQR;BUD31;CCDC12;CDC5L;CHERP;CRNKL1;DDX23;DDX42;DDX46;DDX5;DHX38;DHX8;EFTUD2;EIF4A3;HNRNPA3;HNRNPM;HNRNPU;LOC106029528;LOC106037400;LOC106038017;LOC106049880;LSM5;LSM7;NCBP1;PLRG1;PPIE;PRPF18;PRPF3;PRPF38A;PRPF4;PRPF40A;PRPF6;PRPF8;PUF60;RBM17;RBM22;RBM25;RBMX;RP9;SF3A1;SF3A2;SF3B1;SF3B3;SF3B4;SF3B6;SLU7;SMNDC1;SNRNP200;SNRNP27;SNRNP40;S…
ko00340	Histidine metabolism	0.0014	0.0015	0.87	0.880077	1	AMDHD1;HAL;HDC;HNMT;UROC1
ko00561	Glycerolipid metabolism	0.0038	0.0042	0.9	0.882306	1	Anser_cygnoides_newGene_82495;AGK;AKR1A1;DGAT2;LIPC;LIPG;LOC106029666;LOC106029702;LOC106030914;LOC106045208;MGLL;MOGAT1;MOGAT2;PNPLA2
ko00983	Drug metabolism - other enzymes	0.0062	0.0069	0.91	0.901883	1	CDA;DPYD;DPYS;GMPS;HPRT1;IMPDH2;ITPA;LOC106033299;LOC106034582;LOC106044860;LOC106044861;LOC106044862;LOC106049901;TK1;TPMT;UCK1;UCK2;UCKL1;UGT2B17;UMPS;UPB1;UPP1;UPP2
ko00250	Alanine, aspartate and glutamate metabolism	0.0019	0.0022	0.86	0.90735	1	ADSL;ADSSL1;CAD;LOC106034162;NAT8L;PPAT;RIMKLB
ko03030	DNA replication	0.0019	0.0022	0.86	0.90735	1	Anser_cygnoides_newGene_68166;DNA2;POLA1;POLA2;PRIM1;PRIM2;RUFY2
ko00040	Pentose and glucuronate interconversions	0.0005	0.0007	0.82	0.911848	1	CRYL1;XYLB
ko00750	Vitamin B6 metabolism	0.0005	0.0007	0.82	0.911848	1	PDXK;PDXP
ko04964	Proximal tubule bicarbonate reclamation	0.0005	0.0007	0.82	0.911848	1	Anser_cygnoides_newGene_64363;LOC106042806
ko04140	Regulation of autophagy	0.0024	0.0029	0.85	0.928009	1	ATG10;ATG14;ATG16L1;ATG4B;ATG7;BECN1;GABARAPL1;LOC106032439;PIK3R4
ko04260	Cardiac muscle contraction	0.0024	0.0029	0.85	0.928009	1	Anser_cygnoides_newGene_1;Anser_cygnoides_newGene_68088;LOC106030385;LOC106032950;LOC106033377;LOC106037917;LOC106039566;LOC106044242;LOC106049252
ko00240	Pyrimidine metabolism	0.0057	0.0064	0.89	0.931735	1	Anser_cygnoides_newGene_95996;AK9;CANT1;CMPK2;CTPS2;DCTD;DHODH;DTYMK;ENTPD1;ENTPD3;ENTPD6;ENTPD8;LOC106031003;LOC106034733;LOC106037034;LOC106037128;LOC106046581;NME2;NME6;NME7;UPRT
ko00280	Valine, leucine and isoleucine degradation	0.0016	0.002	0.82	0.935331	1	ACAD8;ACSF3;AUH;HIBADH;IVD;MCCC1
ko00790	Folate biosynthesis	0.0016	0.002	0.82	0.935331	1	ALPL;GCH1;GGH;LOC106044775;LOC106044783;SPR
ko00230	Purine metabolism	0.0089	0.01	0.9	0.945132	1	Anser_cygnoides_newGene_31425;Anser_cygnoides_newGene_68272;Anser_cygnoides_newGene_71911;ADA;AK5;AK8;AMPD1;AMPD2;AMPD3;APRT;CECR1;DGUOK;ENPP4;ENTPD2;FHIT;GMPR;GUCY2C;GUK1;NUDT9;PAICS;PDE10A;PDE11A;PDE3A;PDE4B;PDE5A;PDE6C;PDE6H;PDE7A;PDE7B;PDE8A;PDE8B;PDE9A;PRUNE
ko00640	Propanoate metabolism	0.0014	0.0018	0.76	0.958148	1	Anser_cygnoides_newGene_16874;BCKDHB;ECHDC1;LOC106042616;LOC106049951
ko03460	Fanconi anemia pathway	0.0084	0.0095	0.88	0.96095	1	BLM;BRCA2;BRIP1;EME1;EME2;FAAP100;FAN1;FANCA;FANCB;FANCC;FANCD2;FANCE;FANCG;FANCI;FANCM;LOC106049185;MLH1;PALB2;PMS2;POLH;POLI;POLK;POLN;RAD51;REV1;REV3L;RPA1;SLX4;TOP3A;UBE2T;WDR48
ko00030	Pentose phosphate pathway	0.0003	0.0004	0.61	0.966542	1	DERA
ko00591	Linoleic acid metabolism	0.0003	0.0004	0.61	0.966542	1	LOC106033102
ko05412	Arrhythmogenic right ventricular cardiomyopathy (ARVC)	0.0003	0.0004	0.61	0.966542	1	TCF7L2
ko03060	Protein export	0.0024	0.0031	0.79	0.970777	1	Anser_cygnoides_newGene_60686;SEC11C;SPCS2;SPCS3;SRP14;SRP68;SRP72;SRPR;SRPRB
ko00531	Glycosaminoglycan degradation	0.0011	0.0015	0.7	0.975591	1	HPSE;HPSE2;HYAL4;LOC106042799
ko05169	Epstein-Barr virus infection	0.0005	0.0009	0.61	0.978902	1	PSMC2;PSMC3
ko00380	Tryptophan metabolism	0.0022	0.0029	0.75	0.98032	1	AANAT;ACMSD;DDC;KMO;KYNU;LOC106033856;LOC106042627;TPH2
ko05168	Herpes simplex infection	0.0295	0.0321	0.92	0.982474	1	Anser_cygnoides_newGene_104389;Anser_cygnoides_newGene_33513;Anser_cygnoides_newGene_35834;Anser_cygnoides_newGene_60817;Anser_cygnoides_newGene_64420;Anser_cygnoides_newGene_65070;Anser_cygnoides_newGene_67329;Anser_cygnoides_newGene_68158;Anser_cygnoides_newGene_68391;Anser_cygnoides_newGene_70095;Anser_cygnoides_newGene_89103;ALYREF;ARNTL;C3;C5;CD74;CDC34;CHUK;CLOCK;CREBBP;CSNK2A1;CSNK2A2;CWF1…
ko03050	Proteasome	0.0057	0.0069	0.83	0.982668	1	HYKK;PSMA3;PSMA5;PSMA7;PSMB1;PSMB2;PSMB3;PSMB7;PSMC1;PSMC4;PSMC5;PSMD1;PSMD13;PSMD2;PSMD3;PSMD4;PSMD6;PSMD7;PSME3;PSME4;PSMF1
ko04622	RIG-I-like receptor signaling pathway	0.0019	0.0027	0.71	0.987501	1	Anser_cygnoides_newGene_60503;ATG5;CASP10;CYLD;DDX3X;LOC106042201;LOC106047988
ko03013	RNA transport	0.019	0.0212	0.89	0.988767	1	Anser_cygnoides_newGene_18284;AAAS;CLNS1A;DDX20;EEF1A2;EIF1AX;EIF2B1;EIF2B2;EIF2B4;EIF2B5;EIF2S3;EIF3A;EIF3B;EIF3D;EIF3G;EIF3H;EIF3I;EIF4A2;EIF4G1;EIF4G2;EIF4G3;EIF5;EIF5B;ELAC1;ELAC2;FMR1;FXR1;GEMIN4;GEMIN5;GEMIN6;GEMIN8;KPNB1;LOC106029616;NMD3;NUP107;NUP133;NUP153;NUP155;NUP160;NUP188;NUP205;NUP210;NUP210L;NUP214;NUP43;NUP50;NUP62CL;NUP85;NUP93;NUPL1;NUPL2;PHAX;POM121;POP1;RANGAP1;RPP25;RPP25L;…
ko03410	Base excision repair	0.0022	0.0031	0.7	0.993044	1	LIG3;LOC106044953;MPG;MUTYH;NEIL1;NEIL2;NTHL1;TDG
ko00740	Riboflavin metabolism	0.0003	0.0007	0.41	0.993889	1	LOC106048509
ko05322	Systemic lupus erythematosus	0.0008	0.002	0.41	0.999828	1	H3F3A;LOC106048111;SNRPD3
ko00190	Oxidative phosphorylation	0.0046	0.0095	0.48	1	1	Anser_cygnoides_newGene_45606;ATP12A;ATP5A1;ATP5B;ATP5H;ATP5O;LHPP;LOC106029490;LOC106034612;NDUFA10;NDUFA8;NDUFB10;NDUFB4;NDUFB5;NDUFB8;NDUFB9;NDUFC2
ko03010	Ribosome	0.0114	0.0224	0.51	1	1	Anser_cygnoides_newGene_41532;Anser_cygnoides_newGene_52531;Anser_cygnoides_newGene_69955;LOC106037663;LOC106046123;MRPL10;MRPL14;MRPL17;MRPL20;MRPL22;MRPL27;MRPL28;MRPL3;MRPL32;MRPL33;MRPL34;MRPS14;MRPS15;MRPS2;MRPS5;MRPS7;RPL17;RPL21;RPL23A;RPL24;RPL26L1;RPL27A;RPL3;RPL32;RPL34;RPL35A;RPL38;RPL39;RPL3L;RPL5;RPL8;RPS13;RPS23;RPS3;RPS7;RPS8;RPSA
