# Supplementary material for: Comprehensive analysis of differentially expressed profiles of mRNA, lncRNA, and miRNA of Yili geese ovary at different egg-laying stages
Source: BMC Genomics. 2022 Aug 19;23:607. doi: 10.1186/s12864-022-08774-4 (PMC9392330; doi:10.1186/s12864-022-08774-4)
Supplement: Supplementary file 6 — Additional file 6: Table S6-3. lncRNA-miRNA-mRNA regulation networks in CP vs PP. [file 12864_2022_8774_MOESM6_ESM.xlsx]

## Sheet: Table S6-1.
Table S6-1. lncRNA-miRNA-mRNA regulation networks in PP vs LP.
Gene symbol	regulated	Gene symbol	regulated	Gene symbol	regulated
novel_miR_336	down	ARHGAP27	up	MSTRG.183422.1	up
novel_miR_336	down	ARHGAP27	up	MSTRG.143845.1	up
novel_miR_336	down	ARHGAP27	up	MSTRG.129094.34	up
novel_miR_336	down	ARHGAP27	up	MSTRG.128160.12	up
novel_miR_336	down	ARHGAP27	up	MSTRG.143824.3	up
novel_miR_336	down	ARHGAP27	up	MSTRG.143824.4	up
novel_miR_336	down	PTAFR	up	MSTRG.183422.1	up
novel_miR_336	down	PTAFR	up	MSTRG.200667.13	up
novel_miR_336	down	PTAFR	up	MSTRG.90588.3	up
novel_miR_336	down	PTAFR	up	MSTRG.129094.34	up
novel_miR_336	down	PTAFR	up	MSTRG.7779.1	up
novel_miR_336	down	PTAFR	up	MSTRG.8987.1	up
novel_miR_336	down	PTAFR	up	MSTRG.97024.3	up
novel_miR_336	down	PTAFR	up	MSTRG.91356.1	up
novel_miR_336	down	PTAFR	up	MSTRG.200667.11	up
novel_miR_336	down	PTAFR	up	MSTRG.56784.2	up
novel_miR_336	down	PTAFR	up	MSTRG.179301.1	up
novel_miR_336	down	PTAFR	up	MSTRG.70823.1	up
novel_miR_336	down	PDGFRA	up	MSTRG.183422.1	up
novel_miR_336	down	PDGFRA	up	MSTRG.129094.34	up
novel_miR_336	down	PDGFRA	up	MSTRG.8987.1	up
novel_miR_336	down	PDGFRA	up	MSTRG.179301.1	up
novel_miR_336	down	SH3BP1	up	MSTRG.183422.1	up
novel_miR_336	down	SH3BP1	up	MSTRG.143845.1	up
novel_miR_336	down	SH3BP1	up	MSTRG.129094.34	up
novel_miR_336	down	SH3BP1	up	MSTRG.7779.1	up
novel_miR_336	down	SH3BP1	up	MSTRG.128160.12	up
novel_miR_336	down	SH3BP1	up	MSTRG.9446.6	up
novel_miR_336	down	SH3BP1	up	MSTRG.143824.3	up
novel_miR_336	down	SH3BP1	up	MSTRG.199233.1	up
novel_miR_336	down	SH3BP1	up	MSTRG.179301.1	up
novel_miR_336	down	ADRA2A	up	MSTRG.57854.4	up
novel_miR_336	down	ADRA2A	up	MSTRG.90588.3	up
novel_miR_336	down	ADRA2A	up	MSTRG.185080.1	up
novel_miR_336	down	ADRA2A	up	MSTRG.200667.11	up
novel_miR_336	down	CD2	up	MSTRG.200667.13	up
novel_miR_336	down	CD2	up	MSTRG.90588.3	up
novel_miR_336	down	CD2	up	MSTRG.129094.34	up
novel_miR_336	down	CD2	up	MSTRG.7779.1	up
novel_miR_336	down	CD2	up	MSTRG.8987.1	up
novel_miR_336	down	CD2	up	MSTRG.97024.3	up
novel_miR_336	down	CD2	up	MSTRG.91356.1	up
novel_miR_336	down	CD2	up	MSTRG.200667.11	up
novel_miR_336	down	CD2	up	MSTRG.56784.2	up
novel_miR_336	down	CD2	up	MSTRG.179301.1	up
novel_miR_336	down	CD2	up	MSTRG.70823.1	up
novel_miR_336	down	MDFI	up	MSTRG.183422.1	up
novel_miR_336	down	MDFI	up	MSTRG.3580.8	up
novel_miR_336	down	MDFI	up	MSTRG.129094.34	up
novel_miR_336	down	MDFI	up	MSTRG.128160.12	up
novel_miR_336	down	MDFI	up	MSTRG.199233.1	up
novel_miR_336	down	MDFI	up	MSTRG.179301.1	up
novel_miR_336	down	LOC106037092	up	MSTRG.183422.1	up
novel_miR_336	down	LOC106037092	up	MSTRG.129094.34	up
novel_miR_336	down	LOC106037092	up	MSTRG.128160.12	up
novel_miR_336	down	LOC106037092	up	MSTRG.98649.1	up
novel_miR_336	down	LOC106037092	up	MSTRG.121029.1	up
novel_miR_336	down	LOC106037092	up	MSTRG.56784.2	up
novel_miR_336	down	IRF4	up	MSTRG.3580.8	up
novel_miR_336	down	IRF4	up	MSTRG.126479.1	up
novel_miR_336	down	IRF4	up	MSTRG.93388.2	up
novel_miR_336	down	IRF4	up	MSTRG.200798.1	up
novel_miR_336	down	IRF4	up	MSTRG.200790.7	up
novel_miR_336	down	IRF4	up	MSTRG.174481.1	up
novel_miR_336	down	LOC106048913	up	MSTRG.183422.1	up
novel_miR_336	down	LOC106048913	up	MSTRG.3580.8	up
novel_miR_336	down	LOC106048913	up	MSTRG.126479.1	up
novel_miR_336	down	LOC106048913	up	MSTRG.93388.2	up
novel_miR_336	down	LOC106048913	up	MSTRG.128160.12	up
novel_miR_336	down	LOC106048913	up	MSTRG.3561.1	up
novel_miR_336	down	LOC106048913	up	MSTRG.128160.10	up
novel_miR_336	down	LOC106048913	up	MSTRG.200798.1	up
novel_miR_336	down	LOC106048913	up	MSTRG.174481.1	up
novel_miR_336	down	ETS1	up	MSTRG.183422.1	up
novel_miR_336	down	ETS1	up	MSTRG.143845.1	up
novel_miR_336	down	ETS1	up	MSTRG.129094.34	up
novel_miR_336	down	ETS1	up	MSTRG.7779.1	up
novel_miR_336	down	ETS1	up	MSTRG.8987.1	up
novel_miR_336	down	ETS1	up	MSTRG.128160.12	up
novel_miR_336	down	ETS1	up	MSTRG.143824.3	up
novel_miR_336	down	ETS1	up	MSTRG.143824.4	up
novel_miR_336	down	ETS1	up	MSTRG.199233.1	up
novel_miR_336	down	ETS1	up	MSTRG.173687.10	up
novel_miR_336	down	ETS1	up	MSTRG.179301.1	up
novel_miR_336	down	ZAP70	up	MSTRG.183422.1	up
novel_miR_336	down	ZAP70	up	MSTRG.129094.34	up
novel_miR_336	down	ZAP70	up	MSTRG.7779.1	up
novel_miR_336	down	ZAP70	up	MSTRG.8987.1	up
novel_miR_336	down	ZAP70	up	MSTRG.143824.3	up
novel_miR_336	down	ZAP70	up	MSTRG.91356.1	up
novel_miR_336	down	ZAP70	up	MSTRG.143824.4	up
novel_miR_336	down	ZAP70	up	MSTRG.179301.1	up
novel_miR_336	down	MYO1F	up	MSTRG.183422.1	up
novel_miR_336	down	MYO1F	up	MSTRG.200667.13	up
novel_miR_336	down	MYO1F	up	MSTRG.129094.34	up
novel_miR_336	down	MYO1F	up	MSTRG.7779.1	up
novel_miR_336	down	MYO1F	up	MSTRG.8987.1	up
novel_miR_336	down	MYO1F	up	MSTRG.128160.12	up
novel_miR_336	down	MYO1F	up	MSTRG.143824.3	up
novel_miR_336	down	MYO1F	up	MSTRG.50137.12	up
novel_miR_336	down	MYO1F	up	MSTRG.97024.3	up
novel_miR_336	down	MYO1F	up	MSTRG.56784.2	up
novel_miR_336	down	MYO1F	up	MSTRG.179301.1	up
novel_miR_336	down	MYO1F	up	MSTRG.70823.1	up
novel_miR_336	down	LOC106049641	up	MSTRG.200667.13	up
novel_miR_336	down	LOC106049641	up	MSTRG.97024.3	up
novel_miR_336	down	LOC106049641	up	MSTRG.70823.1	up
novel_miR_336	down	PLTP	up	MSTRG.57854.4	up
novel_miR_336	down	PLTP	up	MSTRG.90588.3	up
novel_miR_336	down	PLTP	up	MSTRG.200667.11	up
novel_miR_336	down	PLTP	up	MSTRG.70823.1	up
novel_miR_336	down	MFNG	up	MSTRG.187167.11	up
novel_miR_336	down	MFNG	up	MSTRG.129094.34	up
novel_miR_336	down	MFNG	up	MSTRG.143824.3	up
novel_miR_336	down	SLA2	up	MSTRG.183422.1	up
novel_miR_336	down	SLA2	up	MSTRG.143845.1	up
novel_miR_336	down	SLA2	up	MSTRG.129094.34	up
novel_miR_336	down	SLA2	up	MSTRG.7779.1	up
novel_miR_336	down	SLA2	up	MSTRG.8987.1	up
novel_miR_336	down	SLA2	up	MSTRG.128160.12	up
novel_miR_336	down	SLA2	up	MSTRG.143824.3	up
novel_miR_336	down	SLA2	up	MSTRG.143824.4	up
novel_miR_336	down	SLA2	up	MSTRG.173687.10	up
novel_miR_336	down	SLA2	up	MSTRG.179301.1	up
novel_miR_336	down	LOC106045683	up	MSTRG.183422.1	up
novel_miR_336	down	LOC106045683	up	MSTRG.128160.12	up
novel_miR_336	down	LOC106032856	up	MSTRG.200667.13	up
novel_miR_336	down	LOC106032856	up	MSTRG.90588.3	up
novel_miR_336	down	LOC106032856	up	MSTRG.129094.34	up
novel_miR_336	down	LOC106032856	up	MSTRG.8987.1	up
novel_miR_336	down	LOC106032856	up	MSTRG.97024.3	up
novel_miR_336	down	LOC106032856	up	MSTRG.200667.11	up
novel_miR_336	down	LOC106032856	up	MSTRG.179301.1	up
novel_miR_336	down	LOC106032856	up	MSTRG.70823.1	up
novel_miR_336	down	LOC106049209	up	MSTRG.126479.1	up
novel_miR_336	down	LOC106049209	up	MSTRG.3561.1	up
novel_miR_336	down	LOC106049209	up	MSTRG.143824.3	up
novel_miR_336	down	BTK	up	MSTRG.183422.1	up
novel_miR_336	down	BTK	up	MSTRG.200667.13	up
novel_miR_336	down	BTK	up	MSTRG.129094.34	up
novel_miR_336	down	BTK	up	MSTRG.7779.1	up
novel_miR_336	down	BTK	up	MSTRG.128160.12	up
novel_miR_336	down	BTK	up	MSTRG.56784.2	up
novel_miR_336	down	BTK	up	MSTRG.179301.1	up
novel_miR_336	down	LOC106046186	up	MSTRG.7779.1	up
novel_miR_336	down	LOC106046186	up	MSTRG.179301.1	up
novel_miR_336	down	LPAR5	up	MSTRG.129094.34	up
novel_miR_336	down	LPAR5	up	MSTRG.128160.12	up
novel_miR_336	down	LPAR5	up	MSTRG.9446.6	up
novel_miR_336	down	LPAR5	up	MSTRG.143824.3	up
novel_miR_336	down	MPEG1	up	MSTRG.129094.34	up
novel_miR_336	down	NLRC3	up	MSTRG.183422.1	up
novel_miR_336	down	NLRC3	up	MSTRG.3580.8	up
novel_miR_336	down	NLRC3	up	MSTRG.126479.1	up
novel_miR_336	down	NLRC3	up	MSTRG.129094.34	up
novel_miR_336	down	NLRC3	up	MSTRG.128160.12	up
novel_miR_336	down	NLRC3	up	MSTRG.3561.1	up
novel_miR_336	down	NLRC3	up	MSTRG.143824.3	up
novel_miR_336	down	NLRC3	up	MSTRG.128160.10	up
novel_miR_336	down	NLRC3	up	MSTRG.200549.38	up
novel_miR_336	down	NLRC3	up	MSTRG.199233.1	up
novel_miR_336	down	NLRC3	up	MSTRG.174481.1	up
novel_miR_336	down	PDGFRB	up	MSTRG.143824.4	up
novel_miR_336	down	PDGFRB	up	MSTRG.198075.1	up
novel_miR_336	down	MATK	up	MSTRG.129094.34	up
novel_miR_336	down	MATK	up	MSTRG.7779.1	up
novel_miR_336	down	MATK	up	MSTRG.128160.12	up
novel_miR_336	down	MATK	up	MSTRG.179301.1	up
novel_miR_336	down	LOC106047513	up	MSTRG.183422.1	up
novel_miR_336	down	LOC106047513	up	MSTRG.3580.8	up
novel_miR_336	down	LOC106047513	up	MSTRG.126479.1	up
novel_miR_336	down	LOC106047513	up	MSTRG.129094.34	up
novel_miR_336	down	LOC106047513	up	MSTRG.128160.12	up
novel_miR_336	down	LOC106047513	up	MSTRG.3561.1	up
novel_miR_336	down	LOC106047513	up	MSTRG.143824.3	up
novel_miR_336	down	LOC106047513	up	MSTRG.128160.10	up
novel_miR_336	down	LOC106047513	up	MSTRG.199233.1	up
novel_miR_1333	down	LCP1	up	MSTRG.200667.13	up
novel_miR_1333	down	LCP1	up	MSTRG.7779.1	up
novel_miR_1333	down	LCP1	up	MSTRG.179301.1	up
novel_miR_1333	down	PDGFRB	up	MSTRG.143824.4	up
novel_miR_1333	down	PDGFRB	up	MSTRG.198075.1	up
novel_miR_1333	down	NRROS	up	MSTRG.183422.1	up
novel_miR_1333	down	NRROS	up	MSTRG.200667.13	up
novel_miR_1333	down	NRROS	up	MSTRG.129094.34	up
novel_miR_1333	down	NRROS	up	MSTRG.7779.1	up
novel_miR_1333	down	NRROS	up	MSTRG.8987.1	up
novel_miR_1333	down	NRROS	up	MSTRG.128160.12	up
novel_miR_1333	down	NRROS	up	MSTRG.50137.12	up
novel_miR_1333	down	NRROS	up	MSTRG.97024.3	up
novel_miR_1333	down	NRROS	up	MSTRG.56784.2	up
novel_miR_1333	down	NRROS	up	MSTRG.179301.1	up
novel_miR_1333	down	NRROS	up	MSTRG.70823.1	up
novel_miR_1333	down	NCF2	up	MSTRG.183422.1	up
novel_miR_1333	down	NCF2	up	MSTRG.200667.13	up
novel_miR_1333	down	NCF2	up	MSTRG.129094.34	up
novel_miR_1333	down	NCF2	up	MSTRG.7779.1	up
novel_miR_1333	down	NCF2	up	MSTRG.8987.1	up
novel_miR_1333	down	NCF2	up	MSTRG.143824.4	up
novel_miR_1333	down	NCF2	up	MSTRG.173687.10	up
novel_miR_1333	down	NCF2	up	MSTRG.179301.1	up
novel_miR_1333	down	NCF2	up	MSTRG.70823.1	up
novel_miR_1333	down	CD79B	up	MSTRG.128160.12	up
novel_miR_1333	down	CD79B	up	MSTRG.3561.1	up
novel_miR_1333	down	CD79B	up	MSTRG.128160.10	up
novel_miR_1333	down	CD79B	up	MSTRG.200798.1	up
novel_miR_1333	down	SAMD11	up	MSTRG.37918.1	up
novel_miR_1333	down	SAMD11	up	MSTRG.129094.34	up
novel_miR_1333	down	SAMD11	up	MSTRG.128160.12	up
novel_miR_1333	down	SAMD11	up	MSTRG.200549.38	up
novel_miR_1333	down	SAMD11	up	MSTRG.131769.1	up
novel_miR_1333	down	SAMD11	up	MSTRG.121029.1	up
novel_miR_1333	down	SAMD11	up	MSTRG.199233.1	up
novel_miR_1333	down	SAMD11	up	MSTRG.174481.1	up
novel_miR_1333	down	LOC106045683	up	MSTRG.183422.1	up
novel_miR_1333	down	LOC106045683	up	MSTRG.128160.12	up
novel_miR_1333	down	CD3E	up	MSTRG.183422.1	up
novel_miR_1333	down	CD3E	up	MSTRG.143845.1	up
novel_miR_1333	down	CD3E	up	MSTRG.129094.34	up
novel_miR_1333	down	CD3E	up	MSTRG.7779.1	up
novel_miR_1333	down	CD3E	up	MSTRG.8987.1	up
novel_miR_1333	down	CD3E	up	MSTRG.128160.12	up
novel_miR_1333	down	CD3E	up	MSTRG.9446.6	up
novel_miR_1333	down	CD3E	up	MSTRG.143824.3	up
novel_miR_1333	down	CD3E	up	MSTRG.91356.1	up
novel_miR_1333	down	CD3E	up	MSTRG.143824.4	up
novel_miR_1333	down	CD3E	up	MSTRG.179301.1	up
novel_miR_1333	down	BIN2	up	MSTRG.183422.1	up
novel_miR_1333	down	BIN2	up	MSTRG.143845.1	up
novel_miR_1333	down	BIN2	up	MSTRG.129094.34	up
novel_miR_1333	down	BIN2	up	MSTRG.128160.12	up
novel_miR_1333	down	BIN2	up	MSTRG.143824.3	up
novel_miR_1333	down	BIN2	up	MSTRG.128160.10	up
novel_miR_1333	down	BIN2	up	MSTRG.4744.1	up
novel_miR_1333	down	BIN2	up	MSTRG.179301.1	up
novel_miR_4043	down	LOC106039090	up	MSTRG.183422.1	up
novel_miR_4043	down	LOC106039090	up	MSTRG.3580.8	up
novel_miR_4043	down	LOC106039090	up	MSTRG.129094.34	up
novel_miR_4043	down	LOC106039090	up	MSTRG.7779.1	up
novel_miR_4043	down	LOC106039090	up	MSTRG.128160.12	up
novel_miR_4043	down	LOC106039090	up	MSTRG.143824.3	up
novel_miR_4043	down	LOC106039090	up	MSTRG.128160.10	up
novel_miR_4043	down	LOC106039090	up	MSTRG.199233.1	up
novel_miR_4043	down	LOC106039090	up	MSTRG.173687.10	up
novel_miR_4043	down	LOC106039090	up	MSTRG.179301.1	up
novel_miR_4043	down	LOC106045683	up	MSTRG.183422.1	up
novel_miR_4043	down	LOC106045683	up	MSTRG.128160.12	up
novel_miR_4043	down	LPAR5	up	MSTRG.129094.34	up
novel_miR_4043	down	LPAR5	up	MSTRG.128160.12	up
novel_miR_4043	down	LPAR5	up	MSTRG.9446.6	up
novel_miR_4043	down	LPAR5	up	MSTRG.143824.3	up
novel_miR_4043	down	PDGFRB	up	MSTRG.143824.4	up
novel_miR_4043	down	PDGFRB	up	MSTRG.198075.1	up
novel_miR_4043	down	WDFY4	up	MSTRG.183422.1	up
novel_miR_4043	down	WDFY4	up	MSTRG.200667.13	up
novel_miR_4043	down	WDFY4	up	MSTRG.129094.34	up
novel_miR_4043	down	WDFY4	up	MSTRG.8987.1	up
novel_miR_4043	down	WDFY4	up	MSTRG.143824.3	up
novel_miR_4043	down	WDFY4	up	MSTRG.50137.12	up
novel_miR_4043	down	WDFY4	up	MSTRG.97024.3	up
novel_miR_4043	down	WDFY4	up	MSTRG.56784.2	up
novel_miR_4043	down	WDFY4	up	MSTRG.179301.1	up
novel_miR_4043	down	WDFY4	up	MSTRG.70823.1	up
novel_miR_4043	down	LOC106037092	up	MSTRG.183422.1	up
novel_miR_4043	down	LOC106037092	up	MSTRG.129094.34	up
novel_miR_4043	down	LOC106037092	up	MSTRG.128160.12	up
novel_miR_4043	down	LOC106037092	up	MSTRG.98649.1	up
novel_miR_4043	down	LOC106037092	up	MSTRG.121029.1	up
novel_miR_4043	down	LOC106037092	up	MSTRG.56784.2	up
novel_miR_4043	down	CD3D	up	MSTRG.183422.1	up
novel_miR_4043	down	CD3D	up	MSTRG.3580.8	up
novel_miR_4043	down	CD3D	up	MSTRG.126479.1	up
novel_miR_4043	down	CD3D	up	MSTRG.143845.1	up
novel_miR_4043	down	CD3D	up	MSTRG.129094.34	up
novel_miR_4043	down	CD3D	up	MSTRG.7779.1	up
novel_miR_4043	down	CD3D	up	MSTRG.128160.12	up
novel_miR_4043	down	CD3D	up	MSTRG.9446.6	up
novel_miR_4043	down	CD3D	up	MSTRG.3561.1	up
novel_miR_4043	down	CD3D	up	MSTRG.143824.3	up
novel_miR_4043	down	CD3D	up	MSTRG.128160.10	up
novel_miR_4043	down	CD3D	up	MSTRG.199233.1	up
novel_miR_4043	down	CD3D	up	MSTRG.179301.1	up
novel_miR_3542	down	RASAL3	up	MSTRG.183422.1	up
novel_miR_3542	down	RASAL3	up	MSTRG.3580.8	up
novel_miR_3542	down	RASAL3	up	MSTRG.129094.34	up
novel_miR_3542	down	RASAL3	up	MSTRG.128160.12	up
novel_miR_3542	down	RASAL3	up	MSTRG.3561.1	up
novel_miR_3542	down	RASAL3	up	MSTRG.143824.3	up
novel_miR_3542	down	RASAL3	up	MSTRG.128160.10	up
novel_miR_3542	down	RASAL3	up	MSTRG.199233.1	up
novel_miR_3542	down	Anser_cygnoides_newGene_48952	up	MSTRG.183422.1	up
novel_miR_3542	down	Anser_cygnoides_newGene_48952	up	MSTRG.200667.13	up
novel_miR_3542	down	Anser_cygnoides_newGene_48952	up	MSTRG.129094.34	up
novel_miR_3542	down	Anser_cygnoides_newGene_48952	up	MSTRG.7779.1	up
novel_miR_3542	down	Anser_cygnoides_newGene_48952	up	MSTRG.8987.1	up
novel_miR_3542	down	Anser_cygnoides_newGene_48952	up	MSTRG.143824.3	up
novel_miR_3542	down	Anser_cygnoides_newGene_48952	up	MSTRG.97024.3	up
novel_miR_3542	down	Anser_cygnoides_newGene_48952	up	MSTRG.200667.11	up
novel_miR_3542	down	Anser_cygnoides_newGene_48952	up	MSTRG.56784.2	up
novel_miR_3542	down	Anser_cygnoides_newGene_48952	up	MSTRG.179301.1	up
novel_miR_3542	down	Anser_cygnoides_newGene_48952	up	MSTRG.70823.1	up
novel_miR_3542	down	LPAR5	up	MSTRG.129094.34	up
novel_miR_3542	down	LPAR5	up	MSTRG.128160.12	up
novel_miR_3542	down	LPAR5	up	MSTRG.9446.6	up
novel_miR_3542	down	LPAR5	up	MSTRG.143824.3	up
novel_miR_3542	down	PDGFRB	up	MSTRG.143824.4	up
novel_miR_3542	down	PDGFRB	up	MSTRG.198075.1	up
novel_miR_3542	down	NLRC3	up	MSTRG.183422.1	up
novel_miR_3542	down	NLRC3	up	MSTRG.3580.8	up
novel_miR_3542	down	NLRC3	up	MSTRG.126479.1	up
novel_miR_3542	down	NLRC3	up	MSTRG.129094.34	up
novel_miR_3542	down	NLRC3	up	MSTRG.128160.12	up
novel_miR_3542	down	NLRC3	up	MSTRG.3561.1	up
novel_miR_3542	down	NLRC3	up	MSTRG.143824.3	up
novel_miR_3542	down	NLRC3	up	MSTRG.128160.10	up
novel_miR_3542	down	NLRC3	up	MSTRG.200549.38	up
novel_miR_3542	down	NLRC3	up	MSTRG.199233.1	up
novel_miR_3542	down	NLRC3	up	MSTRG.174481.1	up
novel_miR_3542	down	GP1BA	up	MSTRG.98649.1	up
novel_miR_3542	down	GP1BA	up	MSTRG.121029.1	up
novel_miR_3542	down	GP1BA	up	MSTRG.56784.2	up
novel_miR_3542	down	CD79B	up	MSTRG.128160.12	up
novel_miR_3542	down	CD79B	up	MSTRG.3561.1	up
novel_miR_3542	down	CD79B	up	MSTRG.128160.10	up
novel_miR_3542	down	CD79B	up	MSTRG.200798.1	up
novel_miR_1857	down	BMF	up	MSTRG.183422.1	up
novel_miR_1857	down	BMF	up	MSTRG.200667.13	up
novel_miR_1857	down	BMF	up	MSTRG.143845.1	up
novel_miR_1857	down	BMF	up	MSTRG.90588.3	up
novel_miR_1857	down	BMF	up	MSTRG.129094.34	up
novel_miR_1857	down	BMF	up	MSTRG.7779.1	up
novel_miR_1857	down	BMF	up	MSTRG.8987.1	up
novel_miR_1857	down	BMF	up	MSTRG.128160.12	up
novel_miR_1857	down	BMF	up	MSTRG.143824.3	up
novel_miR_1857	down	BMF	up	MSTRG.97024.3	up
novel_miR_1857	down	BMF	up	MSTRG.91356.1	up
novel_miR_1857	down	BMF	up	MSTRG.143824.4	up
novel_miR_1857	down	BMF	up	MSTRG.200667.11	up
novel_miR_1857	down	BMF	up	MSTRG.4744.1	up
novel_miR_1857	down	BMF	up	MSTRG.56784.2	up
novel_miR_1857	down	BMF	up	MSTRG.179301.1	up
novel_miR_1857	down	BMF	up	MSTRG.70823.1	up
novel_miR_1857	down	ARHGAP25	up	MSTRG.183422.1	up
novel_miR_1857	down	ARHGAP25	up	MSTRG.200667.13	up
novel_miR_1857	down	ARHGAP25	up	MSTRG.143845.1	up
novel_miR_1857	down	ARHGAP25	up	MSTRG.129094.34	up
novel_miR_1857	down	ARHGAP25	up	MSTRG.7779.1	up
novel_miR_1857	down	ARHGAP25	up	MSTRG.8987.1	up
novel_miR_1857	down	ARHGAP25	up	MSTRG.128160.12	up
novel_miR_1857	down	ARHGAP25	up	MSTRG.143824.3	up
novel_miR_1857	down	ARHGAP25	up	MSTRG.97024.3	up
novel_miR_1857	down	ARHGAP25	up	MSTRG.56784.2	up
novel_miR_1857	down	ARHGAP25	up	MSTRG.179301.1	up
novel_miR_1857	down	ARHGAP25	up	MSTRG.70823.1	up
novel_miR_2313	down	ARHGAP25	up	MSTRG.183422.1	up
novel_miR_2313	down	ARHGAP25	up	MSTRG.200667.13	up
novel_miR_2313	down	ARHGAP25	up	MSTRG.143845.1	up
novel_miR_2313	down	ARHGAP25	up	MSTRG.129094.34	up
novel_miR_2313	down	ARHGAP25	up	MSTRG.7779.1	up
novel_miR_2313	down	ARHGAP25	up	MSTRG.8987.1	up
novel_miR_2313	down	ARHGAP25	up	MSTRG.128160.12	up
novel_miR_2313	down	ARHGAP25	up	MSTRG.143824.3	up
novel_miR_2313	down	ARHGAP25	up	MSTRG.97024.3	up
novel_miR_2313	down	ARHGAP25	up	MSTRG.56784.2	up
novel_miR_2313	down	ARHGAP25	up	MSTRG.179301.1	up
novel_miR_2313	down	ARHGAP25	up	MSTRG.70823.1	up
novel_miR_2313	down	BMF	up	MSTRG.183422.1	up
novel_miR_2313	down	BMF	up	MSTRG.200667.13	up
novel_miR_2313	down	BMF	up	MSTRG.143845.1	up
novel_miR_2313	down	BMF	up	MSTRG.90588.3	up
novel_miR_2313	down	BMF	up	MSTRG.129094.34	up
novel_miR_2313	down	BMF	up	MSTRG.7779.1	up
novel_miR_2313	down	BMF	up	MSTRG.8987.1	up
novel_miR_2313	down	BMF	up	MSTRG.128160.12	up
novel_miR_2313	down	BMF	up	MSTRG.143824.3	up
novel_miR_2313	down	BMF	up	MSTRG.97024.3	up
novel_miR_2313	down	BMF	up	MSTRG.91356.1	up
novel_miR_2313	down	BMF	up	MSTRG.143824.4	up
novel_miR_2313	down	BMF	up	MSTRG.200667.11	up
novel_miR_2313	down	BMF	up	MSTRG.4744.1	up
novel_miR_2313	down	BMF	up	MSTRG.56784.2	up
novel_miR_2313	down	BMF	up	MSTRG.179301.1	up
novel_miR_2313	down	BMF	up	MSTRG.70823.1	up
novel_miR_3096	down	ARHGAP25	up	MSTRG.183422.1	up
novel_miR_3096	down	ARHGAP25	up	MSTRG.200667.13	up
novel_miR_3096	down	ARHGAP25	up	MSTRG.143845.1	up
novel_miR_3096	down	ARHGAP25	up	MSTRG.129094.34	up
novel_miR_3096	down	ARHGAP25	up	MSTRG.7779.1	up
novel_miR_3096	down	ARHGAP25	up	MSTRG.8987.1	up
novel_miR_3096	down	ARHGAP25	up	MSTRG.128160.12	up
novel_miR_3096	down	ARHGAP25	up	MSTRG.143824.3	up
novel_miR_3096	down	ARHGAP25	up	MSTRG.97024.3	up
novel_miR_3096	down	ARHGAP25	up	MSTRG.56784.2	up
novel_miR_3096	down	ARHGAP25	up	MSTRG.179301.1	up
novel_miR_3096	down	ARHGAP25	up	MSTRG.70823.1	up
novel_miR_3096	down	BMF	up	MSTRG.183422.1	up
novel_miR_3096	down	BMF	up	MSTRG.200667.13	up
novel_miR_3096	down	BMF	up	MSTRG.143845.1	up
novel_miR_3096	down	BMF	up	MSTRG.90588.3	up
novel_miR_3096	down	BMF	up	MSTRG.129094.34	up
novel_miR_3096	down	BMF	up	MSTRG.7779.1	up
novel_miR_3096	down	BMF	up	MSTRG.8987.1	up
novel_miR_3096	down	BMF	up	MSTRG.128160.12	up
novel_miR_3096	down	BMF	up	MSTRG.143824.3	up
novel_miR_3096	down	BMF	up	MSTRG.97024.3	up
novel_miR_3096	down	BMF	up	MSTRG.91356.1	up
novel_miR_3096	down	BMF	up	MSTRG.143824.4	up
novel_miR_3096	down	BMF	up	MSTRG.200667.11	up
novel_miR_3096	down	BMF	up	MSTRG.4744.1	up
novel_miR_3096	down	BMF	up	MSTRG.56784.2	up
novel_miR_3096	down	BMF	up	MSTRG.179301.1	up
novel_miR_3096	down	BMF	up	MSTRG.70823.1	up
novel_miR_3181	down	ARHGAP25	up	MSTRG.183422.1	up
novel_miR_3181	down	ARHGAP25	up	MSTRG.200667.13	up
novel_miR_3181	down	ARHGAP25	up	MSTRG.143845.1	up
novel_miR_3181	down	ARHGAP25	up	MSTRG.129094.34	up
novel_miR_3181	down	ARHGAP25	up	MSTRG.7779.1	up
novel_miR_3181	down	ARHGAP25	up	MSTRG.8987.1	up
novel_miR_3181	down	ARHGAP25	up	MSTRG.128160.12	up
novel_miR_3181	down	ARHGAP25	up	MSTRG.143824.3	up
novel_miR_3181	down	ARHGAP25	up	MSTRG.97024.3	up
novel_miR_3181	down	ARHGAP25	up	MSTRG.56784.2	up
novel_miR_3181	down	ARHGAP25	up	MSTRG.179301.1	up
novel_miR_3181	down	ARHGAP25	up	MSTRG.70823.1	up
novel_miR_3181	down	BMF	up	MSTRG.183422.1	up
novel_miR_3181	down	BMF	up	MSTRG.200667.13	up
novel_miR_3181	down	BMF	up	MSTRG.143845.1	up
novel_miR_3181	down	BMF	up	MSTRG.90588.3	up
novel_miR_3181	down	BMF	up	MSTRG.129094.34	up
novel_miR_3181	down	BMF	up	MSTRG.7779.1	up
novel_miR_3181	down	BMF	up	MSTRG.8987.1	up
novel_miR_3181	down	BMF	up	MSTRG.128160.12	up
novel_miR_3181	down	BMF	up	MSTRG.143824.3	up
novel_miR_3181	down	BMF	up	MSTRG.97024.3	up
novel_miR_3181	down	BMF	up	MSTRG.91356.1	up
novel_miR_3181	down	BMF	up	MSTRG.143824.4	up
novel_miR_3181	down	BMF	up	MSTRG.200667.11	up
novel_miR_3181	down	BMF	up	MSTRG.4744.1	up
novel_miR_3181	down	BMF	up	MSTRG.56784.2	up
novel_miR_3181	down	BMF	up	MSTRG.179301.1	up
novel_miR_3181	down	BMF	up	MSTRG.70823.1	up
novel_miR_3313	down	BMF	up	MSTRG.183422.1	up
novel_miR_3313	down	BMF	up	MSTRG.200667.13	up
novel_miR_3313	down	BMF	up	MSTRG.143845.1	up
novel_miR_3313	down	BMF	up	MSTRG.90588.3	up
novel_miR_3313	down	BMF	up	MSTRG.129094.34	up
novel_miR_3313	down	BMF	up	MSTRG.7779.1	up
novel_miR_3313	down	BMF	up	MSTRG.8987.1	up
novel_miR_3313	down	BMF	up	MSTRG.128160.12	up
novel_miR_3313	down	BMF	up	MSTRG.143824.3	up
novel_miR_3313	down	BMF	up	MSTRG.97024.3	up
novel_miR_3313	down	BMF	up	MSTRG.91356.1	up
novel_miR_3313	down	BMF	up	MSTRG.143824.4	up
novel_miR_3313	down	BMF	up	MSTRG.200667.11	up
novel_miR_3313	down	BMF	up	MSTRG.4744.1	up
novel_miR_3313	down	BMF	up	MSTRG.56784.2	up
novel_miR_3313	down	BMF	up	MSTRG.179301.1	up
novel_miR_3313	down	BMF	up	MSTRG.70823.1	up
novel_miR_3313	down	ARHGAP25	up	MSTRG.183422.1	up
novel_miR_3313	down	ARHGAP25	up	MSTRG.200667.13	up
novel_miR_3313	down	ARHGAP25	up	MSTRG.143845.1	up
novel_miR_3313	down	ARHGAP25	up	MSTRG.129094.34	up
novel_miR_3313	down	ARHGAP25	up	MSTRG.7779.1	up
novel_miR_3313	down	ARHGAP25	up	MSTRG.8987.1	up
novel_miR_3313	down	ARHGAP25	up	MSTRG.128160.12	up
novel_miR_3313	down	ARHGAP25	up	MSTRG.143824.3	up
novel_miR_3313	down	ARHGAP25	up	MSTRG.97024.3	up
novel_miR_3313	down	ARHGAP25	up	MSTRG.56784.2	up
novel_miR_3313	down	ARHGAP25	up	MSTRG.179301.1	up
novel_miR_3313	down	ARHGAP25	up	MSTRG.70823.1	up
novel_miR_934	down	BMF	up	MSTRG.183422.1	up
novel_miR_934	down	BMF	up	MSTRG.200667.13	up
novel_miR_934	down	BMF	up	MSTRG.143845.1	up
novel_miR_934	down	BMF	up	MSTRG.90588.3	up
novel_miR_934	down	BMF	up	MSTRG.129094.34	up
novel_miR_934	down	BMF	up	MSTRG.7779.1	up
novel_miR_934	down	BMF	up	MSTRG.8987.1	up
novel_miR_934	down	BMF	up	MSTRG.128160.12	up
novel_miR_934	down	BMF	up	MSTRG.143824.3	up
novel_miR_934	down	BMF	up	MSTRG.97024.3	up
novel_miR_934	down	BMF	up	MSTRG.91356.1	up
novel_miR_934	down	BMF	up	MSTRG.143824.4	up
novel_miR_934	down	BMF	up	MSTRG.200667.11	up
novel_miR_934	down	BMF	up	MSTRG.4744.1	up
novel_miR_934	down	BMF	up	MSTRG.56784.2	up
novel_miR_934	down	BMF	up	MSTRG.179301.1	up
novel_miR_934	down	BMF	up	MSTRG.70823.1	up
novel_miR_934	down	ARHGAP25	up	MSTRG.183422.1	up
novel_miR_934	down	ARHGAP25	up	MSTRG.200667.13	up
novel_miR_934	down	ARHGAP25	up	MSTRG.143845.1	up
novel_miR_934	down	ARHGAP25	up	MSTRG.129094.34	up
novel_miR_934	down	ARHGAP25	up	MSTRG.7779.1	up
novel_miR_934	down	ARHGAP25	up	MSTRG.8987.1	up
novel_miR_934	down	ARHGAP25	up	MSTRG.128160.12	up
novel_miR_934	down	ARHGAP25	up	MSTRG.143824.3	up
novel_miR_934	down	ARHGAP25	up	MSTRG.97024.3	up
novel_miR_934	down	ARHGAP25	up	MSTRG.56784.2	up
novel_miR_934	down	ARHGAP25	up	MSTRG.179301.1	up
novel_miR_934	down	ARHGAP25	up	MSTRG.70823.1	up
gga-miR-34b-5p	down	WDFY4	up	MSTRG.183422.1	up
gga-miR-34b-5p	down	WDFY4	up	MSTRG.200667.13	up
gga-miR-34b-5p	down	WDFY4	up	MSTRG.129094.34	up
gga-miR-34b-5p	down	WDFY4	up	MSTRG.8987.1	up
gga-miR-34b-5p	down	WDFY4	up	MSTRG.143824.3	up
gga-miR-34b-5p	down	WDFY4	up	MSTRG.50137.12	up
gga-miR-34b-5p	down	WDFY4	up	MSTRG.97024.3	up
gga-miR-34b-5p	down	WDFY4	up	MSTRG.56784.2	up
gga-miR-34b-5p	down	WDFY4	up	MSTRG.179301.1	up
gga-miR-34b-5p	down	WDFY4	up	MSTRG.70823.1	up

## Sheet: Table S6-2.
Table S6-2. lncRNA-miRNA-mRNA regulation networks in CP vs LP.
Gene symbol	regulated	Gene symbol	regulated	Gene symbol	regulated
eca-miR-145	up	ERBB4	down	MSTRG.3524.1	down
eca-miR-145	up	ERBB4	down	MSTRG.5970.26	down
eca-miR-145	up	ERBB4	down	MSTRG.5970.28	down
eca-miR-145	up	ERBB4	down	MSTRG.36403.64	down
eca-miR-145	up	RIMS4	down	MSTRG.5970.26	down
eca-miR-145	up	GDF1	down	MSTRG.5970.28	down
eca-miR-145	up	GDF1	down	MSTRG.36403.64	down
eca-miR-145	up	CSMD2	down	MSTRG.183725.51	down
eca-miR-145	up	CSMD2	down	MSTRG.67230.170	down
eca-miR-145	up	CSMD2	down	MSTRG.12421.111	down
eca-miR-145	up	CSMD2	down	MSTRG.183736.1	down
eca-miR-145	up	CSMD2	down	MSTRG.26541.1	down
eca-miR-145	up	CSMD2	down	MSTRG.183725.50	down
eca-miR-145	up	CSMD2	down	MSTRG.183725.48	down
eca-miR-145	up	CSMD2	down	MSTRG.63571.27	down
eca-miR-145	up	CSMD2	down	MSTRG.24433.1	down
eca-miR-145	up	CSMD2	down	MSTRG.12469.2	down
eca-miR-145	up	CSMD2	down	MSTRG.53695.64	down
eca-miR-145	up	CSMD2	down	MSTRG.120482.32	down
eca-miR-145	up	CSMD2	down	MSTRG.108038.134	down
eca-miR-145	up	CSMD2	down	MSTRG.24675.1	down
eca-miR-145	up	CSMD2	down	MSTRG.183725.52	down
eca-miR-145	up	CSMD2	down	MSTRG.24644.1	down
eca-miR-145	up	CSMD2	down	MSTRG.125062.1	down
eca-miR-145	up	CSMD2	down	MSTRG.67272.1	down
gga-miR-145-5p	up	CSMD2	down	MSTRG.183725.51	down
gga-miR-145-5p	up	CSMD2	down	MSTRG.67230.170	down
gga-miR-145-5p	up	CSMD2	down	MSTRG.12421.111	down
gga-miR-145-5p	up	CSMD2	down	MSTRG.183736.1	down
gga-miR-145-5p	up	CSMD2	down	MSTRG.26541.1	down
gga-miR-145-5p	up	CSMD2	down	MSTRG.183725.50	down
gga-miR-145-5p	up	CSMD2	down	MSTRG.183725.48	down
gga-miR-145-5p	up	CSMD2	down	MSTRG.63571.27	down
gga-miR-145-5p	up	CSMD2	down	MSTRG.24433.1	down
gga-miR-145-5p	up	CSMD2	down	MSTRG.12469.2	down
gga-miR-145-5p	up	CSMD2	down	MSTRG.53695.64	down
gga-miR-145-5p	up	CSMD2	down	MSTRG.120482.32	down
gga-miR-145-5p	up	CSMD2	down	MSTRG.108038.134	down
gga-miR-145-5p	up	CSMD2	down	MSTRG.24675.1	down
gga-miR-145-5p	up	CSMD2	down	MSTRG.183725.52	down
gga-miR-145-5p	up	CSMD2	down	MSTRG.24644.1	down
gga-miR-145-5p	up	CSMD2	down	MSTRG.125062.1	down
gga-miR-145-5p	up	CSMD2	down	MSTRG.67272.1	down
gga-miR-145-5p	up	GDF1	down	MSTRG.5970.28	down
gga-miR-145-5p	up	GDF1	down	MSTRG.36403.64	down
gga-miR-145-5p	up	RIMS4	down	MSTRG.5970.26	down
gga-miR-145-5p	up	ERBB4	down	MSTRG.3524.1	down
gga-miR-145-5p	up	ERBB4	down	MSTRG.5970.26	down
gga-miR-145-5p	up	ERBB4	down	MSTRG.5970.28	down
gga-miR-145-5p	up	ERBB4	down	MSTRG.36403.64	down
gga-miR-145-5p	up	Anser_cygnoides_newGene_125504	down	MSTRG.16551.1	down
gga-miR-145-5p	up	Anser_cygnoides_newGene_125504	down	MSTRG.112633.2	down
gga-miR-145-5p	up	Anser_cygnoides_newGene_125504	down	MSTRG.107530.1	down
gga-miR-145-5p	up	Anser_cygnoides_newGene_125504	down	MSTRG.28418.1	down
gga-miR-145-5p	up	Anser_cygnoides_newGene_125504	down	MSTRG.85084.1	down
gga-miR-145-5p	up	Anser_cygnoides_newGene_125504	down	MSTRG.158716.1	down
gga-miR-145-5p	up	Anser_cygnoides_newGene_125504	down	MSTRG.120027.1	down
novel_miR_814	up	ADGRL3	down	MSTRG.5970.28	down
novel_miR_814	up	Anser_cygnoides_newGene_125504	down	MSTRG.16551.1	down
novel_miR_814	up	Anser_cygnoides_newGene_125504	down	MSTRG.112633.2	down
novel_miR_814	up	Anser_cygnoides_newGene_125504	down	MSTRG.107530.1	down
novel_miR_814	up	Anser_cygnoides_newGene_125504	down	MSTRG.28418.1	down
novel_miR_814	up	Anser_cygnoides_newGene_125504	down	MSTRG.85084.1	down
novel_miR_814	up	Anser_cygnoides_newGene_125504	down	MSTRG.158716.1	down
novel_miR_814	up	Anser_cygnoides_newGene_125504	down	MSTRG.120027.1	down
novel_miR_814	up	ENTPD3	down	MSTRG.16551.1	down
novel_miR_814	up	ENTPD3	down	MSTRG.107530.1	down
novel_miR_814	up	ENTPD3	down	MSTRG.28418.1	down
novel_miR_814	up	ENTPD3	down	MSTRG.85084.1	down
novel_miR_814	up	ENTPD3	down	MSTRG.158716.1	down
novel_miR_814	up	ENTPD3	down	MSTRG.120027.1	down
novel_miR_814	up	KIT	down	MSTRG.158716.1	down
novel_miR_814	up	KIF26B	down	MSTRG.183725.51	down
novel_miR_814	up	KIF26B	down	MSTRG.67230.170	down
novel_miR_814	up	KIF26B	down	MSTRG.183736.1	down
novel_miR_814	up	KIF26B	down	MSTRG.183725.50	down
novel_miR_814	up	KIF26B	down	MSTRG.183725.48	down
novel_miR_814	up	KIF26B	down	MSTRG.63571.27	down
novel_miR_814	up	KIF26B	down	MSTRG.128144.1	down
novel_miR_814	up	KIF26B	down	MSTRG.12469.2	down
novel_miR_814	up	KIF26B	down	MSTRG.120482.32	down
novel_miR_814	up	KIF26B	down	MSTRG.108038.134	down
novel_miR_814	up	KIF26B	down	MSTRG.183725.52	down
novel_miR_814	up	KIF26B	down	MSTRG.24644.1	down
novel_miR_814	up	KIF26B	down	MSTRG.125062.1	down
novel_miR_814	up	KIF26B	down	MSTRG.67272.1	down
novel_miR_814	up	ELAVL4	down	MSTRG.3524.1	down
novel_miR_814	up	NRG1	down	MSTRG.3524.1	down
novel_miR_814	up	NRG1	down	MSTRG.128144.1	down
novel_miR_814	up	MDGA2	down	MSTRG.3524.1	down
novel_miR_814	up	MDGA2	down	MSTRG.5970.26	down
novel_miR_814	up	MDGA2	down	MSTRG.128144.1	down
novel_miR_814	up	MDGA2	down	MSTRG.5970.28	down
novel_miR_2312	up	Anser_cygnoides_newGene_68059	down	MSTRG.16551.1	down
novel_miR_2312	up	Anser_cygnoides_newGene_68059	down	MSTRG.107530.1	down
novel_miR_2312	up	Anser_cygnoides_newGene_68059	down	MSTRG.28418.1	down
novel_miR_2312	up	Anser_cygnoides_newGene_68059	down	MSTRG.85084.1	down
novel_miR_2312	up	Anser_cygnoides_newGene_68059	down	MSTRG.120027.1	down
novel_miR_2312	up	LOC106046278	down	MSTRG.3524.1	down
novel_miR_2312	up	LOC106046278	down	MSTRG.36403.64	down
novel_miR_560	up	DNAH5	down	MSTRG.183725.51	down
novel_miR_560	up	DNAH5	down	MSTRG.183736.1	down
novel_miR_560	up	DNAH5	down	MSTRG.26541.1	down
novel_miR_560	up	DNAH5	down	MSTRG.183725.50	down
novel_miR_560	up	DNAH5	down	MSTRG.183725.48	down
novel_miR_560	up	DNAH5	down	MSTRG.63571.27	down
novel_miR_560	up	DNAH5	down	MSTRG.24433.1	down
novel_miR_560	up	DNAH5	down	MSTRG.120482.32	down
novel_miR_560	up	DNAH5	down	MSTRG.108038.134	down
novel_miR_560	up	DNAH5	down	MSTRG.24675.1	down
novel_miR_560	up	DNAH5	down	MSTRG.183725.52	down
novel_miR_560	up	DNAH5	down	MSTRG.24644.1	down
novel_miR_560	up	DNAH5	down	MSTRG.125062.1	down
novel_miR_560	up	DNAH5	down	MSTRG.67272.1	down
novel_miR_72	up	DNAH5	down	MSTRG.183725.51	down
novel_miR_72	up	DNAH5	down	MSTRG.183736.1	down
novel_miR_72	up	DNAH5	down	MSTRG.26541.1	down
novel_miR_72	up	DNAH5	down	MSTRG.183725.50	down
novel_miR_72	up	DNAH5	down	MSTRG.183725.48	down
novel_miR_72	up	DNAH5	down	MSTRG.63571.27	down
novel_miR_72	up	DNAH5	down	MSTRG.24433.1	down
novel_miR_72	up	DNAH5	down	MSTRG.120482.32	down
novel_miR_72	up	DNAH5	down	MSTRG.108038.134	down
novel_miR_72	up	DNAH5	down	MSTRG.24675.1	down
novel_miR_72	up	DNAH5	down	MSTRG.183725.52	down
novel_miR_72	up	DNAH5	down	MSTRG.24644.1	down
novel_miR_72	up	DNAH5	down	MSTRG.125062.1	down
novel_miR_72	up	DNAH5	down	MSTRG.67272.1	down
ola-miR-133-3p	up	NYAP2	down	MSTRG.67230.170	down
ola-miR-133-3p	up	NYAP2	down	MSTRG.12421.111	down
ola-miR-133-3p	up	NYAP2	down	MSTRG.183736.1	down
ola-miR-133-3p	up	NYAP2	down	MSTRG.3524.1	down
ola-miR-133-3p	up	NYAP2	down	MSTRG.183725.48	down
ola-miR-133-3p	up	NYAP2	down	MSTRG.12469.2	down
ola-miR-133-3p	up	NYAP2	down	MSTRG.53695.64	down
ola-miR-133-3p	up	NYAP2	down	MSTRG.120482.32	down
ola-miR-133-3p	up	NYAP2	down	MSTRG.108038.134	down
ola-miR-133-3p	up	NYAP2	down	MSTRG.183725.52	down
ola-miR-133-3p	up	NYAP2	down	MSTRG.24644.1	down
ola-miR-133-3p	up	NYAP2	down	MSTRG.67272.1	down
ola-miR-133-3p	up	GFRA1	down	MSTRG.108038.134	down
age-miR-133a	up	FRMPD1	down	MSTRG.128144.1	down
age-miR-133a	up	NYAP2	down	MSTRG.67230.170	down
age-miR-133a	up	NYAP2	down	MSTRG.12421.111	down
age-miR-133a	up	NYAP2	down	MSTRG.183736.1	down
age-miR-133a	up	NYAP2	down	MSTRG.3524.1	down
age-miR-133a	up	NYAP2	down	MSTRG.183725.48	down
age-miR-133a	up	NYAP2	down	MSTRG.12469.2	down
age-miR-133a	up	NYAP2	down	MSTRG.53695.64	down
age-miR-133a	up	NYAP2	down	MSTRG.120482.32	down
age-miR-133a	up	NYAP2	down	MSTRG.108038.134	down
age-miR-133a	up	NYAP2	down	MSTRG.183725.52	down
age-miR-133a	up	NYAP2	down	MSTRG.24644.1	down
age-miR-133a	up	NYAP2	down	MSTRG.67272.1	down
age-miR-133a	up	ANOS1	down	MSTRG.3524.1	down
age-miR-133a	up	ANOS1	down	MSTRG.5970.28	down
age-miR-133a	up	ANOS1	down	MSTRG.36403.64	down
age-miR-133a	up	LOC106038705	down	MSTRG.14354.2	down
age-miR-133a	up	LOC106038705	down	MSTRG.112633.2	down
age-miR-133a	up	LOC106038705	down	MSTRG.14356.1	down
ccr-miR-133a-3p	up	ANOS1	down	MSTRG.3524.1	down
ccr-miR-133a-3p	up	ANOS1	down	MSTRG.5970.28	down
ccr-miR-133a-3p	up	ANOS1	down	MSTRG.36403.64	down
ccr-miR-133a-3p	up	LOC106038705	down	MSTRG.14354.2	down
ccr-miR-133a-3p	up	LOC106038705	down	MSTRG.112633.2	down
ccr-miR-133a-3p	up	LOC106038705	down	MSTRG.14356.1	down
ccr-miR-133a-3p	up	FRMPD1	down	MSTRG.128144.1	down
ccr-miR-133a-3p	up	NYAP2	down	MSTRG.67230.170	down
ccr-miR-133a-3p	up	NYAP2	down	MSTRG.12421.111	down
ccr-miR-133a-3p	up	NYAP2	down	MSTRG.183736.1	down
ccr-miR-133a-3p	up	NYAP2	down	MSTRG.3524.1	down
ccr-miR-133a-3p	up	NYAP2	down	MSTRG.183725.48	down
ccr-miR-133a-3p	up	NYAP2	down	MSTRG.12469.2	down
ccr-miR-133a-3p	up	NYAP2	down	MSTRG.53695.64	down
ccr-miR-133a-3p	up	NYAP2	down	MSTRG.120482.32	down
ccr-miR-133a-3p	up	NYAP2	down	MSTRG.108038.134	down
ccr-miR-133a-3p	up	NYAP2	down	MSTRG.183725.52	down
ccr-miR-133a-3p	up	NYAP2	down	MSTRG.24644.1	down
ccr-miR-133a-3p	up	NYAP2	down	MSTRG.67272.1	down
oar-miR-133	up	NYAP2	down	MSTRG.67230.170	down
oar-miR-133	up	NYAP2	down	MSTRG.12421.111	down
oar-miR-133	up	NYAP2	down	MSTRG.183736.1	down
oar-miR-133	up	NYAP2	down	MSTRG.3524.1	down
oar-miR-133	up	NYAP2	down	MSTRG.183725.48	down
oar-miR-133	up	NYAP2	down	MSTRG.12469.2	down
oar-miR-133	up	NYAP2	down	MSTRG.53695.64	down
oar-miR-133	up	NYAP2	down	MSTRG.120482.32	down
oar-miR-133	up	NYAP2	down	MSTRG.108038.134	down
oar-miR-133	up	NYAP2	down	MSTRG.183725.52	down
oar-miR-133	up	NYAP2	down	MSTRG.24644.1	down
oar-miR-133	up	NYAP2	down	MSTRG.67272.1	down
oar-miR-133	up	ANOS1	down	MSTRG.3524.1	down
oar-miR-133	up	ANOS1	down	MSTRG.5970.28	down
oar-miR-133	up	ANOS1	down	MSTRG.36403.64	down
oar-miR-133	up	FRMPD1	down	MSTRG.128144.1	down
oar-miR-133	up	LOC106038705	down	MSTRG.14354.2	down
oar-miR-133	up	LOC106038705	down	MSTRG.112633.2	down
oar-miR-133	up	LOC106038705	down	MSTRG.14356.1	down
novel_miR_1255	up	SCN2B	down	MSTRG.3524.1	down
novel_miR_1255	up	DOC2B	down	MSTRG.120482.32	down
novel_miR_1255	up	DOC2B	down	MSTRG.125062.1	down
xtr-miR-133c	up	NYAP2	down	MSTRG.67230.170	down
xtr-miR-133c	up	NYAP2	down	MSTRG.12421.111	down
xtr-miR-133c	up	NYAP2	down	MSTRG.183736.1	down
xtr-miR-133c	up	NYAP2	down	MSTRG.3524.1	down
xtr-miR-133c	up	NYAP2	down	MSTRG.183725.48	down
xtr-miR-133c	up	NYAP2	down	MSTRG.12469.2	down
xtr-miR-133c	up	NYAP2	down	MSTRG.53695.64	down
xtr-miR-133c	up	NYAP2	down	MSTRG.120482.32	down
xtr-miR-133c	up	NYAP2	down	MSTRG.108038.134	down
xtr-miR-133c	up	NYAP2	down	MSTRG.183725.52	down
xtr-miR-133c	up	NYAP2	down	MSTRG.24644.1	down
xtr-miR-133c	up	NYAP2	down	MSTRG.67272.1	down
xtr-miR-133c	up	FRMPD1	down	MSTRG.128144.1	down
xtr-miR-133c	up	LOC106038705	down	MSTRG.14354.2	down
xtr-miR-133c	up	LOC106038705	down	MSTRG.112633.2	down
xtr-miR-133c	up	LOC106038705	down	MSTRG.14356.1	down
xtr-miR-133c	up	ANOS1	down	MSTRG.3524.1	down
xtr-miR-133c	up	ANOS1	down	MSTRG.5970.28	down
xtr-miR-133c	up	ANOS1	down	MSTRG.36403.64	down
gga-miR-133b	up	NYAP2	down	MSTRG.67230.170	down
gga-miR-133b	up	NYAP2	down	MSTRG.12421.111	down
gga-miR-133b	up	NYAP2	down	MSTRG.183736.1	down
gga-miR-133b	up	NYAP2	down	MSTRG.3524.1	down
gga-miR-133b	up	NYAP2	down	MSTRG.183725.48	down
gga-miR-133b	up	NYAP2	down	MSTRG.12469.2	down
gga-miR-133b	up	NYAP2	down	MSTRG.53695.64	down
gga-miR-133b	up	NYAP2	down	MSTRG.120482.32	down
gga-miR-133b	up	NYAP2	down	MSTRG.108038.134	down
gga-miR-133b	up	NYAP2	down	MSTRG.183725.52	down
gga-miR-133b	up	NYAP2	down	MSTRG.24644.1	down
gga-miR-133b	up	NYAP2	down	MSTRG.67272.1	down
gga-miR-133b	up	ANOS1	down	MSTRG.3524.1	down
gga-miR-133b	up	ANOS1	down	MSTRG.5970.28	down
gga-miR-133b	up	ANOS1	down	MSTRG.36403.64	down
gga-miR-133b	up	FRMPD1	down	MSTRG.128144.1	down
mdo-miR-133b-3p	up	NYAP2	down	MSTRG.67230.170	down
mdo-miR-133b-3p	up	NYAP2	down	MSTRG.12421.111	down
mdo-miR-133b-3p	up	NYAP2	down	MSTRG.183736.1	down
mdo-miR-133b-3p	up	NYAP2	down	MSTRG.3524.1	down
mdo-miR-133b-3p	up	NYAP2	down	MSTRG.183725.48	down
mdo-miR-133b-3p	up	NYAP2	down	MSTRG.12469.2	down
mdo-miR-133b-3p	up	NYAP2	down	MSTRG.53695.64	down
mdo-miR-133b-3p	up	NYAP2	down	MSTRG.120482.32	down
mdo-miR-133b-3p	up	NYAP2	down	MSTRG.108038.134	down
mdo-miR-133b-3p	up	NYAP2	down	MSTRG.183725.52	down
mdo-miR-133b-3p	up	NYAP2	down	MSTRG.24644.1	down
mdo-miR-133b-3p	up	NYAP2	down	MSTRG.67272.1	down

## Sheet: Table S6-3.
Table S6-3. lncRNA-miRNA-mRNA regulation networks in CP vs PP.
Gene symbol	regulated	Gene symbol	regulated	Gene symbol	regulated
aca-miR-133a	up	SCNN1A	down	MSTRG.128234.15	down
aca-miR-133a	up	SCNN1A	down	MSTRG.82532.62	down
aca-miR-133a	up	SCNN1A	down	MSTRG.196723.1	down
aca-miR-133a	up	SCNN1A	down	MSTRG.71535.1	down
aca-miR-133a	up	SCNN1A	down	MSTRG.137540.1	down
aca-miR-133a	up	SCNN1A	down	MSTRG.110606.6	down
aca-miR-133a	up	SCNN1A	down	MSTRG.59389.2	down
aca-miR-133a	up	SCNN1A	down	MSTRG.58097.1	down
aca-miR-133a	up	SCNN1A	down	MSTRG.29084.1	down
aca-miR-133a	up	SCNN1A	down	MSTRG.98059.2	down
aca-miR-133a	up	SCNN1A	down	MSTRG.206055.1	down
aca-miR-133a	up	SCNN1A	down	MSTRG.39812.1	down
aca-miR-133a	up	SCNN1A	down	MSTRG.81825.1	down
aca-miR-133a	up	SCNN1A	down	MSTRG.96839.1	down
aca-miR-133a	up	SCNN1A	down	MSTRG.128809.1	down
aca-miR-133a	up	SCNN1A	down	MSTRG.9407.2	down
aca-miR-133a	up	SCNN1A	down	MSTRG.8872.1	down
aca-miR-133a	up	SCNN1A	down	MSTRG.175243.1	down
aca-miR-133a	up	SCNN1A	down	MSTRG.148631.1	down
aca-miR-133a	up	SCNN1A	down	MSTRG.112518.5	down
aca-miR-133a	up	SCNN1A	down	MSTRG.61244.2	down
chi-miR-133a-3p	up	SCNN1A	down	MSTRG.128234.15	down
chi-miR-133a-3p	up	SCNN1A	down	MSTRG.82532.62	down
chi-miR-133a-3p	up	SCNN1A	down	MSTRG.196723.1	down
chi-miR-133a-3p	up	SCNN1A	down	MSTRG.71535.1	down
chi-miR-133a-3p	up	SCNN1A	down	MSTRG.137540.1	down
chi-miR-133a-3p	up	SCNN1A	down	MSTRG.110606.6	down
chi-miR-133a-3p	up	SCNN1A	down	MSTRG.59389.2	down
chi-miR-133a-3p	up	SCNN1A	down	MSTRG.58097.1	down
chi-miR-133a-3p	up	SCNN1A	down	MSTRG.29084.1	down
chi-miR-133a-3p	up	SCNN1A	down	MSTRG.98059.2	down
chi-miR-133a-3p	up	SCNN1A	down	MSTRG.206055.1	down
chi-miR-133a-3p	up	SCNN1A	down	MSTRG.39812.1	down
chi-miR-133a-3p	up	SCNN1A	down	MSTRG.81825.1	down
chi-miR-133a-3p	up	SCNN1A	down	MSTRG.96839.1	down
chi-miR-133a-3p	up	SCNN1A	down	MSTRG.128809.1	down
chi-miR-133a-3p	up	SCNN1A	down	MSTRG.9407.2	down
chi-miR-133a-3p	up	SCNN1A	down	MSTRG.8872.1	down
chi-miR-133a-3p	up	SCNN1A	down	MSTRG.175243.1	down
chi-miR-133a-3p	up	SCNN1A	down	MSTRG.148631.1	down
chi-miR-133a-3p	up	SCNN1A	down	MSTRG.112518.5	down
chi-miR-133a-3p	up	SCNN1A	down	MSTRG.61244.2	down
eca-miR-133b	up	SCNN1A	down	MSTRG.128234.15	down
eca-miR-133b	up	SCNN1A	down	MSTRG.82532.62	down
eca-miR-133b	up	SCNN1A	down	MSTRG.196723.1	down
eca-miR-133b	up	SCNN1A	down	MSTRG.71535.1	down
eca-miR-133b	up	SCNN1A	down	MSTRG.137540.1	down
eca-miR-133b	up	SCNN1A	down	MSTRG.110606.6	down
eca-miR-133b	up	SCNN1A	down	MSTRG.59389.2	down
eca-miR-133b	up	SCNN1A	down	MSTRG.58097.1	down
eca-miR-133b	up	SCNN1A	down	MSTRG.29084.1	down
eca-miR-133b	up	SCNN1A	down	MSTRG.98059.2	down
eca-miR-133b	up	SCNN1A	down	MSTRG.206055.1	down
eca-miR-133b	up	SCNN1A	down	MSTRG.39812.1	down
eca-miR-133b	up	SCNN1A	down	MSTRG.81825.1	down
eca-miR-133b	up	SCNN1A	down	MSTRG.96839.1	down
eca-miR-133b	up	SCNN1A	down	MSTRG.128809.1	down
eca-miR-133b	up	SCNN1A	down	MSTRG.9407.2	down
eca-miR-133b	up	SCNN1A	down	MSTRG.8872.1	down
eca-miR-133b	up	SCNN1A	down	MSTRG.175243.1	down
eca-miR-133b	up	SCNN1A	down	MSTRG.148631.1	down
eca-miR-133b	up	SCNN1A	down	MSTRG.112518.5	down
eca-miR-133b	up	SCNN1A	down	MSTRG.61244.2	down
eca-miR-145	up	LOC106032597	down	MSTRG.128234.15	down
eca-miR-145	up	LOC106032597	down	MSTRG.82532.62	down
eca-miR-145	up	LOC106032597	down	MSTRG.196723.1	down
eca-miR-145	up	LOC106032597	down	MSTRG.71535.1	down
eca-miR-145	up	LOC106032597	down	MSTRG.137540.1	down
eca-miR-145	up	LOC106032597	down	MSTRG.110606.6	down
eca-miR-145	up	LOC106032597	down	MSTRG.59389.2	down
eca-miR-145	up	LOC106032597	down	MSTRG.58097.1	down
eca-miR-145	up	LOC106032597	down	MSTRG.29084.1	down
eca-miR-145	up	LOC106032597	down	MSTRG.98059.2	down
eca-miR-145	up	LOC106032597	down	MSTRG.206055.1	down
eca-miR-145	up	LOC106032597	down	MSTRG.39812.1	down
eca-miR-145	up	LOC106032597	down	MSTRG.81825.1	down
eca-miR-145	up	LOC106032597	down	MSTRG.96839.1	down
eca-miR-145	up	LOC106032597	down	MSTRG.128809.1	down
eca-miR-145	up	LOC106032597	down	MSTRG.9407.2	down
eca-miR-145	up	LOC106032597	down	MSTRG.8872.1	down
eca-miR-145	up	LOC106032597	down	MSTRG.175243.1	down
eca-miR-145	up	LOC106032597	down	MSTRG.148631.1	down
eca-miR-145	up	LOC106032597	down	MSTRG.112518.5	down
eca-miR-145	up	LOC106032597	down	MSTRG.61244.2	down
efu-miR-133-3p	up	SCNN1A	down	MSTRG.128234.15	down
efu-miR-133-3p	up	SCNN1A	down	MSTRG.82532.62	down
efu-miR-133-3p	up	SCNN1A	down	MSTRG.196723.1	down
efu-miR-133-3p	up	SCNN1A	down	MSTRG.71535.1	down
efu-miR-133-3p	up	SCNN1A	down	MSTRG.137540.1	down
efu-miR-133-3p	up	SCNN1A	down	MSTRG.110606.6	down
efu-miR-133-3p	up	SCNN1A	down	MSTRG.59389.2	down
efu-miR-133-3p	up	SCNN1A	down	MSTRG.58097.1	down
efu-miR-133-3p	up	SCNN1A	down	MSTRG.29084.1	down
efu-miR-133-3p	up	SCNN1A	down	MSTRG.98059.2	down
efu-miR-133-3p	up	SCNN1A	down	MSTRG.206055.1	down
efu-miR-133-3p	up	SCNN1A	down	MSTRG.39812.1	down
efu-miR-133-3p	up	SCNN1A	down	MSTRG.81825.1	down
efu-miR-133-3p	up	SCNN1A	down	MSTRG.96839.1	down
efu-miR-133-3p	up	SCNN1A	down	MSTRG.128809.1	down
efu-miR-133-3p	up	SCNN1A	down	MSTRG.9407.2	down
efu-miR-133-3p	up	SCNN1A	down	MSTRG.8872.1	down
efu-miR-133-3p	up	SCNN1A	down	MSTRG.175243.1	down
efu-miR-133-3p	up	SCNN1A	down	MSTRG.148631.1	down
efu-miR-133-3p	up	SCNN1A	down	MSTRG.112518.5	down
efu-miR-133-3p	up	SCNN1A	down	MSTRG.61244.2	down
fru-miR-133	up	SCNN1A	down	MSTRG.128234.15	down
fru-miR-133	up	SCNN1A	down	MSTRG.82532.62	down
fru-miR-133	up	SCNN1A	down	MSTRG.196723.1	down
fru-miR-133	up	SCNN1A	down	MSTRG.71535.1	down
fru-miR-133	up	SCNN1A	down	MSTRG.137540.1	down
fru-miR-133	up	SCNN1A	down	MSTRG.110606.6	down
fru-miR-133	up	SCNN1A	down	MSTRG.59389.2	down
fru-miR-133	up	SCNN1A	down	MSTRG.58097.1	down
fru-miR-133	up	SCNN1A	down	MSTRG.29084.1	down
fru-miR-133	up	SCNN1A	down	MSTRG.98059.2	down
fru-miR-133	up	SCNN1A	down	MSTRG.206055.1	down
fru-miR-133	up	SCNN1A	down	MSTRG.39812.1	down
fru-miR-133	up	SCNN1A	down	MSTRG.81825.1	down
fru-miR-133	up	SCNN1A	down	MSTRG.96839.1	down
fru-miR-133	up	SCNN1A	down	MSTRG.128809.1	down
fru-miR-133	up	SCNN1A	down	MSTRG.9407.2	down
fru-miR-133	up	SCNN1A	down	MSTRG.8872.1	down
fru-miR-133	up	SCNN1A	down	MSTRG.175243.1	down
fru-miR-133	up	SCNN1A	down	MSTRG.148631.1	down
fru-miR-133	up	SCNN1A	down	MSTRG.112518.5	down
fru-miR-133	up	SCNN1A	down	MSTRG.61244.2	down
gga-miR-145-5p	up	LOC106032597	down	MSTRG.128234.15	down
gga-miR-145-5p	up	LOC106032597	down	MSTRG.82532.62	down
gga-miR-145-5p	up	LOC106032597	down	MSTRG.196723.1	down
gga-miR-145-5p	up	LOC106032597	down	MSTRG.71535.1	down
gga-miR-145-5p	up	LOC106032597	down	MSTRG.137540.1	down
gga-miR-145-5p	up	LOC106032597	down	MSTRG.110606.6	down
gga-miR-145-5p	up	LOC106032597	down	MSTRG.59389.2	down
gga-miR-145-5p	up	LOC106032597	down	MSTRG.58097.1	down
gga-miR-145-5p	up	LOC106032597	down	MSTRG.29084.1	down
gga-miR-145-5p	up	LOC106032597	down	MSTRG.98059.2	down
gga-miR-145-5p	up	LOC106032597	down	MSTRG.206055.1	down
gga-miR-145-5p	up	LOC106032597	down	MSTRG.39812.1	down
gga-miR-145-5p	up	LOC106032597	down	MSTRG.81825.1	down
gga-miR-145-5p	up	LOC106032597	down	MSTRG.96839.1	down
gga-miR-145-5p	up	LOC106032597	down	MSTRG.128809.1	down
gga-miR-145-5p	up	LOC106032597	down	MSTRG.9407.2	down
gga-miR-145-5p	up	LOC106032597	down	MSTRG.8872.1	down
gga-miR-145-5p	up	LOC106032597	down	MSTRG.175243.1	down
gga-miR-145-5p	up	LOC106032597	down	MSTRG.148631.1	down
gga-miR-145-5p	up	LOC106032597	down	MSTRG.112518.5	down
gga-miR-145-5p	up	LOC106032597	down	MSTRG.61244.2	down
gga-miR-145-5p	up	Anser_cygnoides_newGene_125504	down	MSTRG.59389.2	down
gga-miR-460b-5p	up	LOC106032597	down	MSTRG.128234.15	down
gga-miR-460b-5p	up	LOC106032597	down	MSTRG.82532.62	down
gga-miR-460b-5p	up	LOC106032597	down	MSTRG.196723.1	down
gga-miR-460b-5p	up	LOC106032597	down	MSTRG.71535.1	down
gga-miR-460b-5p	up	LOC106032597	down	MSTRG.137540.1	down
gga-miR-460b-5p	up	LOC106032597	down	MSTRG.110606.6	down
gga-miR-460b-5p	up	LOC106032597	down	MSTRG.59389.2	down
gga-miR-460b-5p	up	LOC106032597	down	MSTRG.58097.1	down
gga-miR-460b-5p	up	LOC106032597	down	MSTRG.29084.1	down
gga-miR-460b-5p	up	LOC106032597	down	MSTRG.98059.2	down
gga-miR-460b-5p	up	LOC106032597	down	MSTRG.206055.1	down
gga-miR-460b-5p	up	LOC106032597	down	MSTRG.39812.1	down
gga-miR-460b-5p	up	LOC106032597	down	MSTRG.81825.1	down
gga-miR-460b-5p	up	LOC106032597	down	MSTRG.96839.1	down
gga-miR-460b-5p	up	LOC106032597	down	MSTRG.128809.1	down
gga-miR-460b-5p	up	LOC106032597	down	MSTRG.9407.2	down
gga-miR-460b-5p	up	LOC106032597	down	MSTRG.8872.1	down
gga-miR-460b-5p	up	LOC106032597	down	MSTRG.175243.1	down
gga-miR-460b-5p	up	LOC106032597	down	MSTRG.148631.1	down
gga-miR-460b-5p	up	LOC106032597	down	MSTRG.112518.5	down
gga-miR-460b-5p	up	LOC106032597	down	MSTRG.61244.2	down
mml-miR-133c-3p	up	SCNN1A	down	MSTRG.128234.15	down
mml-miR-133c-3p	up	SCNN1A	down	MSTRG.82532.62	down
mml-miR-133c-3p	up	SCNN1A	down	MSTRG.196723.1	down
mml-miR-133c-3p	up	SCNN1A	down	MSTRG.71535.1	down
mml-miR-133c-3p	up	SCNN1A	down	MSTRG.137540.1	down
mml-miR-133c-3p	up	SCNN1A	down	MSTRG.110606.6	down
mml-miR-133c-3p	up	SCNN1A	down	MSTRG.59389.2	down
mml-miR-133c-3p	up	SCNN1A	down	MSTRG.58097.1	down
mml-miR-133c-3p	up	SCNN1A	down	MSTRG.29084.1	down
mml-miR-133c-3p	up	SCNN1A	down	MSTRG.98059.2	down
mml-miR-133c-3p	up	SCNN1A	down	MSTRG.206055.1	down
mml-miR-133c-3p	up	SCNN1A	down	MSTRG.39812.1	down
mml-miR-133c-3p	up	SCNN1A	down	MSTRG.81825.1	down
mml-miR-133c-3p	up	SCNN1A	down	MSTRG.96839.1	down
mml-miR-133c-3p	up	SCNN1A	down	MSTRG.128809.1	down
mml-miR-133c-3p	up	SCNN1A	down	MSTRG.9407.2	down
mml-miR-133c-3p	up	SCNN1A	down	MSTRG.8872.1	down
mml-miR-133c-3p	up	SCNN1A	down	MSTRG.175243.1	down
mml-miR-133c-3p	up	SCNN1A	down	MSTRG.148631.1	down
mml-miR-133c-3p	up	SCNN1A	down	MSTRG.112518.5	down
mml-miR-133c-3p	up	SCNN1A	down	MSTRG.61244.2	down
novel_miR_2001	up	SYCP2	down	MSTRG.128234.15	down
novel_miR_2001	up	SYCP2	down	MSTRG.82532.62	down
novel_miR_2001	up	SYCP2	down	MSTRG.196723.1	down
novel_miR_2001	up	SYCP2	down	MSTRG.71535.1	down
novel_miR_2001	up	SYCP2	down	MSTRG.137540.1	down
novel_miR_2001	up	SYCP2	down	MSTRG.110606.6	down
novel_miR_2001	up	SYCP2	down	MSTRG.59389.2	down
novel_miR_2001	up	SYCP2	down	MSTRG.58097.1	down
novel_miR_2001	up	SYCP2	down	MSTRG.29084.1	down
novel_miR_2001	up	SYCP2	down	MSTRG.98059.2	down
novel_miR_2001	up	SYCP2	down	MSTRG.206055.1	down
novel_miR_2001	up	SYCP2	down	MSTRG.39812.1	down
novel_miR_2001	up	SYCP2	down	MSTRG.81825.1	down
novel_miR_2001	up	SYCP2	down	MSTRG.96839.1	down
novel_miR_2001	up	SYCP2	down	MSTRG.128809.1	down
novel_miR_2001	up	SYCP2	down	MSTRG.9407.2	down
novel_miR_2001	up	SYCP2	down	MSTRG.8872.1	down
novel_miR_2001	up	SYCP2	down	MSTRG.175243.1	down
novel_miR_2001	up	SYCP2	down	MSTRG.148631.1	down
novel_miR_2001	up	SYCP2	down	MSTRG.112518.5	down
novel_miR_2001	up	SYCP2	down	MSTRG.61244.2	down
novel_miR_2001	up	Anser_cygnoides_newGene_16399	down	MSTRG.128234.15	down
novel_miR_2001	up	Anser_cygnoides_newGene_16399	down	MSTRG.82532.62	down
novel_miR_2001	up	Anser_cygnoides_newGene_16399	down	MSTRG.196723.1	down
novel_miR_2001	up	Anser_cygnoides_newGene_16399	down	MSTRG.137540.1	down
novel_miR_2001	up	Anser_cygnoides_newGene_16399	down	MSTRG.110606.6	down
novel_miR_2001	up	Anser_cygnoides_newGene_16399	down	MSTRG.58097.1	down
novel_miR_2001	up	Anser_cygnoides_newGene_16399	down	MSTRG.29084.1	down
novel_miR_2001	up	Anser_cygnoides_newGene_16399	down	MSTRG.81825.1	down
novel_miR_2001	up	Anser_cygnoides_newGene_16399	down	MSTRG.96839.1	down
novel_miR_2001	up	Anser_cygnoides_newGene_16399	down	MSTRG.128809.1	down
novel_miR_2001	up	Anser_cygnoides_newGene_16399	down	MSTRG.9407.2	down
novel_miR_2001	up	Anser_cygnoides_newGene_16399	down	MSTRG.175243.1	down
novel_miR_2001	up	Anser_cygnoides_newGene_16399	down	MSTRG.112518.5	down
novel_miR_2001	up	Anser_cygnoides_newGene_16399	down	MSTRG.61244.2	down
novel_miR_2001	up	LOC106033590	down	MSTRG.71535.1	down
novel_miR_2001	up	LOC106033590	down	MSTRG.110606.6	down
novel_miR_2001	up	LOC106033590	down	MSTRG.98059.2	down
novel_miR_2001	up	LOC106033590	down	MSTRG.206055.1	down
novel_miR_2001	up	LOC106033590	down	MSTRG.9407.2	down
novel_miR_2001	up	MCF2	down	MSTRG.128234.15	down
novel_miR_2001	up	MCF2	down	MSTRG.82532.62	down
novel_miR_2001	up	MCF2	down	MSTRG.196723.1	down
novel_miR_2001	up	MCF2	down	MSTRG.71535.1	down
novel_miR_2001	up	MCF2	down	MSTRG.137540.1	down
novel_miR_2001	up	MCF2	down	MSTRG.110606.6	down
novel_miR_2001	up	MCF2	down	MSTRG.59389.2	down
novel_miR_2001	up	MCF2	down	MSTRG.58097.1	down
novel_miR_2001	up	MCF2	down	MSTRG.29084.1	down
novel_miR_2001	up	MCF2	down	MSTRG.98059.2	down
novel_miR_2001	up	MCF2	down	MSTRG.206055.1	down
novel_miR_2001	up	MCF2	down	MSTRG.39812.1	down
novel_miR_2001	up	MCF2	down	MSTRG.81825.1	down
novel_miR_2001	up	MCF2	down	MSTRG.96839.1	down
novel_miR_2001	up	MCF2	down	MSTRG.128809.1	down
novel_miR_2001	up	MCF2	down	MSTRG.9407.2	down
novel_miR_2001	up	MCF2	down	MSTRG.175243.1	down
novel_miR_2001	up	MCF2	down	MSTRG.148631.1	down
novel_miR_2001	up	MCF2	down	MSTRG.112518.5	down
novel_miR_2001	up	MCF2	down	MSTRG.61244.2	down
novel_miR_3365	up	Anser_cygnoides_newGene_125504	down	MSTRG.59389.2	down
novel_miR_3365	up	SCML2	down	MSTRG.128234.15	down
novel_miR_3365	up	SCML2	down	MSTRG.82532.62	down
novel_miR_3365	up	SCML2	down	MSTRG.196723.1	down
novel_miR_3365	up	SCML2	down	MSTRG.137540.1	down
novel_miR_3365	up	SCML2	down	MSTRG.110606.6	down
novel_miR_3365	up	SCML2	down	MSTRG.59389.2	down
novel_miR_3365	up	SCML2	down	MSTRG.58097.1	down
novel_miR_3365	up	SCML2	down	MSTRG.29084.1	down
novel_miR_3365	up	SCML2	down	MSTRG.39812.1	down
novel_miR_3365	up	SCML2	down	MSTRG.81825.1	down
novel_miR_3365	up	SCML2	down	MSTRG.96839.1	down
novel_miR_3365	up	SCML2	down	MSTRG.128809.1	down
novel_miR_3365	up	SCML2	down	MSTRG.175243.1	down
novel_miR_3365	up	SCML2	down	MSTRG.148631.1	down
novel_miR_3365	up	SCML2	down	MSTRG.112518.5	down
novel_miR_3365	up	SCML2	down	MSTRG.61244.2	down
novel_miR_3365	up	LOC106032597	down	MSTRG.128234.15	down
novel_miR_3365	up	LOC106032597	down	MSTRG.82532.62	down
novel_miR_3365	up	LOC106032597	down	MSTRG.196723.1	down
novel_miR_3365	up	LOC106032597	down	MSTRG.71535.1	down
novel_miR_3365	up	LOC106032597	down	MSTRG.137540.1	down
novel_miR_3365	up	LOC106032597	down	MSTRG.110606.6	down
novel_miR_3365	up	LOC106032597	down	MSTRG.59389.2	down
novel_miR_3365	up	LOC106032597	down	MSTRG.58097.1	down
novel_miR_3365	up	LOC106032597	down	MSTRG.29084.1	down
novel_miR_3365	up	LOC106032597	down	MSTRG.98059.2	down
novel_miR_3365	up	LOC106032597	down	MSTRG.206055.1	down
novel_miR_3365	up	LOC106032597	down	MSTRG.39812.1	down
novel_miR_3365	up	LOC106032597	down	MSTRG.81825.1	down
novel_miR_3365	up	LOC106032597	down	MSTRG.96839.1	down
novel_miR_3365	up	LOC106032597	down	MSTRG.128809.1	down
novel_miR_3365	up	LOC106032597	down	MSTRG.9407.2	down
novel_miR_3365	up	LOC106032597	down	MSTRG.8872.1	down
novel_miR_3365	up	LOC106032597	down	MSTRG.175243.1	down
novel_miR_3365	up	LOC106032597	down	MSTRG.148631.1	down
novel_miR_3365	up	LOC106032597	down	MSTRG.112518.5	down
novel_miR_3365	up	LOC106032597	down	MSTRG.61244.2	down
novel_miR_3365	up	DND1	down	MSTRG.128234.15	down
novel_miR_3365	up	DND1	down	MSTRG.82532.62	down
novel_miR_3365	up	DND1	down	MSTRG.196723.1	down
novel_miR_3365	up	DND1	down	MSTRG.137540.1	down
novel_miR_3365	up	DND1	down	MSTRG.110606.6	down
novel_miR_3365	up	DND1	down	MSTRG.59389.2	down
novel_miR_3365	up	DND1	down	MSTRG.58097.1	down
novel_miR_3365	up	DND1	down	MSTRG.29084.1	down
novel_miR_3365	up	DND1	down	MSTRG.39812.1	down
novel_miR_3365	up	DND1	down	MSTRG.81825.1	down
novel_miR_3365	up	DND1	down	MSTRG.96839.1	down
novel_miR_3365	up	DND1	down	MSTRG.128809.1	down
novel_miR_3365	up	DND1	down	MSTRG.9407.2	down
novel_miR_3365	up	DND1	down	MSTRG.8872.1	down
novel_miR_3365	up	DND1	down	MSTRG.175243.1	down
novel_miR_3365	up	DND1	down	MSTRG.148631.1	down
novel_miR_3365	up	DND1	down	MSTRG.112518.5	down
novel_miR_3365	up	DND1	down	MSTRG.61244.2	down
novel_miR_3365	up	SCNN1A	down	MSTRG.128234.15	down
novel_miR_3365	up	SCNN1A	down	MSTRG.82532.62	down
novel_miR_3365	up	SCNN1A	down	MSTRG.196723.1	down
novel_miR_3365	up	SCNN1A	down	MSTRG.71535.1	down
novel_miR_3365	up	SCNN1A	down	MSTRG.137540.1	down
novel_miR_3365	up	SCNN1A	down	MSTRG.110606.6	down
novel_miR_3365	up	SCNN1A	down	MSTRG.59389.2	down
novel_miR_3365	up	SCNN1A	down	MSTRG.58097.1	down
novel_miR_3365	up	SCNN1A	down	MSTRG.29084.1	down
novel_miR_3365	up	SCNN1A	down	MSTRG.98059.2	down
novel_miR_3365	up	SCNN1A	down	MSTRG.206055.1	down
novel_miR_3365	up	SCNN1A	down	MSTRG.39812.1	down
novel_miR_3365	up	SCNN1A	down	MSTRG.81825.1	down
novel_miR_3365	up	SCNN1A	down	MSTRG.96839.1	down
novel_miR_3365	up	SCNN1A	down	MSTRG.128809.1	down
novel_miR_3365	up	SCNN1A	down	MSTRG.9407.2	down
novel_miR_3365	up	SCNN1A	down	MSTRG.8872.1	down
novel_miR_3365	up	SCNN1A	down	MSTRG.175243.1	down
novel_miR_3365	up	SCNN1A	down	MSTRG.148631.1	down
novel_miR_3365	up	SCNN1A	down	MSTRG.112518.5	down
novel_miR_3365	up	SCNN1A	down	MSTRG.61244.2	down
novel_miR_3365	up	Anser_cygnoides_newGene_16399	down	MSTRG.128234.15	down
novel_miR_3365	up	Anser_cygnoides_newGene_16399	down	MSTRG.82532.62	down
novel_miR_3365	up	Anser_cygnoides_newGene_16399	down	MSTRG.196723.1	down
novel_miR_3365	up	Anser_cygnoides_newGene_16399	down	MSTRG.137540.1	down
novel_miR_3365	up	Anser_cygnoides_newGene_16399	down	MSTRG.110606.6	down
novel_miR_3365	up	Anser_cygnoides_newGene_16399	down	MSTRG.58097.1	down
novel_miR_3365	up	Anser_cygnoides_newGene_16399	down	MSTRG.29084.1	down
novel_miR_3365	up	Anser_cygnoides_newGene_16399	down	MSTRG.81825.1	down
novel_miR_3365	up	Anser_cygnoides_newGene_16399	down	MSTRG.96839.1	down
novel_miR_3365	up	Anser_cygnoides_newGene_16399	down	MSTRG.128809.1	down
novel_miR_3365	up	Anser_cygnoides_newGene_16399	down	MSTRG.9407.2	down
novel_miR_3365	up	Anser_cygnoides_newGene_16399	down	MSTRG.175243.1	down
novel_miR_3365	up	Anser_cygnoides_newGene_16399	down	MSTRG.112518.5	down
novel_miR_3365	up	Anser_cygnoides_newGene_16399	down	MSTRG.61244.2	down
novel_miR_3365	up	AMH	down	MSTRG.128234.15	down
novel_miR_3365	up	AMH	down	MSTRG.82532.62	down
novel_miR_3365	up	AMH	down	MSTRG.196723.1	down
novel_miR_3365	up	AMH	down	MSTRG.71535.1	down
novel_miR_3365	up	AMH	down	MSTRG.137540.1	down
novel_miR_3365	up	AMH	down	MSTRG.110606.6	down
novel_miR_3365	up	AMH	down	MSTRG.59389.2	down
novel_miR_3365	up	AMH	down	MSTRG.58097.1	down
novel_miR_3365	up	AMH	down	MSTRG.29084.1	down
novel_miR_3365	up	AMH	down	MSTRG.98059.2	down
novel_miR_3365	up	AMH	down	MSTRG.206055.1	down
novel_miR_3365	up	AMH	down	MSTRG.39812.1	down
novel_miR_3365	up	AMH	down	MSTRG.81825.1	down
novel_miR_3365	up	AMH	down	MSTRG.96839.1	down
novel_miR_3365	up	AMH	down	MSTRG.128809.1	down
novel_miR_3365	up	AMH	down	MSTRG.9407.2	down
novel_miR_3365	up	AMH	down	MSTRG.8872.1	down
novel_miR_3365	up	AMH	down	MSTRG.175243.1	down
novel_miR_3365	up	AMH	down	MSTRG.148631.1	down
novel_miR_3365	up	AMH	down	MSTRG.112518.5	down
novel_miR_3365	up	AMH	down	MSTRG.61244.2	down
novel_miR_560	up	LOC106032597	down	MSTRG.128234.15	down
novel_miR_560	up	LOC106032597	down	MSTRG.82532.62	down
novel_miR_560	up	LOC106032597	down	MSTRG.196723.1	down
novel_miR_560	up	LOC106032597	down	MSTRG.71535.1	down
novel_miR_560	up	LOC106032597	down	MSTRG.137540.1	down
novel_miR_560	up	LOC106032597	down	MSTRG.110606.6	down
novel_miR_560	up	LOC106032597	down	MSTRG.59389.2	down
novel_miR_560	up	LOC106032597	down	MSTRG.58097.1	down
novel_miR_560	up	LOC106032597	down	MSTRG.29084.1	down
novel_miR_560	up	LOC106032597	down	MSTRG.98059.2	down
novel_miR_560	up	LOC106032597	down	MSTRG.206055.1	down
novel_miR_560	up	LOC106032597	down	MSTRG.39812.1	down
novel_miR_560	up	LOC106032597	down	MSTRG.81825.1	down
novel_miR_560	up	LOC106032597	down	MSTRG.96839.1	down
novel_miR_560	up	LOC106032597	down	MSTRG.128809.1	down
novel_miR_560	up	LOC106032597	down	MSTRG.9407.2	down
novel_miR_560	up	LOC106032597	down	MSTRG.8872.1	down
novel_miR_560	up	LOC106032597	down	MSTRG.175243.1	down
novel_miR_560	up	LOC106032597	down	MSTRG.148631.1	down
novel_miR_560	up	LOC106032597	down	MSTRG.112518.5	down
novel_miR_560	up	LOC106032597	down	MSTRG.61244.2	down
novel_miR_72	up	LOC106032597	down	MSTRG.128234.15	down
novel_miR_72	up	LOC106032597	down	MSTRG.82532.62	down
novel_miR_72	up	LOC106032597	down	MSTRG.196723.1	down
novel_miR_72	up	LOC106032597	down	MSTRG.71535.1	down
novel_miR_72	up	LOC106032597	down	MSTRG.137540.1	down
novel_miR_72	up	LOC106032597	down	MSTRG.110606.6	down
novel_miR_72	up	LOC106032597	down	MSTRG.59389.2	down
novel_miR_72	up	LOC106032597	down	MSTRG.58097.1	down
novel_miR_72	up	LOC106032597	down	MSTRG.29084.1	down
novel_miR_72	up	LOC106032597	down	MSTRG.98059.2	down
novel_miR_72	up	LOC106032597	down	MSTRG.206055.1	down
novel_miR_72	up	LOC106032597	down	MSTRG.39812.1	down
novel_miR_72	up	LOC106032597	down	MSTRG.81825.1	down
novel_miR_72	up	LOC106032597	down	MSTRG.96839.1	down
novel_miR_72	up	LOC106032597	down	MSTRG.128809.1	down
novel_miR_72	up	LOC106032597	down	MSTRG.9407.2	down
novel_miR_72	up	LOC106032597	down	MSTRG.8872.1	down
novel_miR_72	up	LOC106032597	down	MSTRG.175243.1	down
novel_miR_72	up	LOC106032597	down	MSTRG.148631.1	down
novel_miR_72	up	LOC106032597	down	MSTRG.112518.5	down
novel_miR_72	up	LOC106032597	down	MSTRG.61244.2	down
novel_miR_924	up	DACH2	down	MSTRG.128234.15	down
novel_miR_924	up	DACH2	down	MSTRG.82532.62	down
novel_miR_924	up	DACH2	down	MSTRG.196723.1	down
novel_miR_924	up	DACH2	down	MSTRG.71535.1	down
novel_miR_924	up	DACH2	down	MSTRG.137540.1	down
novel_miR_924	up	DACH2	down	MSTRG.110606.6	down
novel_miR_924	up	DACH2	down	MSTRG.59389.2	down
novel_miR_924	up	DACH2	down	MSTRG.58097.1	down
novel_miR_924	up	DACH2	down	MSTRG.29084.1	down
novel_miR_924	up	DACH2	down	MSTRG.206055.1	down
novel_miR_924	up	DACH2	down	MSTRG.39812.1	down
novel_miR_924	up	DACH2	down	MSTRG.81825.1	down
novel_miR_924	up	DACH2	down	MSTRG.96839.1	down
novel_miR_924	up	DACH2	down	MSTRG.128809.1	down
novel_miR_924	up	DACH2	down	MSTRG.9407.2	down
novel_miR_924	up	DACH2	down	MSTRG.8872.1	down
novel_miR_924	up	DACH2	down	MSTRG.175243.1	down
novel_miR_924	up	DACH2	down	MSTRG.148631.1	down
novel_miR_924	up	DACH2	down	MSTRG.112518.5	down
novel_miR_924	up	DACH2	down	MSTRG.61244.2	down
oan-miR-143-5p	up	PDGFB	down	MSTRG.128234.15	down
oan-miR-143-5p	up	PDGFB	down	MSTRG.82532.62	down
oan-miR-143-5p	up	PDGFB	down	MSTRG.196723.1	down
oan-miR-143-5p	up	PDGFB	down	MSTRG.71535.1	down
oan-miR-143-5p	up	PDGFB	down	MSTRG.137540.1	down
oan-miR-143-5p	up	PDGFB	down	MSTRG.110606.6	down
oan-miR-143-5p	up	PDGFB	down	MSTRG.59389.2	down
oan-miR-143-5p	up	PDGFB	down	MSTRG.58097.1	down
oan-miR-143-5p	up	PDGFB	down	MSTRG.29084.1	down
oan-miR-143-5p	up	PDGFB	down	MSTRG.98059.2	down
oan-miR-143-5p	up	PDGFB	down	MSTRG.206055.1	down
oan-miR-143-5p	up	PDGFB	down	MSTRG.39812.1	down
oan-miR-143-5p	up	PDGFB	down	MSTRG.81825.1	down
oan-miR-143-5p	up	PDGFB	down	MSTRG.96839.1	down
oan-miR-143-5p	up	PDGFB	down	MSTRG.128809.1	down
oan-miR-143-5p	up	PDGFB	down	MSTRG.9407.2	down
oan-miR-143-5p	up	PDGFB	down	MSTRG.8872.1	down
oan-miR-143-5p	up	PDGFB	down	MSTRG.175243.1	down
oan-miR-143-5p	up	PDGFB	down	MSTRG.148631.1	down
oan-miR-143-5p	up	PDGFB	down	MSTRG.112518.5	down
oan-miR-143-5p	up	PDGFB	down	MSTRG.61244.2	down
oan-miR-143-5p	up	LOC106042005	down	MSTRG.128234.15	down
oan-miR-143-5p	up	LOC106042005	down	MSTRG.82532.62	down
oan-miR-143-5p	up	LOC106042005	down	MSTRG.196723.1	down
oan-miR-143-5p	up	LOC106042005	down	MSTRG.71535.1	down
oan-miR-143-5p	up	LOC106042005	down	MSTRG.137540.1	down
oan-miR-143-5p	up	LOC106042005	down	MSTRG.110606.6	down
oan-miR-143-5p	up	LOC106042005	down	MSTRG.59389.2	down
oan-miR-143-5p	up	LOC106042005	down	MSTRG.58097.1	down
oan-miR-143-5p	up	LOC106042005	down	MSTRG.29084.1	down
oan-miR-143-5p	up	LOC106042005	down	MSTRG.98059.2	down
oan-miR-143-5p	up	LOC106042005	down	MSTRG.206055.1	down
oan-miR-143-5p	up	LOC106042005	down	MSTRG.39812.1	down
oan-miR-143-5p	up	LOC106042005	down	MSTRG.81825.1	down
oan-miR-143-5p	up	LOC106042005	down	MSTRG.96839.1	down
oan-miR-143-5p	up	LOC106042005	down	MSTRG.128809.1	down
oan-miR-143-5p	up	LOC106042005	down	MSTRG.9407.2	down
oan-miR-143-5p	up	LOC106042005	down	MSTRG.8872.1	down
oan-miR-143-5p	up	LOC106042005	down	MSTRG.175243.1	down
oan-miR-143-5p	up	LOC106042005	down	MSTRG.148631.1	down
oan-miR-143-5p	up	LOC106042005	down	MSTRG.112518.5	down
oan-miR-143-5p	up	LOC106042005	down	MSTRG.61244.2	down
ocu-miR-133b-3p	up	SCNN1A	down	MSTRG.128234.15	down
ocu-miR-133b-3p	up	SCNN1A	down	MSTRG.82532.62	down
ocu-miR-133b-3p	up	SCNN1A	down	MSTRG.196723.1	down
ocu-miR-133b-3p	up	SCNN1A	down	MSTRG.71535.1	down
ocu-miR-133b-3p	up	SCNN1A	down	MSTRG.137540.1	down
ocu-miR-133b-3p	up	SCNN1A	down	MSTRG.110606.6	down
ocu-miR-133b-3p	up	SCNN1A	down	MSTRG.59389.2	down
ocu-miR-133b-3p	up	SCNN1A	down	MSTRG.58097.1	down
ocu-miR-133b-3p	up	SCNN1A	down	MSTRG.29084.1	down
ocu-miR-133b-3p	up	SCNN1A	down	MSTRG.98059.2	down
ocu-miR-133b-3p	up	SCNN1A	down	MSTRG.206055.1	down
ocu-miR-133b-3p	up	SCNN1A	down	MSTRG.39812.1	down
ocu-miR-133b-3p	up	SCNN1A	down	MSTRG.81825.1	down
ocu-miR-133b-3p	up	SCNN1A	down	MSTRG.96839.1	down
ocu-miR-133b-3p	up	SCNN1A	down	MSTRG.128809.1	down
ocu-miR-133b-3p	up	SCNN1A	down	MSTRG.9407.2	down
ocu-miR-133b-3p	up	SCNN1A	down	MSTRG.8872.1	down
ocu-miR-133b-3p	up	SCNN1A	down	MSTRG.175243.1	down
ocu-miR-133b-3p	up	SCNN1A	down	MSTRG.148631.1	down
ocu-miR-133b-3p	up	SCNN1A	down	MSTRG.112518.5	down
ocu-miR-133b-3p	up	SCNN1A	down	MSTRG.61244.2	down
ppy-miR-133c	up	SCNN1A	down	MSTRG.128234.15	down
ppy-miR-133c	up	SCNN1A	down	MSTRG.82532.62	down
ppy-miR-133c	up	SCNN1A	down	MSTRG.196723.1	down
ppy-miR-133c	up	SCNN1A	down	MSTRG.71535.1	down
ppy-miR-133c	up	SCNN1A	down	MSTRG.137540.1	down
ppy-miR-133c	up	SCNN1A	down	MSTRG.110606.6	down
ppy-miR-133c	up	SCNN1A	down	MSTRG.59389.2	down
ppy-miR-133c	up	SCNN1A	down	MSTRG.58097.1	down
ppy-miR-133c	up	SCNN1A	down	MSTRG.29084.1	down
ppy-miR-133c	up	SCNN1A	down	MSTRG.98059.2	down
ppy-miR-133c	up	SCNN1A	down	MSTRG.206055.1	down
ppy-miR-133c	up	SCNN1A	down	MSTRG.39812.1	down
ppy-miR-133c	up	SCNN1A	down	MSTRG.81825.1	down
ppy-miR-133c	up	SCNN1A	down	MSTRG.96839.1	down
ppy-miR-133c	up	SCNN1A	down	MSTRG.128809.1	down
ppy-miR-133c	up	SCNN1A	down	MSTRG.9407.2	down
ppy-miR-133c	up	SCNN1A	down	MSTRG.8872.1	down
ppy-miR-133c	up	SCNN1A	down	MSTRG.175243.1	down
ppy-miR-133c	up	SCNN1A	down	MSTRG.148631.1	down
ppy-miR-133c	up	SCNN1A	down	MSTRG.112518.5	down
ppy-miR-133c	up	SCNN1A	down	MSTRG.61244.2	down
novel_miR_1090	down	FMO3	up	MSTRG.7233.4	up
novel_miR_1090	down	FMO3	up	MSTRG.114302.25	up
novel_miR_1090	down	FMO3	up	MSTRG.112782.1	up
novel_miR_1090	down	LOC106040155	up	MSTRG.43122.1	up
novel_miR_1090	down	LOC106040155	up	MSTRG.98420.1	up
novel_miR_1090	down	LOC106040155	up	MSTRG.34005.1	up
novel_miR_1090	down	LOC106040155	up	MSTRG.164147.2	up
novel_miR_1090	down	LOC106040155	up	MSTRG.97270.10	up
novel_miR_1090	down	LOC106040155	up	MSTRG.112782.1	up
novel_miR_1090	down	RASL12	up	MSTRG.7233.4	up
novel_miR_1090	down	RASL12	up	MSTRG.125600.4	up
novel_miR_1090	down	LOC106040733	up	MSTRG.202736.2	up
novel_miR_1090	down	LOC106040733	up	MSTRG.202736.1	up
novel_miR_1090	down	PPARG	up	MSTRG.173740.1	up
novel_miR_1090	down	PPARG	up	MSTRG.161022.1	up
novel_miR_1090	down	PPARG	up	MSTRG.23504.1	up
novel_miR_1090	down	PPARG	up	MSTRG.51212.12	up
novel_miR_1090	down	PPARG	up	MSTRG.202736.2	up
novel_miR_1090	down	PPARG	up	MSTRG.202736.1	up
novel_miR_1090	down	SPEG	up	MSTRG.70306.69	up
novel_miR_1090	down	SPEG	up	MSTRG.65572.2	up
novel_miR_1090	down	SPEG	up	MSTRG.7233.4	up
novel_miR_1090	down	SPEG	up	MSTRG.171844.2	up
novel_miR_1090	down	SPEG	up	MSTRG.95396.2	up
novel_miR_1090	down	SPEG	up	MSTRG.102490.2	up
novel_miR_1090	down	SPEG	up	MSTRG.164147.2	up
novel_miR_1090	down	SPEG	up	MSTRG.341.5	up
novel_miR_1090	down	SPEG	up	MSTRG.171844.3	up
novel_miR_1090	down	SPEG	up	MSTRG.56917.1	up
novel_miR_1090	down	SPEG	up	MSTRG.125600.4	up
novel_miR_1090	down	Anser_cygnoides_newGene_127592	up	MSTRG.43122.1	up
novel_miR_1090	down	Anser_cygnoides_newGene_127592	up	MSTRG.45199.9	up
novel_miR_1090	down	Anser_cygnoides_newGene_127592	up	MSTRG.125642.2	up
novel_miR_1090	down	Anser_cygnoides_newGene_127592	up	MSTRG.112782.1	up
novel_miR_1090	down	LOC106029453	up	MSTRG.98420.1	up
novel_miR_1090	down	LOC106029453	up	MSTRG.186238.2	up
novel_miR_1090	down	LOC106029453	up	MSTRG.23504.1	up
novel_miR_1090	down	LOC106029453	up	MSTRG.51212.12	up
novel_miR_1090	down	LOC106029453	up	MSTRG.202736.2	up
novel_miR_1090	down	LOC106029453	up	MSTRG.202736.1	up
novel_miR_1090	down	LOC106029453	up	MSTRG.98408.8	up
novel_miR_1090	down	PDLIM7	up	MSTRG.7233.4	up
novel_miR_1090	down	PDLIM7	up	MSTRG.171844.2	up
novel_miR_1090	down	PDLIM7	up	MSTRG.95396.2	up
novel_miR_1090	down	PDLIM7	up	MSTRG.164147.2	up
novel_miR_1090	down	PDLIM7	up	MSTRG.154903.1	up
novel_miR_1090	down	PDLIM7	up	MSTRG.126307.1	up
novel_miR_1090	down	PDLIM7	up	MSTRG.171844.3	up
novel_miR_1090	down	PDLIM7	up	MSTRG.189333.2	up
novel_miR_1090	down	PDLIM7	up	MSTRG.125600.4	up
novel_miR_1090	down	SMTN	up	MSTRG.43122.1	up
novel_miR_1090	down	SMTN	up	MSTRG.171844.1	up
novel_miR_1090	down	SMTN	up	MSTRG.34005.1	up
novel_miR_1090	down	SMTN	up	MSTRG.7233.4	up
novel_miR_1090	down	SMTN	up	MSTRG.125642.2	up
novel_miR_1090	down	SMTN	up	MSTRG.164147.2	up
novel_miR_1090	down	SMTN	up	MSTRG.114302.25	up
novel_miR_1090	down	SMTN	up	MSTRG.112782.1	up
novel_miR_1090	down	SMTN	up	MSTRG.65580.1	up
novel_miR_1090	down	ALDH1A3	up	MSTRG.7233.4	up
novel_miR_1090	down	ALDH1A3	up	MSTRG.102490.2	up
novel_miR_1090	down	ALDH1A3	up	MSTRG.164147.2	up
novel_miR_1090	down	ALDH1A3	up	MSTRG.171844.3	up
novel_miR_1090	down	ALDH1A3	up	MSTRG.189333.2	up
novel_miR_1090	down	ALDH1A3	up	MSTRG.125600.4	up
novel_miR_1090	down	LOC106029353	up	MSTRG.98420.1	up
novel_miR_1090	down	LOC106029353	up	MSTRG.161022.1	up
novel_miR_1090	down	LOC106029353	up	MSTRG.23504.1	up
novel_miR_1090	down	LOC106029353	up	MSTRG.51212.12	up
novel_miR_1090	down	LOC106029353	up	MSTRG.202736.2	up
novel_miR_1090	down	LOC106029353	up	MSTRG.202736.1	up
novel_miR_1090	down	SCARA5	up	MSTRG.70306.69	up
novel_miR_1090	down	SCARA5	up	MSTRG.65572.2	up
novel_miR_1090	down	SCARA5	up	MSTRG.7233.4	up
novel_miR_1090	down	SCARA5	up	MSTRG.95396.2	up
novel_miR_1090	down	SCARA5	up	MSTRG.164147.2	up
novel_miR_1090	down	SCARA5	up	MSTRG.96058.1	up
novel_miR_1090	down	SCARA5	up	MSTRG.154903.1	up
novel_miR_1090	down	SCARA5	up	MSTRG.76621.1	up
novel_miR_1090	down	SCARA5	up	MSTRG.341.5	up
novel_miR_1090	down	SCARA5	up	MSTRG.56917.1	up
novel_miR_1116	down	PGR	up	MSTRG.43122.1	up
novel_miR_1116	down	PGR	up	MSTRG.98420.1	up
novel_miR_1116	down	PGR	up	MSTRG.34005.1	up
novel_miR_1116	down	PGR	up	MSTRG.164147.2	up
novel_miR_1116	down	PGR	up	MSTRG.97270.10	up
novel_miR_1116	down	PGR	up	MSTRG.112782.1	up
novel_miR_1116	down	FLNC	up	MSTRG.65572.2	up
novel_miR_1116	down	FLNC	up	MSTRG.7233.4	up
novel_miR_1116	down	FLNC	up	MSTRG.95396.2	up
novel_miR_1116	down	FLNC	up	MSTRG.164147.2	up
novel_miR_1116	down	FLNC	up	MSTRG.341.5	up
novel_miR_1116	down	FLNC	up	MSTRG.125600.4	up
novel_miR_1116	down	MICAL2	up	MSTRG.164147.2	up
novel_miR_1116	down	MICAL2	up	MSTRG.189333.2	up
novel_miR_1116	down	Anser_cygnoides_newGene_127592	up	MSTRG.43122.1	up
novel_miR_1116	down	Anser_cygnoides_newGene_127592	up	MSTRG.45199.9	up
novel_miR_1116	down	Anser_cygnoides_newGene_127592	up	MSTRG.125642.2	up
novel_miR_1116	down	Anser_cygnoides_newGene_127592	up	MSTRG.112782.1	up
novel_miR_1116	down	LOC106045776	up	MSTRG.98420.1	up
novel_miR_1116	down	LOC106045776	up	MSTRG.45199.9	up
novel_miR_1116	down	LOC106045776	up	MSTRG.97270.10	up
novel_miR_1116	down	LOC106045776	up	MSTRG.112782.1	up
novel_miR_1116	down	LOC106045776	up	MSTRG.51212.12	up
novel_miR_1116	down	LOC106045776	up	MSTRG.98408.8	up
novel_miR_1116	down	SYNM	up	MSTRG.7233.4	up
novel_miR_1116	down	SYNM	up	MSTRG.102490.2	up
novel_miR_1116	down	SYNM	up	MSTRG.164147.2	up
novel_miR_1116	down	SYNM	up	MSTRG.96058.1	up
novel_miR_1116	down	SYNM	up	MSTRG.154903.1	up
novel_miR_1116	down	SYNM	up	MSTRG.126307.1	up
novel_miR_1116	down	SYNM	up	MSTRG.189333.2	up
novel_miR_1116	down	SYNM	up	MSTRG.125600.4	up
novel_miR_1116	down	SMTN	up	MSTRG.43122.1	up
novel_miR_1116	down	SMTN	up	MSTRG.171844.1	up
novel_miR_1116	down	SMTN	up	MSTRG.34005.1	up
novel_miR_1116	down	SMTN	up	MSTRG.7233.4	up
novel_miR_1116	down	SMTN	up	MSTRG.125642.2	up
novel_miR_1116	down	SMTN	up	MSTRG.164147.2	up
novel_miR_1116	down	SMTN	up	MSTRG.114302.25	up
novel_miR_1116	down	SMTN	up	MSTRG.112782.1	up
novel_miR_1116	down	SMTN	up	MSTRG.65580.1	up
novel_miR_1116	down	FHL2	up	MSTRG.43122.1	up
novel_miR_1116	down	FHL2	up	MSTRG.171844.1	up
novel_miR_1116	down	FHL2	up	MSTRG.34005.1	up
novel_miR_1116	down	FHL2	up	MSTRG.7233.4	up
novel_miR_1116	down	FHL2	up	MSTRG.125642.2	up
novel_miR_1116	down	FHL2	up	MSTRG.164147.2	up
novel_miR_1116	down	FHL2	up	MSTRG.76621.1	up
novel_miR_1116	down	FHL2	up	MSTRG.171844.3	up
novel_miR_1116	down	FHL2	up	MSTRG.65580.1	up
novel_miR_1116	down	FHL2	up	MSTRG.56917.1	up
novel_miR_1116	down	LOC106044084	up	MSTRG.202736.2	up
novel_miR_1116	down	LOC106044084	up	MSTRG.202736.1	up
novel_miR_1302	down	SCARA5	up	MSTRG.70306.69	up
novel_miR_1302	down	SCARA5	up	MSTRG.65572.2	up
novel_miR_1302	down	SCARA5	up	MSTRG.7233.4	up
novel_miR_1302	down	SCARA5	up	MSTRG.95396.2	up
novel_miR_1302	down	SCARA5	up	MSTRG.164147.2	up
novel_miR_1302	down	SCARA5	up	MSTRG.96058.1	up
novel_miR_1302	down	SCARA5	up	MSTRG.154903.1	up
novel_miR_1302	down	SCARA5	up	MSTRG.76621.1	up
novel_miR_1302	down	SCARA5	up	MSTRG.341.5	up
novel_miR_1302	down	SCARA5	up	MSTRG.56917.1	up
novel_miR_1302	down	LOC106029353	up	MSTRG.98420.1	up
novel_miR_1302	down	LOC106029353	up	MSTRG.161022.1	up
novel_miR_1302	down	LOC106029353	up	MSTRG.23504.1	up
novel_miR_1302	down	LOC106029353	up	MSTRG.51212.12	up
novel_miR_1302	down	LOC106029353	up	MSTRG.202736.2	up
novel_miR_1302	down	LOC106029353	up	MSTRG.202736.1	up
novel_miR_1302	down	ALDH1A3	up	MSTRG.7233.4	up
novel_miR_1302	down	ALDH1A3	up	MSTRG.102490.2	up
novel_miR_1302	down	ALDH1A3	up	MSTRG.164147.2	up
novel_miR_1302	down	ALDH1A3	up	MSTRG.171844.3	up
novel_miR_1302	down	ALDH1A3	up	MSTRG.189333.2	up
novel_miR_1302	down	ALDH1A3	up	MSTRG.125600.4	up
novel_miR_1302	down	SMTN	up	MSTRG.43122.1	up
novel_miR_1302	down	SMTN	up	MSTRG.171844.1	up
novel_miR_1302	down	SMTN	up	MSTRG.34005.1	up
novel_miR_1302	down	SMTN	up	MSTRG.7233.4	up
novel_miR_1302	down	SMTN	up	MSTRG.125642.2	up
novel_miR_1302	down	SMTN	up	MSTRG.164147.2	up
novel_miR_1302	down	SMTN	up	MSTRG.114302.25	up
novel_miR_1302	down	SMTN	up	MSTRG.112782.1	up
novel_miR_1302	down	SMTN	up	MSTRG.65580.1	up
novel_miR_1302	down	PDLIM7	up	MSTRG.7233.4	up
novel_miR_1302	down	PDLIM7	up	MSTRG.171844.2	up
novel_miR_1302	down	PDLIM7	up	MSTRG.95396.2	up
novel_miR_1302	down	PDLIM7	up	MSTRG.164147.2	up
novel_miR_1302	down	PDLIM7	up	MSTRG.154903.1	up
novel_miR_1302	down	PDLIM7	up	MSTRG.126307.1	up
novel_miR_1302	down	PDLIM7	up	MSTRG.171844.3	up
novel_miR_1302	down	PDLIM7	up	MSTRG.189333.2	up
novel_miR_1302	down	PDLIM7	up	MSTRG.125600.4	up
novel_miR_1302	down	LOC106029453	up	MSTRG.98420.1	up
novel_miR_1302	down	LOC106029453	up	MSTRG.186238.2	up
novel_miR_1302	down	LOC106029453	up	MSTRG.23504.1	up
novel_miR_1302	down	LOC106029453	up	MSTRG.51212.12	up
novel_miR_1302	down	LOC106029453	up	MSTRG.202736.2	up
novel_miR_1302	down	LOC106029453	up	MSTRG.202736.1	up
novel_miR_1302	down	LOC106029453	up	MSTRG.98408.8	up
novel_miR_1302	down	Anser_cygnoides_newGene_127592	up	MSTRG.43122.1	up
novel_miR_1302	down	Anser_cygnoides_newGene_127592	up	MSTRG.45199.9	up
novel_miR_1302	down	Anser_cygnoides_newGene_127592	up	MSTRG.125642.2	up
novel_miR_1302	down	Anser_cygnoides_newGene_127592	up	MSTRG.112782.1	up
novel_miR_1302	down	SPEG	up	MSTRG.70306.69	up
novel_miR_1302	down	SPEG	up	MSTRG.65572.2	up
novel_miR_1302	down	SPEG	up	MSTRG.7233.4	up
novel_miR_1302	down	SPEG	up	MSTRG.171844.2	up
novel_miR_1302	down	SPEG	up	MSTRG.95396.2	up
novel_miR_1302	down	SPEG	up	MSTRG.102490.2	up
novel_miR_1302	down	SPEG	up	MSTRG.164147.2	up
novel_miR_1302	down	SPEG	up	MSTRG.341.5	up
novel_miR_1302	down	SPEG	up	MSTRG.171844.3	up
novel_miR_1302	down	SPEG	up	MSTRG.56917.1	up
novel_miR_1302	down	SPEG	up	MSTRG.125600.4	up
novel_miR_1302	down	PPARG	up	MSTRG.173740.1	up
novel_miR_1302	down	PPARG	up	MSTRG.161022.1	up
novel_miR_1302	down	PPARG	up	MSTRG.23504.1	up
novel_miR_1302	down	PPARG	up	MSTRG.51212.12	up
novel_miR_1302	down	PPARG	up	MSTRG.202736.2	up
novel_miR_1302	down	PPARG	up	MSTRG.202736.1	up
novel_miR_1302	down	LOC106040733	up	MSTRG.202736.2	up
novel_miR_1302	down	LOC106040733	up	MSTRG.202736.1	up
novel_miR_1302	down	RASL12	up	MSTRG.7233.4	up
novel_miR_1302	down	RASL12	up	MSTRG.125600.4	up
novel_miR_1302	down	LOC106040155	up	MSTRG.43122.1	up
novel_miR_1302	down	LOC106040155	up	MSTRG.98420.1	up
novel_miR_1302	down	LOC106040155	up	MSTRG.34005.1	up
novel_miR_1302	down	LOC106040155	up	MSTRG.164147.2	up
novel_miR_1302	down	LOC106040155	up	MSTRG.97270.10	up
novel_miR_1302	down	LOC106040155	up	MSTRG.112782.1	up
novel_miR_1302	down	FMO3	up	MSTRG.7233.4	up
novel_miR_1302	down	FMO3	up	MSTRG.114302.25	up
novel_miR_1302	down	FMO3	up	MSTRG.112782.1	up
novel_miR_1640	down	Anser_cygnoides_newGene_127592	up	MSTRG.43122.1	up
novel_miR_1640	down	Anser_cygnoides_newGene_127592	up	MSTRG.45199.9	up
novel_miR_1640	down	Anser_cygnoides_newGene_127592	up	MSTRG.125642.2	up
novel_miR_1640	down	Anser_cygnoides_newGene_127592	up	MSTRG.112782.1	up
novel_miR_1640	down	PPARG	up	MSTRG.173740.1	up
novel_miR_1640	down	PPARG	up	MSTRG.161022.1	up
novel_miR_1640	down	PPARG	up	MSTRG.23504.1	up
novel_miR_1640	down	PPARG	up	MSTRG.51212.12	up
novel_miR_1640	down	PPARG	up	MSTRG.202736.2	up
novel_miR_1640	down	PPARG	up	MSTRG.202736.1	up
novel_miR_1640	down	LOC106040733	up	MSTRG.202736.2	up
novel_miR_1640	down	LOC106040733	up	MSTRG.202736.1	up
novel_miR_1640	down	ALDH1A3	up	MSTRG.7233.4	up
novel_miR_1640	down	ALDH1A3	up	MSTRG.102490.2	up
novel_miR_1640	down	ALDH1A3	up	MSTRG.164147.2	up
novel_miR_1640	down	ALDH1A3	up	MSTRG.171844.3	up
novel_miR_1640	down	ALDH1A3	up	MSTRG.189333.2	up
novel_miR_1640	down	ALDH1A3	up	MSTRG.125600.4	up
novel_miR_1640	down	SMTN	up	MSTRG.43122.1	up
novel_miR_1640	down	SMTN	up	MSTRG.171844.1	up
novel_miR_1640	down	SMTN	up	MSTRG.34005.1	up
novel_miR_1640	down	SMTN	up	MSTRG.7233.4	up
novel_miR_1640	down	SMTN	up	MSTRG.125642.2	up
novel_miR_1640	down	SMTN	up	MSTRG.164147.2	up
novel_miR_1640	down	SMTN	up	MSTRG.114302.25	up
novel_miR_1640	down	SMTN	up	MSTRG.112782.1	up
novel_miR_1640	down	SMTN	up	MSTRG.65580.1	up
novel_miR_1640	down	LOC106029353	up	MSTRG.98420.1	up
novel_miR_1640	down	LOC106029353	up	MSTRG.161022.1	up
novel_miR_1640	down	LOC106029353	up	MSTRG.23504.1	up
novel_miR_1640	down	LOC106029353	up	MSTRG.51212.12	up
novel_miR_1640	down	LOC106029353	up	MSTRG.202736.2	up
novel_miR_1640	down	LOC106029353	up	MSTRG.202736.1	up
novel_miR_1640	down	PDLIM7	up	MSTRG.7233.4	up
novel_miR_1640	down	PDLIM7	up	MSTRG.171844.2	up
novel_miR_1640	down	PDLIM7	up	MSTRG.95396.2	up
novel_miR_1640	down	PDLIM7	up	MSTRG.164147.2	up
novel_miR_1640	down	PDLIM7	up	MSTRG.154903.1	up
novel_miR_1640	down	PDLIM7	up	MSTRG.126307.1	up
novel_miR_1640	down	PDLIM7	up	MSTRG.171844.3	up
novel_miR_1640	down	PDLIM7	up	MSTRG.189333.2	up
novel_miR_1640	down	PDLIM7	up	MSTRG.125600.4	up
novel_miR_1640	down	LOC106029453	up	MSTRG.98420.1	up
novel_miR_1640	down	LOC106029453	up	MSTRG.186238.2	up
novel_miR_1640	down	LOC106029453	up	MSTRG.23504.1	up
novel_miR_1640	down	LOC106029453	up	MSTRG.51212.12	up
novel_miR_1640	down	LOC106029453	up	MSTRG.202736.2	up
novel_miR_1640	down	LOC106029453	up	MSTRG.202736.1	up
novel_miR_1640	down	LOC106029453	up	MSTRG.98408.8	up
novel_miR_1640	down	RASL12	up	MSTRG.7233.4	up
novel_miR_1640	down	RASL12	up	MSTRG.125600.4	up
novel_miR_1640	down	LOC106040155	up	MSTRG.43122.1	up
novel_miR_1640	down	LOC106040155	up	MSTRG.98420.1	up
novel_miR_1640	down	LOC106040155	up	MSTRG.34005.1	up
novel_miR_1640	down	LOC106040155	up	MSTRG.164147.2	up
novel_miR_1640	down	LOC106040155	up	MSTRG.97270.10	up
novel_miR_1640	down	LOC106040155	up	MSTRG.112782.1	up
novel_miR_1640	down	FMO3	up	MSTRG.7233.4	up
novel_miR_1640	down	FMO3	up	MSTRG.114302.25	up
novel_miR_1640	down	FMO3	up	MSTRG.112782.1	up
novel_miR_1640	down	SPEG	up	MSTRG.70306.69	up
novel_miR_1640	down	SPEG	up	MSTRG.65572.2	up
novel_miR_1640	down	SPEG	up	MSTRG.7233.4	up
novel_miR_1640	down	SPEG	up	MSTRG.171844.2	up
novel_miR_1640	down	SPEG	up	MSTRG.95396.2	up
novel_miR_1640	down	SPEG	up	MSTRG.102490.2	up
novel_miR_1640	down	SPEG	up	MSTRG.164147.2	up
novel_miR_1640	down	SPEG	up	MSTRG.341.5	up
novel_miR_1640	down	SPEG	up	MSTRG.171844.3	up
novel_miR_1640	down	SPEG	up	MSTRG.56917.1	up
novel_miR_1640	down	SPEG	up	MSTRG.125600.4	up
novel_miR_1640	down	SCARA5	up	MSTRG.70306.69	up
novel_miR_1640	down	SCARA5	up	MSTRG.65572.2	up
novel_miR_1640	down	SCARA5	up	MSTRG.7233.4	up
novel_miR_1640	down	SCARA5	up	MSTRG.95396.2	up
novel_miR_1640	down	SCARA5	up	MSTRG.164147.2	up
novel_miR_1640	down	SCARA5	up	MSTRG.96058.1	up
novel_miR_1640	down	SCARA5	up	MSTRG.154903.1	up
novel_miR_1640	down	SCARA5	up	MSTRG.76621.1	up
novel_miR_1640	down	SCARA5	up	MSTRG.341.5	up
novel_miR_1640	down	SCARA5	up	MSTRG.56917.1	up
novel_miR_2064	down	LMOD1	up	MSTRG.43122.1	up
novel_miR_2064	down	LMOD1	up	MSTRG.98420.1	up
novel_miR_2064	down	LMOD1	up	MSTRG.34005.1	up
novel_miR_2064	down	LMOD1	up	MSTRG.125642.2	up
novel_miR_2064	down	LMOD1	up	MSTRG.164147.2	up
novel_miR_2064	down	LMOD1	up	MSTRG.97270.10	up
novel_miR_2064	down	LMOD1	up	MSTRG.112782.1	up
novel_miR_2064	down	LOC106044084	up	MSTRG.202736.2	up
novel_miR_2064	down	LOC106044084	up	MSTRG.202736.1	up
novel_miR_2064	down	LOC106032655	up	MSTRG.173740.1	up
novel_miR_2064	down	SCARA5	up	MSTRG.70306.69	up
novel_miR_2064	down	SCARA5	up	MSTRG.65572.2	up
novel_miR_2064	down	SCARA5	up	MSTRG.7233.4	up
novel_miR_2064	down	SCARA5	up	MSTRG.95396.2	up
novel_miR_2064	down	SCARA5	up	MSTRG.164147.2	up
novel_miR_2064	down	SCARA5	up	MSTRG.96058.1	up
novel_miR_2064	down	SCARA5	up	MSTRG.154903.1	up
novel_miR_2064	down	SCARA5	up	MSTRG.76621.1	up
novel_miR_2064	down	SCARA5	up	MSTRG.341.5	up
novel_miR_2064	down	SCARA5	up	MSTRG.56917.1	up
novel_miR_2064	down	KLHL42	up	MSTRG.7233.4	up
novel_miR_2064	down	KLHL42	up	MSTRG.164147.2	up
novel_miR_2064	down	KLHL42	up	MSTRG.96058.1	up
novel_miR_2064	down	KLHL42	up	MSTRG.154903.1	up
novel_miR_2064	down	KLHL42	up	MSTRG.126307.1	up
novel_miR_2064	down	FN1	up	MSTRG.186238.2	up
novel_miR_2064	down	FN1	up	MSTRG.173740.1	up
novel_miR_2064	down	SPEG	up	MSTRG.70306.69	up
novel_miR_2064	down	SPEG	up	MSTRG.65572.2	up
novel_miR_2064	down	SPEG	up	MSTRG.7233.4	up
novel_miR_2064	down	SPEG	up	MSTRG.171844.2	up
novel_miR_2064	down	SPEG	up	MSTRG.95396.2	up
novel_miR_2064	down	SPEG	up	MSTRG.102490.2	up
novel_miR_2064	down	SPEG	up	MSTRG.164147.2	up
novel_miR_2064	down	SPEG	up	MSTRG.341.5	up
novel_miR_2064	down	SPEG	up	MSTRG.171844.3	up
novel_miR_2064	down	SPEG	up	MSTRG.56917.1	up
novel_miR_2064	down	SPEG	up	MSTRG.125600.4	up
novel_miR_2064	down	RASL12	up	MSTRG.7233.4	up
novel_miR_2064	down	RASL12	up	MSTRG.125600.4	up
novel_miR_2064	down	LOC106040155	up	MSTRG.43122.1	up
novel_miR_2064	down	LOC106040155	up	MSTRG.98420.1	up
novel_miR_2064	down	LOC106040155	up	MSTRG.34005.1	up
novel_miR_2064	down	LOC106040155	up	MSTRG.164147.2	up
novel_miR_2064	down	LOC106040155	up	MSTRG.97270.10	up
novel_miR_2064	down	LOC106040155	up	MSTRG.112782.1	up
novel_miR_2064	down	FMO3	up	MSTRG.7233.4	up
novel_miR_2064	down	FMO3	up	MSTRG.114302.25	up
novel_miR_2064	down	FMO3	up	MSTRG.112782.1	up
novel_miR_2064	down	Anser_cygnoides_newGene_2835	up	MSTRG.161022.1	up
novel_miR_2064	down	PDLIM7	up	MSTRG.7233.4	up
novel_miR_2064	down	PDLIM7	up	MSTRG.171844.2	up
novel_miR_2064	down	PDLIM7	up	MSTRG.95396.2	up
novel_miR_2064	down	PDLIM7	up	MSTRG.164147.2	up
novel_miR_2064	down	PDLIM7	up	MSTRG.154903.1	up
novel_miR_2064	down	PDLIM7	up	MSTRG.126307.1	up
novel_miR_2064	down	PDLIM7	up	MSTRG.171844.3	up
novel_miR_2064	down	PDLIM7	up	MSTRG.189333.2	up
novel_miR_2064	down	PDLIM7	up	MSTRG.125600.4	up
novel_miR_2064	down	LOC106029453	up	MSTRG.98420.1	up
novel_miR_2064	down	LOC106029453	up	MSTRG.186238.2	up
novel_miR_2064	down	LOC106029453	up	MSTRG.23504.1	up
novel_miR_2064	down	LOC106029453	up	MSTRG.51212.12	up
novel_miR_2064	down	LOC106029453	up	MSTRG.202736.2	up
novel_miR_2064	down	LOC106029453	up	MSTRG.202736.1	up
novel_miR_2064	down	LOC106029453	up	MSTRG.98408.8	up
novel_miR_2064	down	LOC106043342	up	MSTRG.161022.1	up
novel_miR_2064	down	LOC106029353	up	MSTRG.98420.1	up
novel_miR_2064	down	LOC106029353	up	MSTRG.161022.1	up
novel_miR_2064	down	LOC106029353	up	MSTRG.23504.1	up
novel_miR_2064	down	LOC106029353	up	MSTRG.51212.12	up
novel_miR_2064	down	LOC106029353	up	MSTRG.202736.2	up
novel_miR_2064	down	LOC106029353	up	MSTRG.202736.1	up
novel_miR_2064	down	STBD1	up	MSTRG.96058.1	up
novel_miR_2064	down	STBD1	up	MSTRG.154903.1	up
novel_miR_2064	down	STBD1	up	MSTRG.126307.1	up
novel_miR_2064	down	STBD1	up	MSTRG.189333.2	up
novel_miR_2064	down	SMTN	up	MSTRG.43122.1	up
novel_miR_2064	down	SMTN	up	MSTRG.171844.1	up
novel_miR_2064	down	SMTN	up	MSTRG.34005.1	up
novel_miR_2064	down	SMTN	up	MSTRG.7233.4	up
novel_miR_2064	down	SMTN	up	MSTRG.125642.2	up
novel_miR_2064	down	SMTN	up	MSTRG.164147.2	up
novel_miR_2064	down	SMTN	up	MSTRG.114302.25	up
novel_miR_2064	down	SMTN	up	MSTRG.112782.1	up
novel_miR_2064	down	SMTN	up	MSTRG.65580.1	up
novel_miR_2064	down	MYL9	up	MSTRG.171844.1	up
novel_miR_2064	down	MYL9	up	MSTRG.65572.2	up
novel_miR_2064	down	MYL9	up	MSTRG.7233.4	up
novel_miR_2064	down	MYL9	up	MSTRG.171844.2	up
novel_miR_2064	down	MYL9	up	MSTRG.102490.2	up
novel_miR_2064	down	MYL9	up	MSTRG.164147.2	up
novel_miR_2064	down	MYL9	up	MSTRG.154903.1	up
novel_miR_2064	down	MYL9	up	MSTRG.76621.1	up
novel_miR_2064	down	MYL9	up	MSTRG.171844.3	up
novel_miR_2064	down	MYL9	up	MSTRG.56917.1	up
novel_miR_2064	down	MYL9	up	MSTRG.189333.2	up
novel_miR_2064	down	MYL9	up	MSTRG.125600.4	up
novel_miR_2064	down	VSIG4	up	MSTRG.23504.1	up
novel_miR_2064	down	VSIG4	up	MSTRG.51212.12	up
novel_miR_2064	down	VSIG4	up	MSTRG.202736.2	up
novel_miR_2064	down	VSIG4	up	MSTRG.202736.1	up
novel_miR_2064	down	COL3A1	up	MSTRG.95396.2	up
novel_miR_2064	down	COL3A1	up	MSTRG.164147.2	up
novel_miR_2064	down	COL3A1	up	MSTRG.341.5	up
novel_miR_2064	down	Anser_cygnoides_newGene_127592	up	MSTRG.43122.1	up
novel_miR_2064	down	Anser_cygnoides_newGene_127592	up	MSTRG.45199.9	up
novel_miR_2064	down	Anser_cygnoides_newGene_127592	up	MSTRG.125642.2	up
novel_miR_2064	down	Anser_cygnoides_newGene_127592	up	MSTRG.112782.1	up
novel_miR_2064	down	LOC106045776	up	MSTRG.98420.1	up
novel_miR_2064	down	LOC106045776	up	MSTRG.45199.9	up
novel_miR_2064	down	LOC106045776	up	MSTRG.97270.10	up
novel_miR_2064	down	LOC106045776	up	MSTRG.112782.1	up
novel_miR_2064	down	LOC106045776	up	MSTRG.51212.12	up
novel_miR_2064	down	LOC106045776	up	MSTRG.98408.8	up
novel_miR_2064	down	LOC106040733	up	MSTRG.202736.2	up
novel_miR_2064	down	LOC106040733	up	MSTRG.202736.1	up
novel_miR_2064	down	PPARG	up	MSTRG.173740.1	up
novel_miR_2064	down	PPARG	up	MSTRG.161022.1	up
novel_miR_2064	down	PPARG	up	MSTRG.23504.1	up
novel_miR_2064	down	PPARG	up	MSTRG.51212.12	up
novel_miR_2064	down	PPARG	up	MSTRG.202736.2	up
novel_miR_2064	down	PPARG	up	MSTRG.202736.1	up
novel_miR_2064	down	P2RX1	up	MSTRG.43122.1	up
novel_miR_2064	down	P2RX1	up	MSTRG.65572.2	up
novel_miR_2064	down	P2RX1	up	MSTRG.7233.4	up
novel_miR_2064	down	P2RX1	up	MSTRG.125642.2	up
novel_miR_2064	down	P2RX1	up	MSTRG.164147.2	up
novel_miR_2064	down	P2RX1	up	MSTRG.97270.10	up
novel_miR_2064	down	P2RX1	up	MSTRG.112782.1	up
novel_miR_2064	down	P2RX1	up	MSTRG.65580.1	up
novel_miR_2820	down	Anser_cygnoides_newGene_127592	up	MSTRG.43122.1	up
novel_miR_2820	down	Anser_cygnoides_newGene_127592	up	MSTRG.45199.9	up
novel_miR_2820	down	Anser_cygnoides_newGene_127592	up	MSTRG.125642.2	up
novel_miR_2820	down	Anser_cygnoides_newGene_127592	up	MSTRG.112782.1	up
novel_miR_2820	down	PPARG	up	MSTRG.173740.1	up
novel_miR_2820	down	PPARG	up	MSTRG.161022.1	up
novel_miR_2820	down	PPARG	up	MSTRG.23504.1	up
novel_miR_2820	down	PPARG	up	MSTRG.51212.12	up
novel_miR_2820	down	PPARG	up	MSTRG.202736.2	up
novel_miR_2820	down	PPARG	up	MSTRG.202736.1	up
novel_miR_2820	down	LOC106040733	up	MSTRG.202736.2	up
novel_miR_2820	down	LOC106040733	up	MSTRG.202736.1	up
novel_miR_2820	down	PDLIM7	up	MSTRG.7233.4	up
novel_miR_2820	down	PDLIM7	up	MSTRG.171844.2	up
novel_miR_2820	down	PDLIM7	up	MSTRG.95396.2	up
novel_miR_2820	down	PDLIM7	up	MSTRG.164147.2	up
novel_miR_2820	down	PDLIM7	up	MSTRG.154903.1	up
novel_miR_2820	down	PDLIM7	up	MSTRG.126307.1	up
novel_miR_2820	down	PDLIM7	up	MSTRG.171844.3	up
novel_miR_2820	down	PDLIM7	up	MSTRG.189333.2	up
novel_miR_2820	down	PDLIM7	up	MSTRG.125600.4	up
novel_miR_2820	down	LOC106029453	up	MSTRG.98420.1	up
novel_miR_2820	down	LOC106029453	up	MSTRG.186238.2	up
novel_miR_2820	down	LOC106029453	up	MSTRG.23504.1	up
novel_miR_2820	down	LOC106029453	up	MSTRG.51212.12	up
novel_miR_2820	down	LOC106029453	up	MSTRG.202736.2	up
novel_miR_2820	down	LOC106029453	up	MSTRG.202736.1	up
novel_miR_2820	down	LOC106029453	up	MSTRG.98408.8	up
novel_miR_2820	down	SMTN	up	MSTRG.43122.1	up
novel_miR_2820	down	SMTN	up	MSTRG.171844.1	up
novel_miR_2820	down	SMTN	up	MSTRG.34005.1	up
novel_miR_2820	down	SMTN	up	MSTRG.7233.4	up
novel_miR_2820	down	SMTN	up	MSTRG.125642.2	up
novel_miR_2820	down	SMTN	up	MSTRG.164147.2	up
novel_miR_2820	down	SMTN	up	MSTRG.114302.25	up
novel_miR_2820	down	SMTN	up	MSTRG.112782.1	up
novel_miR_2820	down	SMTN	up	MSTRG.65580.1	up
novel_miR_2820	down	ALDH1A3	up	MSTRG.7233.4	up
novel_miR_2820	down	ALDH1A3	up	MSTRG.102490.2	up
novel_miR_2820	down	ALDH1A3	up	MSTRG.164147.2	up
novel_miR_2820	down	ALDH1A3	up	MSTRG.171844.3	up
novel_miR_2820	down	ALDH1A3	up	MSTRG.189333.2	up
novel_miR_2820	down	ALDH1A3	up	MSTRG.125600.4	up
novel_miR_2820	down	LOC106029353	up	MSTRG.98420.1	up
novel_miR_2820	down	LOC106029353	up	MSTRG.161022.1	up
novel_miR_2820	down	LOC106029353	up	MSTRG.23504.1	up
novel_miR_2820	down	LOC106029353	up	MSTRG.51212.12	up
novel_miR_2820	down	LOC106029353	up	MSTRG.202736.2	up
novel_miR_2820	down	LOC106029353	up	MSTRG.202736.1	up
novel_miR_2820	down	RASL12	up	MSTRG.7233.4	up
novel_miR_2820	down	RASL12	up	MSTRG.125600.4	up
novel_miR_2820	down	FMO3	up	MSTRG.7233.4	up
novel_miR_2820	down	FMO3	up	MSTRG.114302.25	up
novel_miR_2820	down	FMO3	up	MSTRG.112782.1	up
novel_miR_2820	down	LOC106040155	up	MSTRG.43122.1	up
novel_miR_2820	down	LOC106040155	up	MSTRG.98420.1	up
novel_miR_2820	down	LOC106040155	up	MSTRG.34005.1	up
novel_miR_2820	down	LOC106040155	up	MSTRG.164147.2	up
novel_miR_2820	down	LOC106040155	up	MSTRG.97270.10	up
novel_miR_2820	down	LOC106040155	up	MSTRG.112782.1	up
novel_miR_2820	down	SPEG	up	MSTRG.70306.69	up
novel_miR_2820	down	SPEG	up	MSTRG.65572.2	up
novel_miR_2820	down	SPEG	up	MSTRG.7233.4	up
novel_miR_2820	down	SPEG	up	MSTRG.171844.2	up
novel_miR_2820	down	SPEG	up	MSTRG.95396.2	up
novel_miR_2820	down	SPEG	up	MSTRG.102490.2	up
novel_miR_2820	down	SPEG	up	MSTRG.164147.2	up
novel_miR_2820	down	SPEG	up	MSTRG.341.5	up
novel_miR_2820	down	SPEG	up	MSTRG.171844.3	up
novel_miR_2820	down	SPEG	up	MSTRG.56917.1	up
novel_miR_2820	down	SPEG	up	MSTRG.125600.4	up
novel_miR_2820	down	SCARA5	up	MSTRG.70306.69	up
novel_miR_2820	down	SCARA5	up	MSTRG.65572.2	up
novel_miR_2820	down	SCARA5	up	MSTRG.7233.4	up
novel_miR_2820	down	SCARA5	up	MSTRG.95396.2	up
novel_miR_2820	down	SCARA5	up	MSTRG.164147.2	up
novel_miR_2820	down	SCARA5	up	MSTRG.96058.1	up
novel_miR_2820	down	SCARA5	up	MSTRG.154903.1	up
novel_miR_2820	down	SCARA5	up	MSTRG.76621.1	up
novel_miR_2820	down	SCARA5	up	MSTRG.341.5	up
novel_miR_2820	down	SCARA5	up	MSTRG.56917.1	up
novel_miR_3009	down	LOC106040733	up	MSTRG.202736.2	up
novel_miR_3009	down	LOC106040733	up	MSTRG.202736.1	up
novel_miR_3009	down	PPARG	up	MSTRG.173740.1	up
novel_miR_3009	down	PPARG	up	MSTRG.161022.1	up
novel_miR_3009	down	PPARG	up	MSTRG.23504.1	up
novel_miR_3009	down	PPARG	up	MSTRG.51212.12	up
novel_miR_3009	down	PPARG	up	MSTRG.202736.2	up
novel_miR_3009	down	PPARG	up	MSTRG.202736.1	up
novel_miR_3009	down	Anser_cygnoides_newGene_127592	up	MSTRG.43122.1	up
novel_miR_3009	down	Anser_cygnoides_newGene_127592	up	MSTRG.45199.9	up
novel_miR_3009	down	Anser_cygnoides_newGene_127592	up	MSTRG.125642.2	up
novel_miR_3009	down	Anser_cygnoides_newGene_127592	up	MSTRG.112782.1	up
novel_miR_3009	down	LOC106029353	up	MSTRG.98420.1	up
novel_miR_3009	down	LOC106029353	up	MSTRG.161022.1	up
novel_miR_3009	down	LOC106029353	up	MSTRG.23504.1	up
novel_miR_3009	down	LOC106029353	up	MSTRG.51212.12	up
novel_miR_3009	down	LOC106029353	up	MSTRG.202736.2	up
novel_miR_3009	down	LOC106029353	up	MSTRG.202736.1	up
novel_miR_3009	down	SMTN	up	MSTRG.43122.1	up
novel_miR_3009	down	SMTN	up	MSTRG.171844.1	up
novel_miR_3009	down	SMTN	up	MSTRG.34005.1	up
novel_miR_3009	down	SMTN	up	MSTRG.7233.4	up
novel_miR_3009	down	SMTN	up	MSTRG.125642.2	up
novel_miR_3009	down	SMTN	up	MSTRG.164147.2	up
novel_miR_3009	down	SMTN	up	MSTRG.114302.25	up
novel_miR_3009	down	SMTN	up	MSTRG.112782.1	up
novel_miR_3009	down	SMTN	up	MSTRG.65580.1	up
novel_miR_3009	down	ALDH1A3	up	MSTRG.7233.4	up
novel_miR_3009	down	ALDH1A3	up	MSTRG.102490.2	up
novel_miR_3009	down	ALDH1A3	up	MSTRG.164147.2	up
novel_miR_3009	down	ALDH1A3	up	MSTRG.171844.3	up
novel_miR_3009	down	ALDH1A3	up	MSTRG.189333.2	up
novel_miR_3009	down	ALDH1A3	up	MSTRG.125600.4	up
novel_miR_3009	down	LOC106029453	up	MSTRG.98420.1	up
novel_miR_3009	down	LOC106029453	up	MSTRG.186238.2	up
novel_miR_3009	down	LOC106029453	up	MSTRG.23504.1	up
novel_miR_3009	down	LOC106029453	up	MSTRG.51212.12	up
novel_miR_3009	down	LOC106029453	up	MSTRG.202736.2	up
novel_miR_3009	down	LOC106029453	up	MSTRG.202736.1	up
novel_miR_3009	down	LOC106029453	up	MSTRG.98408.8	up
novel_miR_3009	down	PDLIM7	up	MSTRG.7233.4	up
novel_miR_3009	down	PDLIM7	up	MSTRG.171844.2	up
novel_miR_3009	down	PDLIM7	up	MSTRG.95396.2	up
novel_miR_3009	down	PDLIM7	up	MSTRG.164147.2	up
novel_miR_3009	down	PDLIM7	up	MSTRG.154903.1	up
novel_miR_3009	down	PDLIM7	up	MSTRG.126307.1	up
novel_miR_3009	down	PDLIM7	up	MSTRG.171844.3	up
novel_miR_3009	down	PDLIM7	up	MSTRG.189333.2	up
novel_miR_3009	down	PDLIM7	up	MSTRG.125600.4	up
novel_miR_3009	down	SPEG	up	MSTRG.70306.69	up
novel_miR_3009	down	SPEG	up	MSTRG.65572.2	up
novel_miR_3009	down	SPEG	up	MSTRG.7233.4	up
novel_miR_3009	down	SPEG	up	MSTRG.171844.2	up
novel_miR_3009	down	SPEG	up	MSTRG.95396.2	up
novel_miR_3009	down	SPEG	up	MSTRG.102490.2	up
novel_miR_3009	down	SPEG	up	MSTRG.164147.2	up
novel_miR_3009	down	SPEG	up	MSTRG.341.5	up
novel_miR_3009	down	SPEG	up	MSTRG.171844.3	up
novel_miR_3009	down	SPEG	up	MSTRG.56917.1	up
novel_miR_3009	down	SPEG	up	MSTRG.125600.4	up
novel_miR_3009	down	LOC106040155	up	MSTRG.43122.1	up
novel_miR_3009	down	LOC106040155	up	MSTRG.98420.1	up
novel_miR_3009	down	LOC106040155	up	MSTRG.34005.1	up
novel_miR_3009	down	LOC106040155	up	MSTRG.164147.2	up
novel_miR_3009	down	LOC106040155	up	MSTRG.97270.10	up
novel_miR_3009	down	LOC106040155	up	MSTRG.112782.1	up
novel_miR_3009	down	FMO3	up	MSTRG.7233.4	up
novel_miR_3009	down	FMO3	up	MSTRG.114302.25	up
novel_miR_3009	down	FMO3	up	MSTRG.112782.1	up
novel_miR_3009	down	RASL12	up	MSTRG.7233.4	up
novel_miR_3009	down	RASL12	up	MSTRG.125600.4	up
novel_miR_3009	down	SCARA5	up	MSTRG.70306.69	up
novel_miR_3009	down	SCARA5	up	MSTRG.65572.2	up
novel_miR_3009	down	SCARA5	up	MSTRG.7233.4	up
novel_miR_3009	down	SCARA5	up	MSTRG.95396.2	up
novel_miR_3009	down	SCARA5	up	MSTRG.164147.2	up
novel_miR_3009	down	SCARA5	up	MSTRG.96058.1	up
novel_miR_3009	down	SCARA5	up	MSTRG.154903.1	up
novel_miR_3009	down	SCARA5	up	MSTRG.76621.1	up
novel_miR_3009	down	SCARA5	up	MSTRG.341.5	up
novel_miR_3009	down	SCARA5	up	MSTRG.56917.1	up
novel_miR_4043	down	KANK3	up	MSTRG.43122.1	up
novel_miR_4043	down	KANK3	up	MSTRG.171844.1	up
novel_miR_4043	down	KANK3	up	MSTRG.34005.1	up
novel_miR_4043	down	KANK3	up	MSTRG.7233.4	up
novel_miR_4043	down	KANK3	up	MSTRG.125642.2	up
novel_miR_4043	down	KANK3	up	MSTRG.164147.2	up
novel_miR_4043	down	KANK3	up	MSTRG.97270.10	up
novel_miR_4043	down	KANK3	up	MSTRG.76621.1	up
novel_miR_4043	down	LMOD1	up	MSTRG.43122.1	up
novel_miR_4043	down	LMOD1	up	MSTRG.98420.1	up
novel_miR_4043	down	LMOD1	up	MSTRG.34005.1	up
novel_miR_4043	down	LMOD1	up	MSTRG.125642.2	up
novel_miR_4043	down	LMOD1	up	MSTRG.164147.2	up
novel_miR_4043	down	LMOD1	up	MSTRG.97270.10	up
novel_miR_4043	down	LMOD1	up	MSTRG.112782.1	up
novel_miR_4043	down	FBXO32	up	MSTRG.97270.10	up
novel_miR_4043	down	STAB1	up	MSTRG.186238.2	up
novel_miR_4043	down	STAB1	up	MSTRG.173740.1	up
novel_miR_4043	down	STAB1	up	MSTRG.161022.1	up
novel_miR_4043	down	STAB1	up	MSTRG.202736.1	up
novel_miR_4043	down	MYL9	up	MSTRG.171844.1	up
novel_miR_4043	down	MYL9	up	MSTRG.65572.2	up
novel_miR_4043	down	MYL9	up	MSTRG.7233.4	up
novel_miR_4043	down	MYL9	up	MSTRG.171844.2	up
novel_miR_4043	down	MYL9	up	MSTRG.102490.2	up
novel_miR_4043	down	MYL9	up	MSTRG.164147.2	up
novel_miR_4043	down	MYL9	up	MSTRG.154903.1	up
novel_miR_4043	down	MYL9	up	MSTRG.76621.1	up
novel_miR_4043	down	MYL9	up	MSTRG.171844.3	up
novel_miR_4043	down	MYL9	up	MSTRG.56917.1	up
novel_miR_4043	down	MYL9	up	MSTRG.189333.2	up
novel_miR_4043	down	MYL9	up	MSTRG.125600.4	up
novel_miR_4043	down	FN1	up	MSTRG.186238.2	up
novel_miR_4043	down	FN1	up	MSTRG.173740.1	up
novel_miR_4043	down	HSPG2	up	MSTRG.95396.2	up
novel_miR_4043	down	LOC106048078	up	MSTRG.186238.2	up
novel_miR_4043	down	LOC106048078	up	MSTRG.23504.1	up
novel_miR_4043	down	LOC106048078	up	MSTRG.51212.12	up
novel_miR_4043	down	LOC106048078	up	MSTRG.202736.2	up
novel_miR_4043	down	LOC106048078	up	MSTRG.202736.1	up
novel_miR_4531	down	SCARA5	up	MSTRG.70306.69	up
novel_miR_4531	down	SCARA5	up	MSTRG.65572.2	up
novel_miR_4531	down	SCARA5	up	MSTRG.7233.4	up
novel_miR_4531	down	SCARA5	up	MSTRG.95396.2	up
novel_miR_4531	down	SCARA5	up	MSTRG.164147.2	up
novel_miR_4531	down	SCARA5	up	MSTRG.96058.1	up
novel_miR_4531	down	SCARA5	up	MSTRG.154903.1	up
novel_miR_4531	down	SCARA5	up	MSTRG.76621.1	up
novel_miR_4531	down	SCARA5	up	MSTRG.341.5	up
novel_miR_4531	down	SCARA5	up	MSTRG.56917.1	up
novel_miR_4531	down	RASL12	up	MSTRG.7233.4	up
novel_miR_4531	down	RASL12	up	MSTRG.125600.4	up
novel_miR_4531	down	LOC106040155	up	MSTRG.43122.1	up
novel_miR_4531	down	LOC106040155	up	MSTRG.98420.1	up
novel_miR_4531	down	LOC106040155	up	MSTRG.34005.1	up
novel_miR_4531	down	LOC106040155	up	MSTRG.164147.2	up
novel_miR_4531	down	LOC106040155	up	MSTRG.97270.10	up
novel_miR_4531	down	LOC106040155	up	MSTRG.112782.1	up
novel_miR_4531	down	FMO3	up	MSTRG.7233.4	up
novel_miR_4531	down	FMO3	up	MSTRG.114302.25	up
novel_miR_4531	down	FMO3	up	MSTRG.112782.1	up
novel_miR_4531	down	LOC106029353	up	MSTRG.98420.1	up
novel_miR_4531	down	LOC106029353	up	MSTRG.161022.1	up
novel_miR_4531	down	LOC106029353	up	MSTRG.23504.1	up
novel_miR_4531	down	LOC106029353	up	MSTRG.51212.12	up
novel_miR_4531	down	LOC106029353	up	MSTRG.202736.2	up
novel_miR_4531	down	LOC106029353	up	MSTRG.202736.1	up
novel_miR_4531	down	SMTN	up	MSTRG.43122.1	up
novel_miR_4531	down	SMTN	up	MSTRG.171844.1	up
novel_miR_4531	down	SMTN	up	MSTRG.34005.1	up
novel_miR_4531	down	SMTN	up	MSTRG.7233.4	up
novel_miR_4531	down	SMTN	up	MSTRG.125642.2	up
novel_miR_4531	down	SMTN	up	MSTRG.164147.2	up
novel_miR_4531	down	SMTN	up	MSTRG.114302.25	up
novel_miR_4531	down	SMTN	up	MSTRG.112782.1	up
novel_miR_4531	down	SMTN	up	MSTRG.65580.1	up
novel_miR_4531	down	ALDH1A3	up	MSTRG.7233.4	up
novel_miR_4531	down	ALDH1A3	up	MSTRG.102490.2	up
novel_miR_4531	down	ALDH1A3	up	MSTRG.164147.2	up
novel_miR_4531	down	ALDH1A3	up	MSTRG.171844.3	up
novel_miR_4531	down	ALDH1A3	up	MSTRG.189333.2	up
novel_miR_4531	down	ALDH1A3	up	MSTRG.125600.4	up
novel_miR_4531	down	PPARG	up	MSTRG.173740.1	up
novel_miR_4531	down	PPARG	up	MSTRG.161022.1	up
novel_miR_4531	down	PPARG	up	MSTRG.23504.1	up
novel_miR_4531	down	PPARG	up	MSTRG.51212.12	up
novel_miR_4531	down	PPARG	up	MSTRG.202736.2	up
novel_miR_4531	down	PPARG	up	MSTRG.202736.1	up
novel_miR_4531	down	LOC106040733	up	MSTRG.202736.2	up
novel_miR_4531	down	LOC106040733	up	MSTRG.202736.1	up
novel_miR_4531	down	SPEG	up	MSTRG.70306.69	up
novel_miR_4531	down	SPEG	up	MSTRG.65572.2	up
novel_miR_4531	down	SPEG	up	MSTRG.7233.4	up
novel_miR_4531	down	SPEG	up	MSTRG.171844.2	up
novel_miR_4531	down	SPEG	up	MSTRG.95396.2	up
novel_miR_4531	down	SPEG	up	MSTRG.102490.2	up
novel_miR_4531	down	SPEG	up	MSTRG.164147.2	up
novel_miR_4531	down	SPEG	up	MSTRG.341.5	up
novel_miR_4531	down	SPEG	up	MSTRG.171844.3	up
novel_miR_4531	down	SPEG	up	MSTRG.56917.1	up
novel_miR_4531	down	SPEG	up	MSTRG.125600.4	up
novel_miR_4531	down	PDLIM7	up	MSTRG.7233.4	up
novel_miR_4531	down	PDLIM7	up	MSTRG.171844.2	up
novel_miR_4531	down	PDLIM7	up	MSTRG.95396.2	up
novel_miR_4531	down	PDLIM7	up	MSTRG.164147.2	up
novel_miR_4531	down	PDLIM7	up	MSTRG.154903.1	up
novel_miR_4531	down	PDLIM7	up	MSTRG.126307.1	up
novel_miR_4531	down	PDLIM7	up	MSTRG.171844.3	up
novel_miR_4531	down	PDLIM7	up	MSTRG.189333.2	up
novel_miR_4531	down	PDLIM7	up	MSTRG.125600.4	up
novel_miR_4531	down	LOC106029453	up	MSTRG.98420.1	up
novel_miR_4531	down	LOC106029453	up	MSTRG.186238.2	up
novel_miR_4531	down	LOC106029453	up	MSTRG.23504.1	up
novel_miR_4531	down	LOC106029453	up	MSTRG.51212.12	up
novel_miR_4531	down	LOC106029453	up	MSTRG.202736.2	up
novel_miR_4531	down	LOC106029453	up	MSTRG.202736.1	up
novel_miR_4531	down	LOC106029453	up	MSTRG.98408.8	up
novel_miR_4531	down	Anser_cygnoides_newGene_127592	up	MSTRG.43122.1	up
novel_miR_4531	down	Anser_cygnoides_newGene_127592	up	MSTRG.45199.9	up
novel_miR_4531	down	Anser_cygnoides_newGene_127592	up	MSTRG.125642.2	up
novel_miR_4531	down	Anser_cygnoides_newGene_127592	up	MSTRG.112782.1	up
novel_miR_4760	down	FN1	up	MSTRG.186238.2	up
novel_miR_4760	down	FN1	up	MSTRG.173740.1	up
novel_miR_4760	down	SPEG	up	MSTRG.70306.69	up
novel_miR_4760	down	SPEG	up	MSTRG.65572.2	up
novel_miR_4760	down	SPEG	up	MSTRG.7233.4	up
novel_miR_4760	down	SPEG	up	MSTRG.171844.2	up
novel_miR_4760	down	SPEG	up	MSTRG.95396.2	up
novel_miR_4760	down	SPEG	up	MSTRG.102490.2	up
novel_miR_4760	down	SPEG	up	MSTRG.164147.2	up
novel_miR_4760	down	SPEG	up	MSTRG.341.5	up
novel_miR_4760	down	SPEG	up	MSTRG.171844.3	up
novel_miR_4760	down	SPEG	up	MSTRG.56917.1	up
novel_miR_4760	down	SPEG	up	MSTRG.125600.4	up
novel_miR_4760	down	LOC106044084	up	MSTRG.202736.2	up
novel_miR_4760	down	LOC106044084	up	MSTRG.202736.1	up
novel_miR_4760	down	COL3A1	up	MSTRG.95396.2	up
novel_miR_4760	down	COL3A1	up	MSTRG.164147.2	up
novel_miR_4760	down	COL3A1	up	MSTRG.341.5	up
novel_miR_4760	down	P2RX1	up	MSTRG.43122.1	up
novel_miR_4760	down	P2RX1	up	MSTRG.65572.2	up
novel_miR_4760	down	P2RX1	up	MSTRG.7233.4	up
novel_miR_4760	down	P2RX1	up	MSTRG.125642.2	up
novel_miR_4760	down	P2RX1	up	MSTRG.164147.2	up
novel_miR_4760	down	P2RX1	up	MSTRG.97270.10	up
novel_miR_4760	down	P2RX1	up	MSTRG.112782.1	up
novel_miR_4760	down	P2RX1	up	MSTRG.65580.1	up
novel_miR_4760	down	LOC106045776	up	MSTRG.98420.1	up
novel_miR_4760	down	LOC106045776	up	MSTRG.45199.9	up
novel_miR_4760	down	LOC106045776	up	MSTRG.97270.10	up
novel_miR_4760	down	LOC106045776	up	MSTRG.112782.1	up
novel_miR_4760	down	LOC106045776	up	MSTRG.51212.12	up
novel_miR_4760	down	LOC106045776	up	MSTRG.98408.8	up
novel_miR_4760	down	Anser_cygnoides_newGene_127592	up	MSTRG.43122.1	up
novel_miR_4760	down	Anser_cygnoides_newGene_127592	up	MSTRG.45199.9	up
novel_miR_4760	down	Anser_cygnoides_newGene_127592	up	MSTRG.125642.2	up
novel_miR_4760	down	Anser_cygnoides_newGene_127592	up	MSTRG.112782.1	up
novel_miR_4760	down	PDLIM7	up	MSTRG.7233.4	up
novel_miR_4760	down	PDLIM7	up	MSTRG.171844.2	up
novel_miR_4760	down	PDLIM7	up	MSTRG.95396.2	up
novel_miR_4760	down	PDLIM7	up	MSTRG.164147.2	up
novel_miR_4760	down	PDLIM7	up	MSTRG.154903.1	up
novel_miR_4760	down	PDLIM7	up	MSTRG.126307.1	up
novel_miR_4760	down	PDLIM7	up	MSTRG.171844.3	up
novel_miR_4760	down	PDLIM7	up	MSTRG.189333.2	up
novel_miR_4760	down	PDLIM7	up	MSTRG.125600.4	up
novel_miR_4760	down	LOC106029453	up	MSTRG.98420.1	up
novel_miR_4760	down	LOC106029453	up	MSTRG.186238.2	up
novel_miR_4760	down	LOC106029453	up	MSTRG.23504.1	up
novel_miR_4760	down	LOC106029453	up	MSTRG.51212.12	up
novel_miR_4760	down	LOC106029453	up	MSTRG.202736.2	up
novel_miR_4760	down	LOC106029453	up	MSTRG.202736.1	up
novel_miR_4760	down	LOC106029453	up	MSTRG.98408.8	up
novel_miR_4760	down	STBD1	up	MSTRG.96058.1	up
novel_miR_4760	down	STBD1	up	MSTRG.154903.1	up
novel_miR_4760	down	STBD1	up	MSTRG.126307.1	up
novel_miR_4760	down	STBD1	up	MSTRG.189333.2	up
novel_miR_4760	down	RASL12	up	MSTRG.7233.4	up
novel_miR_4760	down	RASL12	up	MSTRG.125600.4	up
novel_miR_4760	down	Anser_cygnoides_newGene_2835	up	MSTRG.161022.1	up
novel_miR_4760	down	LOC106040155	up	MSTRG.43122.1	up
novel_miR_4760	down	LOC106040155	up	MSTRG.98420.1	up
novel_miR_4760	down	LOC106040155	up	MSTRG.34005.1	up
novel_miR_4760	down	LOC106040155	up	MSTRG.164147.2	up
novel_miR_4760	down	LOC106040155	up	MSTRG.97270.10	up
novel_miR_4760	down	LOC106040155	up	MSTRG.112782.1	up
novel_miR_4760	down	FMO3	up	MSTRG.7233.4	up
novel_miR_4760	down	FMO3	up	MSTRG.114302.25	up
novel_miR_4760	down	FMO3	up	MSTRG.112782.1	up
novel_miR_4760	down	LMOD1	up	MSTRG.43122.1	up
novel_miR_4760	down	LMOD1	up	MSTRG.98420.1	up
novel_miR_4760	down	LMOD1	up	MSTRG.34005.1	up
novel_miR_4760	down	LMOD1	up	MSTRG.125642.2	up
novel_miR_4760	down	LMOD1	up	MSTRG.164147.2	up
novel_miR_4760	down	LMOD1	up	MSTRG.97270.10	up
novel_miR_4760	down	LMOD1	up	MSTRG.112782.1	up
novel_miR_4760	down	LOC106032655	up	MSTRG.173740.1	up
novel_miR_4760	down	KLHL42	up	MSTRG.7233.4	up
novel_miR_4760	down	KLHL42	up	MSTRG.164147.2	up
novel_miR_4760	down	KLHL42	up	MSTRG.96058.1	up
novel_miR_4760	down	KLHL42	up	MSTRG.154903.1	up
novel_miR_4760	down	KLHL42	up	MSTRG.126307.1	up
novel_miR_4760	down	SCARA5	up	MSTRG.70306.69	up
novel_miR_4760	down	SCARA5	up	MSTRG.65572.2	up
novel_miR_4760	down	SCARA5	up	MSTRG.7233.4	up
novel_miR_4760	down	SCARA5	up	MSTRG.95396.2	up
novel_miR_4760	down	SCARA5	up	MSTRG.164147.2	up
novel_miR_4760	down	SCARA5	up	MSTRG.96058.1	up
novel_miR_4760	down	SCARA5	up	MSTRG.154903.1	up
novel_miR_4760	down	SCARA5	up	MSTRG.76621.1	up
novel_miR_4760	down	SCARA5	up	MSTRG.341.5	up
novel_miR_4760	down	SCARA5	up	MSTRG.56917.1	up
novel_miR_4760	down	VSIG4	up	MSTRG.23504.1	up
novel_miR_4760	down	VSIG4	up	MSTRG.51212.12	up
novel_miR_4760	down	VSIG4	up	MSTRG.202736.2	up
novel_miR_4760	down	VSIG4	up	MSTRG.202736.1	up
novel_miR_4760	down	PPARG	up	MSTRG.173740.1	up
novel_miR_4760	down	PPARG	up	MSTRG.161022.1	up
novel_miR_4760	down	PPARG	up	MSTRG.23504.1	up
novel_miR_4760	down	PPARG	up	MSTRG.51212.12	up
novel_miR_4760	down	PPARG	up	MSTRG.202736.2	up
novel_miR_4760	down	PPARG	up	MSTRG.202736.1	up
novel_miR_4760	down	LOC106040733	up	MSTRG.202736.2	up
novel_miR_4760	down	LOC106040733	up	MSTRG.202736.1	up
novel_miR_4760	down	SMTN	up	MSTRG.43122.1	up
novel_miR_4760	down	SMTN	up	MSTRG.171844.1	up
novel_miR_4760	down	SMTN	up	MSTRG.34005.1	up
novel_miR_4760	down	SMTN	up	MSTRG.7233.4	up
novel_miR_4760	down	SMTN	up	MSTRG.125642.2	up
novel_miR_4760	down	SMTN	up	MSTRG.164147.2	up
novel_miR_4760	down	SMTN	up	MSTRG.114302.25	up
novel_miR_4760	down	SMTN	up	MSTRG.112782.1	up
novel_miR_4760	down	SMTN	up	MSTRG.65580.1	up
novel_miR_4760	down	MYL9	up	MSTRG.171844.1	up
novel_miR_4760	down	MYL9	up	MSTRG.65572.2	up
novel_miR_4760	down	MYL9	up	MSTRG.7233.4	up
novel_miR_4760	down	MYL9	up	MSTRG.171844.2	up
novel_miR_4760	down	MYL9	up	MSTRG.102490.2	up
novel_miR_4760	down	MYL9	up	MSTRG.164147.2	up
novel_miR_4760	down	MYL9	up	MSTRG.154903.1	up
novel_miR_4760	down	MYL9	up	MSTRG.76621.1	up
novel_miR_4760	down	MYL9	up	MSTRG.171844.3	up
novel_miR_4760	down	MYL9	up	MSTRG.56917.1	up
novel_miR_4760	down	MYL9	up	MSTRG.189333.2	up
novel_miR_4760	down	MYL9	up	MSTRG.125600.4	up
novel_miR_4760	down	LOC106043342	up	MSTRG.161022.1	up
novel_miR_4760	down	LOC106029353	up	MSTRG.98420.1	up
novel_miR_4760	down	LOC106029353	up	MSTRG.161022.1	up
novel_miR_4760	down	LOC106029353	up	MSTRG.23504.1	up
novel_miR_4760	down	LOC106029353	up	MSTRG.51212.12	up
novel_miR_4760	down	LOC106029353	up	MSTRG.202736.2	up
novel_miR_4760	down	LOC106029353	up	MSTRG.202736.1	up
novel_miR_4812	down	MYL9	up	MSTRG.171844.1	up
novel_miR_4812	down	MYL9	up	MSTRG.65572.2	up
novel_miR_4812	down	MYL9	up	MSTRG.7233.4	up
novel_miR_4812	down	MYL9	up	MSTRG.171844.2	up
novel_miR_4812	down	MYL9	up	MSTRG.102490.2	up
novel_miR_4812	down	MYL9	up	MSTRG.164147.2	up
novel_miR_4812	down	MYL9	up	MSTRG.154903.1	up
novel_miR_4812	down	MYL9	up	MSTRG.76621.1	up
novel_miR_4812	down	MYL9	up	MSTRG.171844.3	up
novel_miR_4812	down	MYL9	up	MSTRG.56917.1	up
novel_miR_4812	down	MYL9	up	MSTRG.189333.2	up
novel_miR_4812	down	MYL9	up	MSTRG.125600.4	up
novel_miR_4812	down	SMTN	up	MSTRG.43122.1	up
novel_miR_4812	down	SMTN	up	MSTRG.171844.1	up
novel_miR_4812	down	SMTN	up	MSTRG.34005.1	up
novel_miR_4812	down	SMTN	up	MSTRG.7233.4	up
novel_miR_4812	down	SMTN	up	MSTRG.125642.2	up
novel_miR_4812	down	SMTN	up	MSTRG.164147.2	up
novel_miR_4812	down	SMTN	up	MSTRG.114302.25	up
novel_miR_4812	down	SMTN	up	MSTRG.112782.1	up
novel_miR_4812	down	SMTN	up	MSTRG.65580.1	up
novel_miR_4812	down	LOC106029353	up	MSTRG.98420.1	up
novel_miR_4812	down	LOC106029353	up	MSTRG.161022.1	up
novel_miR_4812	down	LOC106029353	up	MSTRG.23504.1	up
novel_miR_4812	down	LOC106029353	up	MSTRG.51212.12	up
novel_miR_4812	down	LOC106029353	up	MSTRG.202736.2	up
novel_miR_4812	down	LOC106029353	up	MSTRG.202736.1	up
novel_miR_4812	down	LOC106043342	up	MSTRG.161022.1	up
novel_miR_4812	down	LOC106040733	up	MSTRG.202736.2	up
novel_miR_4812	down	LOC106040733	up	MSTRG.202736.1	up
novel_miR_4812	down	PPARG	up	MSTRG.173740.1	up
novel_miR_4812	down	PPARG	up	MSTRG.161022.1	up
novel_miR_4812	down	PPARG	up	MSTRG.23504.1	up
novel_miR_4812	down	PPARG	up	MSTRG.51212.12	up
novel_miR_4812	down	PPARG	up	MSTRG.202736.2	up
novel_miR_4812	down	PPARG	up	MSTRG.202736.1	up
novel_miR_4812	down	VSIG4	up	MSTRG.23504.1	up
novel_miR_4812	down	VSIG4	up	MSTRG.51212.12	up
novel_miR_4812	down	VSIG4	up	MSTRG.202736.2	up
novel_miR_4812	down	VSIG4	up	MSTRG.202736.1	up
novel_miR_4812	down	KLHL42	up	MSTRG.7233.4	up
novel_miR_4812	down	KLHL42	up	MSTRG.164147.2	up
novel_miR_4812	down	KLHL42	up	MSTRG.96058.1	up
novel_miR_4812	down	KLHL42	up	MSTRG.154903.1	up
novel_miR_4812	down	KLHL42	up	MSTRG.126307.1	up
novel_miR_4812	down	SCARA5	up	MSTRG.70306.69	up
novel_miR_4812	down	SCARA5	up	MSTRG.65572.2	up
novel_miR_4812	down	SCARA5	up	MSTRG.7233.4	up
novel_miR_4812	down	SCARA5	up	MSTRG.95396.2	up
novel_miR_4812	down	SCARA5	up	MSTRG.164147.2	up
novel_miR_4812	down	SCARA5	up	MSTRG.96058.1	up
novel_miR_4812	down	SCARA5	up	MSTRG.154903.1	up
novel_miR_4812	down	SCARA5	up	MSTRG.76621.1	up
novel_miR_4812	down	SCARA5	up	MSTRG.341.5	up
novel_miR_4812	down	SCARA5	up	MSTRG.56917.1	up
novel_miR_4812	down	LOC106032655	up	MSTRG.173740.1	up
novel_miR_4812	down	LMOD1	up	MSTRG.43122.1	up
novel_miR_4812	down	LMOD1	up	MSTRG.98420.1	up
novel_miR_4812	down	LMOD1	up	MSTRG.34005.1	up
novel_miR_4812	down	LMOD1	up	MSTRG.125642.2	up
novel_miR_4812	down	LMOD1	up	MSTRG.164147.2	up
novel_miR_4812	down	LMOD1	up	MSTRG.97270.10	up
novel_miR_4812	down	LMOD1	up	MSTRG.112782.1	up
novel_miR_4812	down	Anser_cygnoides_newGene_2835	up	MSTRG.161022.1	up
novel_miR_4812	down	LOC106040155	up	MSTRG.43122.1	up
novel_miR_4812	down	LOC106040155	up	MSTRG.98420.1	up
novel_miR_4812	down	LOC106040155	up	MSTRG.34005.1	up
novel_miR_4812	down	LOC106040155	up	MSTRG.164147.2	up
novel_miR_4812	down	LOC106040155	up	MSTRG.97270.10	up
novel_miR_4812	down	LOC106040155	up	MSTRG.112782.1	up
novel_miR_4812	down	FMO3	up	MSTRG.7233.4	up
novel_miR_4812	down	FMO3	up	MSTRG.114302.25	up
novel_miR_4812	down	FMO3	up	MSTRG.112782.1	up
novel_miR_4812	down	RASL12	up	MSTRG.7233.4	up
novel_miR_4812	down	RASL12	up	MSTRG.125600.4	up
novel_miR_4812	down	STBD1	up	MSTRG.96058.1	up
novel_miR_4812	down	STBD1	up	MSTRG.154903.1	up
novel_miR_4812	down	STBD1	up	MSTRG.126307.1	up
novel_miR_4812	down	STBD1	up	MSTRG.189333.2	up
novel_miR_4812	down	LOC106029453	up	MSTRG.98420.1	up
novel_miR_4812	down	LOC106029453	up	MSTRG.186238.2	up
novel_miR_4812	down	LOC106029453	up	MSTRG.23504.1	up
novel_miR_4812	down	LOC106029453	up	MSTRG.51212.12	up
novel_miR_4812	down	LOC106029453	up	MSTRG.202736.2	up
novel_miR_4812	down	LOC106029453	up	MSTRG.202736.1	up
novel_miR_4812	down	LOC106029453	up	MSTRG.98408.8	up
novel_miR_4812	down	PDLIM7	up	MSTRG.7233.4	up
novel_miR_4812	down	PDLIM7	up	MSTRG.171844.2	up
novel_miR_4812	down	PDLIM7	up	MSTRG.95396.2	up
novel_miR_4812	down	PDLIM7	up	MSTRG.164147.2	up
novel_miR_4812	down	PDLIM7	up	MSTRG.154903.1	up
novel_miR_4812	down	PDLIM7	up	MSTRG.126307.1	up
novel_miR_4812	down	PDLIM7	up	MSTRG.171844.3	up
novel_miR_4812	down	PDLIM7	up	MSTRG.189333.2	up
novel_miR_4812	down	PDLIM7	up	MSTRG.125600.4	up
novel_miR_4812	down	P2RX1	up	MSTRG.43122.1	up
novel_miR_4812	down	P2RX1	up	MSTRG.65572.2	up
novel_miR_4812	down	P2RX1	up	MSTRG.7233.4	up
novel_miR_4812	down	P2RX1	up	MSTRG.125642.2	up
novel_miR_4812	down	P2RX1	up	MSTRG.164147.2	up
novel_miR_4812	down	P2RX1	up	MSTRG.97270.10	up
novel_miR_4812	down	P2RX1	up	MSTRG.112782.1	up
novel_miR_4812	down	P2RX1	up	MSTRG.65580.1	up
novel_miR_4812	down	LOC106045776	up	MSTRG.98420.1	up
novel_miR_4812	down	LOC106045776	up	MSTRG.45199.9	up
novel_miR_4812	down	LOC106045776	up	MSTRG.97270.10	up
novel_miR_4812	down	LOC106045776	up	MSTRG.112782.1	up
novel_miR_4812	down	LOC106045776	up	MSTRG.51212.12	up
novel_miR_4812	down	LOC106045776	up	MSTRG.98408.8	up
novel_miR_4812	down	Anser_cygnoides_newGene_127592	up	MSTRG.43122.1	up
novel_miR_4812	down	Anser_cygnoides_newGene_127592	up	MSTRG.45199.9	up
novel_miR_4812	down	Anser_cygnoides_newGene_127592	up	MSTRG.125642.2	up
novel_miR_4812	down	Anser_cygnoides_newGene_127592	up	MSTRG.112782.1	up
novel_miR_4812	down	COL3A1	up	MSTRG.95396.2	up
novel_miR_4812	down	COL3A1	up	MSTRG.164147.2	up
novel_miR_4812	down	COL3A1	up	MSTRG.341.5	up
novel_miR_4812	down	LOC106044084	up	MSTRG.202736.2	up
novel_miR_4812	down	LOC106044084	up	MSTRG.202736.1	up
novel_miR_4812	down	SPEG	up	MSTRG.70306.69	up
novel_miR_4812	down	SPEG	up	MSTRG.65572.2	up
novel_miR_4812	down	SPEG	up	MSTRG.7233.4	up
novel_miR_4812	down	SPEG	up	MSTRG.171844.2	up
novel_miR_4812	down	SPEG	up	MSTRG.95396.2	up
novel_miR_4812	down	SPEG	up	MSTRG.102490.2	up
novel_miR_4812	down	SPEG	up	MSTRG.164147.2	up
novel_miR_4812	down	SPEG	up	MSTRG.341.5	up
novel_miR_4812	down	SPEG	up	MSTRG.171844.3	up
novel_miR_4812	down	SPEG	up	MSTRG.56917.1	up
novel_miR_4812	down	SPEG	up	MSTRG.125600.4	up
novel_miR_4812	down	FN1	up	MSTRG.186238.2	up
novel_miR_4812	down	FN1	up	MSTRG.173740.1	up
novel_miR_494	down	FN1	up	MSTRG.186238.2	up
novel_miR_494	down	FN1	up	MSTRG.173740.1	up
novel_miR_494	down	SPEG	up	MSTRG.70306.69	up
novel_miR_494	down	SPEG	up	MSTRG.65572.2	up
novel_miR_494	down	SPEG	up	MSTRG.7233.4	up
novel_miR_494	down	SPEG	up	MSTRG.171844.2	up
novel_miR_494	down	SPEG	up	MSTRG.95396.2	up
novel_miR_494	down	SPEG	up	MSTRG.102490.2	up
novel_miR_494	down	SPEG	up	MSTRG.164147.2	up
novel_miR_494	down	SPEG	up	MSTRG.341.5	up
novel_miR_494	down	SPEG	up	MSTRG.171844.3	up
novel_miR_494	down	SPEG	up	MSTRG.56917.1	up
novel_miR_494	down	SPEG	up	MSTRG.125600.4	up
novel_miR_494	down	LOC106044084	up	MSTRG.202736.2	up
novel_miR_494	down	LOC106044084	up	MSTRG.202736.1	up
novel_miR_494	down	COL3A1	up	MSTRG.95396.2	up
novel_miR_494	down	COL3A1	up	MSTRG.164147.2	up
novel_miR_494	down	COL3A1	up	MSTRG.341.5	up
novel_miR_494	down	Anser_cygnoides_newGene_127592	up	MSTRG.43122.1	up
novel_miR_494	down	Anser_cygnoides_newGene_127592	up	MSTRG.45199.9	up
novel_miR_494	down	Anser_cygnoides_newGene_127592	up	MSTRG.125642.2	up
novel_miR_494	down	Anser_cygnoides_newGene_127592	up	MSTRG.112782.1	up
novel_miR_494	down	LOC106045776	up	MSTRG.98420.1	up
novel_miR_494	down	LOC106045776	up	MSTRG.45199.9	up
novel_miR_494	down	LOC106045776	up	MSTRG.97270.10	up
novel_miR_494	down	LOC106045776	up	MSTRG.112782.1	up
novel_miR_494	down	LOC106045776	up	MSTRG.51212.12	up
novel_miR_494	down	LOC106045776	up	MSTRG.98408.8	up
novel_miR_494	down	P2RX1	up	MSTRG.43122.1	up
novel_miR_494	down	P2RX1	up	MSTRG.65572.2	up
novel_miR_494	down	P2RX1	up	MSTRG.7233.4	up
novel_miR_494	down	P2RX1	up	MSTRG.125642.2	up
novel_miR_494	down	P2RX1	up	MSTRG.164147.2	up
novel_miR_494	down	P2RX1	up	MSTRG.97270.10	up
novel_miR_494	down	P2RX1	up	MSTRG.112782.1	up
novel_miR_494	down	P2RX1	up	MSTRG.65580.1	up
novel_miR_494	down	PDLIM7	up	MSTRG.7233.4	up
novel_miR_494	down	PDLIM7	up	MSTRG.171844.2	up
novel_miR_494	down	PDLIM7	up	MSTRG.95396.2	up
novel_miR_494	down	PDLIM7	up	MSTRG.164147.2	up
novel_miR_494	down	PDLIM7	up	MSTRG.154903.1	up
novel_miR_494	down	PDLIM7	up	MSTRG.126307.1	up
novel_miR_494	down	PDLIM7	up	MSTRG.171844.3	up
novel_miR_494	down	PDLIM7	up	MSTRG.189333.2	up
novel_miR_494	down	PDLIM7	up	MSTRG.125600.4	up
novel_miR_494	down	LOC106029453	up	MSTRG.98420.1	up
novel_miR_494	down	LOC106029453	up	MSTRG.186238.2	up
novel_miR_494	down	LOC106029453	up	MSTRG.23504.1	up
novel_miR_494	down	LOC106029453	up	MSTRG.51212.12	up
novel_miR_494	down	LOC106029453	up	MSTRG.202736.2	up
novel_miR_494	down	LOC106029453	up	MSTRG.202736.1	up
novel_miR_494	down	LOC106029453	up	MSTRG.98408.8	up
novel_miR_494	down	STBD1	up	MSTRG.96058.1	up
novel_miR_494	down	STBD1	up	MSTRG.154903.1	up
novel_miR_494	down	STBD1	up	MSTRG.126307.1	up
novel_miR_494	down	STBD1	up	MSTRG.189333.2	up
novel_miR_494	down	RASL12	up	MSTRG.7233.4	up
novel_miR_494	down	RASL12	up	MSTRG.125600.4	up
novel_miR_494	down	FMO3	up	MSTRG.7233.4	up
novel_miR_494	down	FMO3	up	MSTRG.114302.25	up
novel_miR_494	down	FMO3	up	MSTRG.112782.1	up
novel_miR_494	down	LOC106040155	up	MSTRG.43122.1	up
novel_miR_494	down	LOC106040155	up	MSTRG.98420.1	up
novel_miR_494	down	LOC106040155	up	MSTRG.34005.1	up
novel_miR_494	down	LOC106040155	up	MSTRG.164147.2	up
novel_miR_494	down	LOC106040155	up	MSTRG.97270.10	up
novel_miR_494	down	LOC106040155	up	MSTRG.112782.1	up
novel_miR_494	down	Anser_cygnoides_newGene_2835	up	MSTRG.161022.1	up
novel_miR_494	down	LMOD1	up	MSTRG.43122.1	up
novel_miR_494	down	LMOD1	up	MSTRG.98420.1	up
novel_miR_494	down	LMOD1	up	MSTRG.34005.1	up
novel_miR_494	down	LMOD1	up	MSTRG.125642.2	up
novel_miR_494	down	LMOD1	up	MSTRG.164147.2	up
novel_miR_494	down	LMOD1	up	MSTRG.97270.10	up
novel_miR_494	down	LMOD1	up	MSTRG.112782.1	up
novel_miR_494	down	LOC106032655	up	MSTRG.173740.1	up
novel_miR_494	down	SCARA5	up	MSTRG.70306.69	up
novel_miR_494	down	SCARA5	up	MSTRG.65572.2	up
novel_miR_494	down	SCARA5	up	MSTRG.7233.4	up
novel_miR_494	down	SCARA5	up	MSTRG.95396.2	up
novel_miR_494	down	SCARA5	up	MSTRG.164147.2	up
novel_miR_494	down	SCARA5	up	MSTRG.96058.1	up
novel_miR_494	down	SCARA5	up	MSTRG.154903.1	up
novel_miR_494	down	SCARA5	up	MSTRG.76621.1	up
novel_miR_494	down	SCARA5	up	MSTRG.341.5	up
novel_miR_494	down	SCARA5	up	MSTRG.56917.1	up
novel_miR_494	down	KLHL42	up	MSTRG.7233.4	up
novel_miR_494	down	KLHL42	up	MSTRG.164147.2	up
novel_miR_494	down	KLHL42	up	MSTRG.96058.1	up
novel_miR_494	down	KLHL42	up	MSTRG.154903.1	up
novel_miR_494	down	KLHL42	up	MSTRG.126307.1	up
novel_miR_494	down	VSIG4	up	MSTRG.23504.1	up
novel_miR_494	down	VSIG4	up	MSTRG.51212.12	up
novel_miR_494	down	VSIG4	up	MSTRG.202736.2	up
novel_miR_494	down	VSIG4	up	MSTRG.202736.1	up
novel_miR_494	down	LOC106040733	up	MSTRG.202736.2	up
novel_miR_494	down	LOC106040733	up	MSTRG.202736.1	up
novel_miR_494	down	PPARG	up	MSTRG.173740.1	up
novel_miR_494	down	PPARG	up	MSTRG.161022.1	up
novel_miR_494	down	PPARG	up	MSTRG.23504.1	up
novel_miR_494	down	PPARG	up	MSTRG.51212.12	up
novel_miR_494	down	PPARG	up	MSTRG.202736.2	up
novel_miR_494	down	PPARG	up	MSTRG.202736.1	up
novel_miR_494	down	LOC106043342	up	MSTRG.161022.1	up
novel_miR_494	down	LOC106029353	up	MSTRG.98420.1	up
novel_miR_494	down	LOC106029353	up	MSTRG.161022.1	up
novel_miR_494	down	LOC106029353	up	MSTRG.23504.1	up
novel_miR_494	down	LOC106029353	up	MSTRG.51212.12	up
novel_miR_494	down	LOC106029353	up	MSTRG.202736.2	up
novel_miR_494	down	LOC106029353	up	MSTRG.202736.1	up
novel_miR_494	down	SMTN	up	MSTRG.43122.1	up
novel_miR_494	down	SMTN	up	MSTRG.171844.1	up
novel_miR_494	down	SMTN	up	MSTRG.34005.1	up
novel_miR_494	down	SMTN	up	MSTRG.7233.4	up
novel_miR_494	down	SMTN	up	MSTRG.125642.2	up
novel_miR_494	down	SMTN	up	MSTRG.164147.2	up
novel_miR_494	down	SMTN	up	MSTRG.114302.25	up
novel_miR_494	down	SMTN	up	MSTRG.112782.1	up
novel_miR_494	down	SMTN	up	MSTRG.65580.1	up
novel_miR_494	down	MYL9	up	MSTRG.171844.1	up
novel_miR_494	down	MYL9	up	MSTRG.65572.2	up
novel_miR_494	down	MYL9	up	MSTRG.7233.4	up
novel_miR_494	down	MYL9	up	MSTRG.171844.2	up
novel_miR_494	down	MYL9	up	MSTRG.102490.2	up
novel_miR_494	down	MYL9	up	MSTRG.164147.2	up
novel_miR_494	down	MYL9	up	MSTRG.154903.1	up
novel_miR_494	down	MYL9	up	MSTRG.76621.1	up
novel_miR_494	down	MYL9	up	MSTRG.171844.3	up
novel_miR_494	down	MYL9	up	MSTRG.56917.1	up
novel_miR_494	down	MYL9	up	MSTRG.189333.2	up
novel_miR_494	down	MYL9	up	MSTRG.125600.4	up
novel_miR_4974	down	LOC106030343	up	MSTRG.98420.1	up
novel_miR_4974	down	LOC106030343	up	MSTRG.186238.2	up
novel_miR_4974	down	LOC106030343	up	MSTRG.23504.1	up
novel_miR_4974	down	LOC106030343	up	MSTRG.51212.12	up
novel_miR_4974	down	LOC106030343	up	MSTRG.202736.2	up
novel_miR_4974	down	LOC106030343	up	MSTRG.202736.1	up
novel_miR_4974	down	LOC106030343	up	MSTRG.98408.8	up
novel_miR_4974	down	LOC106045561	up	MSTRG.43122.1	up
novel_miR_4974	down	LOC106045561	up	MSTRG.125642.2	up
novel_miR_4974	down	LOC106045561	up	MSTRG.164147.2	up
novel_miR_4974	down	LOC106045561	up	MSTRG.97270.10	up
novel_miR_4974	down	LOC106045561	up	MSTRG.189333.2	up
novel_miR_4974	down	Anser_cygnoides_newGene_127592	up	MSTRG.43122.1	up
novel_miR_4974	down	Anser_cygnoides_newGene_127592	up	MSTRG.45199.9	up
novel_miR_4974	down	Anser_cygnoides_newGene_127592	up	MSTRG.125642.2	up
novel_miR_4974	down	Anser_cygnoides_newGene_127592	up	MSTRG.112782.1	up
novel_miR_4974	down	MMRN1	up	MSTRG.98420.1	up
novel_miR_4974	down	MMRN1	up	MSTRG.186238.2	up
novel_miR_4974	down	MMRN1	up	MSTRG.173740.1	up
novel_miR_4974	down	MMRN1	up	MSTRG.161022.1	up
novel_miR_4974	down	MMRN1	up	MSTRG.51212.12	up
novel_miR_4974	down	MMRN1	up	MSTRG.202736.2	up
novel_miR_4974	down	MMRN1	up	MSTRG.202736.1	up
novel_miR_4974	down	COL3A1	up	MSTRG.95396.2	up
novel_miR_4974	down	COL3A1	up	MSTRG.164147.2	up
novel_miR_4974	down	COL3A1	up	MSTRG.341.5	up
novel_miR_4974	down	LOC106048078	up	MSTRG.186238.2	up
novel_miR_4974	down	LOC106048078	up	MSTRG.23504.1	up
novel_miR_4974	down	LOC106048078	up	MSTRG.51212.12	up
novel_miR_4974	down	LOC106048078	up	MSTRG.202736.2	up
novel_miR_4974	down	LOC106048078	up	MSTRG.202736.1	up
novel_miR_4974	down	Anser_cygnoides_newGene_41813	up	MSTRG.96058.1	up
novel_miR_4974	down	Anser_cygnoides_newGene_41813	up	MSTRG.154903.1	up
novel_miR_4974	down	Anser_cygnoides_newGene_41813	up	MSTRG.76621.1	up
novel_miR_4974	down	Anser_cygnoides_newGene_41813	up	MSTRG.98408.8	up
novel_miR_4974	down	Anser_cygnoides_newGene_112889	up	MSTRG.70306.69	up
novel_miR_4974	down	Anser_cygnoides_newGene_112889	up	MSTRG.171844.2	up
novel_miR_4974	down	Anser_cygnoides_newGene_112889	up	MSTRG.102490.2	up
novel_miR_4974	down	Anser_cygnoides_newGene_112889	up	MSTRG.96058.1	up
novel_miR_4974	down	Anser_cygnoides_newGene_112889	up	MSTRG.126307.1	up
novel_miR_4974	down	Anser_cygnoides_newGene_112889	up	MSTRG.171844.3	up
novel_miR_4974	down	Anser_cygnoides_newGene_112889	up	MSTRG.56917.1	up
novel_miR_4974	down	Anser_cygnoides_newGene_112889	up	MSTRG.125600.4	up
novel_miR_4974	down	MYL9	up	MSTRG.171844.1	up
novel_miR_4974	down	MYL9	up	MSTRG.65572.2	up
novel_miR_4974	down	MYL9	up	MSTRG.7233.4	up
novel_miR_4974	down	MYL9	up	MSTRG.171844.2	up
novel_miR_4974	down	MYL9	up	MSTRG.102490.2	up
novel_miR_4974	down	MYL9	up	MSTRG.164147.2	up
novel_miR_4974	down	MYL9	up	MSTRG.154903.1	up
novel_miR_4974	down	MYL9	up	MSTRG.76621.1	up
novel_miR_4974	down	MYL9	up	MSTRG.171844.3	up
novel_miR_4974	down	MYL9	up	MSTRG.56917.1	up
novel_miR_4974	down	MYL9	up	MSTRG.189333.2	up
novel_miR_4974	down	MYL9	up	MSTRG.125600.4	up
novel_miR_4974	down	KCNE4	up	MSTRG.161022.1	up
novel_miR_5061	down	SCARA5	up	MSTRG.70306.69	up
novel_miR_5061	down	SCARA5	up	MSTRG.65572.2	up
novel_miR_5061	down	SCARA5	up	MSTRG.7233.4	up
novel_miR_5061	down	SCARA5	up	MSTRG.95396.2	up
novel_miR_5061	down	SCARA5	up	MSTRG.164147.2	up
novel_miR_5061	down	SCARA5	up	MSTRG.96058.1	up
novel_miR_5061	down	SCARA5	up	MSTRG.154903.1	up
novel_miR_5061	down	SCARA5	up	MSTRG.76621.1	up
novel_miR_5061	down	SCARA5	up	MSTRG.341.5	up
novel_miR_5061	down	SCARA5	up	MSTRG.56917.1	up
novel_miR_5061	down	LOC106040155	up	MSTRG.43122.1	up
novel_miR_5061	down	LOC106040155	up	MSTRG.98420.1	up
novel_miR_5061	down	LOC106040155	up	MSTRG.34005.1	up
novel_miR_5061	down	LOC106040155	up	MSTRG.164147.2	up
novel_miR_5061	down	LOC106040155	up	MSTRG.97270.10	up
novel_miR_5061	down	LOC106040155	up	MSTRG.112782.1	up
novel_miR_5061	down	FMO3	up	MSTRG.7233.4	up
novel_miR_5061	down	FMO3	up	MSTRG.114302.25	up
novel_miR_5061	down	FMO3	up	MSTRG.112782.1	up
novel_miR_5061	down	RASL12	up	MSTRG.7233.4	up
novel_miR_5061	down	RASL12	up	MSTRG.125600.4	up
novel_miR_5061	down	LOC106029353	up	MSTRG.98420.1	up
novel_miR_5061	down	LOC106029353	up	MSTRG.161022.1	up
novel_miR_5061	down	LOC106029353	up	MSTRG.23504.1	up
novel_miR_5061	down	LOC106029353	up	MSTRG.51212.12	up
novel_miR_5061	down	LOC106029353	up	MSTRG.202736.2	up
novel_miR_5061	down	LOC106029353	up	MSTRG.202736.1	up
novel_miR_5061	down	ALDH1A3	up	MSTRG.7233.4	up
novel_miR_5061	down	ALDH1A3	up	MSTRG.102490.2	up
novel_miR_5061	down	ALDH1A3	up	MSTRG.164147.2	up
novel_miR_5061	down	ALDH1A3	up	MSTRG.171844.3	up
novel_miR_5061	down	ALDH1A3	up	MSTRG.189333.2	up
novel_miR_5061	down	ALDH1A3	up	MSTRG.125600.4	up
novel_miR_5061	down	SMTN	up	MSTRG.43122.1	up
novel_miR_5061	down	SMTN	up	MSTRG.171844.1	up
novel_miR_5061	down	SMTN	up	MSTRG.34005.1	up
novel_miR_5061	down	SMTN	up	MSTRG.7233.4	up
novel_miR_5061	down	SMTN	up	MSTRG.125642.2	up
novel_miR_5061	down	SMTN	up	MSTRG.164147.2	up
novel_miR_5061	down	SMTN	up	MSTRG.114302.25	up
novel_miR_5061	down	SMTN	up	MSTRG.112782.1	up
novel_miR_5061	down	SMTN	up	MSTRG.65580.1	up
novel_miR_5061	down	LOC106040733	up	MSTRG.202736.2	up
novel_miR_5061	down	LOC106040733	up	MSTRG.202736.1	up
novel_miR_5061	down	PPARG	up	MSTRG.173740.1	up
novel_miR_5061	down	PPARG	up	MSTRG.161022.1	up
novel_miR_5061	down	PPARG	up	MSTRG.23504.1	up
novel_miR_5061	down	PPARG	up	MSTRG.51212.12	up
novel_miR_5061	down	PPARG	up	MSTRG.202736.2	up
novel_miR_5061	down	PPARG	up	MSTRG.202736.1	up
novel_miR_5061	down	SPEG	up	MSTRG.70306.69	up
novel_miR_5061	down	SPEG	up	MSTRG.65572.2	up
novel_miR_5061	down	SPEG	up	MSTRG.7233.4	up
novel_miR_5061	down	SPEG	up	MSTRG.171844.2	up
novel_miR_5061	down	SPEG	up	MSTRG.95396.2	up
novel_miR_5061	down	SPEG	up	MSTRG.102490.2	up
novel_miR_5061	down	SPEG	up	MSTRG.164147.2	up
novel_miR_5061	down	SPEG	up	MSTRG.341.5	up
novel_miR_5061	down	SPEG	up	MSTRG.171844.3	up
novel_miR_5061	down	SPEG	up	MSTRG.56917.1	up
novel_miR_5061	down	SPEG	up	MSTRG.125600.4	up
novel_miR_5061	down	LOC106029453	up	MSTRG.98420.1	up
novel_miR_5061	down	LOC106029453	up	MSTRG.186238.2	up
novel_miR_5061	down	LOC106029453	up	MSTRG.23504.1	up
novel_miR_5061	down	LOC106029453	up	MSTRG.51212.12	up
novel_miR_5061	down	LOC106029453	up	MSTRG.202736.2	up
novel_miR_5061	down	LOC106029453	up	MSTRG.202736.1	up
novel_miR_5061	down	LOC106029453	up	MSTRG.98408.8	up
novel_miR_5061	down	PDLIM7	up	MSTRG.7233.4	up
novel_miR_5061	down	PDLIM7	up	MSTRG.171844.2	up
novel_miR_5061	down	PDLIM7	up	MSTRG.95396.2	up
novel_miR_5061	down	PDLIM7	up	MSTRG.164147.2	up
novel_miR_5061	down	PDLIM7	up	MSTRG.154903.1	up
novel_miR_5061	down	PDLIM7	up	MSTRG.126307.1	up
novel_miR_5061	down	PDLIM7	up	MSTRG.171844.3	up
novel_miR_5061	down	PDLIM7	up	MSTRG.189333.2	up
novel_miR_5061	down	PDLIM7	up	MSTRG.125600.4	up
novel_miR_5061	down	Anser_cygnoides_newGene_127592	up	MSTRG.43122.1	up
novel_miR_5061	down	Anser_cygnoides_newGene_127592	up	MSTRG.45199.9	up
novel_miR_5061	down	Anser_cygnoides_newGene_127592	up	MSTRG.125642.2	up
novel_miR_5061	down	Anser_cygnoides_newGene_127592	up	MSTRG.112782.1	up
novel_miR_788	down	LOC106032655	up	MSTRG.173740.1	up
novel_miR_788	down	LMOD1	up	MSTRG.43122.1	up
novel_miR_788	down	LMOD1	up	MSTRG.98420.1	up
novel_miR_788	down	LMOD1	up	MSTRG.34005.1	up
novel_miR_788	down	LMOD1	up	MSTRG.125642.2	up
novel_miR_788	down	LMOD1	up	MSTRG.164147.2	up
novel_miR_788	down	LMOD1	up	MSTRG.97270.10	up
novel_miR_788	down	LMOD1	up	MSTRG.112782.1	up
novel_miR_788	down	SCARA5	up	MSTRG.70306.69	up
novel_miR_788	down	SCARA5	up	MSTRG.65572.2	up
novel_miR_788	down	SCARA5	up	MSTRG.7233.4	up
novel_miR_788	down	SCARA5	up	MSTRG.95396.2	up
novel_miR_788	down	SCARA5	up	MSTRG.164147.2	up
novel_miR_788	down	SCARA5	up	MSTRG.96058.1	up
novel_miR_788	down	SCARA5	up	MSTRG.154903.1	up
novel_miR_788	down	SCARA5	up	MSTRG.76621.1	up
novel_miR_788	down	SCARA5	up	MSTRG.341.5	up
novel_miR_788	down	SCARA5	up	MSTRG.56917.1	up
novel_miR_788	down	KLHL42	up	MSTRG.7233.4	up
novel_miR_788	down	KLHL42	up	MSTRG.164147.2	up
novel_miR_788	down	KLHL42	up	MSTRG.96058.1	up
novel_miR_788	down	KLHL42	up	MSTRG.154903.1	up
novel_miR_788	down	KLHL42	up	MSTRG.126307.1	up
novel_miR_788	down	Anser_cygnoides_newGene_2835	up	MSTRG.161022.1	up
novel_miR_788	down	FMO3	up	MSTRG.7233.4	up
novel_miR_788	down	FMO3	up	MSTRG.114302.25	up
novel_miR_788	down	FMO3	up	MSTRG.112782.1	up
novel_miR_788	down	LOC106040155	up	MSTRG.43122.1	up
novel_miR_788	down	LOC106040155	up	MSTRG.98420.1	up
novel_miR_788	down	LOC106040155	up	MSTRG.34005.1	up
novel_miR_788	down	LOC106040155	up	MSTRG.164147.2	up
novel_miR_788	down	LOC106040155	up	MSTRG.97270.10	up
novel_miR_788	down	LOC106040155	up	MSTRG.112782.1	up
novel_miR_788	down	RASL12	up	MSTRG.7233.4	up
novel_miR_788	down	RASL12	up	MSTRG.125600.4	up
novel_miR_788	down	LOC106029353	up	MSTRG.98420.1	up
novel_miR_788	down	LOC106029353	up	MSTRG.161022.1	up
novel_miR_788	down	LOC106029353	up	MSTRG.23504.1	up
novel_miR_788	down	LOC106029353	up	MSTRG.51212.12	up
novel_miR_788	down	LOC106029353	up	MSTRG.202736.2	up
novel_miR_788	down	LOC106029353	up	MSTRG.202736.1	up
novel_miR_788	down	LOC106043342	up	MSTRG.161022.1	up
novel_miR_788	down	MYL9	up	MSTRG.171844.1	up
novel_miR_788	down	MYL9	up	MSTRG.65572.2	up
novel_miR_788	down	MYL9	up	MSTRG.7233.4	up
novel_miR_788	down	MYL9	up	MSTRG.171844.2	up
novel_miR_788	down	MYL9	up	MSTRG.102490.2	up
novel_miR_788	down	MYL9	up	MSTRG.164147.2	up
novel_miR_788	down	MYL9	up	MSTRG.154903.1	up
novel_miR_788	down	MYL9	up	MSTRG.76621.1	up
novel_miR_788	down	MYL9	up	MSTRG.171844.3	up
novel_miR_788	down	MYL9	up	MSTRG.56917.1	up
novel_miR_788	down	MYL9	up	MSTRG.189333.2	up
novel_miR_788	down	MYL9	up	MSTRG.125600.4	up
novel_miR_788	down	SMTN	up	MSTRG.43122.1	up
novel_miR_788	down	SMTN	up	MSTRG.171844.1	up
novel_miR_788	down	SMTN	up	MSTRG.34005.1	up
novel_miR_788	down	SMTN	up	MSTRG.7233.4	up
novel_miR_788	down	SMTN	up	MSTRG.125642.2	up
novel_miR_788	down	SMTN	up	MSTRG.164147.2	up
novel_miR_788	down	SMTN	up	MSTRG.114302.25	up
novel_miR_788	down	SMTN	up	MSTRG.112782.1	up
novel_miR_788	down	SMTN	up	MSTRG.65580.1	up
novel_miR_788	down	VSIG4	up	MSTRG.23504.1	up
novel_miR_788	down	VSIG4	up	MSTRG.51212.12	up
novel_miR_788	down	VSIG4	up	MSTRG.202736.2	up
novel_miR_788	down	VSIG4	up	MSTRG.202736.1	up
novel_miR_788	down	PPARG	up	MSTRG.173740.1	up
novel_miR_788	down	PPARG	up	MSTRG.161022.1	up
novel_miR_788	down	PPARG	up	MSTRG.23504.1	up
novel_miR_788	down	PPARG	up	MSTRG.51212.12	up
novel_miR_788	down	PPARG	up	MSTRG.202736.2	up
novel_miR_788	down	PPARG	up	MSTRG.202736.1	up
novel_miR_788	down	LOC106040733	up	MSTRG.202736.2	up
novel_miR_788	down	LOC106040733	up	MSTRG.202736.1	up
novel_miR_788	down	LOC106044084	up	MSTRG.202736.2	up
novel_miR_788	down	LOC106044084	up	MSTRG.202736.1	up
novel_miR_788	down	FN1	up	MSTRG.186238.2	up
novel_miR_788	down	FN1	up	MSTRG.173740.1	up
novel_miR_788	down	SPEG	up	MSTRG.70306.69	up
novel_miR_788	down	SPEG	up	MSTRG.65572.2	up
novel_miR_788	down	SPEG	up	MSTRG.7233.4	up
novel_miR_788	down	SPEG	up	MSTRG.171844.2	up
novel_miR_788	down	SPEG	up	MSTRG.95396.2	up
novel_miR_788	down	SPEG	up	MSTRG.102490.2	up
novel_miR_788	down	SPEG	up	MSTRG.164147.2	up
novel_miR_788	down	SPEG	up	MSTRG.341.5	up
novel_miR_788	down	SPEG	up	MSTRG.171844.3	up
novel_miR_788	down	SPEG	up	MSTRG.56917.1	up
novel_miR_788	down	SPEG	up	MSTRG.125600.4	up
novel_miR_788	down	LOC106029453	up	MSTRG.98420.1	up
novel_miR_788	down	LOC106029453	up	MSTRG.186238.2	up
novel_miR_788	down	LOC106029453	up	MSTRG.23504.1	up
novel_miR_788	down	LOC106029453	up	MSTRG.51212.12	up
novel_miR_788	down	LOC106029453	up	MSTRG.202736.2	up
novel_miR_788	down	LOC106029453	up	MSTRG.202736.1	up
novel_miR_788	down	LOC106029453	up	MSTRG.98408.8	up
novel_miR_788	down	PDLIM7	up	MSTRG.7233.4	up
novel_miR_788	down	PDLIM7	up	MSTRG.171844.2	up
novel_miR_788	down	PDLIM7	up	MSTRG.95396.2	up
novel_miR_788	down	PDLIM7	up	MSTRG.164147.2	up
novel_miR_788	down	PDLIM7	up	MSTRG.154903.1	up
novel_miR_788	down	PDLIM7	up	MSTRG.126307.1	up
novel_miR_788	down	PDLIM7	up	MSTRG.171844.3	up
novel_miR_788	down	PDLIM7	up	MSTRG.189333.2	up
novel_miR_788	down	PDLIM7	up	MSTRG.125600.4	up
novel_miR_788	down	STBD1	up	MSTRG.96058.1	up
novel_miR_788	down	STBD1	up	MSTRG.154903.1	up
novel_miR_788	down	STBD1	up	MSTRG.126307.1	up
novel_miR_788	down	STBD1	up	MSTRG.189333.2	up
novel_miR_788	down	COL3A1	up	MSTRG.95396.2	up
novel_miR_788	down	COL3A1	up	MSTRG.164147.2	up
novel_miR_788	down	COL3A1	up	MSTRG.341.5	up
novel_miR_788	down	LOC106045776	up	MSTRG.98420.1	up
novel_miR_788	down	LOC106045776	up	MSTRG.45199.9	up
novel_miR_788	down	LOC106045776	up	MSTRG.97270.10	up
novel_miR_788	down	LOC106045776	up	MSTRG.112782.1	up
novel_miR_788	down	LOC106045776	up	MSTRG.51212.12	up
novel_miR_788	down	LOC106045776	up	MSTRG.98408.8	up
novel_miR_788	down	Anser_cygnoides_newGene_127592	up	MSTRG.43122.1	up
novel_miR_788	down	Anser_cygnoides_newGene_127592	up	MSTRG.45199.9	up
novel_miR_788	down	Anser_cygnoides_newGene_127592	up	MSTRG.125642.2	up
novel_miR_788	down	Anser_cygnoides_newGene_127592	up	MSTRG.112782.1	up
novel_miR_788	down	P2RX1	up	MSTRG.43122.1	up
novel_miR_788	down	P2RX1	up	MSTRG.65572.2	up
novel_miR_788	down	P2RX1	up	MSTRG.7233.4	up
novel_miR_788	down	P2RX1	up	MSTRG.125642.2	up
novel_miR_788	down	P2RX1	up	MSTRG.164147.2	up
novel_miR_788	down	P2RX1	up	MSTRG.97270.10	up
novel_miR_788	down	P2RX1	up	MSTRG.112782.1	up
novel_miR_788	down	P2RX1	up	MSTRG.65580.1	up
novel_miR_836	down	ITGB3	up	MSTRG.202736.1	up
novel_miR_836	down	JPH2	up	MSTRG.43122.1	up
novel_miR_836	down	JPH2	up	MSTRG.7233.4	up
novel_miR_836	down	JPH2	up	MSTRG.102490.2	up
novel_miR_836	down	JPH2	up	MSTRG.164147.2	up
novel_miR_836	down	JPH2	up	MSTRG.96058.1	up
novel_miR_836	down	JPH2	up	MSTRG.97270.10	up
novel_miR_836	down	JPH2	up	MSTRG.112782.1	up
novel_miR_836	down	JPH2	up	MSTRG.76621.1	up
novel_miR_836	down	JPH2	up	MSTRG.125600.4	up
novel_miR_836	down	Anser_cygnoides_newGene_2835	up	MSTRG.161022.1	up
novel_miR_836	down	FMO3	up	MSTRG.7233.4	up
novel_miR_836	down	FMO3	up	MSTRG.114302.25	up
novel_miR_836	down	FMO3	up	MSTRG.112782.1	up
novel_miR_836	down	Anser_cygnoides_newGene_41813	up	MSTRG.96058.1	up
novel_miR_836	down	Anser_cygnoides_newGene_41813	up	MSTRG.154903.1	up
novel_miR_836	down	Anser_cygnoides_newGene_41813	up	MSTRG.76621.1	up
novel_miR_836	down	Anser_cygnoides_newGene_41813	up	MSTRG.98408.8	up
novel_miR_836	down	LOC106043342	up	MSTRG.161022.1	up
novel_miR_836	down	SMTN	up	MSTRG.43122.1	up
novel_miR_836	down	SMTN	up	MSTRG.171844.1	up
novel_miR_836	down	SMTN	up	MSTRG.34005.1	up
novel_miR_836	down	SMTN	up	MSTRG.7233.4	up
novel_miR_836	down	SMTN	up	MSTRG.125642.2	up
novel_miR_836	down	SMTN	up	MSTRG.164147.2	up
novel_miR_836	down	SMTN	up	MSTRG.114302.25	up
novel_miR_836	down	SMTN	up	MSTRG.112782.1	up
novel_miR_836	down	SMTN	up	MSTRG.65580.1	up
novel_miR_836	down	MYLK	up	MSTRG.7233.4	up
novel_miR_836	down	MYLK	up	MSTRG.102490.2	up
novel_miR_836	down	MYLK	up	MSTRG.164147.2	up
novel_miR_836	down	MYLK	up	MSTRG.97270.10	up
novel_miR_836	down	MYLK	up	MSTRG.112782.1	up
novel_miR_836	down	MYLK	up	MSTRG.125600.4	up
novel_miR_836	down	PRSS23	up	MSTRG.7233.4	up
novel_miR_836	down	PRSS23	up	MSTRG.102490.2	up
novel_miR_836	down	PRSS23	up	MSTRG.164147.2	up
novel_miR_836	down	PRSS23	up	MSTRG.189333.2	up
novel_miR_836	down	PRSS23	up	MSTRG.125600.4	up
novel_miR_836	down	C7	up	MSTRG.43122.1	up
novel_miR_836	down	C7	up	MSTRG.98420.1	up
novel_miR_836	down	C7	up	MSTRG.34005.1	up
novel_miR_836	down	C7	up	MSTRG.45199.9	up
novel_miR_836	down	C7	up	MSTRG.7233.4	up
novel_miR_836	down	C7	up	MSTRG.125642.2	up
novel_miR_836	down	C7	up	MSTRG.164147.2	up
novel_miR_836	down	C7	up	MSTRG.97270.10	up
novel_miR_836	down	C7	up	MSTRG.112782.1	up
novel_miR_836	down	C7	up	MSTRG.202736.2	up
novel_miR_836	down	MYH11	up	MSTRG.43122.1	up
novel_miR_836	down	MYH11	up	MSTRG.171844.1	up
novel_miR_836	down	MYH11	up	MSTRG.34005.1	up
novel_miR_836	down	MYH11	up	MSTRG.7233.4	up
novel_miR_836	down	MYH11	up	MSTRG.125642.2	up
novel_miR_836	down	MYH11	up	MSTRG.164147.2	up
novel_miR_836	down	MYH11	up	MSTRG.97270.10	up
novel_miR_836	down	MYH11	up	MSTRG.76621.1	up
novel_miR_836	down	MYH11	up	MSTRG.65580.1	up
novel_miR_836	down	Anser_cygnoides_newGene_127592	up	MSTRG.43122.1	up
novel_miR_836	down	Anser_cygnoides_newGene_127592	up	MSTRG.45199.9	up
novel_miR_836	down	Anser_cygnoides_newGene_127592	up	MSTRG.125642.2	up
novel_miR_836	down	Anser_cygnoides_newGene_127592	up	MSTRG.112782.1	up
