# Supplementary material for: Comprehensive analysis of differentially expressed profiles of mRNA, lncRNA, and miRNA of Yili geese ovary at different egg-laying stages
Source: BMC Genomics. 2022 Aug 19;23:607. doi: 10.1186/s12864-022-08774-4 (PMC9392330; doi:10.1186/s12864-022-08774-4)
Supplement: Supplementary file 7 — Additional file 7: Table S7-4. Analysis of differential lncRNAs for each egg-laying period. [file 12864_2022_8774_MOESM7_ESM.xlsx]

## Sheet: Table S7-1.
Table S7-1. Analysis of differential mRNAs for each egg-laying period
#ID	LP1_FPKM	LP2_FPKM	LP3_FPKM	LP4_FPKM	PP1_FPKM	PP2_FPKM	PP3_FPKM	PP4_FPKM	CP1_FPKM	CP2_FPKM	CP3_FPKM	CP4_FPKM	PPvsLP_DESeq2_FDR	PPvsLP_DESeq2_log2FC	PPvsLP_DESeq2_(FDR_0.05_FC_2)_regulated	CPvsLP_DESeq2_FDR	CPvsLP_DESeq2_log2FC	CPvsLP_DESeq2_(FDR_0.05_FC_2)_regulated	CPvsPP_DESeq2_FDR	CPvsPP_DESeq2_log2FC	CPvsPP_DESeq2_(FDR_0.05_FC_2)_regulated
Anser_cygnoides_newGene_118621	2.72573	1.04981	2.61842	2.11736	1.04631	1.55483	0.586578	0.975671	0.540114	1.66598	2.13956	1.09708	0.00536267	1.15831	up	0.0019277	1.30535	up	0.97562	0.0256247	normal
Anser_cygnoides_newGene_125082	6.7816	6.88957	7.6593	5.68429	1.22719	1.14782	2.25757	1.00191	0.428747	2.46424	0.429767	0.31135	1.05433e-09	2.04492	up	0.000259003	2.34324	up	0.682406	0.357441	normal
Anser_cygnoides_newGene_47218	2.61077	2.73464	3.48354	2.19011	0.532471	1.41767	0.864358	0.174327	0.721321	0.396002	1.28396	1.62782	0.0341703	1.1731	up	0.0461718	1.36845	up	0.989139	0.018558	normal
Anser_cygnoides_newGene_48952	3.55978	10.4506	3.51736	7.31284	1.87176	3.26821	1.08558	2.31501	2.14269	0.933607	0.347511	1.19054	0.0334857	1.19501	up	0.00434726	1.93168	up	0.516895	0.506424	normal
Anser_cygnoides_newGene_62526	2.43928	2.4517	2.79047	3.33887	0.636506	0.988564	0.837217	0.229922	0.479069	0.134987	1.16466	1.10939	0.000486273	1.58319	up	0.0175252	1.63318	up	0.994534	-0.008643	normal
Anser_cygnoides_newGene_62535	1.92322	1.01901	1.03594	1.21153	0.203772	0.440121	0.127258	0.539888	0.119078	0.24708	0.310648	0.449659	0.0295674	1.24987	up	0.000972152	1.81395	up	0.921441	0.101613	normal
Anser_cygnoides_newGene_67384	0.560218	2.01907	0.865817	0.637004	0.418715	0.143705	0.246134	0.155282	0.228761	0.215304	0.084228	0.267752	5.98887e-05	1.57708	up	5.67137e-05	1.94427	up	0.72952	0.23093	normal
ADAM8	2.90119	30.2378	1.31354	5.40628	1.02367	0.894677	0.950522	0.637725	0.899086	0.271136	0.408674	0.396849	0.00450736	1.5663	up	0.000216974	2.76121	up	0.434465	0.535404	normal
ADAP2	7.62035	18.9653	4.80295	14.8693	2.50679	3.81906	2.23345	6.34448	2.62965	2.53813	2.03756	7.15695	0.0279183	1.2301	up	0.0343082	1.43451	up	0.988202	-0.0182963	normal
ARHGAP15	10.199	12.0436	8.28729	13.1017	5.88864	5.5389	6.77449	4.81631	2.17691	6.06196	5.79046	2.59085	7.13709e-05	1.05694	up	0.000536894	1.4438	up	0.464019	0.376921	normal
ARHGAP25	3.45704	7.13319	2.89463	5.50419	1.53479	1.91261	1.37281	2.13704	1.50774	0.964922	1.50854	1.6617	0.0023936	1.31877	up	0.000663959	1.66348	up	0.716857	0.203963	normal
ARHGAP27	1.09514	2.00917	1.44177	1.15491	0.563932	0.504215	0.492472	0.528376	0.412229	0.406283	0.446301	0.51243	0.000638202	1.36686	up	0.000356586	1.64019	up	0.737103	0.154111	normal
BCL2A1	5.14546	9.92043	8.84461	5.15689	2.68872	2.93728	1.66252	1.98	2.00352	3.71063	4.04319	2.95162	0.00103637	1.45007	up	0.0139202	1.22977	up	0.372588	-0.43213	normal
BIN2	1.28032	2.60762	1.98741	1.95336	0.671694	0.693668	0.545253	0.471968	0.40811	0.176019	0.426863	0.436692	0.000216605	1.53558	up	6.42875e-05	2.16775	up	0.442308	0.497261	normal
BMF	19.0022	51.6517	24.2277	28.8839	8.13699	9.29195	7.54471	9.34669	5.2023	6.24802	7.36774	6.586	8.38381e-05	1.66219	up	2.22292e-06	2.18259	up	0.10625	0.321309	normal
BTK	1.77874	4.9139	2.37973	4.51113	1.24436	1.45829	1.10438	1.36784	1.18233	0.85525	1.17599	1.02504	0.00994055	1.22964	up	0.00230013	1.58539	up	0.647966	0.204749	normal
C3AR1	3.26191	10.2681	1.51098	7.92182	1.53298	2.54903	0.955437	1.49536	1.45389	0.423792	1.12455	1.27677	0.0378675	1.23026	up	0.00470672	1.93161	up	0.608586	0.385181	normal
CALHM2	2.41606	6.21025	4.13999	4.1249	1.62105	1.68216	1.65641	2.35036	1.27251	0.814146	0.770593	1.36889	0.0195292	1.1215	up	0.000682632	1.82556	up	0.249709	0.593559	normal
CCDC3	11.565	26.4108	7.91251	10.7734	3.84752	4.15508	5.35181	5.91991	5.66135	3.12649	5.48765	7.99027	0.00540131	1.34106	up	0.0445342	1.25617	up	0.676114	-0.256517	normal
CD180	1.06469	0.523186	0.550511	0.454062	0.225538	0.124301	0.06398	0.23277	0.331775	0.112945	0.175607	0.20537	0.00974915	1.38902	up	0.038655	1.35239	up	--	--	--
CD2	6.85821	19.1806	5.2733	12.642	2.43667	3.15956	2.06738	2.27555	2.49735	1.34292	2.16285	3.5428	0.000168951	1.7247	up	0.00105279	1.93113	up	0.976832	-0.0267296	normal
CD226	0.908651	0.435958	0.315361	0.567843	0.193006	0.127161	0.088703	0.154111	0.00524	0.067622	0.036008	0.044727	0.00363911	1.41324	up	1.92966e-05	2.69659	up	--	--	--
CD3D	11.8791	17.7943	15.464	11.222	5.52511	5.59393	4.66182	3.80545	4.52811	4.18979	7.12655	7.02048	2.09153e-05	1.47935	up	0.00251078	1.31155	up	0.619288	-0.25567	normal
CD3E	6.28102	14.3657	7.58014	5.92036	2.61197	2.86029	2.18203	2.20924	2.30393	1.5752	3.87349	3.28576	0.000255205	1.57485	up	0.00559718	1.54404	up	0.758671	-0.194811	normal
CD40LG	2.19848	4.77909	2.38684	2.47234	0.41823	1.00562	0.648852	0.713188	1.22665	0.340525	0.656892	0.905851	0.00107548	1.59428	up	0.0168347	1.60105	up	0.850295	-0.175032	normal
CD44	31.477	40.695	25.6475	34.124	20.2311	14.7825	14.2388	16.2485	13.062	5.82422	5.55257	13.6995	0.000216605	1.08419	up	0.000897604	1.64232	up	0.332367	0.55315	normal
CD79B	2.12611	3.79056	5.63708	3.32722	0.874486	1.39797	1.04038	1.26232	0.59123	0.706072	1.1477	0.873999	0.00224967	1.43019	up	0.000140122	1.98663	up	0.570381	0.342203	normal
CD83	7.97773	28.7247	5.53003	12.631	3.31214	5.05293	2.25385	4.47281	4.04547	1.69424	3.26219	3.90684	0.014638	1.35193	up	0.00573834	1.78846	up	0.887043	0.114182	normal
CD8A	4.18673	2.57061	6.38935	4.17936	2.33885	0.735368	2.33167	1.61796	0.307029	0.999256	1.18593	0.878497	0.0298649	1.1113	up	1.09308e-05	2.17529	up	0.237015	0.751908	normal
CD96	1.95621	2.83241	2.53173	3.12549	1.28711	1.36657	0.966928	0.830091	1.09022	1.27425	1.35028	1.49707	0.000601741	1.21969	up	0.00300741	1.05165	up	0.568878	-0.26398	normal
CLIC5	4.79261	5.5225	3.99049	8.41419	2.45311	2.45647	1.98767	2.82382	2.64844	1.79251	1.56341	2.45576	0.00017546	1.21913	up	0.00148815	1.35898	up	0.872016	0.102074	normal
COMT	35.17	92.3079	18.9571	60.6676	17.7427	18.0064	15.5503	18.7385	15.0252	12.3384	11.4479	17.8276	0.00942782	1.30364	up	0.00319771	1.68114	up	0.678862	0.189031	normal
CRIP1	202.389	540.809	339.597	396.993	142.234	57.1032	106.286	223.304	71.6799	131.913	180.785	76.7999	0.0177449	1.23429	up	0.000477362	1.67692	up	0.855205	0.145735	normal
CTSH	49.1364	55.9963	23.2369	58.5826	22.9737	25.1572	21.1292	20.9714	20.0363	23.9504	21.5235	20.1537	0.00409306	1.05526	up	0.00234047	1.14895	up	0.951189	0.0171511	normal
CTSS	57.0632	104.192	23.6525	63.3174	22.9439	23.2774	13.9588	18.4911	16.8341	6.99111	12.3314	14.0487	0.00337898	1.39348	up	0.000203302	2.05016	up	0.368256	0.480529	normal
CXCR4	27.2661	64.6182	31.8111	26.2623	21.9446	11.064	15.9939	13.8885	7.45969	10.0726	15.3053	9.21675	0.0193617	1.15097	up	0.000194624	1.80516	up	0.231931	0.492261	normal
CXCR6	8.61059	18.0245	5.11766	11.4373	2.87686	2.84285	1.80739	3.34801	2.63176	1.24252	3.83384	3.44012	0.000325786	1.63191	up	0.0030131	1.74698	up	0.919976	-0.0832163	normal
CYSLTR1	2.20707	2.63435	1.97473	1.58575	1.02518	0.822295	0.86696	0.71784	1.08546	0.656934	0.708795	0.918537	0.000468488	1.27212	up	0.00920067	1.27015	up	0.943942	-0.0524447	normal
DNASE2B	28.8747	84.1487	12.4159	62.0996	14.2001	20.783	9.93878	18.7036	13.8494	4.62007	5.25887	8.31112	0.049102	1.15369	up	0.00157633	2.06308	up	0.236244	0.698162	normal
DOCK8	3.85604	7.26838	4.25801	5.4655	1.74494	2.28405	1.88635	1.99396	1.91448	1.1317	1.6298	2.55484	8.44155e-05	1.3821	up	0.00218431	1.46604	up	0.964253	0.0355867	normal
ETS1	11.8924	20.7044	11.8465	13.2473	6.6841	6.74123	6.40771	6.83521	6.50727	6.17144	6.62428	5.29811	0.00107548	1.15234	up	0.000779692	1.28129	up	0.830454	0.0565897	normal
EVI2A	0.761478	1.27494	1.30695	0.962055	0.39158	0.44409	0.336592	0.33833	0.216196	0.248243	0.366545	0.230547	0.000345957	1.41768	up	7.1283e-06	1.97054	up	0.352521	0.417926	normal
FMNL1	1.49115	2.70274	1.32141	2.14168	0.473948	0.966375	0.651824	0.823209	1.22109	0.340266	0.574541	0.652101	0.00584272	1.25016	up	0.0469398	1.2776	up	0.976901	-0.0312459	normal
FNIP1	20.5236	43.4554	19.8298	27.812	15.3741	13.3272	9.71279	15.5924	8.33515	12.3757	11.2534	10.6607	0.0223661	1.03151	up	0.000663959	1.42735	up	0.39989	0.281859	normal
FTH1	3111.94	7617.37	1688.98	6569.28	2432.79	2248.81	1624.13	1506.24	1764.23	1851.25	1608.81	1358.12	0.0464023	1.08361	up	0.00784865	1.45026	up	0.642658	0.180459	normal
FYB	7.94477	13.417	5.29909	11.6392	4.16743	5.68814	3.72171	4.0532	3.49845	3.04263	3.75227	4.27558	0.0145318	1.07687	up	0.00219706	1.37435	up	0.673132	0.18954	normal
GMIP	3.12161	7.94828	4.03319	6.15923	1.98193	3.00673	2.07849	2.50442	2.14578	1.51132	1.89571	1.5348	0.024892	1.07878	up	0.0015621	1.5355	up	0.43238	0.336543	normal
GP1BA	2.6359	2.48522	0.301487	4.64562	0.692501	0.644585	0.500372	0.574564	0.74961	0.144721	0.061805	0.173469	0.0254629	1.30755	up	0.0170459	1.91406	up	0.582225	0.466662	normal
GPER1	1.26675	1.95185	1.23715	1.00508	0.563259	0.43851	0.504098	0.496055	0.406467	0.427264	0.329587	0.412599	0.000131842	1.46403	up	6.83472e-05	1.69897	up	0.82784	0.103087	normal
GPR132	0.85101	1.73834	1.00172	0.85496	0.206733	0.42232	0.192646	0.253771	0.283898	0.162085	0.286304	0.276951	0.00046764	1.63544	up	0.000228069	1.95871	up	0.990481	0.0134082	normal
GPR171	0.792934	2.02529	0.554272	0.723644	0.442437	0.299179	0.369884	0.379605	0.295886	0.216023	0.284593	0.213174	0.0457038	1.14856	up	0.00413918	1.7845	up	0.340446	0.440169	normal
GPR174	0.924875	1.475	0.881927	0.975516	0.30291	0.406741	0.257993	0.402441	0.306227	0.288893	0.406324	0.293824	0.000326331	1.475	up	0.000131297	1.67946	up	0.980375	0.0199474	normal
GPR18	0.711191	1.18116	1.41881	0.559734	0.304595	0.22503	0.291552	0.132367	0.30057	0.369465	0.483495	0.356489	0.00419181	1.4842	up	0.0370997	1.28082	up	--	--	--
GPR65	3.47643	12.0156	3.02695	9.18871	1.72138	1.70747	1.33589	2.88771	1.98551	3.03279	2.24212	2.85432	0.010412	1.37551	up	0.0316964	1.34621	up	0.439393	-0.401779	normal
HGF	9.59556	20.2654	5.22228	14.1812	3.66708	3.2872	2.32074	2.01347	2.17755	1.17991	1.50259	4.5331	0.000105972	1.73515	up	0.00113325	2.00867	up	0.895156	0.117909	normal
HMHA1	5.47539	8.58879	6.15136	6.13309	2.73512	2.72443	2.58496	2.74538	2.30993	1.48262	2.18421	2.19876	1.17726e-05	1.33029	up	1.44683e-05	1.67391	up	0.438952	0.303114	normal
HMOX1	31.53	43.6261	15.9944	27.7695	10.1356	13.2799	10.1233	8.30963	10.357	6.91695	6.08028	7.59181	0.000373606	1.4022	up	6.42875e-05	1.83614	up	0.517931	0.31676	normal
HPGDS	65.8582	122.838	53.9489	62.7042	28.503	19.13	15.9457	16.5135	5.18178	35.5944	20.1607	4.8348	1.25897e-05	1.72615	up	0.00253714	1.94597	up	0.811478	0.213496	normal
IGSF6	9.8003	26.6863	5.48411	15.5694	2.95566	6.70968	2.93202	3.99434	3.95276	1.32607	2.21936	3.3658	0.0182822	1.31114	up	0.00205044	1.98671	up	0.616284	0.377451	normal
IKZF1	2.87527	5.93639	2.96369	3.91929	1.48638	1.82609	1.35106	1.64136	1.5393	1.12568	1.54046	1.77637	0.00195196	1.26018	up	0.00354117	1.3695	up	0.997588	0.00194672	normal
IL10RA	0.929706	1.42274	0.774138	0.856489	0.365791	0.298736	0.369754	0.224483	0.345976	0.24642	0.422014	0.376903	0.000566576	1.46975	up	0.00521444	1.44504	up	0.792097	-0.181618	normal
IL16	3.53329	8.08447	4.67729	4.41925	0.883672	1.92101	1.54895	1.33919	2.15426	1.34115	1.83571	2.25671	0.000168378	1.62029	up	0.00536242	1.40685	up	0.428911	-0.427991	normal
IL21R	1.11727	1.31312	0.936458	1.05174	0.471936	0.320517	0.57446	0.226165	0.171965	0.145471	0.526725	0.350642	1.0369e-05	1.53044	up	0.00146416	1.73198	up	0.843287	0.172432	normal
IL2RG	8.01278	16.5029	6.1205	9.19044	2.52194	3.63074	1.92982	2.41309	3.54089	1.07265	1.89729	2.70541	0.000309331	1.61163	up	0.00261506	1.82157	up	0.9471	0.0634621	normal
IL7R	2.74134	3.58266	3.71132	2.09012	1.42624	0.964306	0.946643	0.931762	1.11027	0.755811	1.12797	1.50122	0.000161314	1.43164	up	0.00333149	1.38792	up	0.839701	-0.135602	normal
INPP5D	5.92537	13.331	5.31155	8.74382	2.71002	4.16129	2.80464	4.20292	4.33676	2.20674	2.76322	4.87952	0.0128976	1.16337	up	0.0483003	1.16077	up	0.88527	-0.10688	normal
IRF4	8.70864	3.19214	13.8648	4.4765	3.51977	1.76509	2.96888	1.47918	0.168625	1.33265	2.23322	0.707177	0.0146145	1.27682	up	0.00108422	2.20432	up	0.306214	0.729844	normal
ITGB2	11.0724	27.8523	9.37937	23.7415	4.54209	7.20479	3.04001	4.91638	4.22711	1.67517	3.79489	4.84166	0.00107548	1.52688	up	0.000259003	2.04157	up	0.691742	0.28296	normal
ITK	3.15671	3.80761	3.15496	2.65054	1.00287	0.879385	0.931772	0.927333	0.80631	0.56269	1.0965	1.53511	1.16182e-10	1.76236	up	0.00130403	1.57851	up	0.84794	-0.143642	normal
JCHAIN	924.994	363.124	1451.71	1076.85	368.033	300.279	219.708	161.02	28.6138	86.9951	195.087	184.138	0.000168378	1.57909	up	1.57716e-05	2.49338	up	0.220773	0.76949	normal
KLHL6	3.60047	7.22297	4.11783	3.92986	1.52537	1.47346	1.34235	1.25112	0.947935	1.3159	1.23113	1.21257	3.1361e-05	1.61667	up	4.6439e-06	1.96705	up	0.565996	0.187846	normal
LAPTM5	69.2106	129.174	33.3358	105.881	29.1422	36.8904	17.0237	26.0089	22.6045	8.62885	17.6266	22.4363	0.00423455	1.36293	up	0.000349706	1.98438	up	0.476807	0.432704	normal
LCAT	190.512	79.1212	29.182	64.7977	28.8982	21.4591	16.925	22.0778	26.7586	9.44466	14.3299	16.0554	0.000594386	1.57401	up	0.000475954	2.03277	up	0.672216	0.273789	normal
LCP2	4.84176	12.0614	3.98669	7.81459	2.16318	3.83677	2.02184	3.59545	3.37467	1.52075	2.72336	3.45807	0.0427313	1.10329	up	0.0416884	1.2625	up	0.989595	-0.0137703	normal
LFNG	13.7973	26.9122	9.44951	22.8211	5.75349	8.45235	5.69442	7.33923	5.08663	6.95753	5.23559	5.59104	0.00541337	1.26617	up	0.000597022	1.62429	up	0.656604	0.187932	normal
LGMN	147.323	227.304	76.3507	226.606	80.4852	90.5738	73.1312	70.9707	76.1165	55.3	41.3166	62.0325	0.0145967	1.06066	up	0.00302698	1.44393	up	0.471603	0.312424	normal
LOC106029497	2.14855	3.39961	3.19717	2.48993	0.635096	0.970012	0.492242	0.355457	0.933288	0.607421	1.47907	1.00143	0.000122984	1.74713	up	0.0081997	1.40851	up	0.408072	-0.566983	normal
LOC106029917	15.0816	24.3466	11.3675	32.8047	12.3102	8.50467	9.77705	5.30114	4.13304	8.77972	11.0913	0.846178	0.0189923	1.10497	up	0.0317188	1.50239	up	0.66513	0.358872	normal
LOC106030811	9.08213	14.4429	13.621	16.6054	6.30603	7.45782	5.95945	7.98795	3.95267	4.05511	4.28556	3.89867	0.00367527	1.00175	up	1.39253e-08	1.74384	up	0.000823555	0.689267	normal
LOC106031806	6.10248	12.0198	5.72267	6.51839	2.49903	2.92814	1.65621	2.46351	2.00082	1.41617	1.24777	3.13049	0.000450287	1.4896	up	0.00130892	1.7744	up	0.839514	0.15897	normal
LOC106032856	24.0326	52.3669	7.9603	31.6085	5.64066	15.8566	5.48686	6.65092	6.40634	1.77297	3.54076	6.90503	0.0345219	1.23464	up	0.00145188	2.09334	up	0.489086	0.513034	normal
LOC106035572	0.266732	0.241417	0.256721	0.334675	0.050447	0.089649	0.060199	0.077832	0.100308	0.159791	0.113698	0.103093	2.07416e-07	1.79499	up	0.000796861	1.22178	up	--	--	--
LOC106037092	0.823602	1.42607	0.915201	1.87528	0.50124	0.588356	0.37309	0.409081	0.200923	0.367039	0.424207	0.236684	0.00277092	1.25036	up	3.45787e-05	1.83361	up	0.338035	0.449534	normal
LOC106037142	2.59258	7.50368	2.44677	5.55124	1.45696	1.76387	1.18362	1.41306	1.01899	0.205193	0.457694	0.474234	0.00847148	1.33325	up	0.000217124	2.41326	up	0.140636	0.920025	normal
LOC106037337	17.6844	28.2022	11.2363	26.6221	6.04693	6.67469	5.73358	8.5099	5.8804	2.2974	2.34434	12.1013	0.000251067	1.43121	up	0.0235217	1.52988	up	0.880609	0.140867	normal
LOC106038172	11.863	21.9334	3.48298	15.0137	4.10909	3.10708	1.56877	3.97834	1.34111	0.758216	0.802087	1.60728	0.00883305	1.42145	up	1.59316e-06	2.88317	up	0.0572451	1.05745	normal
LOC106038357	5.04237	9.74325	2.66375	6.60846	1.57567	2.3978	1.35986	1.27242	1.73878	0.886958	2.09384	2.46253	0.00107548	1.53564	up	0.00907371	1.56957	up	0.826275	-0.170218	normal
LOC106038386	36.798	38.2424	6.14242	40.9996	8.68797	6.76027	8.08987	5.05858	2.2736	2.86352	6.89626	3.06059	0.0011971	1.57782	up	8.30616e-06	2.57555	up	0.114885	0.757754	normal
LOC106039090	1.84478	3.04625	2.68091	2.45789	1.22525	1.38595	1.10174	0.780241	0.973882	1.22132	0.741439	0.956108	0.00580032	1.09086	up	0.000931305	1.3094	up	0.830454	0.120359	normal
LOC106039194	4.21705	3.58036	3.60565	3.97418	0.811783	0.882124	0.9807	0.796195	0.543315	0.651751	1.6812	1.29204	5.41554e-33	2.18354	up	0.000285396	1.76326	up	0.754315	-0.242607	normal
LOC106040032	0.358342	0.329497	0.116803	0.313709	0.074747	0.046584	0.04494	0.050709	0.090429	0.076363	0.102849	0.097094	0.000238376	1.73843	up	0.0168826	1.41329	up	--	--	--
LOC106040121	18.0088	64.7723	15.9804	44.1864	10.422	20.6048	10.3727	12.2008	12.3453	4.42173	6.06232	6.318	0.0494872	1.12374	up	0.00152942	1.95671	up	0.27749	0.630333	normal
LOC106041503	1.52942	1.15751	2.27802	2.18939	0.639623	0.767272	0.263467	0.550194	0.108106	0.471078	0.600427	0.457967	0.015617	1.2738	up	0.00616411	1.76655	up	--	--	--
LOC106042157	8.82495	23.9195	5.61618	15.183	3.77986	6.70467	2.4958	4.10701	3.74836	1.8306	3.07274	4.51138	0.0198368	1.26992	up	0.00308246	1.77962	up	0.755445	0.232487	normal
LOC106042170	28.5273	34.6497	6.6921	63.3148	6.80031	10.0755	3.53622	5.80658	8.25918	2.0123	4.03921	4.84028	0.00312743	1.55843	up	0.00103391	2.16304	up	0.767451	0.250409	normal
LOC106042183	3.15233	2.07756	5.13844	2.33407	0.994111	0.383643	0.264949	0.192382	0.506891	0.160921	0.298757	0.256344	0.000482631	1.78076	up	5.11275e-07	2.81731	up	--	--	--
LOC106042466	5.95665	26.8962	8.11459	20.0759	6.05249	5.80215	1.4573	2.46155	0.713663	1.52178	2.1956	0.302123	0.0283693	1.28772	up	2.71218e-06	2.97981	up	0.0802522	1.1026	normal
LOC106042993	1.16128	1.99367	1.86088	1.01954	0.410017	0.562693	0.370253	0.291536	0.448896	0.367626	0.528989	0.425708	0.000241817	1.60617	up	0.000377594	1.70568	up	0.811715	-0.152949	normal
LOC106043945	235.338	399.012	297.26	310.259	142.136	96.2921	98.6629	167.935	59.6099	103.078	102.849	166.033	0.000460199	1.28317	up	0.000319464	1.53932	up	0.787115	0.165492	normal
LOC106044451	2.59475	2.56629	1.75622	2.43588	1.31104	0.961476	1.09474	0.789405	0.740855	0.201266	0.29754	1.06664	9.67617e-06	1.2593	up	0.00856084	1.70069	up	0.515346	0.50095	normal
LOC106044971	3.8792	7.4224	5.52348	4.12165	2.06194	2.18331	1.91497	2.02655	1.53969	1.51655	1.60948	1.38446	0.00216661	1.28307	up	5.64252e-05	1.78463	up	0.141196	0.390124	normal
LOC106045430	1.17346	2.51658	1.32762	2.41019	0.525201	0.826825	0.388685	0.72104	0.612279	0.304697	0.456034	0.486199	0.00476596	1.33777	up	0.000442274	1.83025	up	0.695163	0.276329	normal
LOC106045509	7.24859	4.17908	6.1417	5.35476	2.60837	1.43436	1.98571	2.27375	0.605006	0.984772	2.59473	1.84943	1.19754e-07	1.45618	up	0.000651683	1.76578	up	0.676114	0.317773	normal
LOC106045545	36.5265	98.8995	19.6952	68.2637	16.0185	25.7674	15.167	21.689	21.0743	7.17413	11.5534	13.6796	0.0273732	1.20635	up	0.00486283	1.76489	up	0.55448	0.377465	normal
LOC106045683	0.624217	1.52272	1.33829	1.32179	0.419138	0.448838	0.4816	0.479547	0.189748	0.141567	0.355993	0.266292	0.00968747	1.23163	up	0.000309763	2.06252	up	0.189927	0.714723	normal
LOC106045892	15.8019	56.1484	4.25731	21.4823	5.73147	7.51026	2.09324	6.59705	2.97838	2.26024	1.60675	4.74467	0.0337526	1.27999	up	0.000630353	2.3638	up	0.36626	0.609925	normal
LOC106045898	4.44011	14.4997	2.45234	11.5438	1.52421	2.98823	1.54681	2.83883	2.19355	0.992403	1.03929	1.51079	0.0283544	1.27927	up	0.00236336	2.02447	up	0.565996	0.410014	normal
LOC106045966	12.1141	12.5074	6.74879	6.88924	1.25225	1.24039	1.518	1.85751	0.885839	1.73684	1.27765	1.4313	1.85477e-13	2.42467	up	2.45008e-12	2.7208	up	0.899911	0.0804734	normal
LOC106046390	3.94236	7.9308	3.15975	4.89639	2.05388	2.3483	1.99122	1.90748	1.96276	1.54295	2.04376	3.25276	0.0055164	1.20141	up	0.0322523	1.21128	up	0.91668	-0.0735534	normal
LOC106046439	1.87756	4.81018	1.99528	1.72772	0.617646	0.885654	0.592652	0.91583	0.645359	0.260569	0.945209	0.983678	0.00657842	1.386	up	0.0167818	1.67131	up	0.878729	0.14319	normal
LOC106047513	0.539379	0.839761	0.900407	0.448898	0.160272	0.189534	0.227023	0.253647	0.222242	0.152511	0.187867	0.188726	0.00122734	1.46675	up	0.00117543	1.71836	up	0.942844	0.0559834	normal
LOC106047531	4.68043	7.49377	6.68303	5.11198	2.15552	3.0475	3.1994	1.82155	0.20084	1.19784	2.18871	0.89365	0.00724129	1.09412	up	0.00113325	2.04806	up	0.202262	0.848862	normal
LOC106048077	18.499	47.9631	15.6881	28.9787	11.5324	11.3577	10.9031	11.4301	7.79598	10.4314	12.4603	12.342	0.0100361	1.19738	up	0.00777987	1.36328	up	0.968319	0.0178685	normal
LOC106048082	10.5272	25.8857	8.44919	15.6485	6.22192	6.04998	5.63907	6.6298	4.58656	5.09118	6.86602	6.39862	0.0118383	1.18964	up	0.00752709	1.38116	up	0.921451	0.0402538	normal
LOC106048913	0.8695	1.13144	1.72033	0.905279	0.62436	0.336803	0.355637	0.308591	0.145632	0.221406	0.243255	0.152408	0.00586066	1.29729	up	1.37651e-07	2.41509	up	0.0887723	0.848518	normal
LOC106049048	0.950389	1.80772	1.10488	1.39537	0.222975	0.544304	0.288448	0.555623	0.403487	0.22884	0.488247	0.341028	0.00221059	1.4319	up	0.000176979	1.76115	up	0.94978	0.0576624	normal
LOC106049124	18.4695	94.3216	259.305	18.682	22.9819	17.7358	17.0293	16.4011	27.8703	13.0017	8.59658	13.714	0.0321797	1.29457	up	0.0167171	1.85828	up	0.903061	0.10075	normal
LOC106049209	0.382317	0.780883	0.861761	0.355627	0.089411	0.141092	0.158158	0.187548	0.108676	0.012666	0.116799	0.118479	0.00452508	1.48475	up	0.00920067	1.956	up	--	--	--
LOC106049228	2.55023	5.1891	2.45954	3.25534	1.1345	1.33645	0.857689	1.09004	0.63225	0.436903	0.671561	0.955896	0.000460199	1.48417	up	3.90353e-05	2.16002	up	0.367978	0.525772	normal
LOC106049230	6.95288	15.8832	6.55438	10.7862	3.1656	5.06257	2.45101	2.78825	3.30527	1.16622	2.63336	2.81176	0.00503881	1.34139	up	0.00159872	1.80031	up	0.712629	0.276078	normal
LOC106049641	1.2298	3.18173	0.949539	2.45586	0.516698	0.890616	0.564757	0.842434	0.619704	0.35356	0.46593	0.712089	0.0321797	1.17949	up	0.00779463	1.63254	up	0.728006	0.246819	normal
LOC106049849	0.507542	0.574352	0.580001	0.413354	0.169377	0.244897	0.077268	0.137367	0.316617	0.1455	0.078765	0.174179	0.0030718	1.41139	up	0.045674	1.31045	up	0.843699	-0.187453	normal
LOC106049915	315.607	154.444	497.313	370.338	138.717	117	105.733	61.4882	14.374	37.4116	64.3026	86.4283	0.000162231	1.48456	up	1.63606e-05	2.36289	up	0.21283	0.760157	normal
LOC106049954	4.39051	3.76525	2.83412	2.62161	1.96181	1.49703	1.37352	1.14876	1.71511	1.62042	1.3257	1.11392	0.00142984	1.15957	up	0.00198106	1.2381	up	0.998206	-0.00169484	normal
LY96	5.90748	14.0585	5.44825	10.498	3.08293	4.5677	2.66428	3.15087	2.34619	1.01208	1.69181	2.79006	0.0100829	1.24071	up	0.000770159	1.93384	up	0.379499	0.546282	normal
MDFI	2.88212	4.00248	3.25286	3.42104	1.63589	2.02203	1.76394	1.11137	0.811307	0.971685	1.59799	1.64899	0.00588289	1.06343	up	0.00175661	1.41058	up	0.675758	0.268162	normal
MFNG	1.27519	2.11753	1.5105	1.51626	0.543552	0.86746	0.384549	0.512754	0.770722	0.297082	0.314751	0.730501	0.00131986	1.34848	up	0.0143932	1.43029	up	0.990407	0.014449	normal
MMP11	9.78737	92.1662	3.70771	10.0141	1.95829	2.11405	1.99905	3.00178	0.792687	1.89495	2.96057	1.0995	0.00384881	1.58846	up	0.000244366	2.73338	up	0.610124	0.341279	normal
MPEG1	15.9284	28.1947	7.73981	24.0507	8.60774	4.97594	4.94287	7.67981	2.33523	1.25749	6.17211	5.84738	0.00542361	1.31248	up	0.00189032	1.93924	up	0.47242	0.505669	normal
MYO1F	6.76432	15.212	6.88686	13.4035	2.81401	4.30427	2.48937	3.15834	2.45538	1.30728	2.31113	2.55541	0.000231508	1.53329	up	1.05755e-05	2.12529	up	0.424892	0.422832	normal
NCF2	2.2272	5.21954	2.15178	3.29715	1.28617	1.25206	1.3429	1.70759	0.919973	1.61958	1.39643	0.704224	0.0328487	1.09016	up	0.0106782	1.43235	up	0.715563	0.210808	normal
NINJ1	16.1482	35.8152	8.8824	31.8299	5.86051	7.97948	5.31797	7.23421	9.02452	4.01559	5.07808	11.351	0.00199306	1.47494	up	0.0294949	1.41884	up	0.776554	-0.212014	normal
NLRC3	1.35433	1.82198	2.47426	1.26119	0.562905	0.49963	0.403025	0.418912	0.294703	0.33062	0.562771	0.521448	1.01238e-05	1.6946	up	5.34247e-05	1.91307	up	0.919042	0.0727102	normal
NRROS	1.21302	2.56615	0.976601	2.22126	0.661231	0.836978	0.434295	0.434813	0.513389	0.323138	0.500082	0.461179	0.0127566	1.25876	up	0.000716801	1.76567	up	0.684425	0.268376	normal
P2RY8	1.42893	2.86578	1.91525	1.34647	0.773395	0.623268	0.635805	0.487987	0.518059	0.763155	0.909654	0.551046	0.000942836	1.42882	up	0.00242292	1.4692	up	0.764281	-0.149678	normal
PALMD	7.29612	8.96254	6.56308	6.82396	4.22714	3.24143	4.0727	3.81599	2.71959	2.47645	2.98689	4.5349	0.000191049	1.04245	up	0.00212116	1.22774	up	0.745354	0.174413	normal
PDGFRA	34.6376	64.2269	39.2572	44.8338	23.6278	22.9862	24.2032	24.9486	18.7595	23.2283	30.9178	18.8014	0.00484694	1.00408	up	0.00530201	1.08192	up	0.95181	0.0210358	normal
PDGFRB	14.2958	28.3939	13.3121	8.00185	6.31588	4.63171	9.38706	8.25175	5.95392	4.29958	6.76577	2.83918	0.0341772	1.09001	up	0.00148308	1.66063	up	0.338969	0.42848	normal
PIK3R6	1.07447	2.35839	1.90871	1.57293	0.901058	0.808024	0.677283	0.80951	1.00257	0.657752	0.707221	0.519263	0.0179229	1.07769	up	0.0213898	1.22924	up	0.919794	0.066578	normal
PLTP	39.1029	96.1194	6.77431	19.3407	7.93691	9.63272	6.58825	4.08436	5.3663	3.12849	4.42145	5.66264	0.00799918	1.48916	up	0.000367407	2.42879	up	0.430108	0.442104	normal
PRDM1	3.40149	4.6453	2.78205	1.9426	0.817223	0.639557	0.653984	0.566196	0.573938	0.352644	0.99426	0.613248	2.02205e-08	1.81631	up	1.92273e-08	2.172	up	0.697706	0.229425	normal
PRKCQ	3.47818	6.31494	3.08415	4.6703	1.88295	2.10218	2.35863	2.12105	1.24281	1.05498	1.52077	1.23708	0.00769871	1.05278	up	1.44683e-05	1.75825	up	0.00335437	0.656558	normal
PSTPIP1	3.01692	6.415	3.107	5.47951	1.56608	2.57988	1.21026	1.85108	1.77956	0.777368	1.68917	1.22242	0.0124928	1.18336	up	0.00195884	1.60821	up	0.691017	0.269981	normal
PTAFR	3.09534	8.51436	1.82766	5.41751	1.60031	2.15947	1.09163	1.67563	1.45768	0.541303	0.739302	1.36538	0.0330427	1.19526	up	0.00470541	1.83314	up	0.52076	0.439475	normal
PTGER4	3.86579	4.82138	5.71279	4.19762	3.11719	2.18931	1.69965	1.90821	1.20554	1.63173	2.32049	1.45587	0.00769083	1.06001	up	2.89227e-05	1.52801	up	0.49264	0.350359	normal
PTK2B	1.42833	2.32661	1.65712	1.35523	0.482436	0.857626	0.724056	0.545314	0.54154	0.560753	0.89934	0.9079	0.00180152	1.29625	up	0.00969857	1.22883	up	0.759156	-0.191297	normal
PTPN6	10.3887	21.0624	9.64535	13.5105	5.67503	5.18671	4.35544	5.81251	6.1024	3.48537	4.7068	7.33757	0.00107548	1.31452	up	0.015847	1.28482	up	0.868966	-0.110199	normal
PTPRC	20.8392	25.5691	17.4197	25.2092	8.88062	9.28013	7.21159	5.59008	6.46392	4.27512	8.90135	10.0156	5.46638e-08	1.54078	up	9.85538e-05	1.59406	up	0.979469	0.0212881	normal
RAB31	21.287	65.409	17.5193	25.5547	11.425	11.5227	11.4933	16.4074	5.7141	6.57334	8.08096	6.90791	0.0323317	1.15519	up	6.9369e-05	2.10231	up	0.000253866	0.811379	normal
RAC2	9.58125	23.5945	12.3183	16.9359	5.52872	8.94765	3.50447	5.57616	6.30003	3.82539	7.92645	7.76039	0.0170317	1.20522	up	0.024605	1.23521	up	0.82791	-0.162144	normal
RASAL3	0.375826	0.807029	0.800747	0.524209	0.202553	0.216257	0.265624	0.224102	0.129428	0.129245	0.253003	0.143671	0.00879941	1.26682	up	0.00145286	1.77939	up	0.536818	0.363995	normal
RASSF2	11.9497	20.9811	11.4571	14.7068	5.73019	7.71444	5.49878	6.77986	5.76818	4.45113	5.4069	6.62336	0.00119466	1.20125	up	0.000663959	1.41072	up	0.795206	0.126168	normal
RHOH	1.48346	3.34878	3.34641	1.69837	0.686571	0.610513	0.531194	0.675672	0.872443	0.451919	0.818198	0.950928	8.67966e-05	1.66712	up	0.00638382	1.51887	up	0.609983	-0.308795	normal
RUNX1	10.7542	24.4878	7.45277	9.18238	6.31229	3.8641	3.38197	6.99682	3.82991	2.66465	2.55022	6.01365	0.0384662	1.1297	up	0.00706399	1.60783	up	0.673245	0.289135	normal
SAMD11	5.14855	4.27018	5.2522	4.91474	2.03245	2.18095	1.97152	2.44711	1.70355	1.42476	2.33349	3.1485	6.12025e-14	1.28556	up	0.00277863	1.17454	up	0.928062	-0.062607	normal
SAMSN1	3.46685	9.81265	5.01006	3.9415	1.21777	1.68643	1.11111	1.43235	1.48998	0.963699	1.55314	1.36627	0.000276756	1.66597	up	0.000498478	1.89941	up	0.95181	-0.0418085	normal
SEMA4A	1.59071	2.85596	1.44596	2.22313	0.587905	1.03101	0.388464	0.642826	0.42254	0.287735	0.428622	0.755916	0.0328487	1.20841	up	0.00668673	1.74717	up	--	--	--
SEPT12	2.50594	5.00665	2.15343	4.44808	1.4534	2.0388	1.25032	1.38249	1.8872	0.915513	1.45446	1.4743	0.0349064	1.07269	up	0.0432878	1.20364	up	0.991002	0.0113765	normal
SH3BP1	0.961964	1.63734	1.23092	1.18083	0.294702	0.383232	0.381759	0.351474	0.383935	0.218633	0.407108	0.714881	3.51727e-06	1.69303	up	0.0211463	1.38672	up	0.704767	-0.289004	normal
SLA	5.47591	11.1197	7.1234	8.16114	4.02286	3.73841	4.97255	3.37019	3.9743	3.0876	4.13465	3.04057	0.0157265	1.01089	up	0.0065539	1.19338	up	0.812318	0.105111	normal
SLA2	0.506799	1.01131	0.558965	0.58129	0.206711	0.195477	0.273643	0.192151	0.141514	0.223096	0.240888	0.089919	0.0030772	1.387	up	0.00221861	1.77184	up	--	--	--
SLC12A5	0.886536	2.56113	0.823916	1.32703	0.290534	0.51464	0.182437	0.306211	0.396183	0.233615	0.318494	0.423446	0.00462389	1.49878	up	0.00434502	1.76913	up	0.88302	-0.128908	normal
SLC2A5	8.05682	22.713	3.5627	10.8075	2.60324	2.42783	1.47222	2.70227	1.2132	1.14705	0.985145	1.56548	0.000842351	1.67555	up	1.88585e-06	2.75705	up	0.0871664	0.730769	normal
SLC46A3	8.10963	20.2819	5.53096	10.0042	3.76707	4.56013	3.08656	4.04001	4.52024	2.46761	2.74973	4.18558	0.0086373	1.29305	up	0.0095857	1.51675	up	0.941912	0.0521638	normal
SPI1	26.5659	71.9868	15.6269	57.4628	12.6525	21.7252	8.64782	14.0552	13.3082	6.57665	10.7486	14.0562	0.0271607	1.22594	up	0.00424241	1.71173	up	0.747886	0.224134	normal
SPON2	31.7789	102.902	34.4617	29.1739	21.2253	11.9868	14.2455	27.6667	9.19177	9.17685	9.74606	9.78059	0.049102	1.12538	up	4.01955e-05	2.20113	up	0.0178666	0.849888	normal
SRGN	15.3795	33.8478	20.8164	20.1678	8.37368	10.0154	4.22791	6.1616	5.21554	2.86428	8.40351	6.57352	0.00251912	1.40971	up	0.000651683	1.82738	up	0.794949	0.203624	normal
STAT4	2.3395	3.42574	2.20101	2.192	1.11875	1.16345	0.801994	1.07871	0.977345	0.646822	1.10368	1.0183	0.000607234	1.25855	up	0.000997936	1.42272	up	0.898837	0.0809205	normal
TAGAP	4.04444	6.1236	5.04829	4.12769	2.45177	1.91947	1.50664	1.84695	1.26066	1.54741	2.57051	2.14444	0.000231508	1.31248	up	0.000836394	1.38913	up	0.991721	-0.0089743	normal
TAPBPL	1.0354	1.4512	1.33861	1.0581	0.266531	0.439578	0.209486	0.23099	0.500218	0.227381	0.44664	0.437446	2.0419e-05	1.75385	up	0.00721535	1.45726	up	0.576031	-0.41195	normal
TLR7	2.14026	3.94383	1.09727	2.60482	0.676044	1.0551	0.649864	0.86843	0.911202	0.568903	0.759328	0.899983	0.00384881	1.35701	up	0.00443992	1.52539	up	0.974279	-0.0251895	normal
TNFRSF13B	1.29055	0.942365	2.05644	1.23146	0.690992	0.478484	0.344943	0.18338	0.086119	0.041764	0.162511	0.123767	0.00773399	1.34141	up	2.36747e-10	3.23008	up	--	--	--
TRAF3IP3	1.92407	2.71654	2.4835	1.96145	1.02486	0.910002	1.028	1.01912	0.569219	0.938161	1.53887	0.663485	0.000255205	1.32541	up	0.00148815	1.47768	up	0.896815	0.0839663	normal
TTLL10	0.425133	1.42413	0.831211	0.510816	0.251715	0.154018	0.151248	0.165432	0.145508	0.150644	0.241406	0.270072	0.00187932	1.58694	up	0.00927701	1.6937	up	--	--	--
UNC5B	3.02856	7.4401	2.72529	3.52067	2.0295	2.33221	1.73129	1.89279	0.812214	1.12748	2.12652	0.978549	0.0341772	1.03433	up	0.00276666	1.5441	up	0.289602	0.41719	normal
WDFY4	4.40839	11.2352	5.02726	9.06853	2.70638	3.00225	1.81802	2.37793	1.90758	1.05019	1.69865	2.20634	0.000647628	1.4536	up	6.01433e-05	1.98232	up	0.490842	0.368248	normal
WISP2	1.54685	2.28413	1.91186	2.36236	1.21501	1.03195	0.863958	0.855911	0.548473	0.118724	0.120976	0.124227	0.00661882	1.04312	up	0.000307784	2.39963	up	0.0524703	1.21169	normal
ZNF831	1.04068	1.44788	1.20502	0.712184	0.533789	0.60453	0.583947	0.353787	0.174035	0.332922	0.589641	0.446442	0.0184396	1.04724	up	0.00687678	1.4459	up	0.635478	0.316593	normal
gene_name	CL1_FPKM	CL2_FPKM	CL3_FPKM	CL4_FPKM	KL1_FPKM	KL2_FPKM	KL3_FPKM	KL4_FPKM	XL1_FPKM	XL2_FPKM	XL3_FPKM	XL4_FPKM	KL1_KL2_KL3_KL4_vs_CL1_CL2_CL3_CL4_DESeq2_FDR	KL1_KL2_KL3_KL4_vs_CL1_CL2_CL3_CL4_DESeq2_log2FC	KL1_KL2_KL3_KL4_vs_CL1_CL2_CL3_CL4_DESeq2_(FDR_0.05_FC_2)_regulated	XL1_XL2_XL3_XL4_vs_CL1_CL2_CL3_CL4_DESeq2_FDR	XL1_XL2_XL3_XL4_vs_CL1_CL2_CL3_CL4_DESeq2_log2FC	XL1_XL2_XL3_XL4_vs_CL1_CL2_CL3_CL4_DESeq2_(FDR_0.05_FC_2)_regulated	XL1_XL2_XL3_XL4_vs_KL1_KL2_KL3_KL4_DESeq2_FDR	XL1_XL2_XL3_XL4_vs_KL1_KL2_KL3_KL4_DESeq2_log2FC	XL1_XL2_XL3_XL4_vs_KL1_KL2_KL3_KL4_DESeq2_(FDR_0.05_FC_2)_regulated
CP	51.3324	117.687	100.619	156.132	69.9904	30.2624	24.5506	23.2241	2.53877	5.75424	4.11632	3.5102	0.0115945	1.26433	up	1.09e-32	4.41851	up	3.11e-12	2.61	up
GPNMB	46.7151	59.2079	7.86462	33.684	13.2436	6.71433	0.463968	3.00155	0.473293	0.482762	0.058882	0.128662	0.0375951	1.26414	up	4.81e-16	4.95642	up	0.00209327	1.78464	up
LOC106033756	11.9199	6.03638	11.4445	13.8278	7.21438	2.41707	2.45272	2.80659	0.01797	0.176362	0.19488	0.131966	0.00590997	1.28135	up	1.5e-30	5.42723	up	4.84e-09	2.88324	up

## Sheet: Table S7-2.
Table S7-2. Analysis of differential mRNAs for each egg-laying period
#ID	LP1_FPKM	LP2_FPKM	LP3_FPKM	LP4_FPKM	PP1_FPKM	PP2_FPKM	PP3_FPKM	PP4_FPKM	CP1_FPKM	CP2_FPKM	CP3_FPKM	CP4_FPKM	PPvsLP_DESeq2_FDR	PPvsLP_DESeq2_log2FC	PPvsLP_DESeq2_(FDR_0.05_FC_2)_regulated	CPvsLP_DESeq2_FDR	CPvsLP_DESeq2_log2FC	CPvsLP_DESeq2_(FDR_0.05_FC_2)_regulated	CPvsPP_DESeq2_FDR	CPvsPP_DESeq2_log2FC	CPvsPP_DESeq2_(FDR_0.05_FC_2)_regulated
Anser_cygnoides_newGene_100541	0	0	0	0	0	0	0	0	0.300607	0.097341	0.071403	0.544656	--	--	--	1.35998e-12	-4.80129	down	5.66531e-08	-2.80454	down
Anser_cygnoides_newGene_10571	0.030425	0.010499	0.010031	0.008556	0.019463	0.04026	0.059409	0.011743	0.283343	0.052335	0.024844	0.849479	0.430974	-0.591415	normal	0.000846902	-2.54984	down	0.0288841	-1.36206	down
Anser_cygnoides_newGene_106920	0.304966	0.244385	0.166094	0.197146	0.229077	0.03861	0.135745	0.13782	3.90915	0.658247	0.368631	1.19233	0.323602	0.682404	normal	0.0180911	-1.81047	down	0.00276286	-1.75036	down
Anser_cygnoides_newGene_110805	0	0	0	0.009548	0	0.242258	0.070601	0.000525	0.354858	0.33103	0.525607	1.99104	--	--	--	0.0110404	-2.0653	down	0.0494962	-1.15724	down
Anser_cygnoides_newGene_125504	0.219169	0.003792	0.122606	0.088553	0.163326	0.09874	0.155331	0.15873	0.373114	0.540487	0.457388	1.52549	--	--	--	0.00105279	-2.2952	down	0.00277866	-1.6694	down
Anser_cygnoides_newGene_126375	0.296431	0.273946	0.310945	0.223338	0.286876	0.230614	0.405883	0.257513	0.815349	1.0475	0.589592	1.26167	0.959943	0.0379602	normal	0.0118019	-1.3969	down	0.00931118	-1.28821	down
Anser_cygnoides_newGene_14047	0.482063	0.011136	0.186527	0.180334	0.758244	0.747978	1.02908	1.1787	0.611382	1.25136	1.52392	1.49319	0.443086	-0.583996	normal	0.0137909	-1.8791	down	0.0080891	-1.23306	down
Anser_cygnoides_newGene_16399	0.112815	0	0.045225	0.030367	0.037821	0.188353	0.095068	0.072054	2.65141	0.20871	0.502719	4.72464	--	--	--	0.00678069	-2.19549	down	0.00283689	-1.74431	down
Anser_cygnoides_newGene_60388	1.18646	0.021403	0.701747	1.06467	1.31847	1.44609	1.3055	1.65083	1.66411	50.3398	11.5242	3.47419	0.5242	-0.493472	normal	0.000973423	-2.56917	down	0.00197206	-1.79522	down
Anser_cygnoides_newGene_85085	0.093127	0.017185	0.124458	0	0.00013	0.013889	0.099509	0.000114	1.3443	1.24949	0.435167	0.196533	--	--	--	0.0346986	-1.80043	down	0.0162839	-1.4296	down
Anser_cygnoides_newGene_95223	0.250075	0.010266	0.545628	0.812252	0.177655	0.276763	0.714161	0.647491	0.927185	2.00485	0.634561	1.79558	0.968085	-0.0345271	normal	0.0345486	-1.68792	down	0.0104284	-1.4999	down
ADAMTSL2	3.32775	3.53673	3.52269	3.74269	3.44339	5.88127	3.31194	3.65793	11.7805	9.51453	5.40155	8.06794	0.940271	-0.0405709	normal	0.00392843	-1.14545	down	0.0163374	-1.01215	down
AGBL1	0.823832	0.004789	0.222557	0.945573	0.922479	0.983014	2.35107	2.15164	2.46539	3.70177	3.80175	5.19958	0.388559	-0.632779	normal	0.0239734	-1.83413	down	0.0201363	-1.08471	down
AK5	2.04334	1.26884	2.04886	2.26923	2.48069	4.94242	3.4319	2.07939	55.3551	10.0737	11.5608	12.8608	0.326297	-0.52774	normal	2.22292e-06	-2.84327	down	0.000367904	-1.90007	down
ALDOB	1.52954	0.209035	0.532713	0.130315	0.673165	1.89897	1.24966	0.259215	6.93806	1.79841	1.53454	13.2002	0.682567	-0.32962	normal	0.00445629	-2.17557	down	0.0249527	-1.3951	down
ALPK3	1.82567	0.351675	1.01531	0.746104	0.70492	1.69133	1.55759	1.55632	3.93039	2.14359	1.72584	4.55091	0.663999	-0.302493	normal	0.016056	-1.43002	down	0.0488947	-1.01363	down
AMH	78.7224	0.461771	40.8924	76.4284	70.314	66.158	43.202	52.34	379.086	196.335	210.528	879.652	0.911574	-0.0937341	normal	0.0156367	-1.94353	down	1.63065e-06	-2.20214	down
ANO1	9.81424	12.7307	14.6907	17.5012	12.29	8.83896	20.0869	16.3913	37.6424	36.5781	28.2788	77.9714	0.874243	0.0895741	normal	0.00121636	-1.49963	down	0.000856785	-1.44408	down
ANO4	0.134512	0.035762	0.012747	0.062065	0.07667	0.449558	0.194492	0.02559	3.6043	0.436109	0.261934	6.19056	--	--	--	9.29344e-05	-2.93953	down	0.0276738	-1.35424	down
APCDD1	6.88961	1.60032	3.65169	4.30131	5.96478	6.90428	6.82001	4.65569	11.7145	14.7718	13.8545	31.7946	0.459531	-0.408655	normal	0.00017462	-1.88418	down	0.000447113	-1.40739	down
APOB	0.107618	0.101239	0.033964	0.019404	0.074371	0.077697	0.523998	0.055991	1.94281	0.602106	0.208155	3.45385	0.484968	-0.5309	normal	6.9369e-05	-2.88505	down	0.0228673	-1.40942	down
ARNT2	10.2893	8.74171	9.85418	10.9479	9.00541	13.974	10.256	8.92011	29.1697	23.6063	25.5187	29.965	0.56803	0.228721	normal	0.00017408	-1.20871	down	1.68266e-06	-1.38012	down
ASZ1	2.44915	0.089207	0.8414	2.92638	1.73162	1.23723	2.75301	2.74378	9.88069	4.12411	3.21391	19.3142	0.810631	-0.201078	normal	0.0280031	-1.74982	down	0.00718877	-1.50596	down
BFSP1	0.228653	0	0.028098	0.108659	0.104191	0.320638	0.362271	0.392601	0.486576	0.896204	1.05831	1.7317	0.483366	-0.4964	normal	0.0261369	-1.86464	down	0.0159631	-1.32668	down
CADM1	16.3354	13.6541	14.8931	12.8246	11.1334	13.9958	12.8345	11.9606	36.0773	20.267	22.245	52.2128	0.187489	0.352484	normal	0.0326076	-1.04998	down	0.00215943	-1.28288	down
CADM2	2.7904	0.164343	0.575613	1.69314	1.46988	1.88002	2.91083	5.03212	8.35196	8.54837	7.18754	20.5249	0.442067	-0.583801	normal	0.000570812	-2.34618	down	0.00295108	-1.52321	down
CALB1	0.372447	0.225269	1.13988	0.085419	0.314121	0.498837	1.23069	0.255357	57.7358	1.87685	0.765794	3.32081	0.951802	-0.0518402	normal	0.00481937	-2.27452	down	0.0136914	-1.45752	down
CALB2	0.352101	0	0.298658	0.756572	2.70398	3.13407	2.86641	1.61	2.756	9.24299	13.7075	6.08069	0.121341	-0.987252	normal	0.00105954	-2.5275	down	0.0108459	-1.27357	down
CCBE1	7.25838	4.71981	5.33256	5.95517	5.57923	6.8511	5.63084	5.25149	20.2364	12.8481	14.9118	33.7808	0.682346	0.127301	normal	0.000319464	-1.61973	down	7.47505e-05	-1.60004	down
CCDC83	0.224326	0.026513	0.064563	0.102616	0.287695	0.167983	0.166978	0.268756	2.93878	0.527697	0.608989	3.52233	--	--	--	0.000217124	-2.71867	down	0.0021425	-1.76722	down
CDA	2.44912	1.97172	4.45273	2.93625	5.6711	4.27834	3.35225	5.87882	16.0305	9.34609	12.4247	18.9383	0.454404	-0.442137	normal	1.18096e-05	-1.98759	down	0.000332306	-1.41299	down
CDH10	0.121406	0.00894	0.073381	0.132603	0.147466	0.683189	0.465404	0.263402	5.32963	0.341483	0.683017	6.92635	--	--	--	6.59104e-05	-2.99528	down	0.0183593	-1.45325	down
CDH12	0.848415	0.041625	0.870636	0.481168	0.609961	0.653425	0.81379	0.57697	2.84589	2.85128	3.6822	6.61627	0.925617	-0.0810443	normal	0.00333149	-2.07049	down	3.67403e-10	-2.26354	down
CETP	1.75974	0.037672	0.203378	0.596548	0.304167	1.30068	0.577542	0.302064	7.28353	3.46286	3.57138	2.00643	0.981024	0.0202123	normal	0.0270115	-1.77355	down	0.000521565	-1.84423	down
CFAP52	0.253665	0.034845	0.237107	0.340916	0.686846	0.640669	0.992294	0.730387	3.44481	1.51	1.61371	12.5006	0.0891423	-1.0569	normal	4.01955e-05	-2.94896	down	0.00522959	-1.62612	down
CHRM3	0.706805	0.509711	0.178277	0.310843	0.391351	0.838136	1.44088	0.906031	1.90019	2.75625	2.3312	5.62336	0.437701	-0.569218	normal	0.000157112	-2.24766	down	0.0135311	-1.34185	down
CHST8	0.587233	0.461846	0.816518	0.941249	0.862836	2.29638	1.25926	1.31355	5.20354	4.8235	3.18723	2.33408	0.260572	-0.678171	normal	1.14695e-06	-2.16101	down	0.0134345	-1.20054	down
CIT	8.03114	3.25864	6.12246	6.90073	6.26709	8.72511	8.89101	5.8547	21.2313	14.1181	13.8232	37.7549	0.724075	-0.162221	normal	0.000517539	-1.6511	down	0.00152714	-1.37311	down
CLDN10	1.06295	0.119385	0.286093	0.632532	0.847472	1.65448	5.2662	1.25725	14.6643	3.52426	3.43718	22.1357	0.107226	-1.04668	normal	5.36279e-06	-3.11362	down	0.0332183	-1.33096	down
CNDP1	0.39471	0.776387	0.879894	1.16254	1.02781	0.712733	1.36586	1.16561	3.23392	1.36033	2.46506	6.08268	0.790251	-0.190107	normal	0.0147068	-1.60021	down	0.0218559	-1.25954	down
CNTN2	4.0725	0.386971	5.37669	5.05592	4.74602	10.9549	6.99002	4.42941	20.4887	10.1993	16.1376	31.0326	0.543141	-0.464274	normal	0.00564361	-1.86428	down	0.00823407	-1.28483	down
CPAMD8	4.88568	0.972804	3.10997	3.2553	3.97634	3.44821	6.46175	5.00449	10.9472	8.73842	8.58535	18.0747	0.474288	-0.434446	normal	0.000682632	-1.71306	down	0.00229896	-1.20653	down
CPN1	1.14259	0.207935	1.76459	1.746	2.2678	2.34734	2.86882	2.08827	14.7988	2.85126	4.33873	7.19806	0.430639	-0.571363	normal	0.00608755	-1.94165	down	0.0258704	-1.25002	down
CSMD1	0.416589	0.034877	0.164573	0.261953	0.344992	0.398387	0.827568	0.617565	1.06296	0.925392	1.17724	4.63818	0.250341	-0.786025	normal	0.000739871	-2.34265	down	0.0239771	-1.31417	down
CTNNA3	1.21425	0.436588	1.92214	1.36044	1.08588	1.28662	1.3066	1.61425	3.04921	2.67579	2.44669	11.0829	0.979528	0.0177186	normal	0.0220879	-1.54786	down	0.0103793	-1.39786	down
DACH2	0.783363	0.425398	0.760409	0.866877	0.687115	0.788009	1.56447	1.18307	7.23102	2.1155	2.05578	15.0112	0.56182	-0.352759	normal	0.000294182	-2.46598	down	0.00416473	-1.66577	down
DCDC2	0.188813	0.046796	0.056122	0.111665	0.122517	0.201899	1.22391	0.094013	4.83161	0.687321	1.06536	7.83408	0.246421	-0.811619	normal	1.36918e-07	-3.55945	down	0.0271363	-1.37547	down
DCLK1	1.11283	0.056012	0.52488	0.67098	0.849786	4.85119	3.03172	1.22763	26.2496	5.17396	4.61354	20.1052	0.130977	-1.0002	normal	3.00956e-06	-3.19395	down	0.00707289	-1.57746	down
DDX4	2.85769	0.019363	0.997658	3.04157	2.76388	1.80177	4.11507	3.71734	23.3954	4.19382	5.18229	56.4813	0.676878	-0.329866	normal	0.0138186	-2.02361	down	0.005666	-1.63213	down
DMRT3	0.157227	0	0.118439	0.085355	0.14738	0.109839	0.411021	0.110135	23.9363	0.652205	0.573514	47.2475	--	--	--	0.00315825	-2.35653	down	0.00414533	-1.64032	down
DNAH7	2.13341	0.406069	1.31971	1.40116	0.759141	0.763549	2.02481	1.65789	2.62626	2.26685	2.95652	8.30231	0.983077	0.0159212	normal	0.0420584	-1.2998	down	0.0303293	-1.17723	down
DNAJA4	13.993	5.87651	8.36754	9.12416	9.18786	9.90424	11.2899	7.59688	21.6221	12.8641	18.237	31.2232	0.841337	0.0844017	normal	0.0173057	-1.0663	down	0.00522959	-1.08795	down
DND1	1.76044	0.368136	1.28531	0.959641	1.95581	1.27775	0.567263	1.05375	7.25186	1.43791	2.26838	36.8552	0.958619	-0.0428864	normal	0.00559718	-2.16032	down	0.0132578	-1.50826	down
EFCC1	1.51645	0.780155	0.857886	0.512838	1.0232	3.20543	2.033	0.949096	7.28727	4.68763	3.41425	4.74043	0.386433	-0.593745	normal	3.00956e-06	-2.15881	down	0.0202102	-1.20742	down
ELAVL2	8.5263	2.49217	3.7363	5.41788	9.30603	6.98276	9.72744	6.02391	18.3405	16.4834	15.7127	38.2507	0.269882	-0.504749	normal	5.81193e-05	-1.89235	down	0.00168577	-1.30426	down
ELAVL4	2.21952	0.16861	0.919083	1.24953	1.43076	3.13545	3.89016	1.5654	7.41977	4.48828	4.10041	11.6494	0.369592	-0.655031	normal	0.00144958	-2.08516	down	0.0233775	-1.20576	down
EPB41L4B	0.235469	0.015554	0.211468	0.462608	0.180343	0.417427	0.715568	0.412223	2.51247	0.463244	0.774374	6.57925	0.611732	-0.402408	normal	0.00626885	-2.14779	down	0.0201363	-1.43193	down
EVPL	0.165231	0.072717	0.167496	0.411232	0.556137	0.414042	0.2728	0.297395	1.92342	1.11279	0.699254	1.32566	0.358462	-0.625026	normal	0.000128573	-2.17218	down	0.00369454	-1.35567	down
FAM155B	4.82501	1.51126	4.96088	3.15331	3.55622	5.03468	4.84621	3.16501	12.1119	7.19634	8.10144	15.6652	0.926397	-0.0646355	normal	0.0144264	-1.36252	down	0.00434452	-1.23634	down
FAM180B	0.368398	0.269003	0.970698	0.565213	0.273179	0.536175	0.679769	0.760337	1.73311	1.49864	1.01543	2.05258	0.924818	0.0771078	normal	0.0402535	-1.25571	down	0.00859329	-1.26029	down
FAM83B	0.638729	0.560205	0.640485	0.744457	0.263856	0.362668	0.702245	0.743446	1.49423	1.48513	0.970302	1.94894	0.554029	0.375538	normal	0.00905283	-1.05544	down	0.0104284	-1.2599	down
FBXO39	0.209318	0.087867	0.077073	0.184839	0.204634	0.4032	0.352167	0.289106	1.20759	0.680333	0.794345	2.10074	--	--	--	0.000124908	-2.37074	down	0.00473664	-1.46523	down
FRMPD1	1.85125	0.364848	1.2292	1.6106	1.30395	1.34654	1.54815	1.96199	3.52043	2.24783	2.4339	4.94751	0.814114	-0.161482	normal	0.0354616	-1.21947	down	0.0135338	-1.03083	down
GABRA3	1.3745	0.530433	0.92985	0.644741	0.563652	1.59365	2.26437	1.7846	4.58616	4.86352	6.52897	2.44832	0.41589	-0.533859	normal	3.45475e-08	-2.14987	down	0.00627258	-1.29521	down
GABRE	7.56231	0.497407	3.15065	2.96034	3.37134	13.8392	10.8814	8.15134	40.853	24.799	23.7768	26.0428	0.299755	-0.745901	normal	0.000629385	-2.22557	down	0.00610848	-1.23981	down
GAK	27.5336	11.0559	23.6899	22.954	42.0198	35.6233	44.6898	31.3346	96.627	106.286	108.394	61.6734	0.0388471	-0.66765	normal	1.39687e-12	-1.97459	down	9.34363e-10	-1.26924	down
GCAT	8.99388	5.55912	4.62208	8.01893	4.92476	7.22889	6.547	6.55263	24.6137	12.5252	8.77745	18.6805	0.614408	0.211502	normal	0.0338129	-1.10999	down	0.00745277	-1.20954	down
GGT1	4.84787	0.624916	2.37728	4.69734	2.64828	2.95606	5.46578	3.89084	12.1821	6.41464	7.79086	12.7906	0.856966	-0.140262	normal	0.0453204	-1.30227	down	0.0015529	-1.18958	down
GM2A	5.37081	1.637	4.41749	5.44381	4.63725	4.85903	5.83994	3.46054	14.647	11.9417	11.038	15.0336	0.949686	-0.0433699	normal	0.00126135	-1.47823	down	5.52201e-06	-1.41763	down
GMPR	2.03642	0.548859	1.13807	1.90657	2.1074	2.11054	2.56778	1.94112	4.58726	4.83498	4.02442	6.72614	0.386446	-0.465292	normal	0.00010255	-1.6824	down	1.20617e-05	-1.1983	down
GOLM1	10.5757	12.129	7.26086	10.8733	9.5274	16.3665	14.2331	10.6372	64.7253	35.1185	22.8832	42.92	0.781599	-0.140458	normal	6.59104e-05	-1.78787	down	0.000156874	-1.52476	down
GPC1	22.5175	12.8826	14.5372	5.20019	14.5648	5.46658	19.3183	16.9052	59.7687	15.7734	34.2882	50.3667	0.898757	0.0955801	normal	0.0477747	-1.25022	down	0.022746	-1.21313	down
GPLD1	0.166753	0.104156	0.130863	0.169909	0.247085	0.092891	0.146081	0.095539	1.07795	0.216136	0.079893	3.52194	0.90833	0.0841871	normal	0.0240156	-1.85264	down	0.0402742	-1.28878	down
GRIP2	3.12272	0.442247	2.63509	2.37526	1.62537	3.31971	4.55483	2.547	5.65821	9.16847	9.45009	8.76425	0.704693	-0.286111	normal	0.00230013	-1.64723	down	0.000441959	-1.2934	down
GRM4	1.38288	0.213876	0.486791	0.664029	1.38158	0.478671	0.572376	0.84028	3.32893	2.01819	2.21067	1.05823	0.906585	-0.0928411	normal	0.0316108	-1.37948	down	0.030446	-1.15876	down
HHIP	0.334744	0.017285	0.601462	0.468056	0.922181	0.634136	1.01949	0.533257	2.55405	1.47373	1.11534	4.74908	0.508813	-0.509391	normal	0.0136196	-1.90386	down	0.0139827	-1.31987	down
HSD11B1L	3.35324	2.28693	3.28101	2.96621	3.49457	3.27811	2.78855	3.33738	6.08685	7.77047	5.07475	7.72676	0.940899	0.0278399	normal	0.000477362	-1.04627	down	0.000171475	-1.03583	down
INHBB	1.2045	0.267959	0.844955	1.1949	0.336049	0.473363	0.436678	0.472008	18.9972	0.981551	1.86444	38.878	0.152858	0.832856	normal	0.00125525	-2.47834	down	0.000190194	-2.07142	down
KCNG4	0.875364	0.297256	1.02196	1.46033	1.88405	1.18208	1.39721	1.58734	5.50852	3.37465	2.1933	4.24988	0.457307	-0.482939	normal	0.00162946	-1.78243	down	0.00656643	-1.20861	down
KCNJ5	0.887224	0.226716	0.802677	1.65175	1.47178	3.71849	1.75776	2.3412	9.43005	3.7034	3.69734	12.2879	0.186465	-0.855535	normal	0.000150976	-2.3951	down	0.026478	-1.24691	down
KCNQ2	0.45643	0.04112	0.088186	0.261216	0.251179	0.515911	0.602787	0.603183	1.37725	1.35127	1.38637	1.5358	0.395332	-0.638494	normal	0.0010833	-2.14259	down	0.000515367	-1.36006	down
KIAA0319	1.51701	0.393666	1.14863	1.00329	1.09096	2.21668	2.06681	1.42866	5.07282	2.69205	2.19508	6.42913	0.396458	-0.512192	normal	0.000883176	-1.7887	down	0.0166444	-1.15047	down
KIAA1211L	0.626272	0.476434	0.804436	0.498975	0.427967	0.848698	0.789901	0.646688	0.927471	1.54425	2.23034	2.59082	0.958731	0.0318197	normal	0.00462244	-1.37436	down	0.0041056	-1.28578	down
KIF26B	0.42582	0.253511	0.263432	0.267376	0.381886	0.74776	0.797104	0.670863	1.48688	1.01663	0.969154	3.13742	0.0349333	-0.844334	normal	4.54469e-05	-2.10908	down	0.0371888	-1.11476	down
KIT	4.12085	2.82729	4.19085	4.27769	3.12227	2.70779	6.00012	4.73607	8.42714	6.36334	8.31288	13.6506	0.94177	0.0402816	normal	0.00256082	-1.13591	down	0.0146031	-1.05898	down
LAMC3	1.0468	1.06542	0.750748	1.17254	0.491406	0.699484	0.713864	0.403567	6.35663	1.30393	1.12736	7.20616	0.0353177	0.842219	normal	0.0354141	-1.51949	down	0.00105916	-1.8128	down
LEF1	4.70027	2.2561	3.04711	2.41107	1.78902	1.97233	1.89982	2.58422	10.52	5.79411	9.04163	12.1002	0.134619	0.629909	normal	0.00188938	-1.3497	down	4.4161e-09	-1.92036	down
LHCGR	12.9069	16.4794	5.33038	7.44168	8.13525	8.55951	15.7295	10.6016	75.26	58.2006	32.1021	73.4903	0.849741	0.13252	normal	5.81193e-05	-2.08877	down	6.30556e-10	-2.20225	down
LOC106029463	1.64827	0.436995	0.78871	0.897958	0.769448	0.136401	1.73174	0.868421	7.62562	1.28264	1.62313	6.11039	0.885895	0.119968	normal	0.0170401	-1.68504	down	0.0455794	-1.27074	down
LOC106029666	8.9681	2.46444	3.78378	2.07899	2.39647	1.69841	2.37174	3.78414	48.9063	81.4005	63.5241	8.99653	0.40342	0.58261	normal	1.06032e-05	-2.72697	down	4.01798e-11	-3.00755	down
LOC106029702	6.14585	1.77499	3.2329	2.32589	1.91981	1.29941	1.89756	3.46177	34.167	54.9449	43.2708	6.61193	0.451971	0.523873	normal	1.27275e-05	-2.62955	down	9.75687e-09	-2.71737	down
LOC106030123	0.036351	0	0.034778	0.10375	0.056582	0.302119	0.15595	0.155799	0.772325	0.893539	0.907538	1.89343	--	--	--	0.000146793	-2.81521	down	0.00102509	-1.78719	down
LOC106030353	0.152917	0.150513	0.481695	0.178042	0.148343	0.12786	0.286633	0.140329	1.28056	0.380824	0.347781	3.05559	0.562656	0.429942	normal	0.0360297	-1.64416	down	0.00330116	-1.70139	down
LOC106031836	388.384	3.13181	60.3918	76.6422	135.688	158.984	323.902	178.766	1250.09	1495.62	1239.37	946.663	0.785989	-0.219548	normal	0.00427099	-2.16411	down	2.28928e-18	-2.44489	down
LOC106032622	0.146053	0.051436	0.042246	0.070771	0.256539	0.133964	0.339408	0.136778	1.28732	0.188351	0.318352	4.24526	--	--	--	0.000779692	-2.56186	down	0.0379837	-1.30901	down
LOC106032947	2.15797	0.811725	1.23698	1.44329	1.88594	3.83553	1.8434	1.47862	6.80182	5.72788	3.05954	4.86748	0.476038	-0.452548	normal	0.000195107	-1.6696	down	0.0493361	-1.00475	down
LOC106033017	0.138799	0.019769	0.09034	0.076285	0.030988	0.132255	0.074065	0.163571	0.577179	0.569772	0.519427	0.315387	--	--	--	0.0013733	-2.03366	down	0.00482089	-1.55667	down
LOC106033133	1.1956	0.164956	0.398884	0.533179	0.511315	0.560794	1.10969	0.747939	1.82247	1.34936	2.9314	1.79412	--	--	--	0.0389309	-1.41885	down	0.0123727	-1.19599	down
LOC106033173	0.266133	0.017592	0.074835	0.357712	0.250417	0.244741	0.35264	0.602052	0.606239	1.53084	1.37416	0.703021	0.508438	-0.510968	normal	0.00890912	-1.87247	down	0.0058345	-1.26459	down
LOC106033478	0.150427	0.084248	0.1279	0.136947	0.168854	0.169538	0.263717	0.232173	0.560097	0.552787	0.799732	1.51511	0.308959	-0.523525	normal	8.25105e-05	-2.02195	down	0.00641781	-1.33397	down
LOC106033513	5.16159	2.52602	3.68665	2.43595	2.38143	5.35168	3.46042	2.71025	10.4307	8.34501	4.04916	12.4375	0.875339	0.0980342	normal	0.0272326	-1.16121	down	0.0226587	-1.13129	down
LOC106033965	1.86967	0.688858	1.50611	1.69689	0.96923	1.09414	0.879579	0.443913	7.32677	4.68542	5.21465	4.83025	0.294414	0.653379	normal	5.68222e-05	-1.74562	down	1.20577e-09	-2.30304	down
LOC106033998	0.231004	0.04072	0.077942	0.149772	0.121858	0.124186	0.38665	0.149337	0.352654	1.30602	4.00115	0.574499	0.673243	-0.333962	normal	0.000387983	-2.50265	down	0.00422804	-1.66911	down
LOC106034175	0.550151	0.192591	0.729594	0.434348	0.415192	0.442774	1.27336	0.710321	7.41003	3.66315	1.82803	6.4397	0.708436	-0.286074	normal	3.00956e-06	-2.71597	down	7.11171e-05	-2.00169	down
LOC106036018	0.026122	0.000806	0.019841	0.01313	0.018696	0.035046	0.113499	0.065473	0.845493	0.057929	0.049199	3.05023	--	--	--	0.00109418	-2.5726	down	0.0280009	-1.33277	down
LOC106036880	0.060116	0.085249	0.083794	0.061305	0.064784	0.067713	0.141914	0.022633	0.395432	0.233453	0.331344	0.398754	--	--	--	0.00187465	-1.78204	down	0.010615	-1.46555	down
LOC106038694	0.324199	0.012278	0.086345	0.300675	0.195517	0.468555	0.3018	0.252494	2.53199	11.4919	7.29508	2.29762	--	--	--	1.88928e-06	-3.30806	down	2.0952e-10	-2.92842	down
LOC106038763	0.913384	0	0.15316	0.102833	0.429825	0.521751	0.196775	0.428445	5.82439	2.54119	8.10336	3.60869	0.800062	-0.190609	normal	0.00579082	-2.21532	down	8.97321e-11	-2.75185	down
LOC106039386	10.391	5.88119	8.73879	6.18318	6.97169	8.42375	7.89142	6.61683	48.6152	16.9697	20.1093	67.5432	0.666875	0.185409	normal	0.000663959	-1.93358	down	8.13309e-05	-1.86518	down
LOC106039424	0.307766	0.032343	0.298179	0.251703	0.219042	0.417299	0.547427	0.34737	0.679161	2.16809	1.824	0.662606	0.608407	-0.400477	normal	0.00541972	-1.90704	down	0.00656162	-1.37766	down
LOC106040415	1.45627	0.759983	1.18581	1.29984	1.2826	1.48812	1.87956	1.96108	3.09904	2.97208	3.68984	4.91839	0.447922	-0.332491	normal	2.11395e-05	-1.50529	down	0.001804	-1.09735	down
LOC106041631	21.9241	4.85021	8.66421	17.2852	21.0341	16.002	23.7433	12.4238	63.442	65.1007	63.4581	100.672	0.632201	-0.314186	normal	9.34077e-07	-2.22973	down	7.72176e-10	-1.87191	down
LOC106042005	0.315726	0.070986	0.140852	0.070135	0.064606	0.124984	0.670312	0.078829	13.3516	5.67072	1.47295	20.6573	--	--	--	4.40822e-10	-4.08596	down	6.8727e-05	-2.18297	down
LOC106042804	28.3814	8.8083	9.06619	23.2996	7.86393	28.0928	24.9837	15.5705	62.1019	50.9179	155.458	29.1213	0.951832	-0.0457327	normal	0.00242292	-1.73247	down	0.00605866	-1.44626	down
LOC106044598	5.56548	7.19588	3.27348	4.85435	4.82268	4.30689	3.63874	3.82886	7.71962	21.1695	17.1735	10.7416	0.403861	0.439927	normal	0.0137064	-1.16477	down	1.3602e-07	-1.61842	down
LOC106045325	1.83782	0.77237	1.04141	1.88183	1.55632	1.53591	2.97426	2.65775	2.44644	5.15332	8.25202	4.42119	0.455713	-0.445076	normal	0.00079049	-1.60839	down	0.0378119	-1.01435	down
LOC106047630	3.75282	0.22291	1.32871	1.52177	3.19824	3.47221	4.55044	3.07111	10.8961	6.5047	5.94841	10.4804	0.429654	-0.595444	normal	0.0112461	-1.78913	down	0.00538465	-1.15061	down
LOC106047631	0.426739	0.135333	0.360642	0.271793	0.421648	0.539793	0.291879	0.170953	1.40371	0.516837	0.840401	2.83683	0.911574	-0.0897563	normal	0.0196655	-1.67787	down	0.0420063	-1.25905	down
LOC106048107	0.5046	0.200955	0.301739	0.27593	0.368679	0.598127	0.865444	0.414152	1.60721	1.37577	1.16252	1.1002	0.297267	-0.570109	normal	2.99571e-08	-1.8666	down	0.00358228	-1.12443	down
LOC106049107	0.307989	0.11838	0.290675	0.352477	0.420801	0.30402	0.310925	0.533977	1.85833	0.468407	0.49208	5.19532	0.598612	-0.352444	normal	0.00989796	-1.95435	down	0.0426824	-1.28262	down
LOC106049483	0.561077	0.042931	0.378683	0.486194	0.357251	0.422069	0.422684	0.325651	2.04312	1.47725	1.82079	2.78858	0.992013	0.00820737	normal	0.00368173	-1.88649	down	6.55878e-12	-2.1289	down
LRRC36	0.420918	0.141544	0.215234	0.330283	0.361951	0.822759	0.578584	0.597936	2.03242	1.24554	1.58111	4.12757	0.194322	-0.752408	normal	6.4873e-06	-2.51691	down	0.00371699	-1.49654	down
LRRC38	1.3405	0.694615	0.837988	1.34535	1.27814	1.0174	2.10737	1.19761	18.8853	6.53435	3.77111	24.3281	0.679726	-0.235438	normal	1.08948e-06	-2.89772	down	1.36139e-05	-2.20292	down
LRRN1	1.46465	1.00447	0.694671	0.678461	0.863747	0.29041	0.278781	1.70329	5.40542	5.28147	3.87241	3.15649	0.74137	0.263383	normal	1.40333e-07	-1.97707	down	0.000881121	-1.75324	down
LURAP1L	1.58596	0.351245	0.364724	0.266946	0.941844	1.08679	0.658397	0.572532	3.98785	1.07917	1.47585	5.64478	0.842747	-0.163618	normal	0.0414817	-1.60712	down	0.0310202	-1.29653	down
MCF2	6.71958	3.20739	5.88956	5.91764	7.77285	13.0108	7.6163	9.13579	31.3427	12.1869	13.8643	38.059	0.154882	-0.623736	normal	0.00018427	-1.87454	down	0.0364923	-1.09661	down
MYCN	2.17489	1.49097	1.91454	1.69031	2.05253	1.37197	2.33428	1.56434	3.61896	3.22133	4.35606	5.02893	0.785989	0.12792	normal	0.00130403	-1.04085	down	0.00108238	-1.10325	down
MYH15	0.284266	0.362178	0.312489	0.484618	0.573462	0.593438	1.27499	0.681705	19.1394	0.638437	0.493605	14.7939	0.132664	-0.768623	normal	0.00051	-2.65942	down	0.0152945	-1.47639	down
MYO7B	0.010498	0.029803	0.008485	0.00158	0.004709	0.079296	0.200336	0.014921	1.61944	0.11234	0.25313	3.95681	--	--	--	5.26602e-05	-3.08541	down	0.0345115	-1.27482	down
MYOZ2	14.8712	2.17986	27.3296	10.4415	13.6379	6.98559	17.1086	19.298	23.2737	73.1306	71.4837	49.0727	0.955043	0.0473876	normal	0.0277719	-1.50012	down	0.000100967	-1.61548	down
NCKAP5	1.26369	0.620302	0.74398	1.28057	0.972088	1.46477	1.67086	1.68628	2.12772	3.32114	3.30155	4.68584	0.37598	-0.416125	normal	1.19987e-05	-1.60873	down	0.00219677	-1.10822	down
NOXA1	1.13996	0.763863	1.18782	1.01692	0.824564	0.702279	1.53765	1.04095	2.33684	1.83258	2.28669	4.41848	0.821234	0.131548	normal	0.0109212	-1.22805	down	0.0120164	-1.20815	down
NPTX2	5.51131	1.17436	2.68628	5.48097	4.31561	9.48019	5.45781	4.98359	19.2303	14.6916	8.7089	11.0048	0.471846	-0.480355	normal	0.00212584	-1.63414	down	0.0229184	-1.03078	down
NR5A2	1.11241	1.86332	0.630487	0.838404	1.60349	0.836417	1.01287	0.745634	12.5598	0.745238	0.873853	27.7107	0.776329	0.211701	normal	0.0235217	-1.8648	down	0.0187158	-1.4442	down
NRCAM	3.86003	0.696844	4.65639	3.50545	1.88631	2.61868	5.03499	2.44795	14.235	11.3205	8.54199	32.4539	0.875339	0.120873	normal	0.00183191	-1.94064	down	3.07771e-05	-1.93669	down
NWD2	0.368401	0.172334	0.760564	0.202912	0.527931	0.304711	0.802289	0.819266	3.03441	1.23573	1.43038	5.31891	0.655434	-0.342471	normal	0.00100322	-2.18117	down	0.00320905	-1.58884	down
OTUD7A	3.15814	0.81759	2.45196	2.1569	2.66758	2.44808	3.83256	2.62144	6.28663	3.9831	5.88432	12.4919	0.628009	-0.280856	normal	0.00471544	-1.52713	down	0.0096542	-1.17131	down
PAK7	0.427052	0.120457	0.398856	0.280125	0.286147	0.259417	0.43621	0.386941	0.617078	0.890091	1.17198	1.21546	0.962004	-0.0333807	normal	0.00278554	-1.44394	down	3.55575e-05	-1.39014	down
PCDH10	0.808738	0.098394	0.45304	0.43914	0.495844	0.712121	0.47017	0.400861	2.25225	1.94503	2.29525	1.06506	0.898309	-0.100066	normal	0.00234768	-1.74466	down	2.90066e-07	-1.69483	down
PCK1	3.99618	0.042676	0.362737	0.416174	0.643959	0.943373	4.45209	0.957236	33.9107	4.88267	4.03364	99.0235	0.817469	-0.183773	normal	0.00334163	-2.34648	down	0.00244025	-1.75937	down
PDZK1	0.079204	0.011945	0.036715	0.045438	0.063325	0.130442	0.423165	0.098921	3.97396	0.822376	0.547257	8.72312	--	--	--	3.95871e-07	-3.62535	down	0.00277006	-1.74266	down
PHF24	5.37861	0.078176	1.88352	2.32867	3.06798	7.37091	8.04757	5.07872	58.6275	15.7243	17.112	42.7501	0.447145	-0.577846	normal	0.000623148	-2.53697	down	0.000121408	-1.89945	down
RASEF	1.01355	1.1928	0.739304	0.53309	0.835998	0.482301	0.77239	0.762692	6.3214	0.740066	0.904773	11.8978	0.534255	0.384715	normal	0.0387008	-1.66206	down	0.0121805	-1.52073	down
RGS22	0.054682	0.13425	0.02282	0.036569	0.047209	0.088203	0.201561	0.097238	0.676006	0.139396	0.15805	1.8105	--	--	--	0.0182825	-1.93336	down	0.044437	-1.27912	down
RIMS2	1.673	0.229363	0.608928	1.17471	0.994785	1.08242	1.65145	1.25736	4.46861	2.64855	1.90629	6.28037	0.704693	-0.274979	normal	0.00684572	-1.71742	down	0.0031639	-1.38522	down
RNF38	18.129	8.68593	15.1125	18.6283	14.4377	14.6887	17.3646	15.1961	45.6986	31.7087	27.9612	49.4517	0.814843	0.0868625	normal	0.000843464	-1.25707	down	2.49093e-05	-1.29525	down
RSPH1	0.233437	0.035282	0.273927	0.083612	0.161452	1.3939	1.17199	0.454904	6.92993	1.27662	0.967826	24.6724	--	--	--	6.9369e-05	-3.005	down	0.0318835	-1.33027	down
RSPH14	0.036645	0.015034	0.029169	0.085619	0.026466	0.081205	0.1193	0.2259	0.959913	1.04056	0.9646	2.37219	--	--	--	2.57352e-12	-3.93032	down	2.59575e-05	-2.20752	down
SCML2	0.941409	0.557269	0.691698	0.754708	0.866384	1.02857	0.91197	0.879293	3.01959	1.84854	1.2436	6.50965	0.507472	-0.185688	normal	0.00325295	-1.74865	down	0.0101266	-1.38007	down
SEMA6B	0.777968	0.262819	0.67928	0.990728	0.589368	0.795183	1.23435	0.824988	3.22802	1.24273	1.48187	5.06058	0.81013	-0.177165	normal	0.020986	-1.5996	down	0.0367005	-1.22623	down
SERPINF1	48.9104	46.3333	44.5076	46.3668	60.8912	64.8446	65.4779	52.4185	188.055	157.463	186.06	157.45	0.386933	-0.219264	normal	1.32572e-21	-1.76505	down	1.09895e-23	-1.52538	down
SF3A2	38.1099	14.0941	27.8337	32.0202	37.6172	37.9411	37.7477	35.3351	105.654	130.157	93.0204	100.354	0.51723	-0.257248	normal	1.75043e-10	-1.71005	down	2.84576e-28	-1.46109	down
SH3GL2	1.57289	1.50837	0.777409	2.30102	2.49499	3.79001	2.51652	2.15522	12.2596	6.23544	6.35806	4.74687	0.305759	-0.570954	normal	9.20618e-05	-1.95414	down	0.00380979	-1.26649	down
SLC26A4	0.378738	0.499918	0.26174	0.32925	0.238486	0.587709	0.777035	0.482182	7.51373	0.723203	0.513008	2.06006	0.756911	-0.226478	normal	0.012454	-1.92509	down	0.0430923	-1.28588	down
SLC5A8	0.765776	0.097183	0.351848	0.4105	0.396078	1.79509	1.40782	0.87263	3.78441	2.45694	3.04484	3.6849	0.206947	-0.849974	normal	1.30479e-06	-2.57284	down	0.0134122	-1.25645	down
SMPX	0.51358	0.019843	0.468537	0.218381	0.719248	0.554473	0.867773	0.944923	0.691503	2.90309	2.84912	1.05596	0.526236	-0.489494	normal	0.0227442	-1.79242	down	0.00127156	-1.33942	down
SOX9	1.66303	0.541261	1.32504	2.17863	1.17315	1.82263	1.92328	1.45553	7.38733	1.56239	2.06451	14.8184	0.941969	-0.0518116	normal	0.0366856	-1.60573	down	0.0403272	-1.27564	down
SPAG16	0.56942	0.131471	0.702441	0.946075	0.545831	0.808097	1.08641	0.996863	1.78621	1.30911	1.96682	5.79772	0.707092	-0.290607	normal	0.021128	-1.66887	down	0.032987	-1.23039	down
SPATA1	1.42713	1.08857	1.32575	1.54222	0.855225	1.03782	1.51755	1.7862	3.9861	2.06177	1.76014	6.93742	0.74356	0.172852	normal	0.049228	-1.21706	down	0.0376517	-1.17158	down
SPTSSB	0.43902	0.157389	0.084486	0.572031	0.552122	0.626598	0.506093	0.370681	0.777153	1.10528	1.44548	2.04895	0.617629	-0.387383	normal	0.0222953	-1.61114	down	0.0162548	-1.16798	down
STK31	1.2787	0.004269	0.448323	0.997737	1.14209	0.946452	2.4133	1.63992	13.2341	1.08131	2.02662	31.9836	0.556221	-0.449195	normal	0.0135641	-2.04124	down	0.0182667	-1.45546	down
STRA6	0.236357	0	0.06153	0.097949	0.039071	0.110946	0.137931	0.112389	2.17069	0.444554	0.482907	1.26834	--	--	--	0.0317188	-1.82021	down	0.000489718	-1.9489	down
SYCP2	0.298719	0.20831	0.158705	0.173887	0.190793	0.290098	0.374917	0.342427	1.51674	0.261433	0.341088	4.41583	0.634616	-0.282708	normal	0.00920067	-2.00231	down	0.0305827	-1.35708	down
TDRD9	5.26015	0.258982	1.67038	3.63885	4.18169	2.69361	5.22379	4.71609	11.9307	5.35009	4.91827	28.3206	0.647806	-0.359405	normal	0.0374299	-1.62897	down	0.044298	-1.1846	down
TEKT2	0.806213	0.642229	0.764929	0.799101	0.841246	1.12103	1.10777	0.954934	2.99182	1.39894	1.72243	7.43975	0.551583	-0.257106	normal	0.0115899	-1.68924	down	0.0372665	-1.23641	down
TMEFF2	1.00393	0.362532	0.474601	0.462494	0.700075	2.07965	2.23228	1.42521	7.13849	3.44095	4.21792	9.82727	0.068023	-1.01104	normal	2.18867e-09	-2.9549	down	0.00268429	-1.52503	down
TMEM108	0.314685	0.15261	0.333852	0.502695	0.302666	0.428239	0.454225	0.377361	1.31017	0.357835	0.531209	3.46479	0.970435	-0.0244648	normal	0.0337669	-1.62747	down	0.0372665	-1.29522	down
TMEM132B	0.790166	0.664125	0.479468	0.424212	0.512901	0.844801	0.624804	0.690086	1.68134	1.10413	0.940235	2.97505	0.975518	-0.0186542	normal	0.0345365	-1.25241	down	0.0293197	-1.12282	down
TMEM132D	1.11545	0.905283	0.43131	1.86828	1.32707	2.1686	2.77835	2.14948	14.3373	5.2923	6.96362	18.601	0.279498	-0.647328	normal	3.44129e-07	-2.82343	down	1.20617e-05	-1.97147	down
TNFRSF11B	18.4011	16.7501	14.1925	12.7301	10.9661	12.9353	22.624	17.6604	44.2707	22.7297	20.0991	92.3296	0.841715	0.105729	normal	0.0463687	-1.26044	down	0.0374457	-1.17021	down
TOPAZ1	0.106937	0.027413	0.010902	0.086973	0.096131	0.132519	0.200525	0.205614	5.39755	0.23949	0.258484	13.6767	--	--	--	0.000195409	-2.87508	down	0.00417505	-1.66313	down
TOX	0.745437	0.30247	0.721142	0.607649	0.638535	0.415159	0.600324	0.512384	1.76462	0.671122	1.20265	4.5454	0.739718	0.187681	normal	0.0477852	-1.41154	down	0.0225015	-1.33418	down
TRIM55	1.25591	0	0.226283	0.590159	1.17781	1.05359	1.72351	1.28994	5.30023	8.45334	8.97147	3.74676	0.586883	-0.403132	normal	0.0166156	-1.97701	down	1.55362e-12	-2.14383	down
TRPM3	0.475299	0.149331	0.194759	0.184123	0.355285	1.47178	0.512417	0.465027	3.80232	1.87386	1.21239	6.9472	0.261062	-0.737938	normal	1.67214e-07	-2.80391	down	0.0139827	-1.43737	down
TSPAN32	5.64927	0.345644	2.4043	3.5238	3.40316	4.52228	6.50972	5.84778	12.3192	16.8133	14.7072	11.5615	0.566323	-0.436955	normal	0.00388099	-1.81423	down	1.0573e-08	-1.42945	down
TYRP1	0.04627	0	0.074222	0	0.067636	0.149212	0.212824	0.013477	1.82556	0.430038	0.709102	2.39916	--	--	--	0.00829274	-2.15088	down	0.00501788	-1.66308	down
UPB1	0.492337	0.501509	0.710059	0.92183	0.841715	1.08162	2.08851	2.064	9.31133	3.23401	2.63019	13.6955	0.194682	-0.778147	normal	1.71565e-05	-2.69038	down	0.00837375	-1.51815	down
USP42	5.85998	4.37292	4.23465	5.29002	5.03603	4.78716	6.58403	5.9066	16.2648	6.80507	8.00431	46.5621	0.916191	-0.0296119	normal	0.0173358	-1.5792	down	0.0246979	-1.30702	down
VSTM5	0.085412	0.094499	0.057923	0.119169	0.125904	0.128903	0.11021	0.18154	0.311623	0.270685	0.263708	0.410825	--	--	--	0.00312923	-1.52712	down	0.0193895	-1.06668	down
WBSCR27	0.734232	0.555568	0.311135	0.520736	0.471778	0.684457	0.665966	0.247121	3.26656	0.918009	1.0088	6.39379	0.866346	0.126139	normal	0.0161666	-1.77708	down	0.014289	-1.48018	down

## Sheet: Table S7-3.
Table S7-3. Analysis of differential lncRNAs for each egg-laying period
#ID	LP1_FPKM	LP2_FPKM	LP3_FPKM	LP4_FPKM	PP1_FPKM	PP2_FPKM	PP3_FPKM	PP4_FPKM	CP1_FPKM	CP2_FPKM	CP3_FPKM	CP4_FPKM	PPvsLP_DESeq2_FDR	PPvsLP_DESeq2_log2FC	PPvsLP_DESeq2_(FDR_0.05_FC_2)_regulated	CPvsLP_DESeq2_FDR	CPvsLP_DESeq2_log2FC	CPvsLP_DESeq2_(FDR_0.05_FC_2)_regulated	CPvsPP_DESeq2_FDR	CPvsPP_DESeq2_log2FC	CPvsPP_DESeq2_(FDR_0.05_FC_2)_regulated
MSTRG.1084.7	0.346731	0.622762	0.369086	0.241214	0.085852	0.064394	0.116749	0.110915	0.085909	0.070851	0.092505	0.096327	0.000317576	1.87569	up	1.9802e-05	2.1137	up	0.823848	0.235581	normal
MSTRG.111079.102	1.58941	2.83141	1.3811	1.37589	0.420026	0.64907	0.272154	0.40191	0.151115	0.263096	0.274566	0.298801	0.00012303	1.86395	up	1.53059e-08	2.75579	up	0.105825	0.913446	normal
MSTRG.121010.29	0.633562	0.858551	0.334392	0.751428	0.070664	0.133874	0.090789	0.276125	0.183451	0.135865	0.041936	0.30479	0.0100501	1.86978	up	0.0100753	1.82855	up	0.984883	-0.0715696	normal
MSTRG.121029.1	0.770025	0.687848	0.494561	0.930221	0.222893	0.241826	0.202194	0.176903	0.118407	0.089814	0.114835	0.20453	8.06198e-07	1.60578	up	2.41534e-12	2.39507	up	0.109536	0.792372	normal
MSTRG.126383.31	3.44731	6.16532	2.99947	4.02521	1.07726	2.17533	1.73703	1.62238	1.79541	1.18531	1.05841	1.19668	0.0152827	1.19322	up	0.000796558	1.60885	up	0.576039	0.422466	normal
MSTRG.126479.1	0.408247	0.378508	0.491558	0.223322	0.105271	0.037258	0.04152	0.121496	0.013553	0.033156	0.02148	0.03352	0.0025322	2.00041	up	1.40832e-11	3.62776	up	0.0953161	1.5464	normal
MSTRG.12815.25	0.440901	0.811976	0.410289	0.615996	0.183375	0.218355	0.207453	0.204702	0.166855	0.234034	0.174084	0.20231	0.00153958	1.33724	up	0.00195687	1.48163	up	0.852812	0.169729	normal
MSTRG.128160.10	0.376686	0.46264	0.560413	0.523096	0.151234	0.119654	0.234451	0.083862	0.057208	0.100271	0.203781	0.094075	0.0110543	1.49008	up	0.00275095	1.87242	up	0.845126	0.39622	normal
MSTRG.128160.12	0.398865	0.507423	0.439272	0.466438	0.179558	0.142077	0.153889	0.111875	0.053302	0.121986	0.115206	0.140281	1.70508e-06	1.47059	up	2.81826e-06	1.9925	up	0.516962	0.55408	normal
MSTRG.129094.34	1.22809	1.79395	1.09309	1.24606	0.491422	0.501545	0.401468	0.502131	0.217414	0.264049	0.365693	0.371117	1.44156e-06	1.36811	up	4.17222e-08	2.08055	up	0.0232072	0.751069	normal
MSTRG.131769.1	0.532348	0.36748	0.269131	0.529985	0.087563	0.050494	0.087811	0.091833	0.003051	0.091799	0.04347	0.050863	3.97193e-08	2.20058	up	0.00358069	2.75976	up	0.70684	0.749691	normal
MSTRG.143824.3	0.438729	0.723448	0.491057	0.385953	0.145598	0.245962	0.099465	0.170804	0.063971	0.051095	0.097991	0.146899	0.00542062	1.46324	up	3.03612e-07	2.45227	up	0.160098	0.988982	normal
MSTRG.143824.4	0.368928	0.652795	0.318873	0.26337	0.099304	0.107463	0.141889	0.133155	0.099135	0.1348	0.079321	0.088011	0.00648672	1.56064	up	0.00191501	1.87359	up	0.767345	0.335502	normal
MSTRG.143845.1	0.379935	0.486635	0.280976	0.251327	0.092372	0.100528	0.092009	0.049539	0.045483	0.04257	0.064509	0.070186	3.81595e-05	1.8706	up	2.55124e-10	2.57492	up	0.281746	0.696972	normal
MSTRG.152438.12	1.17504	0.624398	0.96967	2.31772	0.268501	0.43986	0.231233	0.291783	0.162446	0.193456	0.261236	0.501485	0.00147848	1.80691	up	0.00110727	2.09113	up	0.828473	0.298474	normal
MSTRG.157261.10	0.325706	0.415958	0.264868	0.366827	0.09542	0.151812	0.145152	0.113602	0.171798	0.122015	0.120545	0.217116	0.000322463	1.28959	up	0.000771734	1.10754	up	0.863842	-0.184382	normal
MSTRG.166881.52	1.03967	0.872528	0.700151	0.668523	0.301373	0.365929	0.318079	0.362189	0.244339	0.286429	0.49744	0.382662	1.34142e-05	1.14482	up	0.0238973	1.14678	up	0.980978	0.0437991	normal
MSTRG.166890.2	0.38349	0.734218	0.308288	0.407212	0.09887	0.03759	0.028501	0.091744	0.049115	0.116478	0.097765	0.054091	0.000724675	2.42625	up	0.00158621	2.22714	up	0.941759	-0.234253	normal
MSTRG.167476.4	0.153637	4.18614	1.06453	12.587	0	0	0.000363	6.4e-05	0	0.059724	0	5.5e-05	1.7541e-10	6.41157	up	0.00126182	4.65419	up	--	--	--
MSTRG.174481.1	0.305056	0.147227	0.285245	0.224321	0.080508	0.046702	0.051687	0.109387	0.042483	0.06014	0.019176	0.043969	0.00523143	1.51926	up	4.5642e-06	2.39534	up	0.390357	0.866014	normal
MSTRG.179301.1	1.35667	2.50991	0.93168	1.43952	0.443049	0.430367	0.4355	0.550697	0.666965	0.342449	0.485164	0.553601	0.000677407	1.58706	up	0.00519137	1.55589	up	0.988232	-0.0228443	normal
MSTRG.183422.1	0.4212	0.845603	0.591074	0.662275	0.279201	0.275357	0.221784	0.227724	0.096865	0.208643	0.184183	0.114914	0.0184072	1.17317	up	0.00152955	1.91928	up	0.306946	0.79843	normal
MSTRG.187167.11	0.560539	0.830741	0.595915	0.666349	0.204876	0.252185	0.232401	0.336952	0.235971	0.127046	0.151462	0.215855	0.000420849	1.24128	up	1.71642e-07	1.83188	up	0.314179	0.593599	normal
MSTRG.199233.1	0.3903	0.374485	0.365134	0.366092	0.167133	0.096538	0.141452	0.139506	0.076726	0.072529	0.086713	0.234376	0.00046795	1.29263	up	0.000419232	1.65123	up	0.80724	0.37279	normal
MSTRG.200549.38	9.81411	8.53747	12.9098	7.60381	3.0613	3.48446	2.50634	4.5767	5.46423	4.16527	3.07779	6.56818	8.39607e-05	1.37381	up	0.0111624	1.01336	up	0.631037	-0.358438	normal
MSTRG.200667.11	0.287382	1.62498	0.243411	0.49042	0	0.08057	0.046237	0.047275	0.018374	0.01544	0.045022	0.020696	0.00899969	3.00002	up	1.04793e-05	4.01769	up	0.798614	0.675029	normal
MSTRG.200667.13	2.13573	8.63609	1.27852	5.42732	0.46594	1.12124	0.356037	0.938541	1.28954	0.473504	0.634571	0.168482	0.0118912	2.24593	up	0.0265945	2.38709	up	0.960241	0.180689	normal
MSTRG.202205.10	0.007176	0.188759	0.013994	0.243764	0	0.002269	0.009292	0.003515	0.003757	0.005405	0.007384	0.001661	0.0203309	3.11242	up	0.0114873	3.32696	up	--	--	--
MSTRG.204447.2	0.705162	1.14741	0.73095	0.851996	0.374714	0.454656	0.341731	0.224451	0.400591	0.205446	0.393665	0.549402	0.0483067	1.13152	up	0.0252082	1.11992	up	0.994198	-0.0144889	normal
MSTRG.30017.16	0.350904	0.735758	0.894745	0.609321	0.060928	0.01915	0.019102	0.016194	0.073427	0.006701	0.031666	0.081916	6.37857e-11	4.00369	up	8.32408e-07	3.53144	up	0.852087	-0.494434	normal
MSTRG.3561.1	0.098903	0.220005	0.317157	0.096322	0.026777	0.0566	0.063359	0.024561	0.040086	0.024139	0.021808	0.082507	0.0453436	1.78605	up	0.0130054	2.02437	up	0.945939	0.188312	normal
MSTRG.36749.1	1.17964	2.01725	0.972981	1.07954	0.667307	0.481546	0.433809	0.426077	0.434884	0.356231	0.315373	0.315815	0.0128773	1.232	up	9.59211e-05	1.81095	up	0.262133	0.594646	normal
MSTRG.37918.1	0.276277	0.157342	0.330558	0.263637	0.039389	0.051195	0.04553	0.065605	0.049866	0.030712	0.055807	0.098724	1.39588e-08	2.14953	up	5.6615e-06	2.0786	up	0.978658	-0.0649298	normal
MSTRG.4744.1	0.254601	0.580547	0.328541	0.366554	0.173065	0.038418	0.020233	0.008067	0.061186	0	0	0	0.0472938	2.03679	up	0.00167799	3.57056	up	--	--	--
MSTRG.47481.2	0.088811	0.218895	0.223692	0.175551	0.040195	0.037278	0.054707	0.078702	0.009154	0.046633	0.015102	0.025021	0.0301942	1.52061	up	0.000469306	2.61642	up	0.265277	1.13805	normal
MSTRG.49023.37	0.678107	0.726772	0.281469	0.517787	0.237625	0.245625	0.20937	0.286304	0.131082	0.041666	0.063099	0.199735	0.0499505	1.02052	up	0.000423595	2.29065	up	0.0506078	1.29731	normal
MSTRG.50137.12	1.94473	2.95077	1.50135	3.21313	1.12638	0.970379	0.852979	0.850235	1.00799	0.836711	0.616371	1.89646	0.0152827	1.17245	up	0.0463842	1.15399	up	0.994198	-0.0131497	normal
MSTRG.56784.2	0.12416	0.325322	0.135725	0.401596	0.055047	0.033791	0.019918	0.086599	0	0.024102	0	0	0.0243577	1.97374	up	0.00624659	3.67957	up	0.208124	2.10302	normal
MSTRG.56873.18	0.608249	0.512909	0.50778	0.55551	0.093735	0.194963	0.342159	0.233353	0.148852	0.098426	0.169058	0.185043	0.0495624	1.16619	up	5.30205e-11	1.79931	up	0.588757	0.592937	normal
MSTRG.57854.4	0.017103	0.457295	0.019242	0.01869	0	0	0	0	0	0	0	0	0.000195533	4.58132	up	0.000163327	5.24271	up	--	--	--
MSTRG.6522.1	0.724973	0.765018	0.719973	0.610825	0.214325	0.2263	0.308809	0.190089	0.280913	0.258002	0.352177	0.242155	2.69153e-06	1.43875	up	0.000987415	1.25248	up	0.906655	-0.167961	normal
MSTRG.69914.5	0.186927	0.568048	0.116294	0.10507	0.000111	0.011421	0.06321	0.004406	0.014057	0.001814	0.008737	0.002674	0.0486387	2.64982	up	1.55664e-06	4.42859	up	0.621248	1.18249	normal
MSTRG.70823.1	0.377336	1.50725	0.121914	0.700098	0.095404	0.054967	0.032235	0.061872	0	0	0.018603	0.022786	0.00157995	2.88074	up	9.52181e-05	4.63828	up	0.0588591	2.2624	normal
MSTRG.7779.1	0.217972	0.402839	0.18408	0.273451	0.031663	0.079755	0.040738	0.110076	0.130693	0.08626	0.117644	0.130733	0.00361957	1.83916	up	0.0172918	1.1826	up	0.453791	-0.69156	normal
MSTRG.8962.1	0.104663	0.20798	0.233728	0.115005	0	0.02595	0.024832	0.014728	0.047061	0.031896	0.071809	0.045866	0.00178072	2.74238	up	0.0172462	1.62512	up	0.336436	-1.26484	normal
MSTRG.91356.1	0.10385	0.281434	0.094399	0.081703	0.01511	0.019102	0.012559	0.058272	0.028159	0	0.018038	0.028414	0.0496372	2.01124	up	0.00714928	2.65711	up	0.816679	0.60156	normal
MSTRG.93388.2	1.41514	0.69853	3.3024	1.24464	0.218388	0	0.135947	0.290838	0.196631	0.19579	0.119024	0.012887	0.0301942	2.60052	up	0.00164433	3.10094	up	0.964579	0.231781	normal
MSTRG.93390.8	0.456114	1.50905	7.23417	0.135246	0	0	0	0	0	0	0	0	1.44658e-06	5.40837	up	4.05325e-06	5.99525	up	--	--	--
MSTRG.97024.3	0.10356	0.618809	0.033353	0.353536	0	0	0.029366	0	0	0	0	0.020423	0.0277131	3.09276	up	0.00165589	4.18102	up	--	--	--
MSTRG.97270.4	0	0.137747	0.242869	0.305729	0.005049	0	0.003023	0.003835	0.00874	0.014334	0	2.1e-05	0.0026706	3.70274	up	0.0313913	3.27469	up	--	--	--
MSTRG.98649.1	0.230151	0.167115	0.135471	0.285961	0.045485	0.035442	0.029864	0.064428	0.056763	0.030819	0.012924	0.011413	0.000616687	1.94305	up	0.000163327	2.51562	up	0.75871	0.57215	normal

## Sheet: Table S7-4.
Table S7-4. Analysis of differential lncRNAs for each egg-laying period
#ID	LP1_FPKM	LP2_FPKM	LP3_FPKM	LP4_FPKM	PP1_FPKM	PP2_FPKM	PP3_FPKM	PP4_FPKM	CP1_FPKM	CP2_FPKM	CP3_FPKM	CP4_FPKM	PPvsLP_DESeq2_FDR	PPvsLP_DESeq2_log2FC	PPvsLP_DESeq2_(FDR_0.05_FC_2)_regulated	CPvsLP_DESeq2_FDR	CPvsLP_DESeq2_log2FC	CPvsLP_DESeq2_(FDR_0.05_FC_2)_regulated	CPvsPP_DESeq2_FDR	CPvsPP_DESeq2_log2FC	CPvsPP_DESeq2_(FDR_0.05_FC_2)_regulated
MSTRG.100044.26	2.10728	2.58325	2.63903	2.98757	1.32333	1.48019	1.00708	1.36458	0.764096	0.410173	0.50178	1.00407	0.00147645	0.868479	normal	2.7968e-10	1.95143	up	0.00237188	1.0887	up
MSTRG.100044.77	0.457685	0.855851	0.599097	0.675068	0.513008	0.792981	0.786104	0.641165	0.260822	0.221902	0.105055	0.300761	0.891087	-0.178198	normal	0.0152068	1.46395	up	0.00278252	1.64602	up
MSTRG.103753.14	0.027619	0.048199	0.05581	0.137711	0.065788	0.427022	0.334964	0.111159	0	0	0	0	0.158228	-1.66903	normal	5.07363e-06	5.53689	up	3.3705e-10	6.60422	up
MSTRG.10473.69	2.35691	3.15248	1.78256	3.16627	1.3673	1.84071	1.63395	1.63831	0.770761	0.94188	0.924864	0.706505	0.210833	0.56543	normal	0.000384308	1.5525	up	0.00058304	1.02739	up
MSTRG.104959.57	0.357771	0.469954	0.5489	0.799833	0.785971	0.619145	0.659417	1.33338	0.245082	0.269623	0.244197	0.276261	0.315623	-0.726618	normal	0.0317907	1.0109	up	1.87932e-06	1.77081	up
MSTRG.111079.79	0.535926	0.9668	0.467159	0.416648	0.17225	0.385692	0.21621	0.412405	0.082977	0.099295	0.08942	0.140034	0.276139	0.881654	normal	8.02742e-08	2.46871	up	0.000249004	1.59588	up
MSTRG.111079.80	0.288918	0.507404	0.229905	0.235516	0.085579	0.189741	0.099472	0.16907	0.023245	0.035846	0.040272	0.052301	0.128791	1.0733	normal	4.52597e-09	2.93805	up	6.78736e-05	1.88428	up
MSTRG.111085.1	0.254785	0.349958	0.151587	0.092279	0.07336	0.180508	0.148332	0.173155	0.040107	0.039536	0.05266	0.087724	0.752767	0.442192	normal	0.00510449	1.88594	up	0.00175635	1.48057	up
MSTRG.111086.1	0.067686	0.22141	0.153305	0.13479	0.057783	0.114476	0.140636	0.113592	0.037265	0.009984	0.026066	0.04632	0.855906	0.301472	normal	0.00510449	2.16682	up	0.00735981	1.88078	up
MSTRG.111088.1	0.237869	0.513929	0.269509	0.249169	0.091925	0.266043	0.103882	0.204952	0.042457	0.036336	0.032198	0.055858	0.444276	0.794497	normal	1.98433e-09	2.83294	up	0.000286609	2.00859	up
MSTRG.111090.1	0.257163	0.646435	0.267728	0.373534	0.082506	0.257373	0.144977	0.185842	0.051164	0.020826	0.04683	0.058367	0.279746	1.03221	normal	2.45821e-06	2.9061	up	0.00635976	1.86331	up
MSTRG.112581.43	0.248564	0.155897	0.005437	0.128706	0.233465	0.100563	0.086394	0.117859	8.7e-05	0.022929	0.001881	0.007076	0.960849	-0.134174	normal	0.0219928	3.07083	up	0.00028119	3.51141	up
MSTRG.112647.2	1.68046	1.90847	0.807768	0.746637	0.795773	0.898911	0.550399	0.518922	0.123085	0.323745	0.345055	0.146241	0.392679	0.740566	normal	0.00503605	2.20403	up	0.0239406	1.55085	up
MSTRG.112780.12	0.172681	0.187018	0.456331	0.34257	0.424655	0.186697	0.172611	0.407462	0.089195	0.110568	0.107221	0.145552	0.934701	-0.148261	normal	0.0296392	1.29679	up	0.00870608	1.47083	up
MSTRG.112782.1	0.75648	1.11361	1.71153	1.91337	1.85017	1.05763	0.853017	2.39852	0.097748	0.473922	0.333341	0.128547	0.865711	-0.259131	normal	0.0204278	2.08252	up	0.00431999	2.37247	up
MSTRG.121434.1	0.28225	0.739831	1.07737	0.622762	0.034806	0.019734	0.313844	0.314853	0.008562	0.00044	0.023437	0.003269	0.264772	1.59667	normal	2.12585e-10	5.19527	up	0.01077	3.14325	up
MSTRG.137216.7	0.291309	0.498904	0.232464	0.2803	0.429271	0.373304	0.63131	0.9028	0.097897	0.084094	0.037158	0.058491	0.257509	-0.889153	normal	0.000565387	2.06934	up	2.37531e-08	2.96154	up
MSTRG.137761.2	0.639482	1.66185	0.541488	1.18834	0.453477	0.657053	1.07571	0.56743	0.277785	0.110895	0.208017	0.241772	0.810916	0.390323	normal	0.00429788	2.06392	up	0.0107898	1.68961	up
MSTRG.137785.29	0.836424	0.578794	1.24239	0.761599	1.10339	0.687215	1.18306	1.65489	0.28161	0.23678	0.357466	0.273393	0.575783	-0.527526	normal	0.00554055	1.4528	up	2.9203e-05	1.99663	up
MSTRG.140227.1	0.166689	1.93718	0.63399	1.15064	0.386257	0.066663	0.143712	0.318772	0	0	0	0	0.20315	1.6773	normal	1.74665e-08	6.59315	up	5.46304e-06	5.26957	up
MSTRG.150660.1	0.861387	0.702661	1.10381	0.938152	0.419152	0.674195	0.849343	0.381414	0.223281	0.246901	0.142011	0.351488	0.578735	0.484402	normal	9.07002e-08	1.8673	up	0.0203708	1.35583	up
MSTRG.151098.17	0.722982	0.766118	0.704911	0.601565	0.569353	0.523779	0.507931	0.471199	0.28973	0.147085	0.237463	0.274165	0.541376	0.304597	normal	2.07522e-06	1.52556	up	0.00061574	1.22848	up
MSTRG.151098.2	0.623286	0.86518	0.615182	0.579978	0.414543	0.499418	0.564131	0.527849	0.257104	0.106701	0.158584	0.415228	0.656979	0.303479	normal	0.00332783	1.52296	up	0.0270591	1.21912	up
MSTRG.154232.2	0.695853	1.46248	1.1603	0.810684	0.80596	0.826775	0.333028	1.6752	0.261768	0.145355	0.109679	0.178492	0.956922	0.0998817	normal	8.19911e-07	2.48345	up	0.000303897	2.33427	up
MSTRG.154232.3	0.469392	0.873066	0.751919	0.494598	0.596066	0.561423	0.209215	1.11176	0.19591	0.074745	0.08193	0.083934	0.993693	-0.0162956	normal	1.80534e-05	2.45313	up	0.000436476	2.42133	up
MSTRG.154233.14	0.924478	1.42642	1.15918	1.08952	0.902018	1.0178	0.477936	2.40118	0.284665	0.240362	0.15734	0.224192	0.939431	-0.133061	normal	7.962e-11	2.28474	up	8.11795e-05	2.35918	up
MSTRG.155771.1	0.126712	0.198769	0.092023	0.10838	0.1295	0.116819	0.155901	0.067994	0.01522	0.033242	0.036667	0.002385	0.981591	0.0378747	normal	0.0194795	2.20686	up	0.020456	2.19006	up
MSTRG.161022.1	0.564398	1.24179	0.983562	0.493163	0.775198	0.56109	0.73685	0.654234	0.25942	0.254458	0.256701	0.215931	0.906442	0.164046	normal	0.00593135	1.64364	up	5.32999e-07	1.53796	up
MSTRG.165105.2	0.839133	0.750062	1.34632	1.03856	0.593832	0.904364	0.656491	1.46619	0.337943	0.461407	0.522257	0.460676	0.978942	0.0344308	normal	0.0196567	1.09008	up	0.0367633	1.07897	up
MSTRG.165358.19	1.9464	2.4483	1.75578	3.00614	2.08111	1.92845	1.63042	2.3562	1.11667	1.05751	1.01608	1.04399	0.933796	0.0753676	normal	0.00208172	1.06145	up	9.24817e-06	1.01204	up
MSTRG.170261.1	0.151683	0.119347	0.574883	0.353428	0.223231	0.166939	0.119697	0.497143	0.020144	0.033063	0.05141	0.003894	0.951022	0.142837	normal	0.00381055	2.90324	up	0.00156185	2.84157	up
MSTRG.173740.1	2.73161	7.88538	2.73734	3.27919	3.37995	1.68914	2.65426	2.01823	0.840604	1.00688	1.37537	0.656915	0.600489	0.627376	normal	0.0102822	1.93041	up	0.0259938	1.36323	up
MSTRG.175505.1	0.185334	0.223696	0.067635	0.191943	0.112123	0.148939	0.114938	0.267766	0.066633	0.03183	0.056157	0.041988	0.976447	-0.0589233	normal	0.0393508	1.58743	up	0.0253001	1.6587	up
MSTRG.186238.2	0.587163	1.84009	0.769524	1.25631	0.940354	0.853002	0.742418	0.933632	0.29478	0.546824	0.222992	0.265232	0.868839	0.248626	normal	0.0492861	1.59232	up	0.0156325	1.41027	up
MSTRG.187543.74	0.395868	1.13268	0.795761	0.659371	0.520196	0.560385	0.425643	0.599944	0.143823	0.241944	0.287703	0.337834	0.748312	0.386904	normal	0.0305547	1.47071	up	0.0222865	1.12673	up
MSTRG.18804.1	0.234847	0.73931	0.142649	0.168885	0.066783	0.447706	0.038336	0.144979	0.019221	0.025056	0.008315	0	0.766933	0.675277	normal	0.000480895	3.68364	up	0.0235273	2.85317	up
MSTRG.201279.1	40.0952	70.1615	44.1394	0.892678	26.1871	35.1489	0.636534	31.5018	0.634856	0.269938	0.575928	0.712045	0.868403	0.490527	normal	3.05499e-07	5.18096	up	9.56733e-08	4.75651	up
MSTRG.201550.1	0.676442	0.70996	1.57168	0.581706	0.537476	0.563796	0.702537	0.764108	0.264908	0.344014	0.33603	0.244374	0.802797	0.330623	normal	0.0434711	1.4327	up	0.0148143	1.15889	up
MSTRG.202736.1	14.4798	21.2255	13.5264	15.7051	13.314	11.9948	15.0527	10.4811	4.10927	4.97473	6.63268	5.1482	0.766334	0.23088	normal	0.000169396	1.56579	up	3.00471e-05	1.369	up
MSTRG.202736.2	11.1397	19.4518	15.6267	14.1477	11.6954	9.75454	11.8092	9.19093	4.15248	4.71993	4.5327	5.30089	0.5657	0.387275	normal	2.45821e-06	1.65124	up	3.64264e-08	1.29199	up
MSTRG.203327.1	21.4673	20.3165	11.0393	14.6626	16.1919	30.6472	10.8497	23.0352	6.81143	6.25478	6.29002	13.741	0.740904	-0.359906	normal	0.0280146	1.03879	up	0.00586516	1.40199	up
MSTRG.203343.2	1.812	1.55966	2.03901	1.57319	0.966016	1.13974	0.795538	1.7507	0.643766	0.459382	0.352366	0.469388	0.412345	0.471964	normal	3.20768e-09	1.81337	up	0.00239234	1.33595	up
MSTRG.22847.2	0.28175	0.227052	0.635383	0.454634	0.884696	0.271243	0.404368	1.0653	0.089827	0.131818	0.060059	0.177624	0.534443	-0.767308	normal	0.00614228	1.7273	up	9.66603e-05	2.49415	up
MSTRG.23318.1	0.259895	0.539496	0.062193	0.220311	0.045487	0.047413	0.053813	0.148714	0.01435	0	0.01939	0.008621	0.179251	1.56599	normal	0.000189182	3.8385	up	0.0191725	2.41105	up
MSTRG.23504.1	0.382757	0.426108	0.129996	0.326388	0.18867	0.24788	0.285416	0.282991	0.048504	0.108451	0.103714	0.063601	0.884898	0.205901	normal	0.0174088	1.76037	up	0.00174198	1.62791	up
MSTRG.27391.6	5.51049	0.845041	1.56603	3.77062	4.81819	0.589314	6.86759	5.03949	0.734054	0.468624	0.710501	0.258439	0.741489	-0.64135	normal	0.0201684	2.11408	up	0.000885758	2.77358	up
MSTRG.29658.23	0.152344	0.200728	0.141557	0.171387	0.297418	0.1648	0.228365	0.298903	0.053791	0.069343	0.070583	0.076005	0.265609	-0.667738	normal	0.00145964	1.25519	up	1.91388e-06	1.93189	up
MSTRG.34005.1	0.123501	0.101901	0.394088	0.129932	0.20074	0.114917	0.122619	0.440985	0.007447	0	0.020226	0.016818	0.894237	-0.285692	normal	0.000408027	3.44458	up	1.4738e-05	3.74771	up
MSTRG.35652.6	1.43801	1.47011	1.55103	0.287706	1.2015	0.695944	0.790712	2.34749	0.090567	0.130704	0.329085	0.448975	0.945954	-0.150439	normal	0.0265029	2.08078	up	0.00235253	2.2933	up
MSTRG.43122.1	1.60086	1.02037	3.36284	2.55825	2.02185	1.96825	1.5697	3.91696	0.531086	0.42112	0.575781	0.712284	0.86863	-0.243057	normal	0.000558722	1.85689	up	9.81662e-10	2.1525	up
MSTRG.45199.9	4.6011	4.50018	4.85945	7.44546	2.78721	4.99188	3.3982	7.43025	1.78624	1.8801	2.67324	1.76615	0.945544	0.0940534	normal	0.00342453	1.30818	up	0.0258128	1.23213	up
MSTRG.48452.1	0.185315	0.298669	0.277511	0.370482	0.278435	0.259462	0.162499	0.285728	0.087704	0.044451	0.097948	0.135193	0.949699	0.0818421	normal	0.00123929	1.58858	up	0.0017686	1.51767	up
MSTRG.51212.12	0.256413	0.457921	0.349252	0.444394	0.155871	0.174248	0.229495	0.288606	0.119347	0.075483	0.131445	0.073912	0.206353	0.713677	normal	0.000428677	1.80453	up	0.0380655	1.12082	up
MSTRG.56801.1	0.143225	0.304335	0.172052	0.097194	0.107395	0.10727	0.091092	0.176116	0.00447	0.025028	0.013195	0.00949	0.740747	0.454283	normal	2.87187e-05	3.41019	up	1.35065e-05	3.05614	up
MSTRG.60546.53	0.082109	0.038207	0.020996	0.055071	0.057485	0.230777	0.054072	0.057624	0	0.002475	0	0.005193	0.452666	-1.03211	normal	0.0001109	3.74783	up	5.37058e-06	4.48966	up
MSTRG.61690.22	0.516887	2.83081	0.076493	0.102735	0.679797	0.07264	0.123241	0.219046	0.034565	0.07153	0.040136	0.041679	0.589073	1.18309	normal	0.0075985	3.35541	up	0.0236637	2.31668	up
MSTRG.64978.9	0.694309	0.886187	0.684802	0.684611	0.386789	0.385826	0.404653	0.545096	0.23238	0.187464	0.172807	0.187237	0.0218905	0.664203	normal	6.50796e-12	1.87483	up	2.28355e-07	1.22965	up
MSTRG.65288.1	0.155215	1.14008	1.30262	0.630481	0.93202	0.220168	0.719987	0.535578	0.075788	0.066634	0.139602	0.158878	0.905514	0.281131	normal	0.00457187	2.57663	up	0.00118812	2.36341	up
MSTRG.65572.2	0.094745	0.400306	7.05367	6.85001	7.17253	8.58416	6.10176	9.22731	0.011312	0.063424	0.042387	0.038586	0.662149	-0.962005	normal	7.28222e-05	4.81672	up	1.54729e-55	7.27447	up
MSTRG.71670.33	0.775734	0.918749	1.04853	0.830879	0.645819	0.688168	0.44586	1.04097	0.258443	0.201546	0.240589	0.230471	0.788521	0.235098	normal	2.33006e-12	1.89523	up	2.87712e-06	1.66379	up
MSTRG.71677.1	0.438816	0.517489	0.651223	0.552733	0.544728	0.344375	0.31818	0.65386	0.148118	0.104785	0.155386	0.280441	0.930962	0.102212	normal	4.30976e-06	1.64728	up	0.00128295	1.54204	up
MSTRG.74211.76	0.781435	1.0178	1.43311	0.946931	0.591371	0.549963	0.511879	1.01194	0.385025	0.240152	0.201554	0.330308	0.43172	0.539902	normal	2.78106e-06	1.82197	up	0.00186089	1.28662	up
MSTRG.76107.1	0.554923	0.6177	0.042743	0.063532	0.442079	0.29686	0.365902	0.393477	0.03884	0.036049	0.036323	0.055131	0.906442	-0.293821	normal	0.0204243	2.56815	up	7.90086e-51	3.26707	up
MSTRG.78426.1	0.345122	0.140963	0.65133	0.51677	0.20033	0.270947	0.389699	0.295725	0.13985	0.108431	0.110121	0.109099	0.807781	0.365435	normal	0.0168737	1.67711	up	0.000669813	1.3613	up
MSTRG.79451.20	0.430262	0.536479	0.776967	0.743961	0.728461	0.379519	0.818184	0.306626	0.147657	0.136742	0.091984	0.109109	0.994017	0.0140701	normal	1.16355e-05	2.2251	up	0.00163949	2.15761	up
MSTRG.86723.54	1.53226	2.6272	1.0082	1.98908	0.655814	0.616792	0.469584	1.29827	0.368323	0.264256	0.295525	0.519585	0.147444	1.08325	normal	8.90825e-07	2.25269	up	0.0468236	1.15667	up
MSTRG.87917.2	0.111621	0.303211	0.042504	0.172422	0.044705	0.06715	0.117703	0.114074	0.03019	0.018214	0.0164	0	0.688559	0.677598	normal	0.0174621	2.72312	up	0.0323752	2.18651	up
MSTRG.89293.50	0.045085	0.13583	0.146758	0.098215	0.074432	0.048661	0.059496	0.087921	0.020917	0.031342	0.0339	0.012253	0.673967	0.52226	normal	0.0200527	1.89278	up	0.0404008	1.44085	up
MSTRG.89293.62	0.045705	0.139884	0.188633	0.118297	0.129645	0.066849	0.092247	0.099667	0.012903	0.019136	0.012049	0.014624	0.893577	0.22359	normal	4.6025e-06	2.87304	up	4.39126e-12	2.7459	up
MSTRG.94827.1	3.91581	1.78461	3.75114	2.61867	4.27524	3.76021	3.43469	2.34956	1.51541	0.667307	0.645431	1.42437	0.730925	-0.330221	normal	0.0057507	1.47383	up	0.00010332	1.79886	up
MSTRG.95693.4	0.220116	0.544038	0.696249	0.653304	0.419469	0.099101	0.480892	0.50016	0.007034	0.026213	0.030426	0.006732	0.839815	0.360909	normal	5.61763e-08	4.33629	up	2.91154e-07	3.99533	up
MSTRG.96224.7	0.30034	0.45687	0.295854	0.777295	0.269345	0.257809	0.194791	0.248204	0.104048	0.051965	0.027396	0	0.424603	0.740146	normal	0.00705287	2.82333	up	0.0432063	2.16823	up
MSTRG.9656.5	0.024041	0.107124	0.028899	0.046725	0.027843	0.037834	0.035078	0.049057	0.005195	0.014361	0.00669	0.002546	0.848759	0.350892	normal	0.0167181	2.4411	up	0.00238093	2.2474	up
MSTRG.97270.10	0.160417	0.207946	0.174219	0.1608	0.233844	0.143689	0.107953	0.363297	0	0.008931	0.029366	0	0.789879	-0.350678	normal	0.0150483	3.15013	up	0.00468923	3.43902	up
MSTRG.97673.5	0.97841	1.34306	1.23676	1.00368	0.822426	0.572503	0.97591	0.757117	0.243662	0.384405	0.395274	0.568125	0.479444	0.422254	normal	0.000141942	1.4954	up	0.00659057	1.09436	up
MSTRG.9819.42	0.180413	0.056461	0.086552	0.161927	0.081951	0.161291	0.137622	0.091758	0	0	0	0	0.9502	-0.108903	normal	5.35465e-08	6.15325	up	2.03389e-09	6.15274	up
MSTRG.98408.8	0.141158	0.186411	0.116789	0.435887	0.223193	0.124787	0.180001	0.398188	0.042486	0.009744	0.026146	0.013679	0.924892	-0.182458	normal	0.00045808	2.8521	up	1.88378e-05	3.05498	up
MSTRG.98420.1	0.103022	0.242756	0.149735	0.190883	0.16382	0.15388	0.165627	0.252434	0.057803	0.017164	0.020965	0.074708	0.894237	-0.187649	normal	0.00844182	1.93341	up	0.000937089	2.11939	up
MSTRG.98788.1	0.395871	0.149837	0.146897	0.423912	0.213744	0.123288	0.093648	0.189236	0.078252	0.082564	0.035871	0.054907	0.56169	0.652335	normal	0.00370416	1.97328	up	0.0439874	1.34287	up

## Sheet: Table S7-5.
Table S7-5. Analysis of differential miRNAs for each egg-laying period
#ID	LP1	LP2	LP3	LP4	PP1	PP2	PP3	PP4	CP1	CP2	CP3	CP4	PPvsLP_edgeR_Pvalue	PPvsLP_edgeR_log2FC	PPvsLP_edgeR_(Pvalue_0.01_FC_1.5)_regulated	CPvsLP_edgeR_Pvalue	CPvsLP_edgeR_log2FC	CPvsLP_edgeR_(Pvalue_0.01_FC_1.5)_regulated	CPvsPP_edgeR_Pvalue	CPvsPP_edgeR_log2FC	CPvsPP_edgeR_(Pvalue_0.01_FC_1.5)_regulated
gga-miR-215-5p	390.97	246.282	414.062	635.16	130.558	210.265	148.505	53.0309	61.7072	90.045	119.848	188.561	0.000395328	1.4718	up	1.20971e-05	2.21793	up	0.104768	0.760254	normal
gga-miR-3535	1.05898	0.674018	155.384	1.28694	1.37981	1.1949	3.80783	0.60983	1.65528	1.92525	1.58889	0.898185	0.00208341	4.43706	up	0.000630996	4.79307	up	0.556137	0.308313	normal
gga-miR-3538	6.51501	7.43462	473.552	14.6658	8.49296	10.7168	19.0391	4.80546	15.3979	14.9602	13.7326	16.9496	0.00197039	3.23101	up	0.00283899	3.13532	up	0.934018	-0.106975	normal
novel_miR_1042	0.230212	0.183823	24.8615	0.482604	0.0951592	0.0746812	0	0.0975729	0.538927	0.252492	0.141865	0.260763	0.000718659	5.49088	up	0.00198395	4.50412	up	0.302714	-0.89455	normal
novel_miR_1078	0.391361	0.285947	90.2709	0.214491	0.166529	0.0746812	0	0.243932	0.500432	0.536546	0.567461	0.666395	0.000208309	6.44351	up	0.000621304	5.37607	up	0.209204	-0.963769	normal
novel_miR_1124	0.0690637	0.0408496	18.6461	0.0536226	0.0951592	0.0373406	0	0	0	0.0946845	0.0567461	0.0869211	0.00529609	6.09969	up	0.00148427	6.20936	up	1	0.218305	normal
novel_miR_1255	0.161149	0	45.2834	0.187679	0.0237898	0	0	0.0731796	0.115484	0.220931	0.113492	0.115895	0.00116076	7.5215	up	0.000809578	6.36236	up	0.350534	-1.11956	normal
novel_miR_1616	0.92085	0.0204248	21.0139	0.40217	0	0.0373406	0	0.0487864	0	0	0.113492	0.0289737	0.000784309	6.7929	up	0.000152452	7.10411	up	1	0.268339	normal
novel_miR_1920	0.322297	0.0612743	456.978	0.160868	0.0951592	0.149362	0	0	0.269464	0.347177	0.226984	0.405632	4.57764e-05	10.0016	up	3.76997e-05	8.56378	up	0.122773	-1.34121	normal
novel_miR_2260	0.115106	0.0816991	11.8388	0.160868	0.118949	0	0	0	0.115484	0.126246	0.0567461	0.23179	0.00408458	5.51659	up	0.00404627	4.49556	up	0.553764	-0.867668	normal
novel_miR_2312	13.2372	9.88559	344.805	13.8078	6.80388	12.4718	15.2313	5.17136	10.0856	9.87875	9.10775	7.21445	0.00146525	2.93404	up	0.000292789	3.51609	up	0.252927	0.595378	normal
novel_miR_2380	0.36834	0.163398	92.6387	1.71592	0.356847	0.224044	0	0.146359	0.423443	0.315615	0.255358	0.405632	0.000130446	6.08331	up	8.20283e-05	6.14488	up	1	0.187982	normal
novel_miR_2591	31.2398	0	1.18388	2.97606	0	0.298725	0	0	0.115484	0	0	0.434605	0.000531991	6.32963	up	0.00108552	6.31525	up	1	-0.0820871	normal
novel_miR_2764	0.0230212	0.0408496	15.0945	0.134057	0	0.112022	0	0.0243932	0.0384948	0.0315615	0.0567461	0	0.00725331	5.83319	up	0.000819192	6.77711	up	1	0.902632	normal
novel_miR_2798	1.61149	0.89869	116.316	2.01085	0.808853	0.448087	0	0.365898	1.07785	2.6196	1.58889	3.73761	5.03253e-05	5.30446	up	0.00260694	3.80055	up	0.0628555	-1.37461	normal
novel_miR_2839	0	0	24.8615	0.0268113	0	0	0	0	0.0769896	0.0315615	0.0283731	0.0289737	0.00548057	10.099	up	0.00233125	7.17529	up	0.515089	-3.10604	normal
novel_miR_2845	558.887	267.381	10759.7	901.504	251.196	298.426	258.932	173.899	461.668	499.271	394.471	746.246	4.77713e-05	3.24538	up	0.000784976	2.69357	up	0.19587	-0.486326	normal
novel_miR_2886	0.0690637	0	8.87911	0.0268113	0	0	0	0	0	0	0	0	0.00834981	8.59078	up	0.00135116	8.99899	up	--	--	--
novel_miR_3288	2.73953	0.0204248	381.21	3.27098	0.0237898	0	0	0.0487864	0	0.0315615	0	0.289737	6.2042e-06	11.0128	up	8.8404e-06	10.1566	up	0.612347	-0.777135	normal
novel_miR_3341	0.0690637	0	13.0227	0.0536226	0	0	0	0.0243932	0.0384948	0.0946845	0.0567461	0.0289737	0.0072526	7.31469	up	0.00299042	5.83961	up	0.654798	-1.5369	normal
novel_miR_3625	0	0	65.1135	0	0.0475796	0.0373406	0	0	0	0	0.0567461	0.0579474	0.00230441	8.52218	up	0.00248706	8.92377	up	1	0.466022	normal
novel_miR_4198	29.5362	52.3896	860.09	39.6808	40.2523	53.173	11.4235	31.4185	62.0921	54.4436	35.6933	30.1906	0.00456474	2.33731	up	0.00261775	2.58418	up	0.56498	0.342907	normal
novel_miR_4244	0.322297	0.204248	175.51	0.643472	0.523376	0.112022	0	0.268325	0.230969	1.16778	1.24841	1.24587	0.000141262	6.6201	up	0.000769594	5.53878	up	0.25594	-0.952851	normal
novel_miR_426	0.36834	0.0204248	28.1172	0.321736	0.0475796	0.0373406	0	0	0.0384948	0.189369	0.0567461	0.23179	0.000717249	7.32205	up	0.000782169	5.79202	up	0.220554	-1.45052	normal
novel_miR_4373	0.36834	0.0204248	28.1172	0.321736	0.0475796	0.0373406	0	0	0.0384948	0.189369	0.0567461	0.23179	0.000716852	7.32205	up	0.000779211	5.792	up	0.220678	-1.45054	normal
novel_miR_451	0.36834	0.122549	56.5303	0.428981	0.166529	0.0373406	0	0	0.0384948	0.536546	0.283731	0.869211	0.0003478	7.13758	up	0.00204476	5.06964	up	0.110884	-1.93808	normal
novel_miR_4689	0.0230212	0	13.9106	0.321736	0	0	0	0	0.115484	0	0.0283731	0	0.00342271	9.28122	up	0.00262175	6.60584	up	0.537838	-2.85619	normal
novel_miR_47	0.0690637	0	13.0227	0.0536226	0	0	0	0.0243932	0.0384948	0.0946845	0.0567461	0.0289737	0.00724796	7.31469	up	0.00298202	5.83958	up	0.654747	-1.53693	normal
novel_miR_4761	0.18417	0.122549	35.8124	0.0268113	0.0713694	0	0	0.0487864	0.0769896	0.126246	0.0851192	0.23179	0.00134381	6.99566	up	0.00068589	6.10542	up	0.515539	-0.778473	normal
novel_miR_4922	0.0230212	0.0204248	46.7633	0.0268113	0.0237898	0	0	0.0487864	0	0.126246	0.0283731	0	0.00353015	7.9565	up	0.000654642	8.17038	up	1	0.215728	normal
novel_miR_572	1.91076	0.612743	48.2432	2.09128	0.428216	0.746812	0	0.292719	0.923875	1.51495	1.4754	1.70945	0.00019142	4.29453	up	0.00423833	3.3053	up	0.17361	-0.912383	normal
novel_miR_814	9.80705	7.3325	279.1	11.0999	7.08936	10.8288	15.2313	4.90304	10.2011	11.5831	11.5478	9.93798	0.00421759	2.68771	up	0.00232524	2.93749	up	0.582453	0.256719	normal
novel_miR_972	0.0230212	0.0816991	6.80732	0.160868	0	0.0373406	0	0	0.0384948	0.0315615	0.0283731	0.0869211	0.00691508	6.37743	up	0.00321939	5.10515	up	0.655667	-1.32969	normal
oar-miR-16b	289.239	73.3045	140.882	94.215	27.4772	51.0819	68.5409	37.1753	42.5753	44.4386	38.559	28.4811	0.00159718	1.48497	up	3.48963e-05	2.33166	up	0.0699396	0.821906	normal
ocu-miR-16a-5p	309.083	55.0448	60.9699	66.358	24.789	30.806	19.0391	24.3932	41.1509	51.4137	52.8874	42.5624	0.000330742	1.97617	up	0.00543025	1.77955	up	0.611322	-0.215569	normal

## Sheet: Table S7-6.
Table S7-6. Analysis of differential miRNAs for each egg-laying period
#ID	LP1	LP2	LP3	LP4	PP1	PP2	PP3	PP4	CP1	CP2	CP3	CP4	PPvsLP_edgeR_Pvalue	PPvsLP_edgeR_log2FC	PPvsLP_edgeR_(Pvalue_0.01_FC_1.5)_regulated	CPvsLP_edgeR_Pvalue	CPvsLP_edgeR_log2FC	CPvsLP_edgeR_(Pvalue_0.01_FC_1.5)_regulated	CPvsPP_edgeR_Pvalue	CPvsPP_edgeR_log2FC	CPvsPP_edgeR_(Pvalue_0.01_FC_1.5)_regulated
gga-miR-135a-3-3p	0.483446	0.0816991	1.18388	0.187679	0.285478	0.746812	3.80783	0.195146	18.7855	2.68273	4.25596	19.3255	0.383664	-0.654623	normal	4.96574e-05	-4.51222	down	0.00227131	-3.86638	down
gga-miR-34c-3p	0.0230212	0.0612743	0.29597	0.241302	0.0237898	0.821493	0	0.853763	41.1894	0.315615	1.27679	109.463	0.0734544	-2.41319	normal	1.56074e-06	-7.79786	down	0.000181064	-5.36893	down
gga-miR-449d-5p	2.21004	1.51143	2.07179	1.55506	2.59309	5.9745	3.80783	1.87828	153.864	5.902	9.4766	223.242	0.0475369	-1.15471	normal	2.8104e-07	-5.3751	down	1.60913e-05	-4.17148	down
gga-miR-499-5p	5.15676	0.388071	1.47985	2.81519	2.68825	4.03279	7.61565	1.97585	90.9247	31.0565	27.8907	81.0394	0.301634	-0.667808	normal	1.07632e-06	-4.13595	down	3.13547e-07	-3.49343	down
mmu-miR-34c-3p	0.0230212	0.0612743	0.29597	0.241302	0.0237898	0.821493	0	0.853763	41.1894	0.315615	1.27679	109.463	0.0734955	-2.41314	normal	1.55913e-06	-7.79787	down	0.000180944	-5.36892	down
novel_miR_1006	0.092085	0	1.47985	0.107245	0	0.261384	0	0.0487864	7.12154	1.2309	2.89405	10.8651	0.327165	1.1243	normal	0.00417515	-4.05953	down	2.80645e-05	-5.18172	down
novel_miR_101	0	0	0	0.0268113	0	0	0	0	1.65528	0.378738	0.198611	2.43379	1	1.42885	normal	0.00040326	-6.27607	down	0.00121162	-7.78758	down
novel_miR_1013	0	0	0	0	0.0237898	0	0	0	0.923875	0.126246	0.0283731	1.44868	1	-1.78414	normal	0.00264738	-7.16014	down	0.00998797	-4.98263	down
novel_miR_1023	0	0	0	0	0	0	0	0	9.31574	0	0	17.616	--	--	--	0.000318456	-10.5777	down	0.00193535	-10.3134	down
novel_miR_1026	0	0	0	0	0.0237898	0	0	0	0.923875	0.126246	0.0283731	1.44868	1	-1.78414	normal	0.00263753	-7.16014	down	0.00997865	-4.98262	down
novel_miR_103	0	0	0	0	0	0	0	0	0.577422	0.220931	0	1.15895	--	--	--	0.00521543	-6.79899	down	0.00783617	-6.54862	down
novel_miR_1039	0.0690637	0	0	0.134057	0.0713694	0	0	0.121966	9.77768	0.126246	0.113492	11.5895	0.781519	-0.513705	normal	0.000254079	-5.99271	down	0.00128271	-5.3652	down
novel_miR_1064	0.0230212	0.0204248	0	0	0	0	0	0.0487864	20.1713	0.378738	0.397223	21.3536	1	-0.491953	normal	1.07951e-06	-8.76446	down	4.9642e-05	-8.09987	down
novel_miR_1075	0.18417	0	0	0.0536226	0.142739	0.298725	0	0.219539	6.39014	0.252492	0.141865	8.46032	0.0901693	-1.80769	normal	0.000519534	-5.28067	down	0.00575988	-3.36857	down
novel_miR_1083	0.0460425	0	0	0.0268113	0.0475796	0	0	0.0243932	2.9641	0.063123	0.113492	5.12834	1	-0.446982	normal	0.000595599	-5.92477	down	0.00333506	-5.36785	down
novel_miR_1090	0	0	0	0	0	0	0	0	7.54498	0	0	15.443	--	--	--	0.000406093	-10.353	down	0.00199301	-10.0883	down
novel_miR_1106	0.230212	0.0204248	0	0	0.0951592	0.0373406	0	0.0243932	5.11981	0.284054	0.113492	7.62008	1	0.224334	normal	0.00147959	-4.99378	down	0.00110194	-5.11958	down
novel_miR_1116	0	0	0	0	0	0	0	0	70.7535	0	0.0567461	186.706	--	--	--	2.85741e-06	-13.8483	down	4.4816e-05	-13.5823	down
novel_miR_1143	0	0	0	0	0	0	0	0	1.96324	0.662792	0.36885	2.37584	--	--	--	3.73294e-05	-8.23041	down	0.000287188	-7.98737	down
novel_miR_1167	0	0.0204248	0	0	0	0	0	0.0243932	2.15571	0.0315615	0	6.1714	1	-0.361256	normal	0.00109071	-7.22617	down	0.00602082	-6.61703	down
novel_miR_1168	0	0	0	0	0.0237898	0	0	0	0.923875	0.126246	0.0283731	1.44868	1	-1.78414	normal	0.00264018	-7.16014	down	0.00999251	-4.98264	down
novel_miR_118	0.0690637	0	0	0.080434	0.214108	0.112022	0	0.0975729	3.77249	0.504984	0.624207	5.33116	0.122431	-1.81366	normal	0.000128435	-5.30509	down	0.00177338	-3.39137	down
novel_miR_1195	0	0	0	0	0	0.0373406	0	0	2.81012	0.063123	0.141865	4.9545	1	-1.78684	normal	0.000212637	-8.82017	down	0.00280956	-6.54304	down
novel_miR_1200	0.0690637	0	0	0.107245	0	0	0	0	2.69464	0.0315615	0.0851192	5.93961	0.299376	3.65885	normal	0.00291331	-4.90959	down	0.00276602	-8.70154	down
novel_miR_1201	0	0	0	0	0.0237898	0	0	0	0.923875	0.126246	0.0283731	1.44868	1	-1.78414	normal	0.0026471	-7.16014	down	0.00996972	-4.98261	down
novel_miR_122	0.805743	0.224673	3.25567	2.70794	0.570955	0.298725	0	0.75619	11.7024	13.8555	21.9324	18.5721	0.113688	1.17042	normal	0.000675833	-3.01579	down	9.78629e-08	-4.13934	down
novel_miR_1222	0	0	0	0	0	0	0	0	4.19593	0	0	4.98348	--	--	--	0.00186652	-9.00425	down	0.0069207	-8.74271	down
novel_miR_1240	0.713658	0	0.59194	1.23332	0.808853	1.04554	0	0.634224	11.5869	3.12459	4.3127	28.8868	0.678791	-0.636573	normal	0.000894254	-3.88834	down	0.000143433	-3.20143	down
novel_miR_1247	0	0	0	0.214491	0	0	0	0	11.048	1.35714	0.482342	14.6607	0.247057	3.88792	normal	5.47533e-05	-6.27085	down	1.16449e-05	-10.3348	down
novel_miR_1277	0.115106	0	0.887911	0.134057	0	0.0373406	0	0.0731796	18.8625	0.820599	0.624207	27.3512	0.201603	1.59996	normal	0.000276587	-5.6298	down	1.67515e-05	-7.37993	down
novel_miR_1295	0	0	0	0	0.0237898	0	0	0	0.923875	0.126246	0.0283731	1.44868	1	-1.78414	normal	0.00265015	-7.16014	down	0.00999349	-4.98264	down
novel_miR_1299	0	0	0	0	0	0	0	0	5.23529	0.063123	0	44.4167	--	--	--	5.18297e-05	-11.5085	down	0.000585117	-11.2394	down
novel_miR_1302	0	0	0	0	0.0237898	0	0	0	8.08391	0	0	15.443	1	-1.78414	normal	0.000397102	-10.3833	down	0.0021303	-8.21541	down
novel_miR_1318	0	0	0	0	0	0	0	0	9.23875	0	0	17.5581	--	--	--	0.000320357	-10.5707	down	0.00195788	-10.3063	down
novel_miR_1329	0	0	0	0	0	0	0	0	5.35078	0	0	4.28811	--	--	--	0.0017594	-9.05461	down	0.00640787	-8.79508	down
novel_miR_1336	0	0	0	0	0	0	0	0	2.2327	0	0	8.02571	--	--	--	0.00179408	-9.21198	down	0.00604171	-8.94558	down
novel_miR_1358	0	0	0	0	0	0	0	0	3.19507	0	0	4.11426	--	--	--	0.00303486	-8.68028	down	0.00781655	-8.41853	down
novel_miR_1361	0	0	0	0	0	0	0	0	3.19507	0	0	4.08529	--	--	--	0.00306335	-8.67421	down	0.0079711	-8.4125	down
novel_miR_1376	0	0	0	0	0	0	0	0	5.81272	0	0	6.7219	--	--	--	0.00103874	-9.45168	down	0.00362227	-9.19007	down
novel_miR_1382	0	0	0	0.0268113	0.0475796	0	0	0.0243932	12.7418	0.0946845	0.0283731	11.5605	0.517286	-1.59078	normal	6.90857e-05	-8.63478	down	0.000789179	-6.90142	down
novel_miR_1388	0	0	0	0	0.118949	0	0	0	2.65614	0.126246	0.0567461	4.54887	0.341257	-3.54709	normal	0.000290879	-8.70837	down	0.00752971	-4.62838	down
novel_miR_1399	0.0690637	0	2.07179	0.107245	0.0951592	0.186703	0	0.0487864	22.4425	0.0946845	0.0283731	53.6593	0.169685	1.4367	normal	0.00712047	-5.21085	down	0.000203404	-6.77661	down
novel_miR_1417	0	0	0	0	0	0	0	0	11.5869	0	0	21.2957	--	--	--	0.000232254	-10.8643	down	0.00134069	-10.6	down
novel_miR_1473	0	0	0	0	0	0	0	0	16.9762	0	0.0283731	33.2908	--	--	--	4.86672e-05	-11.4801	down	0.000608244	-11.2155	down
novel_miR_1511	0.0230212	0	0.59194	0.375359	0.0237898	0.0373406	0	0.0243932	8.27638	3.4402	4.39782	9.30056	0.110497	2.24874	normal	0.00019435	-4.70935	down	5.55353e-08	-6.93796	down
novel_miR_1514	0	0	0	0	0	0	0	0	5.1968	0	0.0567461	5.21527	--	--	--	0.000552668	-9.18546	down	0.00280591	-8.92527	down
novel_miR_1521	0.0460425	0	0	0	0.0237898	0	0	0	1.00086	0.504984	0.425596	2.11508	1	0.34287	normal	0.000266274	-5.40472	down	0.000643969	-5.6671	down
novel_miR_1526	0.138127	0	0.29597	0.160868	0	0	0	0	11.3175	0.252492	0.737699	14.6317	0.022884	4.61763	normal	0.000255287	-5.39542	down	4.38042e-05	-10.3025	down
novel_miR_1540	0	0	0	0	0	0	0	0	3.81099	0.0946845	0	5.67884	--	--	--	0.000525367	-9.07682	down	0.00287553	-8.81507	down
novel_miR_156	0	0	0	0	0	0	0	0	5.85121	0	0	9.50337	--	--	--	0.000713029	-9.76073	down	0.00355146	-9.49732	down
novel_miR_1563	0.713658	0	0.59194	1.23332	0.808853	1.04554	0	0.634224	11.5869	3.12459	4.3127	28.8868	0.678707	-0.636594	normal	0.000893747	-3.88834	down	0.000143257	-3.20142	down
novel_miR_1576	0	0	0	0	0	0	0	0	5.08131	0	0	11.3577	--	--	--	0.00065552	-9.8734	down	0.00323574	-9.60851	down
novel_miR_1600	0	0	0	0	0	0	0	0	36.0696	0.063123	0.0283731	64.0029	--	--	--	2.88784e-06	-12.4691	down	8.46524e-05	-12.205	down
novel_miR_1629	0.230212	0	0.29597	0.080434	0.285478	0.224044	0	0.219539	6.6596	0.378738	0.312104	9.4744	0.304906	-1.37747	normal	0.00141591	-4.67703	down	0.00308679	-3.34248	down
novel_miR_1632	0	0	0	0	0	0	0	0	22.5965	0	0	23.5846	--	--	--	0.000128691	-11.3266	down	0.00079676	-11.0651	down
novel_miR_1640	0	0	0	0	0	0	0	0	8.43036	0	0	16.1094	--	--	--	0.000381168	-10.4441	down	0.00176718	-10.1797	down
novel_miR_1705	0.0230212	0	0	0	0	0	0	0.0243932	1.53979	0.126246	0.170238	2.28892	1	-0.36524	normal	0.000416657	-6.16986	down	0.00316786	-5.5947	down
novel_miR_1722	0.55251	0	0	0.750717	0.333057	0.261384	0	0.195146	5.58175	2.30399	1.44703	7.35932	0.808076	0.195548	normal	0.00872439	-3.11885	down	0.000222857	-3.23883	down
novel_miR_1723	0	0	0	0	0	0	0	0	4.19593	0	0	3.91145	--	--	--	0.00253688	-8.81312	down	0.00628912	-8.55293	down
novel_miR_1744	0.115106	0	0	0	0	0	0	0	12.0104	0	0.0283731	24.193	0.567066	3.08528	normal	0.000551636	-7.50988	down	0.000826477	-10.7437	down
novel_miR_1769	0	0	0	0	0	0	0	0	2.34818	0.0315615	0.0283731	3.18711	--	--	--	0.0013255	-8.29814	down	0.00804092	-8.03757	down
novel_miR_1776	6.65314	1.81781	1.47985	0.911585	0.808853	2.61384	3.80783	15.0262	3332.76	21.3356	102.455	5874.79	0.0806518	-1.5902	normal	1.19027e-10	-9.35073	down	4.59808e-08	-7.75052	down
novel_miR_1799	0	0	0	0	0	0	0	0	6.04368	0	0	10.8362	--	--	--	0.000613635	-9.90182	down	0.00303881	-9.6379	down
novel_miR_1802	0	0	0.29597	0.080434	0	0	0	0	4.85035	0.789038	0.425596	6.57703	0.196838	3.30091	normal	0.000566145	-5.66153	down	6.57456e-05	-9.21628	down
novel_miR_1902	0	0	0	0.0536226	0	0	0	0.0731796	3.42604	0.0315615	0.283731	5.44705	1	-0.960854	normal	0.000593045	-6.48153	down	0.00321186	-5.39156	down
novel_miR_1904	0.529488	0	0	0.080434	0.166529	0.112022	0	0.170753	2.92561	1.26246	1.53215	5.24424	1	-0.131837	normal	0.00366966	-3.55943	down	0.00039421	-3.38126	down
novel_miR_1913	0.0230212	0	0	0.40217	0.166529	0.0746812	0	0.0243932	2.2327	1.16778	1.24841	3.33197	0.860529	0.25074	normal	0.00596711	-3.57276	down	0.000381369	-3.72928	down
novel_miR_1916	0	0	0	0	0	0	0	0	9.16176	0	0	17.4711	--	--	--	0.000324745	-10.562	down	0.00199245	-10.2976	down
novel_miR_1926	0	0	0	0.0536226	0	0	0	0	2.77163	0	0.0851192	3.65069	1	2.15264	normal	0.00266397	-5.9753	down	0.00491338	-8.25466	down
novel_miR_1960	1.61149	0	2.36776	0.080434	1.23707	0.63479	3.80783	0.902549	11.8179	8.3638	7.09326	15.6458	0.450833	-0.71639	normal	0.00686503	-3.26121	down	0.00224732	-2.62594	down
novel_miR_1987	0.0230212	0	0	0.375359	0.190318	0.186703	0	0.170753	8.1224	0.694353	0.198611	24.9174	0.551765	-0.885486	normal	0.000417721	-5.79344	down	0.000326001	-4.78904	down
novel_miR_20	0.115106	0	0	0.134057	0.142739	0.149362	0	0.0243932	1.27033	0.63123	0.766073	2.95532	0.800509	-0.635922	normal	0.00264919	-3.78887	down	0.00480815	-3.07354	down
novel_miR_2003	0.0460425	0	0	0.0268113	0.0713694	0.0373406	0	0.195146	10.8555	1.32558	0.65258	24.8594	0.142983	-2.38514	normal	3.98611e-07	-8.1086	down	4.80264e-05	-5.5987	down
novel_miR_2009	0.0230212	0	0	0	0	0	0	0	37.8019	0	0	69.421	1	1.4283	normal	2.46605e-05	-10.8927	down	0.000230551	-12.3046	down
novel_miR_201	0.138127	0	0	0	0.142739	0.112022	0	0.195146	17.2457	0.883722	0.482342	28.684	0.10885	-2.03606	normal	4.48633e-06	-7.6154	down	5.12612e-05	-5.45617	down
novel_miR_2036	0	0	0	0	0	0	0	0.0243932	5.1583	0	0	6.89574	1	-1.78492	normal	0.00112812	-9.40259	down	0.00485873	-7.11293	down
novel_miR_2049	0	0	0	0	0	0	0	0	9.31574	0	0	17.616	--	--	--	0.000316579	-10.5777	down	0.00192743	-10.3134	down
novel_miR_205	0	0	0	0	0.0237898	0	0	0	1.34732	0.126246	0.0283731	2.02816	1	-1.78414	normal	0.00145923	-7.6388	down	0.00959269	-5.46134	down
novel_miR_2058	0	0	0	0	0	0	0	0	1.00086	0.0946845	0.113492	1.01408	--	--	--	0.00174091	-6.95919	down	0.00359824	-6.7102	down
novel_miR_206	0	0	0	0	0	0	0	0	1.92474	0.252492	0.283731	4.11426	--	--	--	9.39527e-05	-8.55017	down	0.00105119	-8.29423	down
novel_miR_2064	0	0	0	0	0	0	0	0	14.2431	0	0	30.7121	--	--	--	0.000142251	-11.3223	down	0.000870866	-11.0573	down
novel_miR_2068	0	0	0	0	0	0	0	0	9.31574	0	0	17.616	--	--	--	0.000315068	-10.5777	down	0.00192375	-10.3134	down
novel_miR_2071	0.0230212	0	0	0.0268113	0	0	0	0	0.731401	0.599669	0.482342	1.41971	1	2.13112	normal	0.000454748	-5.02728	down	0.000337146	-7.28849	down
novel_miR_2106	0	0	0	0	0.0237898	0	0	0	1.57829	0.0946845	0	3.82453	1	-1.78414	normal	0.00171954	-8.29768	down	0.00645883	-6.12316	down
novel_miR_2107	0.0460425	0	0	0.0536226	0.0237898	0	0	0.0731796	4.54239	0.0315615	0	10.4595	1	-0.511128	normal	0.00109022	-6.42753	down	0.00488814	-5.77844	down
novel_miR_2124	0.092085	0	0.59194	0.0536226	0.285478	0.186703	0	0.0487864	9.39273	0.473423	0.993057	14.284	0.744323	-1.27876	normal	0.000415185	-5.54411	down	0.000252481	-4.47255	down
novel_miR_216	0	0	0	0	0	0	0	0	2.69464	0	0	5.6209	--	--	--	0.00240628	-8.88862	down	0.00606413	-8.62448	down
novel_miR_2169	0.161149	0	1.18388	0.348547	0.0951592	0.0373406	0	0.0487864	20.0943	0.978407	0.964684	29.2634	0.0843227	1.83154	normal	0.000637157	-4.95615	down	5.27566e-06	-6.84879	down
novel_miR_2174	0.115106	0	0.29597	0.160868	0.0237898	0.0373406	0	0	4.15744	0.189369	0.283731	8.69211	0.123033	1.96376	normal	0.00261945	-4.48253	down	0.000388386	-6.53986	down
novel_miR_2187	0.0230212	0	0	0	0.0475796	0.0373406	0	0	10.4706	0	0	14.8925	0.517318	-1.62064	normal	0.000290973	-8.80146	down	0.00217919	-6.98338	down
novel_miR_2192	0	0	0	0	0	0	0	0	2.57915	0	0	5.6209	--	--	--	0.00245754	-8.87037	down	0.00632584	-8.60606	down
novel_miR_2196	0.0230212	0	0	0	0	0	0	0	41.5359	0.0315615	0.0567461	55.079	1	1.4283	normal	2.42591e-06	-10.7197	down	8.7847e-05	-12.1418	down
novel_miR_2241	0	0	0	0	0	0	0	0	4.19593	0	0	3.91145	--	--	--	0.00253218	-8.81312	down	0.00628634	-8.55293	down
novel_miR_2247	0.0230212	0	0.59194	0.0268113	0.0475796	0	0	0	3.92647	0.284054	0.482342	5.04142	0.371946	1.35585	normal	0.00716827	-4.77971	down	0.00037266	-6.13495	down
novel_miR_2286	0.138127	0.102124	0.59194	0.214491	0.142739	0.672131	0	0.195146	8.9308	4.6711	5.22064	22.8313	0.521567	-0.976148	normal	6.40397e-07	-5.33533	down	3.48922e-06	-4.363	down
novel_miR_229	0.644595	0.0204248	1.77582	0.134057	0.190318	0.560109	3.80783	0.390291	50.9286	2.52492	1.1633	64.7852	0.621275	-0.327333	normal	9.15674e-05	-5.50619	down	0.000317643	-5.17653	down
novel_miR_2296	0	0	0	0	0	0	0	0	2.27119	0	0	10.3726	--	--	--	0.0011881	-9.52056	down	0.00417916	-9.25328	down
novel_miR_2301	0.092085	0	0	0	0	0.0746812	0	0	2.34818	0.378738	1.41865	8.31545	1	0.217103	normal	4.57386e-05	-6.22459	down	0.000170141	-6.41008	down
novel_miR_232	0	0	0	0.0268113	0	0	0	0	1.65528	0.378738	0.198611	2.43379	1	1.42885	normal	0.00040288	-6.27608	down	0.00121259	-7.78758	down
novel_miR_2342	0	0	0	0	0.0237898	0	0	0	0.923875	0.126246	0.0283731	1.47766	1	-1.78414	normal	0.00250922	-7.17743	down	0.00995356	-4.99969	down
novel_miR_2377	0.0460425	0	0.59194	0	0	0.0373406	0	0.0731796	3.81099	0.473423	0.680953	4.46195	0.586095	0.125341	normal	0.00700164	-4.78375	down	0.000375911	-5.0521	down
novel_miR_2450	0	0	0.29597	0.080434	0.118949	0.0746812	0	0	9.16176	0.157808	0	14.371	1	-0.895634	normal	0.00248292	-6.39146	down	0.00186221	-5.78818	down
novel_miR_2456	0	0	0	0	0	0	0	0	16.9377	0.0946845	0.680953	34.5077	--	--	--	7.1316e-07	-11.5364	down	3.67574e-05	-11.2731	down
novel_miR_246	0	0	0	0	0	0	0	0	5.88971	0	0	10.6333	--	--	--	0.000633167	-9.87135	down	0.00312496	-9.6074	down
novel_miR_248	0	0	0	0	0	0	0	0	6.62111	0	0	8.40237	--	--	--	0.000736687	-9.71733	down	0.00358837	-9.45515	down
novel_miR_2494	0	0.0204248	0	0.0536226	0	0	0	0	1.4628	0	0.0851192	2.25995	1	2.61566	normal	0.00739495	-4.76161	down	0.00732771	-7.49337	down
novel_miR_2498	0	0	0	0	0	0	0	0	8.43036	0	0	16.2542	--	--	--	0.000379218	-10.453	down	0.00174426	-10.1886	down
novel_miR_2511	0	0	0	0	0	0.0373406	0	0	9.81618	0.0946845	0.0283731	13.7915	1	-1.78737	normal	3.9014e-05	-10.3811	down	0.000842532	-8.09859	down
novel_miR_2512	0	0	0	0	0	0	0	0.0243932	2.50216	0	0.0283731	8.31545	1	-1.78492	normal	0.000762491	-9.28961	down	0.00510607	-6.99706	down
novel_miR_2532	0	0	0	0	0	0	0	0	3.65701	0	0.0283731	5.04142	--	--	--	0.0010876	-8.93904	down	0.00584839	-8.67715	down
novel_miR_2553	0.0460425	0	0.29597	0	0.118949	0.186703	0	0.0975729	4.85035	0.063123	0.0567461	7.30137	0.315964	-2.44687	normal	0.00443904	-5.89873	down	0.00778037	-3.78524	down
novel_miR_2560	0.092085	0.0408496	2.36776	2.01085	0.0475796	0.112022	0	0.0975729	21.3261	10.5415	13.2786	23.3528	0.0161377	3.18144	normal	0.000921098	-3.72467	down	1.63566e-11	-6.86573	down
novel_miR_2565	0	0	0	0	0	0	0	0	6.00519	0	0	5.88166	--	--	--	0.00115301	-9.36681	down	0.00410359	-9.10609	down
novel_miR_258	0.0690637	0	0	0	0	0	0	0	2.04022	0.157808	0	3.24505	1	2.53318	normal	0.00505457	-5.37645	down	0.00564992	-8.00422	down
novel_miR_2587	0	0	0	0	0	0	0	0	1.34732	0.220931	0.36885	2.72353	--	--	--	0.0001786	-8.05399	down	0.00120743	-7.80322	down
novel_miR_260	0.138127	0	0	0	0.142739	0.112022	0	0.195146	17.3612	0.915284	0.482342	28.7709	0.108765	-2.036	normal	4.29968e-06	-7.62212	down	4.8098e-05	-5.46303	down
novel_miR_2645	0.0230212	0	0	0	0.0475796	0.0373406	0	0	10.4706	0	0	14.8925	0.517342	-1.62063	normal	0.00029093	-8.80146	down	0.00217087	-6.98336	down
novel_miR_2688	0	0	0	0	0	0	0	0	28.7171	0	0.0283731	53.6303	--	--	--	1.80375e-05	-12.1895	down	0.00023097	-11.9251	down
novel_miR_2691	0	0	0	0	0	0	0	0	7.23702	0	0	13.6176	--	--	--	0.000458387	-10.2088	down	0.00227864	-9.94458	down
novel_miR_2704	0.0230212	0	0	0.0268113	0.0237898	0.0373406	0	0.0243932	3.81099	0	0.0283731	6.0555	1	-0.937364	normal	0.00102909	-6.64941	down	0.00467192	-5.56002	down
novel_miR_2775	0	0	0	0	0	0	0	0	0.192474	0.347177	0.539088	0.347684	--	--	--	0.00129343	-6.35739	down	0.00266337	-6.15446	down
novel_miR_2799	0.0460425	0	0.887911	0.134057	0.0237898	0	0	0.0243932	26.7154	0.347177	0.453969	34.2469	0.104312	2.41474	normal	0.000341985	-6.14585	down	1.39759e-05	-8.72673	down
novel_miR_2805	0	0	0	0	0	0	0	0	4.19593	0	0	3.91145	--	--	--	0.00252796	-8.81312	down	0.00627163	-8.55293	down
novel_miR_2815	0.55251	0	0	0.321736	0	0.149362	0	0.0731796	0.96237	6.15449	4.48294	2.28892	0.321494	1.45665	normal	0.00424168	-3.39708	down	5.54598e-05	-4.90421	down
novel_miR_2820	0	0	0	0	0	0	0	0	9.31574	0	0	17.616	--	--	--	0.000314813	-10.5777	down	0.00191995	-10.3134	down
novel_miR_2849	0	0	0	0	0	0	0	0	0.500432	0.946845	0.397223	0.956132	--	--	--	0.000134472	-7.29927	down	0.000544664	-7.08173	down
novel_miR_286	0	0	0	0	0	0	0	0	4.58088	0	0	7.56213	--	--	--	0.0011182	-9.42336	down	0.00395263	-9.16	down
novel_miR_2865	0	0	0	0	0	0	0	0	2.9641	0.0315615	0.0851192	3.15813	--	--	--	0.000707595	-8.44349	down	0.00425126	-8.18481	down
novel_miR_2871	0.0690637	0.0408496	0	0	0.0475796	0	0	0.0243932	0.269464	0.63123	0.226984	1.39074	1	0.163706	normal	0.00421941	-3.61916	down	0.00827782	-3.68733	down
novel_miR_2874	0	0	0	0	0	0	0	0	5.00432	0.0315615	0	7.33034	--	--	--	0.00051429	-9.44367	down	0.00270585	-9.18114	down
novel_miR_2899	0.0230212	0	0	0.40217	0.166529	0.0746812	0	0.0243932	2.2327	1.16778	1.24841	3.33197	0.860613	0.250693	normal	0.00595388	-3.57272	down	0.000379674	-3.72926	down
novel_miR_2934	0.092085	0.0204248	0.29597	0.0536226	0.142739	0.149362	0	0.0487864	3.42604	0.189369	0.141865	5.85269	0.814703	-0.957006	normal	0.00373967	-4.52619	down	0.00523624	-3.6903	down
novel_miR_2936	0.115106	0.0204248	1.18388	2.09128	0.237898	0	0	0.0731796	15.8599	3.91363	6.41231	18.9488	0.0534213	2.57107	normal	0.00339988	-3.41635	down	2.1302e-07	-5.87002	down
novel_miR_2949	0	0	0	0	0	0.0746812	0	0	4.69637	0	0	5.27321	1	-2.60759	normal	0.00164793	-9.12035	down	0.00797989	-6.01228	down
novel_miR_2965	0.0690637	0	0	0.0536226	0.0475796	0.0746812	0	0.0975729	5.35078	0.315615	0.0567461	5.99755	0.509867	-1.17417	normal	0.00037823	-5.75133	down	0.00235907	-4.45016	down
novel_miR_2969	0	0	0	0	0	0	0	0	4.88884	0	0	5.04142	--	--	--	0.00165938	-9.11035	down	0.00591124	-8.84948	down
novel_miR_2979	0	0	0	0	0.0951592	0.149362	0	0.0487864	7.50649	0.189369	0.113492	12.4007	0.0508949	-4.66902	normal	1.24562e-05	-10.1571	down	0.000963773	-4.98486	down
novel_miR_3006	0	0	0.59194	0.0268113	0	0.112022	0	0.0731796	3.6955	0.0946845	0.0567461	12.4587	1	-0.706295	normal	0.00899793	-5.51536	down	0.00242832	-5.30493	down
novel_miR_3009	0	0	0	0	0	0	0	0	8.43036	0	0	16.1094	--	--	--	0.000381395	-10.4441	down	0.0017667	-10.1797	down
novel_miR_3024	0.0460425	0.0204248	0	0.0536226	0.190318	0.0373406	0	0.0975729	1.19334	0.757476	0.255358	4.80963	0.120562	-1.74411	normal	0.000318241	-5.04445	down	0.00803482	-3.18372	down
novel_miR_306	0.161149	0	0	0.0536226	0	0.0373406	0	0.0731796	0.615917	1.70432	1.24841	0.753316	1	0.41286	normal	0.0038053	-3.56763	down	0.0018107	-3.9815	down
novel_miR_3066	0.0460425	0	0	0	0.0237898	0	0	0	7.391	0.126246	0.226984	5.99755	1	0.342832	normal	5.2688e-05	-7.13734	down	0.000437393	-7.38553	down
novel_miR_3082	0	0	0	0	0.0237898	0	0	0	0.923875	0.126246	0.0283731	1.44868	1	-1.78414	normal	0.00264992	-7.16014	down	0.00999406	-4.98264	down
novel_miR_3094	0	0	0	0	0	0	0	0	0.500432	0.978407	0.425596	0.956132	--	--	--	0.00011772	-7.32971	down	0.000464728	-7.11311	down
novel_miR_3115	0	0	0	0	0	0	0	0	15.6289	0	0	26.2212	--	--	--	0.000153223	-11.2078	down	0.000952149	-10.944	down
novel_miR_3125	0	0	0	0	0	0	0	0	1.23183	0.189369	0.340477	2.17303	--	--	--	0.000236304	-7.80558	down	0.000826858	-7.5565	down
novel_miR_3162	0.092085	0	0.59194	0.107245	0.285478	0.186703	0	0.0487864	11.1635	0.599669	1.30516	16.1673	0.874598	-0.994865	normal	0.000222641	-5.52508	down	0.000110334	-4.68737	down
novel_miR_3173	0	0	0	0	0.0237898	0	0	0	0.923875	0.126246	0.0283731	1.47766	1	-1.78414	normal	0.002509	-7.17743	down	0.00996752	-4.99971	down
novel_miR_3180	0	0	0	0	0	0	0	0	7.73746	0.0315615	0	16.6599	--	--	--	0.000172398	-10.4427	down	0.00170626	-10.1779	down
novel_miR_3182	0	0	0	0	0.0237898	0	0	0	0.923875	0.126246	0.0283731	1.44868	1	-1.78414	normal	0.00266017	-7.16014	down	0.00998748	-4.98263	down
novel_miR_3190	0	0	0	0.0536226	0	0	0	0	1.88625	0.063123	0.0283731	2.02816	1	2.1525	normal	0.003872	-5.26537	down	0.0060217	-7.54778	down
novel_miR_3200	0	0	0	0	0	0	0	0	1.38581	0.220931	0.226984	2.23097	--	--	--	0.000259522	-7.84602	down	0.00200412	-7.59481	down
novel_miR_3202	0	0	0	0.0268113	0	0	0	0.0243932	13.0497	0.0946845	0.0283731	12.4297	1	-0.357092	normal	6.38358e-05	-8.70507	down	0.000708521	-8.18698	down
novel_miR_3212	0	0	0	0.294925	0	0	0	0	3.96497	0.220931	0.624207	7.01163	0.180214	4.30219	normal	0.00252404	-4.65316	down	0.000234662	-9.1328	down
novel_miR_3228	0	0	0	0	0.0237898	0	0	0	0.923875	0.126246	0.0283731	1.44868	1	-1.78414	normal	0.0026722	-7.16015	down	0.00998221	-4.98262	down
novel_miR_3242	0	0	0	0.0268113	0	0	0	0	1.4628	0.126246	0.113492	3.04224	1	1.42885	normal	0.00105979	-6.31588	down	0.00349378	-7.82148	down
novel_miR_3248	0	0	0	0	0.0237898	0	0	0	0.923875	0.126246	0.0283731	1.44868	1	-1.78414	normal	0.00267596	-7.16015	down	0.00996415	-4.9826	down
novel_miR_3249	0	0	0	0	0	0	0	0	4.19593	0	0	3.91145	--	--	--	0.00251761	-8.81312	down	0.00626493	-8.55293	down
novel_miR_3274	0	0	0	0	0.0237898	0	0	0	0.923875	0.126246	0.0283731	1.44868	1	-1.78414	normal	0.00267187	-7.16015	down	0.00995196	-4.98259	down
novel_miR_3281	0	0	0	0	0	0	0	0	14.3971	0	0.0567461	36.4489	--	--	--	3.36172e-05	-11.5082	down	0.000394895	-11.2426	down
novel_miR_3306	0	0	0	0	0.0237898	0	0	0	2.07872	0.126246	0	3.24505	1	-1.78414	normal	0.00143551	-8.26534	down	0.00548919	-6.09101	down
novel_miR_3346	0	0	0	0	0	0	0	0	30.0259	0	0.0283731	41.4324	--	--	--	2.90089e-05	-11.9707	down	0.00030288	-11.7078	down
novel_miR_3390	0	0	0	0	0	0	0	0	4.88884	0	0	6.34524	--	--	--	0.00126427	-9.29963	down	0.00460081	-9.0375	down
novel_miR_3400	0.0460425	0	0	0	0.0951592	0.186703	0	0.0975729	5.27379	0.063123	0.141865	8.22853	0.0172278	-2.95419	normal	0.000115276	-7.17053	down	0.00420809	-4.03483	down
novel_miR_3409	0.161149	0	0	0.134057	0.166529	0.224044	0	0.0731796	4.19593	0.063123	0.0567461	8.05469	0.385573	-0.956259	normal	0.00350149	-4.72769	down	0.00931843	-3.64611	down
novel_miR_3430	0	0	0	0	0.0237898	0	0	0	0.923875	0.126246	0.0283731	1.44868	1	-1.78414	normal	0.00268189	-7.16015	down	0.00994497	-4.98258	down
novel_miR_3440	0	0	0	0	0.0237898	0	0	0	0.923875	0.126246	0.0283731	1.44868	1	-1.78414	normal	0.00267935	-7.16015	down	0.00992697	-4.98256	down
novel_miR_3441	0	0	0	0	0	0	0	0	16.9762	0	0.0283731	33.2908	--	--	--	4.84325e-05	-11.4801	down	0.000607184	-11.2155	down
novel_miR_3443	0.0690637	0	0.59194	0.0536226	0.142739	0.0373406	0	0.0243932	12.8573	0.378738	0.340477	16.9206	0.816666	-0.161297	normal	0.000490382	-5.88762	down	0.00014162	-5.96259	down
novel_miR_3468	0.230212	0	0	0.0268113	0.118949	0	0	0.0243932	2.69464	0.189369	0.170238	5.67884	1	0.275835	normal	0.00391654	-4.40274	down	0.0031028	-4.58844	down
novel_miR_3472	0	0	0	0	0	0	0	0	0.500432	0.978407	0.425596	0.985106	--	--	--	0.000116932	-7.34506	down	0.000467567	-7.12794	down
novel_miR_3514	0.0460425	0	0.29597	0	0	0.0746812	0	0.0731796	3.61851	0.473423	0.680953	4.23016	1	-1.03774	normal	0.00109988	-5.6143	down	0.000593933	-4.68258	down
novel_miR_3515	0	0	0	0	0	0	0	0.0243932	1.5013	0.189369	0.113492	2.3179	1	-1.78492	normal	0.000469804	-7.86315	down	0.00319402	-5.59301	down
novel_miR_3525	0	0	0	0	0.0237898	0	0	0	0.923875	0.126246	0.0283731	1.44868	1	-1.78414	normal	0.00268263	-7.16015	down	0.00992617	-4.98255	down
novel_miR_3527	0	0	0	0	0.0237898	0	0	0	0.923875	0.126246	0.0283731	1.44868	1	-1.78414	normal	0.0026906	-7.16015	down	0.00995341	-4.98259	down
novel_miR_3536	0	0	0	0	0.0237898	0	0	0	0.923875	0.126246	0.0283731	1.44868	1	-1.78414	normal	0.00268873	-7.16015	down	0.00997272	-4.98261	down
novel_miR_3544	0	0	0	0	0	0	0	0	8.27638	0.0315615	0	26.1343	--	--	--	9.85477e-05	-10.9531	down	0.000958965	-10.6867	down
novel_miR_3550	0.0230212	0	0	0	0	0	0	0	15.8599	0	0	32.7692	1	1.4283	normal	0.000101289	-9.7578	down	0.000750384	-11.1689	down
novel_miR_3562	0	0	0	0	0	0	0	0	5.77422	0	0	7.90982	--	--	--	0.000855028	-9.58653	down	0.00301122	-9.32402	down
novel_miR_3570	0.092085	0	0.59194	0.107245	0.285478	0.186703	0	0.0487864	11.1635	0.599669	1.30516	16.1673	0.874572	-0.995082	normal	0.000220955	-5.5254	down	0.000109676	-4.68735	down
novel_miR_3572	0.0690637	0	0	0.080434	0.214108	0.112022	0	0.0975729	3.77249	0.504984	0.624207	5.33116	0.122375	-1.81366	normal	0.000129014	-5.30512	down	0.00177252	-3.39137	down
novel_miR_3575	0	0	0	0	0	0	0	0	6.81358	0	0	6.20037	--	--	--	0.000968888	-9.4936	down	0.00336966	-9.23321	down
novel_miR_3589	0.0460425	0	0	0.080434	0.0237898	0	0	0.0487864	3.15657	0.126246	0.170238	4.63579	1	0.169994	normal	0.000977802	-5.19925	down	0.00217338	-5.26728	down
novel_miR_3602	0	0	0	0	0	0	0	0	0.192474	0.978407	0.425596	0.434605	--	--	--	0.000505734	-6.83418	down	0.0011001	-6.63536	down
novel_miR_3605	0.0230212	0	0	0.107245	0.0713694	0.186703	0	0.121966	18.439	0.126246	0.0283731	29.756	0.188446	-1.81767	normal	6.07024e-05	-7.75697	down	0.000546401	-5.83334	down
novel_miR_3621	0	0	0	0	0	0	0	0	1.15484	0	0.0283731	5.96858	--	--	--	0.00196086	-8.70351	down	0.00740587	-8.43681	down
novel_miR_3624	0	0	0	0	0	0	0	0	61.8996	0	0	147.157	--	--	--	1.45297e-05	-13.5433	down	0.000111015	-13.2777	down
novel_miR_366	0.115106	0.0204248	0.29597	1.93042	0.0475796	0.0746812	0	0	7.92993	0.883722	4.4262	16.486	0.0174943	3.64511	normal	0.00968641	-3.22936	down	2.75986e-06	-6.82783	down
novel_miR_3663	0	0	0	0	0	0	0	0	5.73573	0	0	8.02571	--	--	--	0.000845583	-9.5957	down	0.00299057	-9.33308	down
novel_miR_3683	0.092085	0	0	0.321736	0	0	0	0.0487864	1.77076	3.31396	3.71687	3.24505	0.186528	2.15355	normal	0.00027337	-4.19016	down	3.63322e-06	-6.3803	down
novel_miR_3701	0.0230212	0	0	0.321736	0.0713694	0.0373406	0	0.0243932	2.07872	1.07309	1.13492	3.12916	0.651419	0.864155	normal	0.0036759	-3.74681	down	0.000169049	-4.53693	down
novel_miR_3708	0.092085	0	0.29597	0.107245	0.0713694	0.112022	0	0	2.9641	0.4103	0.510715	15.3561	0.767494	0.174648	normal	0.000456958	-5.39837	down	0.000292453	-5.67593	down
novel_miR_3724	0	0	0	0	0	0	0	0	9.31574	0	0	17.616	--	--	--	0.000313982	-10.5777	down	0.00191595	-10.3134	down
novel_miR_374	0	0	0	0	0.0237898	0	0	0	0.923875	0.126246	0.0283731	1.44868	1	-1.78319	normal	0.00268538	-7.16015	down	0.00995278	-4.98259	down
novel_miR_3791	0.0230212	0	0	0	0.0237898	0	0	0	1.15484	0.157808	0.226984	2.202	1	-0.354214	normal	0.000829092	-6.03841	down	0.00278644	-5.55266	down
novel_miR_3806	0	0	0	0.080434	0	0.0746812	0	0	4.61938	0.063123	0.0851192	4.72271	1	0.0206734	normal	0.000875876	-6.00707	down	0.00349116	-5.9451	down
novel_miR_382	0	0	0	0	0	0	0	0.0243932	1.03936	0.0946845	0.113492	1.88329	1	-1.78492	normal	0.00105611	-7.47702	down	0.00809494	-5.20564	down
novel_miR_3821	0.092085	0	0.29597	0.214491	0	0	0	0	3.81099	0.126246	0.255358	7.1565	0.0287462	4.67238	normal	0.00614022	-4.12582	down	0.000551643	-9.07157	down
novel_miR_3838	0	0	0	0	0	0	0	0	29.9875	0	0.0283731	41.5193	--	--	--	2.89497e-05	-11.9719	down	0.000301439	-11.7089	down
novel_miR_3854	0	0	0	0	0	0	0	0	3.42604	0	0	3.53479	--	--	--	0.00340189	-8.59878	down	0.00902581	-8.33821	down
novel_miR_3872	0.0460425	0	0.59194	0.0268113	0	0	0	0	6.6981	0.504984	0.567461	8.31545	0.151035	4.00689	normal	0.001292	-5.35147	down	6.19936e-05	-9.55944	down
novel_miR_3885	0.115106	0	0	0.134057	0	0	0	0.0731796	1.19334	0.883722	0.737699	1.44868	0.744298	0.986812	normal	0.00429341	-3.35803	down	0.00108717	-4.32362	down
novel_miR_3907	0	0	0	0	0	0	0	0	4.88884	0	0.0283731	6.1714	--	--	--	0.000659119	-9.27964	down	0.00344614	-9.01794	down
novel_miR_3931	0.0230212	0	0	0.080434	0	0.0373406	0	0.0243932	1.03936	0.504984	0.255358	1.88329	1	0.370462	normal	0.00144209	-4.32681	down	0.00188988	-4.63245	down
novel_miR_3946	0	0	0	0	0	0	0	0	2.34818	0	0	4.31708	--	--	--	0.00375657	-8.56455	down	0.00985355	-8.3012	down
novel_miR_3953	0	0.0204248	0	0.160868	0	0.112022	0	0	2.38668	0.063123	0.0851192	4.25913	1	0.557662	normal	0.00728423	-4.48338	down	0.00920772	-4.96428	down
novel_miR_3954	0	0	0	0.080434	0	0	0	0	1.42431	0.063123	0.170238	1.33279	0.547564	2.64756	normal	0.00604044	-4.34321	down	0.00451909	-7.13166	down
novel_miR_396	0	0	0	0	0	0.0373406	0	0	4.23443	0	0.0283731	4.34605	1	-1.78836	normal	0.00112988	-8.90469	down	0.00531523	-6.62237	down
novel_miR_3971	0	0	0	0	0	0	0	0.0243932	0.461938	0.252492	0.255358	0.869211	1	-1.78536	normal	0.000694987	-6.71341	down	0.00367192	-4.47485	down
novel_miR_3978	0	0	0	0	0.0237898	0	0	0	0.923875	0.126246	0.0283731	1.44868	1	-1.78329	normal	0.00268722	-7.16015	down	0.00994484	-4.98258	down
novel_miR_3996	0	0	0	0	0	0	0	0	1.03936	0	0	9.59029	--	--	--	0.00196879	-9.28645	down	0.00706017	-9.01772	down
novel_miR_40	0	0	0	0	0.0237898	0	0	0	0.923875	0.126246	0.0283731	1.44868	1	-1.78332	normal	0.00268558	-7.16015	down	0.00994929	-4.98258	down
novel_miR_4000	0	0	0	0	0	0	0	0	1.61678	0.220931	0.141865	2.3179	--	--	--	0.00036097	-7.91966	down	0.00245384	-7.66629	down
novel_miR_4001	0	0	0	0	0	0	0	0	1.07785	0.063123	0.0283731	2.46276	--	--	--	0.00202682	-7.69984	down	0.00764494	-7.4391	down
novel_miR_4002	0	0	0	0	0	0	0	0	16.9377	0.0946845	0.680953	34.5077	--	--	--	7.12628e-07	-11.5364	down	3.67251e-05	-11.2731	down
novel_miR_4037	0.0460425	0	0	0	0.0475796	0	0	0	1.88625	0.126246	0.113492	5.99755	1	-0.407725	normal	0.000386969	-6.4452	down	0.00250284	-5.91897	down
novel_miR_4061	0	0	0	0	0.0475796	0.0373406	0	0.0243932	2.30969	0.126246	0.0283731	3.33197	0.51407	-3.41906	normal	0.000687272	-8.35061	down	0.00890126	-4.44436	down
novel_miR_4071	0.55251	0	0	0.321736	0	0.149362	0	0.0731796	0.923875	6.12293	4.48294	2.25995	0.321406	1.45671	normal	0.00448112	-3.38752	down	6.1271e-05	-4.89426	down
novel_miR_4078	0	0	0	0	0.0237898	0	0	0	0.923875	0.126246	0.0283731	1.44868	1	-1.78323	normal	0.00268529	-7.16015	down	0.00997569	-4.98262	down
novel_miR_4082	0	0	0	0	0	0	0	0	1.38581	0.220931	0.226984	2.23097	--	--	--	0.000259399	-7.84602	down	0.00200401	-7.59481	down
novel_miR_4089	0.092085	0	0.59194	0.080434	0.237898	0.186703	0	0.0487864	9.85467	0.662792	1.36191	14.9215	0.860865	-1.01501	normal	0.000218465	-5.5308	down	8.69178e-05	-4.70495	down
novel_miR_4090	0	0	0	0	0.0237898	0	0	0	0.923875	0.126246	0.0283731	1.44868	1	-1.78324	normal	0.00268915	-7.16015	down	0.00999089	-4.98264	down
novel_miR_4093	0	0	0	0	0.0237898	0	0	0	0.923875	0.126246	0.0283731	1.44868	1	-1.78322	normal	0.00270548	-7.16015	down	0.00997334	-4.98261	down
novel_miR_4129	0	0	0	0	0	0	0	0	30.0259	0	0.0283731	41.4324	--	--	--	2.89976e-05	-11.9707	down	0.000302789	-11.7078	down
novel_miR_4131	0.161149	0	0.59194	4.20938	0.380637	0.784153	3.80783	0.365898	8.73832	20.1047	27.607	20.7162	0.843469	0.682509	normal	0.00346037	-3.54585	down	5.71474e-06	-4.43195	down
novel_miR_4133	0.0460425	0.102124	0.29597	0.080434	0.380637	0.485428	0	0.658617	101.857	7.57476	4.34108	235.701	0.0200245	-2.71095	normal	3.04306e-11	-9.39267	down	2.05914e-08	-6.66421	down
novel_miR_4137	0	0	0	0	0.0237898	0	0	0	0.923875	0.126246	0.0283731	1.44868	1	-1.78322	normal	0.00269876	-7.16015	down	0.0099656	-4.9826	down
novel_miR_4145	0	0	0	0	0	0	0	0	17.8616	0	0	35.0582	--	--	--	0.000112032	-11.5535	down	0.000763024	-11.2888	down
novel_miR_4148	1.01293	0.0204248	0.29597	0.589849	0.666114	0.746812	0	0.60983	1.57829	21.4618	14.5838	2.37584	0.537784	-0.726867	normal	0.00072909	-3.93755	down	0.000478994	-3.24124	down
novel_miR_4195	0	0	0	0	0	0	0	0	6.54412	0	0	8.2575	--	--	--	0.000755929	-9.69561	down	0.00368101	-9.43346	down
novel_miR_4196	3.15391	0	2.07179	1.421	3.735	2.7632	7.61565	2.24418	28.9096	21.809	30.0187	57.6287	0.0919336	-1.38792	normal	8.17008e-05	-4.08425	down	3.14433e-05	-2.74385	down
novel_miR_4199	0	0	0	0	0.0237898	0	0	0	0.923875	0.126246	0.0283731	1.47766	1	-1.78314	normal	0.00250797	-7.17743	down	0.00994733	-4.99968	down
novel_miR_4205	0	0.0204248	0.29597	0	0	0	0	0.0731796	2.00173	0.0946845	0.0283731	6.14242	1	-0.604707	normal	0.00997922	-5.73399	down	0.00783066	-5.25662	down
novel_miR_4220	0	0	0	0	0.0237898	0	0	0	0.923875	0.126246	0.0283731	1.44868	1	-1.78309	normal	0.00269393	-7.16015	down	0.0099724	-4.98261	down
novel_miR_4232	0	0	0	0	0.166529	0.0373406	0	0.0487864	3.00259	1.19934	1.13492	4.80963	0.0615813	-4.58096	normal	8.01428e-07	-9.16065	down	0.000210843	-4.07016	down
novel_miR_4234	0	0	0	0	0.0237898	0	0	0	0.923875	0.126246	0.0283731	1.47766	1	-1.78312	normal	0.00250481	-7.17743	down	0.00992372	-4.99965	down
novel_miR_4239	0.0460425	0	0.29597	0.0536226	0	0	0	0	6.04368	0.220931	0.141865	8.95287	0.170018	3.41185	normal	0.000977604	-5.69783	down	0.000374064	-9.49555	down
novel_miR_4288	0.092085	0	0.59194	0	0.118949	0.298725	0	0.219539	6.35164	0.157808	0.113492	8.2575	0.362289	-2.00598	normal	0.00851678	-4.93361	down	0.00765139	-3.38682	down
novel_miR_4295	0.0230212	0	0.29597	0	0	0	0	0	10.817	0.0315615	0	16.4571	0.552747	2.47669	normal	0.00232772	-7.32389	down	0.0012849	-10.3242	down
novel_miR_4296	0.138127	0	0	0	0.142739	0.112022	0	0.195146	17.2842	0.915284	0.482342	28.8578	0.108678	-2.03593	normal	4.31449e-06	-7.62279	down	4.78772e-05	-5.46364	down
novel_miR_4302	0.805743	0.224673	3.25567	2.70794	0.570955	0.298725	0	0.75619	11.7024	13.8555	21.9324	18.5721	0.113642	1.17039	normal	0.000673023	-3.01581	down	9.74255e-08	-4.13933	down
novel_miR_4310	0.0230212	0	0	0	0	0	0	0	15.2824	0	0	31.7552	1	1.4283	normal	0.00010682	-9.71004	down	0.000809035	-11.1211	down
novel_miR_4340	0	0	0	0	0.0237898	0	0	0	0.923875	0.126246	0.0283731	1.44868	1	-1.78332	normal	0.0026901	-7.16015	down	0.00999009	-4.98263	down
novel_miR_4369	0	0	0	0	0.0237898	0	0	0.0243932	0.577422	0.284054	0.170238	0.985106	1	-2.55732	normal	0.000697549	-6.83803	down	0.00822738	-3.82625	down
novel_miR_438	0	0	0	0	0	0.0373406	0	0	1.73227	0.0315615	0.113492	2.08611	1	-1.78786	normal	0.00127208	-7.79801	down	0.00779397	-5.52466	down
novel_miR_4382	0	0	0	0	0	0	0	0	30.0259	0	0.0283731	41.4324	--	--	--	2.89863e-05	-11.9707	down	0.000301602	-11.7078	down
novel_miR_4386	0	0	0	0	0.0237898	0	0	0	0.923875	0.126246	0.0283731	1.44868	1	-1.78334	normal	0.00269083	-7.16015	down	0.00996797	-4.98261	down
novel_miR_4387	0	0	0	0	0	0	0	0	4.81185	0	0.0283731	5.79474	--	--	--	0.000745874	-9.21712	down	0.00373489	-8.9557	down
novel_miR_4411	0	0	0	0	0	0	0	0	9.04628	0	0	27.554	--	--	--	0.000207306	-11.0395	down	0.00127735	-10.7731	down
novel_miR_4436	0	0	0	0	0	0	0	0	9.31574	0	0	17.616	--	--	--	0.0003123	-10.5777	down	0.00191491	-10.3134	down
novel_miR_4475	0	0	0	0	0	0	0	0	8.43036	0	0	16.2542	--	--	--	0.000379133	-10.453	down	0.00173671	-10.1886	down
novel_miR_4486	0	0	0	0	0.0237898	0	0	0	0.923875	0.126246	0.0283731	1.44868	1	-1.78341	normal	0.00269474	-7.16015	down	0.00996543	-4.9826	down
novel_miR_4489	0.0460425	0	0	0	0.0713694	0	0	0.0243932	6.73659	0.0946845	0.0851192	7.56213	1	-1.28072	normal	0.000109114	-7.23322	down	0.00139063	-5.80332	down
novel_miR_449	0	0	0	0	0.0237898	0	0	0	0.923875	0.126246	0.0283731	1.44868	1	-1.78343	normal	0.00269011	-7.16015	down	0.00995099	-4.98259	down
novel_miR_4502	0.0460425	0	0.29597	0.0268113	0	0.0373406	0	0.0487864	14.859	0.0946845	0	19.2385	1	-0.00301644	normal	0.00088303	-7.00581	down	0.000669543	-7.26955	down
novel_miR_4504	0.0230212	0	0.29597	0.107245	0	0.0746812	0	0.0243932	23.5203	0.063123	0.0567461	29.9009	0.736776	0.5677	normal	0.000242467	-7.17514	down	0.000200668	-7.9187	down
novel_miR_4511	0	0	0	0.0536226	0.0475796	0	0	0.0731796	4.04195	0.0946845	0.113492	8.51827	0.665423	-1.5578	normal	0.000259979	-6.96642	down	0.00229423	-5.27613	down
novel_miR_4515	0.391361	0.0408496	0.29597	0.723906	0.309267	0.0746812	0	0.0731796	2.9641	3.94519	3.00754	4.34605	0.264838	0.9504	normal	0.00323071	-2.86837	down	3.9624e-05	-3.76694	down
novel_miR_4524	0	0	0	0.536226	0	0.298725	0	0.146359	21.0567	2.4618	8.19981	28.9737	1	-0.155666	normal	1.87054e-05	-6.18935	down	3.0059e-07	-6.00911	down
novel_miR_4529	0	0	0	0.0536226	0	0	0	0	2.46367	0	0	8.63416	1	2.1526	normal	0.00265692	-6.78648	down	0.00525241	-9.05804	down
novel_miR_453	0.0230212	0	0	0	0	0	0	0	0.654412	0.284054	0.141865	0.463579	1	1.4283	normal	0.00121538	-4.71293	down	0.00254633	-6.1887	down
novel_miR_4531	0.092085	0	0	0	0	0	0	0	16.9377	0	0.0283731	27.1194	0.552668	2.83837	normal	0.000245104	-8.0564	down	0.000759287	-11.0171	down
novel_miR_4535	0.092085	0	0	0.321736	0	0	0	0.0487864	1.80926	3.34552	3.71687	3.33197	0.186635	2.15346	normal	0.000311166	-4.20818	down	3.18272e-06	-6.39857	down
novel_miR_4536	0.0230212	0.0204248	0	0	0	0	0	0	2.38668	0	0.0283731	5.30219	1	2.12756	normal	0.00184126	-6.36907	down	0.00523555	-8.52006	down
novel_miR_4570	0.0460425	0	0	0	0	0.0373406	0	0	0.538927	1.2309	1.0498	1.04305	1	0.308443	normal	0.000127267	-5.32222	down	0.000291882	-5.55943	down
novel_miR_4584	0	0	0	0	0.0237898	0	0	0	0.923875	0.126246	0.0283731	1.44868	1	-1.78414	normal	0.0026872	-7.16015	down	0.00993215	-4.98256	down
novel_miR_4590	0	0	0	0	0	0	0	0	2.69464	0	0	5.6209	--	--	--	0.00240635	-8.88862	down	0.00605011	-8.62448	down
novel_miR_4599	0	0	0	0.348547	0	0	0	0	3.34905	0.473423	0.680953	7.53316	0.134987	4.52146	normal	0.00288372	-4.46204	down	9.79233e-05	-9.16811	down
novel_miR_4677	0.0230212	0	0.29597	0.0536226	0.0475796	0.0746812	0	0.0243932	1.03936	0.568107	0.879565	2.08611	1	-0.615936	normal	0.00649051	-4.30574	down	0.00109685	-3.82361	down
novel_miR_4687	0	0	0	0	0	0	0	0	1.15484	0	0.0283731	3.21608	--	--	--	0.00417429	-7.98476	down	0.00978249	-7.721	down
novel_miR_4711	0.0460425	0	0.29597	0	0	0	0	0	105.168	0	0.0283731	131.917	0.315879	2.84354	normal	6.65347e-05	-10.0373	down	6.79414e-05	-13.433	down
novel_miR_4717	0	0	0	0.0536226	0	0	0	0	0.846886	0.220931	0.312104	0.318711	1	2.15314	normal	0.00295792	-4.01238	down	0.0016859	-6.32138	down
novel_miR_4732	0	0	0	0	0	0	0	0	6.89057	0	0	11.2997	--	--	--	0.000541537	-10.0054	down	0.0026902	-9.74191	down
novel_miR_4735	0	0	0	0	0	0	0	0	3.34905	0.220931	0.170238	3.36095	--	--	--	0.000108248	-8.62608	down	0.00114848	-8.37095	down
novel_miR_4759	0	0	0	0.0268113	0.0237898	0	0	0	2.04022	0.157808	0.0851192	3.04224	1	-0.347987	normal	0.000781984	-6.46646	down	0.00418146	-6.05035	down
novel_miR_4760	0.0230212	0	0	0	0	0	0	0	15.8984	0	0	32.9721	1	1.4283	normal	0.000100936	-9.76513	down	0.000737678	-11.1762	down
novel_miR_4778	0	0	0	0	0	0	0	0	16.7452	0	0	32.8272	--	--	--	0.00012111	-11.4592	down	0.000715441	-11.1945	down
novel_miR_4789	0.0460425	0.102124	0	0.080434	0.118949	0.373406	0	0.0975729	3.84948	0.63123	0.680953	6.49011	0.142684	-1.47443	normal	9.97684e-05	-4.85481	down	0.00221374	-3.26395	down
novel_miR_48	0	0	0	0.107245	0	0.0373406	0	0.0243932	2.69464	0.4103	0.283731	1.36176	1	0.391078	normal	0.00198153	-4.60958	down	0.00123811	-4.94376	down
novel_miR_4812	0.0230212	0	0	0	0	0	0	0	15.8984	0	0	32.9721	1	1.4283	normal	0.000100584	-9.76511	down	0.000737455	-11.1762	down
novel_miR_482	0.874807	0.0612743	0.887911	1.6623	0.999172	0.336065	0	0.365898	4.15744	11.015	10.271	5.70782	0.572373	0.314809	normal	0.00355831	-2.79578	down	9.8413e-05	-3.07737	down
novel_miR_483	0	0	0	0	0.0237898	0	0	0	0.923875	0.126246	0.0283731	1.44868	1	-1.78414	normal	0.0026794	-7.16015	down	0.00992697	-4.98256	down
novel_miR_4840	0	0	0	0	0	0	0	0	7.23702	0	0	13.6176	--	--	--	0.000456118	-10.2088	down	0.00227246	-9.94458	down
novel_miR_4841	0	0	0	0	0.0237898	0	0	0	0.923875	0.126246	0.0283731	1.44868	1	-1.78414	normal	0.00267242	-7.16015	down	0.00995497	-4.98259	down
novel_miR_4852	0	0	0	0	0.0237898	0	0	0	0.923875	0.126246	0.0283731	1.44868	1	-1.78414	normal	0.00267421	-7.16015	down	0.00994681	-4.98258	down
novel_miR_487	0	0	0	0	0	0.0373406	0	0.0243932	16.4373	0.0946845	0.0283731	24.9174	1	-2.56739	normal	1.32655e-05	-11.19	down	0.000337501	-8.08094	down
novel_miR_4885	0	0	0	0	0	0	0	0	1.42431	0.189369	0.255358	2.72353	--	--	--	0.000264982	-8.02987	down	0.00176323	-7.77645	down
novel_miR_4887	0	0	0	0	0.0475796	0.0373406	0	0	1.96324	0.157808	0.0851192	2.28892	0.511799	-3.03982	normal	0.000578181	-7.97474	down	0.00798948	-4.47473	down
novel_miR_4889	0.0460425	0.102124	0.29597	0.080434	0.380637	0.485428	0	0.658617	101.857	7.57476	4.34108	235.701	0.0200869	-2.71078	normal	3.05167e-11	-9.39266	down	2.05821e-08	-6.66421	down
novel_miR_4891	0	0	0	0.0268113	0	0.0746812	0	0.0731796	13.7042	0.0946845	0.0567461	22.3967	0.288636	-2.35463	normal	2.07287e-05	-9.23366	down	0.000494991	-6.67857	down
novel_miR_4899	0.092085	0.0204248	1.77582	1.74274	0.0475796	0.0746812	0	0.0975729	17.3612	10.51	12.8246	20.6003	0.0227688	3.05289	normal	0.000713786	-3.86559	down	3.21145e-11	-6.87966	down
novel_miR_4900	0.0230212	0	0	0	0.0475796	0.0373406	0	0	10.4706	0	0	14.8925	0.517393	-1.62061	normal	0.000289446	-8.80143	down	0.00216258	-6.98334	down
novel_miR_4909	0	0	0	0	0	0	0	0	1.69377	0	0.141865	4.02734	--	--	--	0.00131749	-8.39228	down	0.00549737	-8.13051	down
novel_miR_491	0	0	0	0	0	0.0746812	0	0	1.42431	1.04153	0.567461	2.3179	1	-2.6074	normal	1.77529e-05	-8.2338	down	0.000565212	-5.1741	down
novel_miR_4915	0.0230212	0	0	0	0	0	0	0	15.8984	0	0	32.9721	1	1.4283	normal	0.000100583	-9.76511	down	0.00073932	-11.1762	down
novel_miR_494	0.0230212	0	0	0	0	0	0	0	15.8984	0	0	32.9721	1	1.4283	normal	0.000100582	-9.76511	down	0.000741102	-11.1762	down
novel_miR_4946	0.092085	0	0	0	0.0713694	0	0	0	11.8179	0.063123	0.113492	15.8486	1	-0.0913399	normal	0.000135361	-7.36738	down	0.00066592	-7.1758	down
novel_miR_4949	0.138127	0	0.29597	0.107245	0.0237898	0	0	0.0487864	2.81012	1.19934	1.10655	3.8535	0.369684	1.31014	normal	0.00126027	-4.06757	down	4.42832e-05	-5.43334	down
novel_miR_495	0	0	0	0	0.0237898	0	0	0	0.923875	0.126246	0.0283731	1.47766	1	-1.78414	normal	0.00250213	-7.17743	down	0.00990615	-4.99963	down
novel_miR_4954	0	0	0	0	0.0237898	0	0	0	0.923875	0.126246	0.0283731	1.47766	1	-1.78414	normal	0.00250746	-7.17743	down	0.00989645	-4.99962	down
novel_miR_4955	0	0	0	0	0	0	0	0	2.07872	0	0	2.92634	--	--	--	0.00216775	-8.13979	down	0.00999718	-7.87806	down
novel_miR_4961	0.0230212	0	0	0	0	0	0	0.0243932	1.00086	0.284054	0.198611	1.73842	1	-0.365275	normal	0.000771474	-5.81321	down	0.00272725	-5.25513	down
novel_miR_4974	1.1971	0.0204248	0.59194	1.04564	0.190318	1.41894	0	0.170753	43.2682	11.9934	14.9526	37.5789	0.739264	0.145567	normal	1.06712e-06	-4.82972	down	1.57737e-08	-4.9786	down
novel_miR_4982	0	0	0	0	0	0	0	0	1.73227	0	0	12.4587	--	--	--	0.00107426	-9.69805	down	0.00381712	-9.42958	down
novel_miR_4999	0.0690637	0	0.29597	0.0268113	0.166529	0.0746812	0	0	7.73746	0.4103	0.851192	12.5166	1	-1.01817	normal	9.93738e-05	-6.26856	down	0.000190489	-5.319	down
novel_miR_5008	0	0	0	0	0	0	0	0	3.00259	0	0	5.53398	--	--	--	0.00226567	-8.92088	down	0.00545887	-8.65727	down
novel_miR_5010	0	0	0	0	0	0	0	0	5.11981	0	0	5.64987	--	--	--	0.00147642	-9.23068	down	0.00500468	-8.9694	down
novel_miR_5061	0	0	0	0	0	0	0	0	8.58434	0	0.0283731	16.3122	--	--	--	0.000164455	-10.4663	down	0.00160665	-10.2021	down
novel_miR_5062	0.138127	0	0	0	0.142739	0.112022	0	0.195146	17.2457	0.883722	0.482342	28.684	0.108594	-2.03587	normal	4.48912e-06	-7.6154	down	5.09575e-05	-5.45616	down
novel_miR_507	0	0	0	0	0	0	0	0	2.15571	0	0.0283731	6.92471	--	--	--	0.00104299	-9.03703	down	0.00572755	-8.77146	down
novel_miR_5075	0	0	0	0	0.0237898	0	0	0	0.923875	0.126246	0.0283731	1.44868	1	-1.78414	normal	0.0026873	-7.16015	down	0.00993211	-4.98256	down
novel_miR_5082	0	0	0	0	0.0237898	0	0	0	0.923875	0.126246	0.0283731	1.44868	1	-1.78414	normal	0.00268393	-7.16015	down	0.00991255	-4.98254	down
novel_miR_5090	0	0	0	0	0.0237898	0	0	0	0.923875	0.126246	0.0283731	1.44868	1	-1.78414	normal	0.00268024	-7.16015	down	0.00989301	-4.98251	down
novel_miR_5103	0	0	0	0	0	0	0	0	2.07872	0	0	2.92634	--	--	--	0.0021593	-8.13979	down	0.00998156	-7.87806	down
novel_miR_5111	0.0460425	0	0	0.0268113	0.0475796	0	0	0	1.03936	0.568107	0.510715	2.14405	1	0.0750039	normal	0.000315244	-4.95844	down	0.00103129	-4.96698	down
novel_miR_5116	0	0	0	0	0	0	0	0	650.216	0.126246	0.0851192	862.75	--	--	--	1.75191e-08	-16.3722	down	8.23052e-07	-16.1094	down
novel_miR_5122	0.0230212	0	0	0.0268113	0.0237898	0	0	0.0487864	3.88798	0.4103	0.539088	5.91063	1	-0.938605	normal	2.63037e-05	-6.75485	down	0.00034366	-5.68318	down
novel_miR_5145	0	0	0	0.0536226	0.0475796	0	0	0.0731796	4.11894	0.0946845	0.113492	8.72108	0.665375	-1.55783	normal	0.000249108	-6.99786	down	0.0021102	-5.30746	down
novel_miR_528	0	0	0	0	0	0	0	0	4.34991	0.0315615	0	6.49011	--	--	--	0.000713551	-9.25895	down	0.00365271	-8.99644	down
novel_miR_551	0	0	0	0	0.0237898	0	0	0	0.923875	0.126246	0.0283731	1.44868	1	-1.78414	normal	0.00268299	-7.16015	down	0.00987138	-4.98249	down
novel_miR_56	0	0	0	0	0	0	0	0	0.923875	0	0	8.28648	--	--	--	0.00252321	-9.07956	down	0.0091174	-8.811	down
novel_miR_564	0.0690637	0	0.59194	0.0536226	0.142739	0.0373406	0	0.0243932	15.013	0.536546	1.07818	19.3544	0.816677	-0.161194	normal	0.000117725	-6.18065	down	2.67147e-05	-6.19831	down
novel_miR_583	0	0	0	0	0.0237898	0	0	0	0.923875	0.126246	0.0283731	1.44868	1	-1.78414	normal	0.00268426	-7.16015	down	0.00984624	-4.98246	down
novel_miR_589	0	0	0	0	0.0237898	0	0	0	0.923875	0.126246	0.0283731	1.44868	1	-1.78414	normal	0.0026828	-7.16015	down	0.00983686	-4.98244	down
novel_miR_61	0	0	0	0	0	0	0	0	1.84775	0	0	11.7923	--	--	--	0.00110289	-9.63841	down	0.00395723	-9.37022	down
novel_miR_618	0	0	0	0	0	0	0	0	3.23356	0.0315615	0	4.20119	--	--	--	0.0015087	-8.71096	down	0.00566664	-8.44957	down
novel_miR_622	0.092085	0	0.59194	0.107245	0.285478	0.186703	0	0.0487864	11.1635	0.599669	1.30516	16.1673	0.874635	-0.994561	normal	0.000220383	-5.52551	down	0.000109407	-4.68734	down
novel_miR_634	0	0	0.29597	0.294925	0	0	0	0	4.04195	0.220931	0.624207	7.33034	0.0548514	4.7085	normal	0.00636311	-4.26622	down	0.000208177	-9.18091	down
novel_miR_657	0	0	0	0	0.0237898	0	0	0	0.923875	0.126246	0.0283731	1.44868	1	-1.78414	normal	0.0026818	-7.16015	down	0.00981349	-4.98241	down
novel_miR_680	0.0690637	0	0	0.0268113	0	0.410747	0	0.0243932	4.96583	1.98837	5.22064	10.5175	0.148882	-2.17689	normal	5.36013e-08	-7.01858	down	4.2513e-05	-4.83965	down
novel_miR_696	0	0	0	0.0268113	0	0	0	0	0.615917	0.0946845	0.0567461	1.27484	1	1.42885	normal	0.00284671	-5.10555	down	0.00672645	-6.61462	down
novel_miR_703	0	0	0	0	0	0	0	0	3.61851	0	0	12.3718	--	--	--	0.000744309	-9.84982	down	0.00362535	-9.5833	down
novel_miR_725	0.115106	0	0	0.0536226	0.0237898	0	0	0.0243932	0.577422	1.26246	0.255358	1.36176	0.661737	1.07355	normal	0.00368445	-3.56587	down	0.00180608	-4.60448	down
novel_miR_732	0.0230212	0	0	0	0.0237898	0	0	0.0243932	1.80926	0.126246	0.141865	2.40482	1	-1.13386	normal	0.000431872	-6.28476	down	0.00439448	-4.95428	down
novel_miR_741	0	0	0	0	0	0	0	0	16.9762	0	0.0283731	33.2908	--	--	--	4.83172e-05	-11.4801	down	0.000604782	-11.2155	down
novel_miR_742	0	0	0	0	0	0	0	0	1.84775	0	0	11.7923	--	--	--	0.00110133	-9.63841	down	0.00395382	-9.37022	down
novel_miR_747	0.0230212	0	0	0.294925	0.0713694	0.0373406	0	0.0731796	1.07785	1.29402	1.02143	2.14405	1	0.267068	normal	0.00714088	-3.438	down	0.000808329	-3.64384	down
novel_miR_776	0.0690637	0	0.29597	0.0536226	0.142739	0.0373406	0	0	3.92647	0.126246	0.113492	4.14324	1	-0.424304	normal	0.00654866	-4.58804	down	0.00553451	-4.29344	down
novel_miR_785	0	0	0	0	0.0237898	0	0	0	0.923875	0.126246	0.0283731	1.44868	1	-1.78414	normal	0.00267968	-7.16015	down	0.00981001	-4.98241	down
novel_miR_788	0.0230212	0	0	0	0	0	0	0	15.8984	0	0	32.9721	1	1.4283	normal	0.000100581	-9.76511	down	0.00073746	-11.1762	down
novel_miR_796	0.0460425	0	0	0	0	0.0373406	0	0	0.538927	1.2309	1.0498	1.04305	1	0.30842	normal	0.000128672	-5.32228	down	0.000290826	-5.55944	down
novel_miR_798	0	0	0	0	0	0	0	0	0.192474	1.35714	0.595834	0.811263	--	--	--	0.000227063	-7.38084	down	0.000937554	-7.17797	down
novel_miR_799	0.0460425	0	0	0	0	0	0	0	1.03936	0.0315615	0.0283731	2.69455	1	2.10776	normal	0.00544586	-5.35153	down	0.0096441	-7.50615	down
novel_miR_82	0	0	0	0	0	0	0	0	4.19593	0	0	3.91145	--	--	--	0.0025146	-8.81312	down	0.00626315	-8.55293	down
novel_miR_822	0	0	0	0	0.0237898	0	0	0	0.923875	0.126246	0.0283731	1.44868	1	-1.78414	normal	0.00267178	-7.16015	down	0.00983144	-4.98244	down
novel_miR_823	0.0460425	0	0	0.0536226	0	0.149362	0	0	4.73486	0.0946845	0.0283731	7.96777	0.680177	-0.592673	normal	0.000511581	-6.17606	down	0.00501255	-5.48941	down
novel_miR_824	0	0	0	0	0	0	0	0	3.23356	0.0315615	0	4.20119	--	--	--	0.00150765	-8.71096	down	0.00566482	-8.44957	down
novel_miR_826	0.0460425	0	0	0	0.0237898	0	0	0	3.38754	0	0.0851192	1.82534	1	0.342829	normal	0.00356576	-5.76004	down	0.00712778	-6.0067	down
novel_miR_836	0	0	0	0	0	0	0	0	14.8205	0	0	25.5838	--	--	--	0.000164456	-11.1585	down	0.00100267	-10.8945	down
novel_miR_837	0.138127	0	0	0	0.142739	0.112022	0	0.195146	17.2842	0.915284	0.482342	28.8578	0.108816	-2.03604	normal	4.27822e-06	-7.62273	down	4.75637e-05	-5.46363	down
novel_miR_838	0.092085	0	0.29597	0.0268113	0.237898	0.149362	0	0.0487864	8.1609	0.568107	1.02143	13.0671	0.391418	-1.67515	normal	7.34089e-05	-6.15365	down	0.000186194	-4.56994	down
novel_miR_86	0.092085	0	0	0.080434	0.190318	0.149362	0	0.146359	5.04282	1.67276	1.64564	6.80882	0.0838763	-1.81926	normal	3.93214e-06	-5.66757	down	7.16989e-05	-3.7627	down
novel_miR_874	0	0	0	0.0268113	0	0	0	0	1.65528	0.378738	0.198611	2.43379	1	1.42885	normal	0.00040056	-6.27609	down	0.00121357	-7.78758	down
novel_miR_891	0.0690637	0	0	0.080434	0.214108	0.112022	0	0.0975729	3.88798	0.504984	0.624207	5.36013	0.122294	-1.81367	normal	0.000123337	-5.32429	down	0.00169261	-3.41049	down
novel_miR_913	0	0	0.29597	0.0268113	0	0	0	0	2.84862	0	0.0567461	8.19956	0.546477	2.48931	normal	0.00914256	-6.02278	down	0.00275765	-9.05336	down
novel_miR_953	0.0230212	0	0	0.080434	0	0.0373406	0	0.0243932	1.03936	0.504984	0.255358	1.88329	1	0.370475	normal	0.0014516	-4.32683	down	0.00189183	-4.63245	down
novel_miR_954	0	0	0	0	0	0	0	0.0731796	6.39014	0.0315615	0.0567461	9.24261	0.552614	-3.13313	normal	0.000100171	-9.78922	down	0.00271994	-6.15261	down
novel_miR_981	0	0.0204248	0	0.080434	0	0.0746812	0	0.0731796	7.92993	0.568107	0.65258	12.9223	1	-0.817102	normal	5.18359e-06	-6.90786	down	9.95404e-05	-5.97591	down
novel_miR_987	0.092085	0	0.59194	0.080434	0.0713694	0.112022	0	0.0487864	9.16176	2.68273	3.17778	7.96777	0.638388	-0.0650564	normal	3.62015e-05	-5.39147	down	5.31811e-07	-5.46508	down
rno-miR-34c-3p	0.0230212	0.0612743	0.29597	0.241302	0.0237898	0.821493	0	0.853763	41.1894	0.315615	1.27679	109.463	0.0734423	-2.4132	normal	1.55752e-06	-7.79788	down	0.000180384	-5.3689	down
ssa-miR-499a-5p	5.17978	0.388071	1.47985	2.81519	2.68825	4.03279	7.61565	1.97585	90.8092	31.025	27.8907	80.8946	0.301864	-0.66459	normal	1.12228e-06	-4.1307	down	3.20777e-07	-3.49159	down
tgu-miR-135a-2-3p	0.483446	0.0816991	1.18388	0.187679	0.285478	0.746812	3.80783	0.195146	18.7855	2.68273	4.25596	19.3255	0.383639	-0.654619	normal	4.91759e-05	-4.51238	down	0.00226783	-3.86645	down
tgu-miR-499-5p	5.15676	0.388071	1.47985	2.81519	2.68825	4.03279	7.61565	1.97585	90.9247	31.0565	27.8907	81.0394	0.301558	-0.667772	normal	1.07686e-06	-4.13595	down	3.08854e-07	-3.49351	down
