# Supplementary material for: Comprehensive analysis of differentially expressed profiles of mRNA, lncRNA, and miRNA of Yili geese ovary at different egg-laying stages
Source: BMC Genomics. 2022 Aug 19;23:607. doi: 10.1186/s12864-022-08774-4 (PMC9392330; doi:10.1186/s12864-022-08774-4)
Supplement: Supplementary file 8 — Additional file 8: Table S8-1. Differential lncRNAs involved in the reproductive process of Yili goose. [file 12864_2022_8774_MOESM8_ESM.xlsx]

## Sheet: Table S8-1.
Table S8-1.Differential lncRNAs involved in the reproductive process of Yili goose
Comparsion	#ID	Target_gene_name	Target_type	LP1_FPKM	LP2_FPKM	LP3_FPKM	LP4_FPKM	PP1_FPKM	PP2_FPKM	PP3_FPKM	PP4_FPKM	FDR	log2FC	regulated	KEGG_annotation	KEGG_pathway_annotation
PP vs LP	MSTRG.129094.34	CTSS	trans	1.22809	1.79395	1.09309	1.24606	0.491422	0.501545	0.401468	0.502131	1.44156e-06	1.36811	up	K01368|0|gga:425657|K01368 cathepsin S [EC:3.4.22.27] | (RefSeq) CTSS; cathepsin S	Lysosome (ko04142);; Phagosome (ko04145);; Apoptosis (ko04210)
	MSTRG.143824.3	CTSS	trans	0.438729	0.723448	0.491057	0.385953	0.145598	0.245962	0.099465	0.170804	0.00542062	1.46324	up	K01368|0|gga:425657|K01368 cathepsin S [EC:3.4.22.27] | (RefSeq) CTSS; cathepsin S	Lysosome (ko04142);; Phagosome (ko04145);; Apoptosis (ko04210)
	MSTRG.143824.4	CTSS	trans	0.368928	0.652795	0.318873	0.26337	0.099304	0.107463	0.141889	0.133155	0.00648672	1.56064	up	K01368|0|gga:425657|K01368 cathepsin S [EC:3.4.22.27] | (RefSeq) CTSS; cathepsin S	Lysosome (ko04142);; Phagosome (ko04145);; Apoptosis (ko04210)
	MSTRG.143845.1	CTSS	trans	0.379935	0.486635	0.280976	0.251327	0.092372	0.100528	0.092009	0.049539	3.81595e-05	1.8706	up	K01368|0|gga:425657|K01368 cathepsin S [EC:3.4.22.27] | (RefSeq) CTSS; cathepsin S	Lysosome (ko04142);; Phagosome (ko04145);; Apoptosis (ko04210)
	MSTRG.179301.1	CTSS	trans	1.35667	2.50991	0.93168	1.43952	0.443049	0.430367	0.4355	0.550697	0.000677407	1.58706	up	K01368|0|gga:425657|K01368 cathepsin S [EC:3.4.22.27] | (RefSeq) CTSS; cathepsin S	Lysosome (ko04142);; Phagosome (ko04145);; Apoptosis (ko04210)
	MSTRG.183422.1	CTSS	trans	0.4212	0.845603	0.591074	0.662275	0.279201	0.275357	0.221784	0.227724	0.0184072	1.17317	up	K01368|0|gga:425657|K01368 cathepsin S [EC:3.4.22.27] | (RefSeq) CTSS; cathepsin S	Lysosome (ko04142);; Phagosome (ko04145);; Apoptosis (ko04210)
	MSTRG.200667.11	CTSS	trans	0.287382	1.62498	0.243411	0.49042	0	0.08057	0.046237	0.047275	0.00899969	3.00002	up	K01368|0|gga:425657|K01368 cathepsin S [EC:3.4.22.27] | (RefSeq) CTSS; cathepsin S	Lysosome (ko04142);; Phagosome (ko04145);; Apoptosis (ko04210)
	MSTRG.200667.13	CTSS	trans	2.13573	8.63609	1.27852	5.42732	0.46594	1.12124	0.356037	0.938541	0.0118912	2.24593	up	K01368|0|gga:425657|K01368 cathepsin S [EC:3.4.22.27] | (RefSeq) CTSS; cathepsin S	Lysosome (ko04142);; Phagosome (ko04145);; Apoptosis (ko04210)
	MSTRG.70823.1	CTSS	trans	0.377336	1.50725	0.121914	0.700098	0.095404	0.054967	0.032235	0.061872	0.00157995	2.88074	up	K01368|0|gga:425657|K01368 cathepsin S [EC:3.4.22.27] | (RefSeq) CTSS; cathepsin S	Lysosome (ko04142);; Phagosome (ko04145);; Apoptosis (ko04210)
	MSTRG.7779.1	CTSS	trans	0.217972	0.402839	0.18408	0.273451	0.031663	0.079755	0.040738	0.110076	0.00361957	1.83916	up	K01368|0|gga:425657|K01368 cathepsin S [EC:3.4.22.27] | (RefSeq) CTSS; cathepsin S	Lysosome (ko04142);; Phagosome (ko04145);; Apoptosis (ko04210)
	MSTRG.8987.1	CTSS	trans	0.306501	0.495316	0.133059	0.29656	0.08675	0.048152	0.063456	0.046784	0.00468479	2.03182	up	K01368|0|gga:425657|K01368 cathepsin S [EC:3.4.22.27] | (RefSeq) CTSS; cathepsin S	Lysosome (ko04142);; Phagosome (ko04145);; Apoptosis (ko04210)
	MSTRG.90588.3	CTSS	trans	0.111932	0.46851	0.043829	0.130139	0.013669	0.001556	0.044565	0.022666	0.0364614	2.50797	up	K01368|0|gga:425657|K01368 cathepsin S [EC:3.4.22.27] | (RefSeq) CTSS; cathepsin S	Lysosome (ko04142);; Phagosome (ko04145);; Apoptosis (ko04210)
	MSTRG.91356.1	CTSS	trans	0.10385	0.281434	0.094399	0.081703	0.01511	0.019102	0.012559	0.058272	0.0496372	2.01124	up	K01368|0|gga:425657|K01368 cathepsin S [EC:3.4.22.27] | (RefSeq) CTSS; cathepsin S	Lysosome (ko04142);; Phagosome (ko04145);; Apoptosis (ko04210)
	MSTRG.97024.3	CTSS	trans	0.10356	0.618809	0.033353	0.353536	0	0	0.029366	0	0.0277131	3.09276	up	K01368|0|gga:425657|K01368 cathepsin S [EC:3.4.22.27] | (RefSeq) CTSS; cathepsin S	Lysosome (ko04142);; Phagosome (ko04145);; Apoptosis (ko04210)
	MSTRG.179301.1	FAS	trans	1.35667	2.50991	0.93168	1.43952	0.443049	0.430367	0.4355	0.550697	0.000677407	1.58706	up	K04390|0|apla:101796331|K04390 tumor necrosis factor receptor superfamily member 6 | (RefSeq) FAS; Fas cell surface death receptor	MAPK signaling pathway (ko04010);; Cytokine-cytokine receptor interaction (ko04060);; p53 signaling pathway (ko04115);; Apoptosis (ko04210);; Influenza A (ko05164);; Herpes simplex infection (ko05168)
	MSTRG.199233.1	FAS	trans	0.3903	0.374485	0.365134	0.366092	0.167133	0.096538	0.141452	0.139506	0.00046795	1.29263	up	K04390|0|apla:101796331|K04390 tumor necrosis factor receptor superfamily member 6 | (RefSeq) FAS; Fas cell surface death receptor	MAPK signaling pathway (ko04010);; Cytokine-cytokine receptor interaction (ko04060);; p53 signaling pathway (ko04115);; Apoptosis (ko04210);; Influenza A (ko05164);; Herpes simplex infection (ko05168)
	MSTRG.148694.15	RIPK1	cis	0.220277	0.048377	0.053018	0.08746	0.357388	0.640949	0.48415	0.76366	0.000616687	-2.34815	down	K02861|0|apla:101801990|K02861 receptor-interacting serine/threonine-protein kinase 1 [EC:2.7.11.1] | (RefSeq) RIPK1; receptor interacting serine/threonine kinase 1	Apoptosis (ko04210);; Toll-like receptor signaling pathway (ko04620);; RIG-I-like receptor signaling pathway (ko04622);; Cytosolic DNA-sensing pathway (ko04623)
Comparsion	#ID	Target_gene_name	Target_type	LP1_FPKM	LP2_FPKM	LP3_FPKM	LP4_FPKM	CP1_FPKM	CP2_FPKM	CP3_FPKM	CP4_FPKM	FDR	log2FC	regulated	KEGG_annotation	KEGG_pathway_annotation
CP vs LP	MSTRG.106103.1	CTSS	trans	0.265372	0.920416	0.277058	0.471616	0.122115	0.056844	0.069865	0.245781	0.0383181	1.8101	up	K01368|0|gga:425657|K01368 cathepsin S [EC:3.4.22.27] | (RefSeq) CTSS; cathepsin S	Lysosome (ko04142);; Phagosome (ko04145);; Apoptosis (ko04210)
	MSTRG.108600.46	CTSS	trans	0.790231	1.24601	0.634132	1.0277	0.336259	0.332386	0.412826	0.260375	0.00949848	1.36759	up	K01368|0|gga:425657|K01368 cathepsin S [EC:3.4.22.27] | (RefSeq) CTSS; cathepsin S	Lysosome (ko04142);; Phagosome (ko04145);; Apoptosis (ko04210)
	MSTRG.121431.5	CTSS	trans	1.63375	2.68464	1.40924	1.64522	0.938193	0.880959	0.75961	0.869235	0.0186483	1.05769	up	K01368|0|gga:425657|K01368 cathepsin S [EC:3.4.22.27] | (RefSeq) CTSS; cathepsin S	Lysosome (ko04142);; Phagosome (ko04145);; Apoptosis (ko04210)
	MSTRG.129094.34	CTSS	trans	1.22809	1.79395	1.09309	1.24606	0.217414	0.264049	0.365693	0.371117	4.17222e-08	2.08055	up	K01368|0|gga:425657|K01368 cathepsin S [EC:3.4.22.27] | (RefSeq) CTSS; cathepsin S	Lysosome (ko04142);; Phagosome (ko04145);; Apoptosis (ko04210)
	MSTRG.143824.3	CTSS	trans	0.438729	0.723448	0.491057	0.385953	0.063971	0.051095	0.097991	0.146899	3.03612e-07	2.45227	up	K01368|0|gga:425657|K01368 cathepsin S [EC:3.4.22.27] | (RefSeq) CTSS; cathepsin S	Lysosome (ko04142);; Phagosome (ko04145);; Apoptosis (ko04210)
	MSTRG.143824.4	CTSS	trans	0.368928	0.652795	0.318873	0.26337	0.099135	0.1348	0.079321	0.088011	0.00191501	1.87359	up	K01368|0|gga:425657|K01368 cathepsin S [EC:3.4.22.27] | (RefSeq) CTSS; cathepsin S	Lysosome (ko04142);; Phagosome (ko04145);; Apoptosis (ko04210)
	MSTRG.143845.1	CTSS	trans	0.379935	0.486635	0.280976	0.251327	0.045483	0.04257	0.064509	0.070186	2.55124e-10	2.57492	up	K01368|0|gga:425657|K01368 cathepsin S [EC:3.4.22.27] | (RefSeq) CTSS; cathepsin S	Lysosome (ko04142);; Phagosome (ko04145);; Apoptosis (ko04210)
	MSTRG.173740.1	CTSS	trans	2.73161	7.88538	2.73734	3.27919	0.840604	1.00688	1.37537	0.656915	0.0102822	1.93041	up	K01368|0|gga:425657|K01368 cathepsin S [EC:3.4.22.27] | (RefSeq) CTSS; cathepsin S	Lysosome (ko04142);; Phagosome (ko04145);; Apoptosis (ko04210)
	MSTRG.174371.14	CTSS	trans	0.556149	1.81549	0.424819	0.774842	0.290614	0.139369	0.139068	0.169499	0.0173227	2.02743	up	K01368|0|gga:425657|K01368 cathepsin S [EC:3.4.22.27] | (RefSeq) CTSS; cathepsin S	Lysosome (ko04142);; Phagosome (ko04145);; Apoptosis (ko04210)
	MSTRG.174479.1	CTSS	trans	0.509226	0.533215	0.263563	0.426161	0.078596	0.079234	0.014269	0.08879	9.43541e-06	2.54308	up	K01368|0|gga:425657|K01368 cathepsin S [EC:3.4.22.27] | (RefSeq) CTSS; cathepsin S	Lysosome (ko04142);; Phagosome (ko04145);; Apoptosis (ko04210)
	MSTRG.179301.1	CTSS	trans	1.35667	2.50991	0.93168	1.43952	0.666965	0.342449	0.485164	0.553601	0.00519137	1.55589	up	K01368|0|gga:425657|K01368 cathepsin S [EC:3.4.22.27] | (RefSeq) CTSS; cathepsin S	Lysosome (ko04142);; Phagosome (ko04145);; Apoptosis (ko04210)
	MSTRG.183422.1	CTSS	trans	0.4212	0.845603	0.591074	0.662275	0.096865	0.208643	0.184183	0.114914	0.00152955	1.91928	up	K01368|0|gga:425657|K01368 cathepsin S [EC:3.4.22.27] | (RefSeq) CTSS; cathepsin S	Lysosome (ko04142);; Phagosome (ko04145);; Apoptosis (ko04210)
	MSTRG.200667.11	CTSS	trans	0.287382	1.62498	0.243411	0.49042	0.018374	0.01544	0.045022	0.020696	1.04793e-05	4.01769	up	K01368|0|gga:425657|K01368 cathepsin S [EC:3.4.22.27] | (RefSeq) CTSS; cathepsin S	Lysosome (ko04142);; Phagosome (ko04145);; Apoptosis (ko04210)
	MSTRG.200667.13	CTSS	trans	2.13573	8.63609	1.27852	5.42732	1.28954	0.473504	0.634571	0.168482	0.0265945	2.38709	up	K01368|0|gga:425657|K01368 cathepsin S [EC:3.4.22.27] | (RefSeq) CTSS; cathepsin S	Lysosome (ko04142);; Phagosome (ko04145);; Apoptosis (ko04210)
	MSTRG.23318.1	CTSS	trans	0.259895	0.539496	0.062193	0.220311	0.01435	0	0.01939	0.008621	0.000189182	3.8385	up	K01368|0|gga:425657|K01368 cathepsin S [EC:3.4.22.27] | (RefSeq) CTSS; cathepsin S	Lysosome (ko04142);; Phagosome (ko04145);; Apoptosis (ko04210)
	MSTRG.63799.20	CTSS	trans	0.873721	2.5854	0.433746	0.753088	0.171063	0.215117	0.266417	0.160237	0.00696845	2.28953	up	K01368|0|gga:425657|K01368 cathepsin S [EC:3.4.22.27] | (RefSeq) CTSS; cathepsin S	Lysosome (ko04142);; Phagosome (ko04145);; Apoptosis (ko04210)
	MSTRG.70823.1	CTSS	trans	0.377336	1.50725	0.121914	0.700098	0	0	0.018603	0.022786	9.52181e-05	4.63828	up	K01368|0|gga:425657|K01368 cathepsin S [EC:3.4.22.27] | (RefSeq) CTSS; cathepsin S	Lysosome (ko04142);; Phagosome (ko04145);; Apoptosis (ko04210)
	MSTRG.7779.1	CTSS	trans	0.217972	0.402839	0.18408	0.273451	0.130693	0.08626	0.117644	0.130733	0.0172918	1.1826	up	K01368|0|gga:425657|K01368 cathepsin S [EC:3.4.22.27] | (RefSeq) CTSS; cathepsin S	Lysosome (ko04142);; Phagosome (ko04145);; Apoptosis (ko04210)
	MSTRG.87917.2	CTSS	trans	0.111621	0.303211	0.042504	0.172422	0.03019	0.018214	0.0164	0	0.0174621	2.72312	up	K01368|0|gga:425657|K01368 cathepsin S [EC:3.4.22.27] | (RefSeq) CTSS; cathepsin S	Lysosome (ko04142);; Phagosome (ko04145);; Apoptosis (ko04210)
	MSTRG.91356.1	CTSS	trans	0.10385	0.281434	0.094399	0.081703	0.028159	0	0.018038	0.028414	0.00714928	2.65711	up	K01368|0|gga:425657|K01368 cathepsin S [EC:3.4.22.27] | (RefSeq) CTSS; cathepsin S	Lysosome (ko04142);; Phagosome (ko04145);; Apoptosis (ko04210)
	MSTRG.97024.3	CTSS	trans	0.10356	0.618809	0.033353	0.353536	0	0	0	0.020423	0.00165589	4.18102	up	K01368|0|gga:425657|K01368 cathepsin S [EC:3.4.22.27] | (RefSeq) CTSS; cathepsin S	Lysosome (ko04142);; Phagosome (ko04145);; Apoptosis (ko04210)
	MSTRG.112647.9	FAS	trans	0.948121	1.08341	0.771982	0.842494	0.033337	0.260597	0.24784	0.377853	0.0124769	1.82977	up	K04390|0|apla:101796331|K04390 tumor necrosis factor receptor superfamily member 6 | (RefSeq) FAS; Fas cell surface death receptor	MAPK signaling pathway (ko04010);; Cytokine-cytokine receptor interaction (ko04060);; p53 signaling pathway (ko04115);; Apoptosis (ko04210);; Influenza A (ko05164);; Herpes simplex infection (ko05168)
	MSTRG.128537.9	FAS	trans	2.61461	4.60977	3.19173	2.5577	1.33029	1.34775	1.00942	1.34834	0.00166403	1.32986	up	K04390|0|apla:101796331|K04390 tumor necrosis factor receptor superfamily member 6 | (RefSeq) FAS; Fas cell surface death receptor	MAPK signaling pathway (ko04010);; Cytokine-cytokine receptor interaction (ko04060);; p53 signaling pathway (ko04115);; Apoptosis (ko04210);; Influenza A (ko05164);; Herpes simplex infection (ko05168)
	MSTRG.179301.1	FAS	trans	1.35667	2.50991	0.93168	1.43952	0.666965	0.342449	0.485164	0.553601	0.00519137	1.55589	up	K04390|0|apla:101796331|K04390 tumor necrosis factor receptor superfamily member 6 | (RefSeq) FAS; Fas cell surface death receptor	MAPK signaling pathway (ko04010);; Cytokine-cytokine receptor interaction (ko04060);; p53 signaling pathway (ko04115);; Apoptosis (ko04210);; Influenza A (ko05164);; Herpes simplex infection (ko05168)
	MSTRG.188700.15	FAS	trans	4.7058	5.67314	7.29731	5.05056	2.59365	1.92205	2.76388	2.20048	0.00251693	1.20991	up	K04390|0|apla:101796331|K04390 tumor necrosis factor receptor superfamily member 6 | (RefSeq) FAS; Fas cell surface death receptor	MAPK signaling pathway (ko04010);; Cytokine-cytokine receptor interaction (ko04060);; p53 signaling pathway (ko04115);; Apoptosis (ko04210);; Influenza A (ko05164);; Herpes simplex infection (ko05168)
	MSTRG.199233.1	FAS	trans	0.3903	0.374485	0.365134	0.366092	0.076726	0.072529	0.086713	0.234376	0.000419232	1.65123	up	K04390|0|apla:101796331|K04390 tumor necrosis factor receptor superfamily member 6 | (RefSeq) FAS; Fas cell surface death receptor	MAPK signaling pathway (ko04010);; Cytokine-cytokine receptor interaction (ko04060);; p53 signaling pathway (ko04115);; Apoptosis (ko04210);; Influenza A (ko05164);; Herpes simplex infection (ko05168)
	MSTRG.202736.1	FAS	trans	14.4798	21.2255	13.5264	15.7051	4.10927	4.97473	6.63268	5.1482	0.000169396	1.56579	up	K04390|0|apla:101796331|K04390 tumor necrosis factor receptor superfamily member 6 | (RefSeq) FAS; Fas cell surface death receptor	MAPK signaling pathway (ko04010);; Cytokine-cytokine receptor interaction (ko04060);; p53 signaling pathway (ko04115);; Apoptosis (ko04210);; Influenza A (ko05164);; Herpes simplex infection (ko05168)
	MSTRG.202736.2	FAS	trans	11.1397	19.4518	15.6267	14.1477	4.15248	4.71993	4.5327	5.30089	2.45821e-06	1.65124	up	K04390|0|apla:101796331|K04390 tumor necrosis factor receptor superfamily member 6 | (RefSeq) FAS; Fas cell surface death receptor	MAPK signaling pathway (ko04010);; Cytokine-cytokine receptor interaction (ko04060);; p53 signaling pathway (ko04115);; Apoptosis (ko04210);; Influenza A (ko05164);; Herpes simplex infection (ko05168)
	MSTRG.292.1	FAS	trans	0.163913	0.254	0.184778	0.172887	0.062926	0.03338	0.030056	0.046945	0.000338467	2.09622	up	K04390|0|apla:101796331|K04390 tumor necrosis factor receptor superfamily member 6 | (RefSeq) FAS; Fas cell surface death receptor	MAPK signaling pathway (ko04010);; Cytokine-cytokine receptor interaction (ko04060);; p53 signaling pathway (ko04115);; Apoptosis (ko04210);; Influenza A (ko05164);; Herpes simplex infection (ko05168)
	MSTRG.173713.1	RIPK1	trans	0.194686	0.304582	0.227487	0.262961	0.076858	0.123009	0.083004	0.044181	0.0257474	1.44819	up	K02861|0|apla:101801990|K02861 receptor-interacting serine/threonine-protein kinase 1 [EC:2.7.11.1] | (RefSeq) RIPK1; receptor interacting serine/threonine kinase 1	Apoptosis (ko04210);; Toll-like receptor signaling pathway (ko04620);; RIG-I-like receptor signaling pathway (ko04622);; Cytosolic DNA-sensing pathway (ko04623)
	MSTRG.202736.1	RIPK1	trans	14.4798	21.2255	13.5264	15.7051	4.10927	4.97473	6.63268	5.1482	0.000169396	1.56579	up	K02861|0|apla:101801990|K02861 receptor-interacting serine/threonine-protein kinase 1 [EC:2.7.11.1] | (RefSeq) RIPK1; receptor interacting serine/threonine kinase 1	Apoptosis (ko04210);; Toll-like receptor signaling pathway (ko04620);; RIG-I-like receptor signaling pathway (ko04622);; Cytosolic DNA-sensing pathway (ko04623)
	MSTRG.202736.2	RIPK1	trans	11.1397	19.4518	15.6267	14.1477	4.15248	4.71993	4.5327	5.30089	2.45821e-06	1.65124	up	K02861|0|apla:101801990|K02861 receptor-interacting serine/threonine-protein kinase 1 [EC:2.7.11.1] | (RefSeq) RIPK1; receptor interacting serine/threonine kinase 1	Apoptosis (ko04210);; Toll-like receptor signaling pathway (ko04620);; RIG-I-like receptor signaling pathway (ko04622);; Cytosolic DNA-sensing pathway (ko04623)
	MSTRG.173713.1	RIPK1	trans	0.194686	0.304582	0.227487	0.262961	0.076858	0.123009	0.083004	0.044181	0.0257474	1.44819	up	K02861|0|apla:101801990|K02861 receptor-interacting serine/threonine-protein kinase 1 [EC:2.7.11.1] | (RefSeq) RIPK1; receptor interacting serine/threonine kinase 1	Apoptosis (ko04210);; Toll-like receptor signaling pathway (ko04620);; RIG-I-like receptor signaling pathway (ko04622);; Cytosolic DNA-sensing pathway (ko04623)
	MSTRG.202736.1	RIPK1	trans	14.4798	21.2255	13.5264	15.7051	4.10927	4.97473	6.63268	5.1482	0.000169396	1.56579	up	K02861|0|apla:101801990|K02861 receptor-interacting serine/threonine-protein kinase 1 [EC:2.7.11.1] | (RefSeq) RIPK1; receptor interacting serine/threonine kinase 1	Apoptosis (ko04210);; Toll-like receptor signaling pathway (ko04620);; RIG-I-like receptor signaling pathway (ko04622);; Cytosolic DNA-sensing pathway (ko04623)
	MSTRG.202736.2	RIPK1	trans	11.1397	19.4518	15.6267	14.1477	4.15248	4.71993	4.5327	5.30089	2.45821e-06	1.65124	up	K02861|0|apla:101801990|K02861 receptor-interacting serine/threonine-protein kinase 1 [EC:2.7.11.1] | (RefSeq) RIPK1; receptor interacting serine/threonine kinase 1	Apoptosis (ko04210);; Toll-like receptor signaling pathway (ko04620);; RIG-I-like receptor signaling pathway (ko04622);; Cytosolic DNA-sensing pathway (ko04623)
	MSTRG.112647.9	TNFRSF1A	trans	0.948121	1.08341	0.771982	0.842494	0.033337	0.260597	0.24784	0.377853	0.0124769	1.82977	up	K03158|0|apla:101801004|K03158 tumor necrosis factor receptor superfamily member 1A | (RefSeq) TNFRSF1A; TNF receptor superfamily member 1A	MAPK signaling pathway (ko04010);; Cytokine-cytokine receptor interaction (ko04060);; mTOR signaling pathway (ko04150);; Apoptosis (ko04210);; Adipocytokine signaling pathway (ko04920);; Influenza A (ko05164);; Herpes simplex infection (ko05168)
	MSTRG.128537.9	TRADD	trans	2.61461	4.60977	3.19173	2.5577	1.33029	1.34775	1.00942	1.34834	0.00166403	1.32986	up	K03171|0|apla:101799807|K03171 tumor necrosis factor receptor type 1-associated DEATH domain protein | (RefSeq) TRADD; TNFRSF1A associated via death domain	Apoptosis (ko04210);; RIG-I-like receptor signaling pathway (ko04622);; Adipocytokine signaling pathway (ko04920)
	MSTRG.128537.9	TNFRSF1A	trans	2.61461	4.60977	3.19173	2.5577	1.33029	1.34775	1.00942	1.34834	0.00166403	1.32986	up	K03158|0|apla:101801004|K03158 tumor necrosis factor receptor superfamily member 1A | (RefSeq) TNFRSF1A; TNF receptor superfamily member 1A	MAPK signaling pathway (ko04010);; Cytokine-cytokine receptor interaction (ko04060);; mTOR signaling pathway (ko04150);; Apoptosis (ko04210);; Adipocytokine signaling pathway (ko04920);; Influenza A (ko05164);; Herpes simplex infection (ko05168)
	MSTRG.140227.1	TRADD	cis	0.166689	1.93718	0.63399	1.15064	0	0	0	0	1.74665e-08	6.59315	up	K03171|0|apla:101799807|K03171 tumor necrosis factor receptor type 1-associated DEATH domain protein | (RefSeq) TRADD; TNFRSF1A associated via death domain	Apoptosis (ko04210);; RIG-I-like receptor signaling pathway (ko04622);; Adipocytokine signaling pathway (ko04920)
	MSTRG.161022.1	TNFRSF1A	trans	0.564398	1.24179	0.983562	0.493163	0.25942	0.254458	0.256701	0.215931	0.00593135	1.64364	up	K03158|0|apla:101801004|K03158 tumor necrosis factor receptor superfamily member 1A | (RefSeq) TNFRSF1A; TNF receptor superfamily member 1A	MAPK signaling pathway (ko04010);; Cytokine-cytokine receptor interaction (ko04060);; mTOR signaling pathway (ko04150);; Apoptosis (ko04210);; Adipocytokine signaling pathway (ko04920);; Influenza A (ko05164);; Herpes simplex infection (ko05168)
	MSTRG.166569.1	TNFRSF1A	cis	0.042672	0.052238	0.049036	0.115164	0.181356	0.222608	0.279566	0.519461	0.000378852	-2.07805	down	K03158|0|apla:101801004|K03158 tumor necrosis factor receptor superfamily member 1A | (RefSeq) TNFRSF1A; TNF receptor superfamily member 1A	MAPK signaling pathway (ko04010);; Cytokine-cytokine receptor interaction (ko04060);; mTOR signaling pathway (ko04150);; Apoptosis (ko04210);; Adipocytokine signaling pathway (ko04920);; Influenza A (ko05164);; Herpes simplex infection (ko05168)
	MSTRG.173713.1	TRADD	trans	0.194686	0.304582	0.227487	0.262961	0.076858	0.123009	0.083004	0.044181	0.0257474	1.44819	up	K03171|0|apla:101799807|K03171 tumor necrosis factor receptor type 1-associated DEATH domain protein | (RefSeq) TRADD; TNFRSF1A associated via death domain	Apoptosis (ko04210);; RIG-I-like receptor signaling pathway (ko04622);; Adipocytokine signaling pathway (ko04920)
	MSTRG.173713.1	TNFRSF1A	trans	0.194686	0.304582	0.227487	0.262961	0.076858	0.123009	0.083004	0.044181	0.0257474	1.44819	up	K03158|0|apla:101801004|K03158 tumor necrosis factor receptor superfamily member 1A | (RefSeq) TNFRSF1A; TNF receptor superfamily member 1A	MAPK signaling pathway (ko04010);; Cytokine-cytokine receptor interaction (ko04060);; mTOR signaling pathway (ko04150);; Apoptosis (ko04210);; Adipocytokine signaling pathway (ko04920);; Influenza A (ko05164);; Herpes simplex infection (ko05168)
	MSTRG.173740.1	TNFRSF1A	trans	2.73161	7.88538	2.73734	3.27919	0.840604	1.00688	1.37537	0.656915	0.0102822	1.93041	up	K03158|0|apla:101801004|K03158 tumor necrosis factor receptor superfamily member 1A | (RefSeq) TNFRSF1A; TNF receptor superfamily member 1A	MAPK signaling pathway (ko04010);; Cytokine-cytokine receptor interaction (ko04060);; mTOR signaling pathway (ko04150);; Apoptosis (ko04210);; Adipocytokine signaling pathway (ko04920);; Influenza A (ko05164);; Herpes simplex infection (ko05168)
	MSTRG.18316.41	TNFRSF1A	trans	0.759432	0.668199	0.827163	0.679421	0.156679	0.301349	0.381504	0.293402	0.0123842	1.28585	up	K03158|0|apla:101801004|K03158 tumor necrosis factor receptor superfamily member 1A | (RefSeq) TNFRSF1A; TNF receptor superfamily member 1A	MAPK signaling pathway (ko04010);; Cytokine-cytokine receptor interaction (ko04060);; mTOR signaling pathway (ko04150);; Apoptosis (ko04210);; Adipocytokine signaling pathway (ko04920);; Influenza A (ko05164);; Herpes simplex infection (ko05168)
	MSTRG.186238.2	TNFRSF1A	trans	0.587163	1.84009	0.769524	1.25631	0.29478	0.546824	0.222992	0.265232	0.0492861	1.59232	up	K03158|0|apla:101801004|K03158 tumor necrosis factor receptor superfamily member 1A | (RefSeq) TNFRSF1A; TNF receptor superfamily member 1A	MAPK signaling pathway (ko04010);; Cytokine-cytokine receptor interaction (ko04060);; mTOR signaling pathway (ko04150);; Apoptosis (ko04210);; Adipocytokine signaling pathway (ko04920);; Influenza A (ko05164);; Herpes simplex infection (ko05168)
	MSTRG.188700.15	TRADD	trans	4.7058	5.67314	7.29731	5.05056	2.59365	1.92205	2.76388	2.20048	0.00251693	1.20991	up	K03171|0|apla:101799807|K03171 tumor necrosis factor receptor type 1-associated DEATH domain protein | (RefSeq) TRADD; TNFRSF1A associated via death domain	Apoptosis (ko04210);; RIG-I-like receptor signaling pathway (ko04622);; Adipocytokine signaling pathway (ko04920)
	MSTRG.188700.15	TNFRSF1A	trans	4.7058	5.67314	7.29731	5.05056	2.59365	1.92205	2.76388	2.20048	0.00251693	1.20991	up	K03158|0|apla:101801004|K03158 tumor necrosis factor receptor superfamily member 1A | (RefSeq) TNFRSF1A; TNF receptor superfamily member 1A	MAPK signaling pathway (ko04010);; Cytokine-cytokine receptor interaction (ko04060);; mTOR signaling pathway (ko04150);; Apoptosis (ko04210);; Adipocytokine signaling pathway (ko04920);; Influenza A (ko05164);; Herpes simplex infection (ko05168)
	MSTRG.202736.1	TNFRSF1A	trans	14.4798	21.2255	13.5264	15.7051	4.10927	4.97473	6.63268	5.1482	0.000169396	1.56579	up	K03158|0|apla:101801004|K03158 tumor necrosis factor receptor superfamily member 1A | (RefSeq) TNFRSF1A; TNF receptor superfamily member 1A	MAPK signaling pathway (ko04010);; Cytokine-cytokine receptor interaction (ko04060);; mTOR signaling pathway (ko04150);; Apoptosis (ko04210);; Adipocytokine signaling pathway (ko04920);; Influenza A (ko05164);; Herpes simplex infection (ko05168)
	MSTRG.202736.1	TRADD	trans	14.4798	21.2255	13.5264	15.7051	4.10927	4.97473	6.63268	5.1482	0.000169396	1.56579	up	K03171|0|apla:101799807|K03171 tumor necrosis factor receptor type 1-associated DEATH domain protein | (RefSeq) TRADD; TNFRSF1A associated via death domain	Apoptosis (ko04210);; RIG-I-like receptor signaling pathway (ko04622);; Adipocytokine signaling pathway (ko04920)
	MSTRG.202736.2	TRADD	trans	11.1397	19.4518	15.6267	14.1477	4.15248	4.71993	4.5327	5.30089	2.45821e-06	1.65124	up	K03171|0|apla:101799807|K03171 tumor necrosis factor receptor type 1-associated DEATH domain protein | (RefSeq) TRADD; TNFRSF1A associated via death domain	Apoptosis (ko04210);; RIG-I-like receptor signaling pathway (ko04622);; Adipocytokine signaling pathway (ko04920)
	MSTRG.202736.2	TNFRSF1A	trans	11.1397	19.4518	15.6267	14.1477	4.15248	4.71993	4.5327	5.30089	2.45821e-06	1.65124	up	K03158|0|apla:101801004|K03158 tumor necrosis factor receptor superfamily member 1A | (RefSeq) TNFRSF1A; TNF receptor superfamily member 1A	MAPK signaling pathway (ko04010);; Cytokine-cytokine receptor interaction (ko04060);; mTOR signaling pathway (ko04150);; Apoptosis (ko04210);; Adipocytokine signaling pathway (ko04920);; Influenza A (ko05164);; Herpes simplex infection (ko05168)
	MSTRG.51212.12	TNFRSF1A	trans	0.256413	0.457921	0.349252	0.444394	0.119347	0.075483	0.131445	0.073912	0.000428677	1.80453	up	K03158|0|apla:101801004|K03158 tumor necrosis factor receptor superfamily member 1A | (RefSeq) TNFRSF1A; TNF receptor superfamily member 1A	MAPK signaling pathway (ko04010);; Cytokine-cytokine receptor interaction (ko04060);; mTOR signaling pathway (ko04150);; Apoptosis (ko04210);; Adipocytokine signaling pathway (ko04920);; Influenza A (ko05164);; Herpes simplex infection (ko05168)
	MSTRG.51212.14	TNFRSF1A	trans	0.796402	1.14824	1.11316	1.31713	0.236251	0.41232	0.475134	0.381241	0.00292534	1.45284	up	K03158|0|apla:101801004|K03158 tumor necrosis factor receptor superfamily member 1A | (RefSeq) TNFRSF1A; TNF receptor superfamily member 1A	MAPK signaling pathway (ko04010);; Cytokine-cytokine receptor interaction (ko04060);; mTOR signaling pathway (ko04150);; Apoptosis (ko04210);; Adipocytokine signaling pathway (ko04920);; Influenza A (ko05164);; Herpes simplex infection (ko05168)
	MSTRG.95693.4	TNFRSF1A	trans	0.220116	0.544038	0.696249	0.653304	0.007034	0.026213	0.030426	0.006732	5.61763e-08	4.33629	up	K03158|0|apla:101801004|K03158 tumor necrosis factor receptor superfamily member 1A | (RefSeq) TNFRSF1A; TNF receptor superfamily member 1A	MAPK signaling pathway (ko04010);; Cytokine-cytokine receptor interaction (ko04060);; mTOR signaling pathway (ko04150);; Apoptosis (ko04210);; Adipocytokine signaling pathway (ko04920);; Influenza A (ko05164);; Herpes simplex infection (ko05168)
	MSTRG.97676.1	TNFRSF1A	trans	1.323	1.77829	2.17722	1.43726	0.475109	0.597364	0.43096	0.568722	4.85678e-06	1.64867	up	K03158|0|apla:101801004|K03158 tumor necrosis factor receptor superfamily member 1A | (RefSeq) TNFRSF1A; TNF receptor superfamily member 1A	MAPK signaling pathway (ko04010);; Cytokine-cytokine receptor interaction (ko04060);; mTOR signaling pathway (ko04150);; Apoptosis (ko04210);; Adipocytokine signaling pathway (ko04920);; Influenza A (ko05164);; Herpes simplex infection (ko05168)
	MSTRG.98420.1	TNFRSF1A	trans	0.103022	0.242756	0.149735	0.190883	0.057803	0.017164	0.020965	0.074708	0.00844182	1.93341	up	K03158|0|apla:101801004|K03158 tumor necrosis factor receptor superfamily member 1A | (RefSeq) TNFRSF1A; TNF receptor superfamily member 1A	MAPK signaling pathway (ko04010);; Cytokine-cytokine receptor interaction (ko04060);; mTOR signaling pathway (ko04150);; Apoptosis (ko04210);; Adipocytokine signaling pathway (ko04920);; Influenza A (ko05164);; Herpes simplex infection (ko05168)
Comparsion	#ID	Target_gene_name	Target_type	PP1_FPKM	PP2_FPKM	PP3_FPKM	PP4_FPKM	CP1_FPKM	CP2_FPKM	CP3_FPKM	CP4_FPKM	FDR	log2FC	regulated	KEGG_annotation	KEGG_pathway_annotation
CP vs PP	MSTRG.173740.1	CTSS	trans	3.37995	1.68914	2.65426	2.01823	0.840604	1.00688	1.37537	0.656915	0.0259938	1.36323	up	K01368|0|gga:425657|K01368 cathepsin S [EC:3.4.22.27] | (RefSeq) CTSS; cathepsin S	Lysosome (ko04142);; Phagosome (ko04145);; Apoptosis (ko04210)
	MSTRG.23318.1	CTSS	trans	0.045487	0.047413	0.053813	0.148714	0.01435	0	0.01939	0.008621	0.0191725	2.41105	up	K01368|0|gga:425657|K01368 cathepsin S [EC:3.4.22.27] | (RefSeq) CTSS; cathepsin S	Lysosome (ko04142);; Phagosome (ko04145);; Apoptosis (ko04210)
	MSTRG.87917.2	CTSS	trans	0.044705	0.06715	0.117703	0.114074	0.03019	0.018214	0.0164	0	0.0323752	2.18651	up	K01368|0|gga:425657|K01368 cathepsin S [EC:3.4.22.27] | (RefSeq) CTSS; cathepsin S	Lysosome (ko04142);; Phagosome (ko04145);; Apoptosis (ko04210)
	MSTRG.202736.1	FAS	trans	13.314	11.9948	15.0527	10.4811	4.10927	4.97473	6.63268	5.1482	3.00471e-05	1.369	up	K04390|0|apla:101796331|K04390 tumor necrosis factor receptor superfamily member 6 | (RefSeq) FAS; Fas cell surface death receptor	MAPK signaling pathway (ko04010);; Cytokine-cytokine receptor interaction (ko04060);; p53 signaling pathway (ko04115);; Apoptosis (ko04210);; Influenza A (ko05164);; Herpes simplex infection (ko05168)
	MSTRG.202736.2	FAS	trans	11.6954	9.75454	11.8092	9.19093	4.15248	4.71993	4.5327	5.30089	3.64264e-08	1.29199	up	K04390|0|apla:101796331|K04390 tumor necrosis factor receptor superfamily member 6 | (RefSeq) FAS; Fas cell surface death receptor	MAPK signaling pathway (ko04010);; Cytokine-cytokine receptor interaction (ko04060);; p53 signaling pathway (ko04115);; Apoptosis (ko04210);; Influenza A (ko05164);; Herpes simplex infection (ko05168)
	MSTRG.202736.1	RIPK1	trans	13.314	11.9948	15.0527	10.4811	4.10927	4.97473	6.63268	5.1482	3.00471e-05	1.369	up	K02861|0|apla:101801990|K02861 receptor-interacting serine/threonine-protein kinase 1 [EC:2.7.11.1] | (RefSeq) RIPK1; receptor interacting serine/threonine kinase 1	Apoptosis (ko04210);; Toll-like receptor signaling pathway (ko04620);; RIG-I-like receptor signaling pathway (ko04622);; Cytosolic DNA-sensing pathway (ko04623)
	MSTRG.202736.2	RIPK1	trans	11.6954	9.75454	11.8092	9.19093	4.15248	4.71993	4.5327	5.30089	3.64264e-08	1.29199	up	K02861|0|apla:101801990|K02861 receptor-interacting serine/threonine-protein kinase 1 [EC:2.7.11.1] | (RefSeq) RIPK1; receptor interacting serine/threonine kinase 1	Apoptosis (ko04210);; Toll-like receptor signaling pathway (ko04620);; RIG-I-like receptor signaling pathway (ko04622);; Cytosolic DNA-sensing pathway (ko04623)
	MSTRG.202736.1	RIPK1	trans	13.314	11.9948	15.0527	10.4811	4.10927	4.97473	6.63268	5.1482	3.00471e-05	1.369	up	K02861|0|apla:101801990|K02861 receptor-interacting serine/threonine-protein kinase 1 [EC:2.7.11.1] | (RefSeq) RIPK1; receptor interacting serine/threonine kinase 1	Apoptosis (ko04210);; Toll-like receptor signaling pathway (ko04620);; RIG-I-like receptor signaling pathway (ko04622);; Cytosolic DNA-sensing pathway (ko04623)
	MSTRG.202736.2	RIPK1	trans	11.6954	9.75454	11.8092	9.19093	4.15248	4.71993	4.5327	5.30089	3.64264e-08	1.29199	up	K02861|0|apla:101801990|K02861 receptor-interacting serine/threonine-protein kinase 1 [EC:2.7.11.1] | (RefSeq) RIPK1; receptor interacting serine/threonine kinase 1	Apoptosis (ko04210);; Toll-like receptor signaling pathway (ko04620);; RIG-I-like receptor signaling pathway (ko04622);; Cytosolic DNA-sensing pathway (ko04623)
	MSTRG.133986.9	FADD	trans	0.247946	0.114222	0.373603	0.288237	0.030939	0.087009	0.128774	0.059065	0.0490963	1.66999	up	K02373|7.91529e-103|apla:101801863|K02373 FAS-associated death domain protein | (RefSeq) FADD; Fas associated via death domain	Apoptosis (ko04210);; Toll-like receptor signaling pathway (ko04620);; RIG-I-like receptor signaling pathway (ko04622);; Herpes simplex infection (ko05168)
	MSTRG.140227.1	TRADD	cis	0.386257	0.066663	0.143712	0.318772	0	0	0	0	5.46304e-06	5.26957	up	K03171|0|apla:101799807|K03171 tumor necrosis factor receptor type 1-associated DEATH domain protein | (RefSeq) TRADD; TNFRSF1A associated via death domain	Apoptosis (ko04210);; RIG-I-like receptor signaling pathway (ko04622);; Adipocytokine signaling pathway (ko04920)
	MSTRG.161022.1	TNFRSF1A	trans	0.775198	0.56109	0.73685	0.654234	0.25942	0.254458	0.256701	0.215931	5.32999e-07	1.53796	up	K03158|0|apla:101801004|K03158 tumor necrosis factor receptor superfamily member 1A | (RefSeq) TNFRSF1A; TNF receptor superfamily member 1A	MAPK signaling pathway (ko04010);; Cytokine-cytokine receptor interaction (ko04060);; mTOR signaling pathway (ko04150);; Apoptosis (ko04210);; Adipocytokine signaling pathway (ko04920);; Influenza A (ko05164);; Herpes simplex infection (ko05168)
	MSTRG.173740.1	TNFRSF1A	trans	3.37995	1.68914	2.65426	2.01823	0.840604	1.00688	1.37537	0.656915	0.0259938	1.36323	up	K03158|0|apla:101801004|K03158 tumor necrosis factor receptor superfamily member 1A | (RefSeq) TNFRSF1A; TNF receptor superfamily member 1A	MAPK signaling pathway (ko04010);; Cytokine-cytokine receptor interaction (ko04060);; mTOR signaling pathway (ko04150);; Apoptosis (ko04210);; Adipocytokine signaling pathway (ko04920);; Influenza A (ko05164);; Herpes simplex infection (ko05168)
	MSTRG.186238.2	TNFRSF1A	trans	0.940354	0.853002	0.742418	0.933632	0.29478	0.546824	0.222992	0.265232	0.0156325	1.41027	up	K03158|0|apla:101801004|K03158 tumor necrosis factor receptor superfamily member 1A | (RefSeq) TNFRSF1A; TNF receptor superfamily member 1A	MAPK signaling pathway (ko04010);; Cytokine-cytokine receptor interaction (ko04060);; mTOR signaling pathway (ko04150);; Apoptosis (ko04210);; Adipocytokine signaling pathway (ko04920);; Influenza A (ko05164);; Herpes simplex infection (ko05168)
	MSTRG.202736.1	TNFRSF1A	trans	13.314	11.9948	15.0527	10.4811	4.10927	4.97473	6.63268	5.1482	3.00471e-05	1.369	up	K03158|0|apla:101801004|K03158 tumor necrosis factor receptor superfamily member 1A | (RefSeq) TNFRSF1A; TNF receptor superfamily member 1A	MAPK signaling pathway (ko04010);; Cytokine-cytokine receptor interaction (ko04060);; mTOR signaling pathway (ko04150);; Apoptosis (ko04210);; Adipocytokine signaling pathway (ko04920);; Influenza A (ko05164);; Herpes simplex infection (ko05168)
	MSTRG.202736.1	TRADD	trans	13.314	11.9948	15.0527	10.4811	4.10927	4.97473	6.63268	5.1482	3.00471e-05	1.369	up	K03171|0|apla:101799807|K03171 tumor necrosis factor receptor type 1-associated DEATH domain protein | (RefSeq) TRADD; TNFRSF1A associated via death domain	Apoptosis (ko04210);; RIG-I-like receptor signaling pathway (ko04622);; Adipocytokine signaling pathway (ko04920)
	MSTRG.202736.2	TRADD	trans	11.6954	9.75454	11.8092	9.19093	4.15248	4.71993	4.5327	5.30089	3.64264e-08	1.29199	up	K03171|0|apla:101799807|K03171 tumor necrosis factor receptor type 1-associated DEATH domain protein | (RefSeq) TRADD; TNFRSF1A associated via death domain	Apoptosis (ko04210);; RIG-I-like receptor signaling pathway (ko04622);; Adipocytokine signaling pathway (ko04920)
	MSTRG.202736.2	TNFRSF1A	trans	11.6954	9.75454	11.8092	9.19093	4.15248	4.71993	4.5327	5.30089	3.64264e-08	1.29199	up	K03158|0|apla:101801004|K03158 tumor necrosis factor receptor superfamily member 1A | (RefSeq) TNFRSF1A; TNF receptor superfamily member 1A	MAPK signaling pathway (ko04010);; Cytokine-cytokine receptor interaction (ko04060);; mTOR signaling pathway (ko04150);; Apoptosis (ko04210);; Adipocytokine signaling pathway (ko04920);; Influenza A (ko05164);; Herpes simplex infection (ko05168)
	MSTRG.51212.12	TNFRSF1A	trans	0.155871	0.174248	0.229495	0.288606	0.119347	0.075483	0.131445	0.073912	0.0380655	1.12082	up	K03158|0|apla:101801004|K03158 tumor necrosis factor receptor superfamily member 1A | (RefSeq) TNFRSF1A; TNF receptor superfamily member 1A	MAPK signaling pathway (ko04010);; Cytokine-cytokine receptor interaction (ko04060);; mTOR signaling pathway (ko04150);; Apoptosis (ko04210);; Adipocytokine signaling pathway (ko04920);; Influenza A (ko05164);; Herpes simplex infection (ko05168)
	MSTRG.60937.5	FADD	trans	0.745206	0.494034	0.558046	0.868498	0.322462	0.219402	0.216756	0.397578	0.00220073	1.29712	up	K02373|7.91529e-103|apla:101801863|K02373 FAS-associated death domain protein | (RefSeq) FADD; Fas associated via death domain	Apoptosis (ko04210);; Toll-like receptor signaling pathway (ko04620);; RIG-I-like receptor signaling pathway (ko04622);; Herpes simplex infection (ko05168)
	MSTRG.95693.4	TNFRSF1A	trans	0.419469	0.099101	0.480892	0.50016	0.007034	0.026213	0.030426	0.006732	2.91154e-07	3.99533	up	K03158|0|apla:101801004|K03158 tumor necrosis factor receptor superfamily member 1A | (RefSeq) TNFRSF1A; TNF receptor superfamily member 1A	MAPK signaling pathway (ko04010);; Cytokine-cytokine receptor interaction (ko04060);; mTOR signaling pathway (ko04150);; Apoptosis (ko04210);; Adipocytokine signaling pathway (ko04920);; Influenza A (ko05164);; Herpes simplex infection (ko05168)
	MSTRG.98420.1	TNFRSF1A	trans	0.16382	0.15388	0.165627	0.252434	0.057803	0.017164	0.020965	0.074708	0.000937089	2.11939	up	K03158|0|apla:101801004|K03158 tumor necrosis factor receptor superfamily member 1A | (RefSeq) TNFRSF1A; TNF receptor superfamily member 1A	MAPK signaling pathway (ko04010);; Cytokine-cytokine receptor interaction (ko04060);; mTOR signaling pathway (ko04150);; Apoptosis (ko04210);; Adipocytokine signaling pathway (ko04920);; Influenza A (ko05164);; Herpes simplex infection (ko05168)

## Sheet: Table S8-2.
Table S8-2. Differential lncRNAs involved in the reproductive process of Yili goose
Comparsion	#ID	Target_gene_name	Target_type	LP1_FPKM	LP2_FPKM	LP3_FPKM	LP4_FPKM	PP1_FPKM	PP2_FPKM	PP3_FPKM	PP4_FPKM	FDR	log2FC	regulated	KEGG_annotation	KEGG_pathway_annotation
PP vs LP	MSTRG.129094.34	HGF	trans	1.22809	1.79395	1.09309	1.24606	0.491422	0.501545	0.401468	0.502131	1.44156e-06	1.36811	up	K05460|0|gga:395941|K05460 hepatocyte growth factor | (RefSeq) HGF, HGF/SF; hepatocyte growth factor	Cytokine-cytokine receptor interaction (ko04060);; Focal adhesion (ko04510)
	MSTRG.143824.3	HGF	trans	0.438729	0.723448	0.491057	0.385953	0.145598	0.245962	0.099465	0.170804	0.00542062	1.46324	up	K05460|0|gga:395941|K05460 hepatocyte growth factor | (RefSeq) HGF, HGF/SF; hepatocyte growth factor	Cytokine-cytokine receptor interaction (ko04060);; Focal adhesion (ko04510)
	MSTRG.143824.4	PDGFRB	trans	0.368928	0.652795	0.318873	0.26337	0.099304	0.107463	0.141889	0.133155	0.00648672	1.56064	up	K05089|0|apla:101799587|K05089 platelet-derived growth factor receptor beta [EC:2.7.10.1] | (RefSeq) PDGFRB; platelet derived growth factor receptor beta	MAPK signaling pathway (ko04010);; Calcium signaling pathway (ko04020);; Cytokine-cytokine receptor interaction (ko04060);; Focal adhesion (ko04510);; Gap junction (ko04540);; Regulation of actin cytoskeleton (ko04810)
	MSTRG.143845.1	HGF	trans	0.379935	0.486635	0.280976	0.251327	0.092372	0.100528	0.092009	0.049539	3.81595e-05	1.8706	up	K05460|0|gga:395941|K05460 hepatocyte growth factor | (RefSeq) HGF, HGF/SF; hepatocyte growth factor	Cytokine-cytokine receptor interaction (ko04060);; Focal adhesion (ko04510)
	MSTRG.177360.21	ERBB4	trans	0.293299	0.231363	0.108548	0.162129	0.418362	0.484565	0.513579	0.387565	0.00965963	-1.26743	down	K05085|0|cjo:107316482|K05085 receptor tyrosine-protein kinase erbB-4 [EC:2.7.10.1] | (RefSeq) ERBB4; erb-b2 receptor tyrosine kinase 4	ErbB signaling pathway (ko04012);; Calcium signaling pathway (ko04020);; Endocytosis (ko04144)
	MSTRG.179301.1	HGF	trans	1.35667	2.50991	0.93168	1.43952	0.443049	0.430367	0.4355	0.550697	0.000677407	1.58706	up	K05460|0|gga:395941|K05460 hepatocyte growth factor | (RefSeq) HGF, HGF/SF; hepatocyte growth factor	Cytokine-cytokine receptor interaction (ko04060);; Focal adhesion (ko04510)
	MSTRG.183422.1	HGF	trans	0.4212	0.845603	0.591074	0.662275	0.279201	0.275357	0.221784	0.227724	0.0184072	1.17317	up	K05460|0|gga:395941|K05460 hepatocyte growth factor | (RefSeq) HGF, HGF/SF; hepatocyte growth factor	Cytokine-cytokine receptor interaction (ko04060);; Focal adhesion (ko04510)
	MSTRG.198075.1	PDGFRB	trans	56.7466	87.6348	26.8895	14.8809	10.0524	14.1454	15.9065	8.32687	0.0420922	1.694	up	K05089|0|apla:101799587|K05089 platelet-derived growth factor receptor beta [EC:2.7.10.1] | (RefSeq) PDGFRB; platelet derived growth factor receptor beta	MAPK signaling pathway (ko04010);; Calcium signaling pathway (ko04020);; Cytokine-cytokine receptor interaction (ko04060);; Focal adhesion (ko04510);; Gap junction (ko04540);; Regulation of actin cytoskeleton (ko04810)
	MSTRG.200667.11	HGF	trans	0.287382	1.62498	0.243411	0.49042	0	0.08057	0.046237	0.047275	0.00899969	3.00002	up	K05460|0|gga:395941|K05460 hepatocyte growth factor | (RefSeq) HGF, HGF/SF; hepatocyte growth factor	Cytokine-cytokine receptor interaction (ko04060);; Focal adhesion (ko04510)
	MSTRG.200667.13	HGF	trans	2.13573	8.63609	1.27852	5.42732	0.46594	1.12124	0.356037	0.938541	0.0118912	2.24593	up	K05460|0|gga:395941|K05460 hepatocyte growth factor | (RefSeq) HGF, HGF/SF; hepatocyte growth factor	Cytokine-cytokine receptor interaction (ko04060);; Focal adhesion (ko04510)
	MSTRG.50137.12	HGF	trans	1.94473	2.95077	1.50135	3.21313	1.12638	0.970379	0.852979	0.850235	0.0152827	1.17245	up	K05460|0|gga:395941|K05460 hepatocyte growth factor | (RefSeq) HGF, HGF/SF; hepatocyte growth factor	Cytokine-cytokine receptor interaction (ko04060);; Focal adhesion (ko04510)
	MSTRG.56784.2	HGF	trans	0.12416	0.325322	0.135725	0.401596	0.055047	0.033791	0.019918	0.086599	0.0243577	1.97374	up	K05460|0|gga:395941|K05460 hepatocyte growth factor | (RefSeq) HGF, HGF/SF; hepatocyte growth factor	Cytokine-cytokine receptor interaction (ko04060);; Focal adhesion (ko04510)
	MSTRG.70823.1	HGF	both	0.377336	1.50725	0.121914	0.700098	0.095404	0.054967	0.032235	0.061872	0.00157995	2.88074	up	K05460|0|gga:395941|K05460 hepatocyte growth factor | (RefSeq) HGF, HGF/SF; hepatocyte growth factor	Cytokine-cytokine receptor interaction (ko04060);; Focal adhesion (ko04510)
	MSTRG.7779.1	HGF	trans	0.217972	0.402839	0.18408	0.273451	0.031663	0.079755	0.040738	0.110076	0.00361957	1.83916	up	K05460|0|gga:395941|K05460 hepatocyte growth factor | (RefSeq) HGF, HGF/SF; hepatocyte growth factor	Cytokine-cytokine receptor interaction (ko04060);; Focal adhesion (ko04510)
	MSTRG.8987.1	HGF	trans	0.306501	0.495316	0.133059	0.29656	0.08675	0.048152	0.063456	0.046784	0.00468479	2.03182	up	K05460|0|gga:395941|K05460 hepatocyte growth factor | (RefSeq) HGF, HGF/SF; hepatocyte growth factor	Cytokine-cytokine receptor interaction (ko04060);; Focal adhesion (ko04510)
	MSTRG.90588.3	HGF	trans	0.111932	0.46851	0.043829	0.130139	0.013669	0.001556	0.044565	0.022666	0.0364614	2.50797	up	K05460|0|gga:395941|K05460 hepatocyte growth factor | (RefSeq) HGF, HGF/SF; hepatocyte growth factor	Cytokine-cytokine receptor interaction (ko04060);; Focal adhesion (ko04510)
	MSTRG.97024.3	HGF	trans	0.10356	0.618809	0.033353	0.353536	0	0	0.029366	0	0.0277131	3.09276	up	K05460|0|gga:395941|K05460 hepatocyte growth factor | (RefSeq) HGF, HGF/SF; hepatocyte growth factor	Cytokine-cytokine receptor interaction (ko04060);; Focal adhesion (ko04510)
Comparsion	#ID	Target_gene_name	Target_type	LP1_FPKM	LP2_FPKM	LP3_FPKM	LP4_FPKM	CP1_FPKM	CP2_FPKM	CP3_FPKM	CP4_FPKM	FDR	log2FC	regulated	KEGG_annotation	KEGG_pathway_annotation
CP vs LP	MSTRG.103196.15	LHCGR	trans	0.025328	0	0.004885	0.009753	0.194068	0.172037	0.176959	0.184723	4.87998e-06	-3.53989	down	K04248|0|apla:101803098|K04248 luteinizing hormone/choriogonadotropin receptor | (RefSeq) LHCGR; luteinizing hormone/choriogonadotropin receptor	Calcium signaling pathway (ko04020);; Neuroactive ligand-receptor interaction (ko04080)
	MSTRG.106103.1	HGF	trans	0.265372	0.920416	0.277058	0.471616	0.122115	0.056844	0.069865	0.245781	0.0383181	1.8101	up	K05460|0|gga:395941|K05460 hepatocyte growth factor | (RefSeq) HGF, HGF/SF; hepatocyte growth factor	Cytokine-cytokine receptor interaction (ko04060);; Focal adhesion (ko04510)
	MSTRG.108600.46	HGF	trans	0.790231	1.24601	0.634132	1.0277	0.336259	0.332386	0.412826	0.260375	0.00949848	1.36759	up	K05460|0|gga:395941|K05460 hepatocyte growth factor | (RefSeq) HGF, HGF/SF; hepatocyte growth factor	Cytokine-cytokine receptor interaction (ko04060);; Focal adhesion (ko04510)
	MSTRG.121431.5	HGF	trans	1.63375	2.68464	1.40924	1.64522	0.938193	0.880959	0.75961	0.869235	0.0186483	1.05769	up	K05460|0|gga:395941|K05460 hepatocyte growth factor | (RefSeq) HGF, HGF/SF; hepatocyte growth factor	Cytokine-cytokine receptor interaction (ko04060);; Focal adhesion (ko04510)
	MSTRG.121431.5	PDGFRB	trans	1.63375	2.68464	1.40924	1.64522	0.938193	0.880959	0.75961	0.869235	0.0186483	1.05769	up	K05089|0|apla:101799587|K05089 platelet-derived growth factor receptor beta [EC:2.7.10.1] | (RefSeq) PDGFRB; platelet derived growth factor receptor beta	MAPK signaling pathway (ko04010);; Calcium signaling pathway (ko04020);; Cytokine-cytokine receptor interaction (ko04060);; Focal adhesion (ko04510);; Gap junction (ko04540);; Regulation of actin cytoskeleton (ko04810)
	MSTRG.129094.34	HGF	trans	1.22809	1.79395	1.09309	1.24606	0.217414	0.264049	0.365693	0.371117	4.17222e-08	2.08055	up	K05460|0|gga:395941|K05460 hepatocyte growth factor | (RefSeq) HGF, HGF/SF; hepatocyte growth factor	Cytokine-cytokine receptor interaction (ko04060);; Focal adhesion (ko04510)
	MSTRG.138383.1	LHCGR	trans	0.064328	0.032216	0.02487	0	0.304373	0.278165	0.123018	0.507819	0.00113722	-2.74329	down	K04248|0|apla:101803098|K04248 luteinizing hormone/choriogonadotropin receptor | (RefSeq) LHCGR; luteinizing hormone/choriogonadotropin receptor	Calcium signaling pathway (ko04020);; Neuroactive ligand-receptor interaction (ko04080)
	MSTRG.140227.1	HGF	trans	0.166689	1.93718	0.63399	1.15064	0	0	0	0	1.74665e-08	6.59315	up	K05460|0|gga:395941|K05460 hepatocyte growth factor | (RefSeq) HGF, HGF/SF; hepatocyte growth factor	Cytokine-cytokine receptor interaction (ko04060);; Focal adhesion (ko04510)
	MSTRG.143824.3	HGF	trans	0.438729	0.723448	0.491057	0.385953	0.063971	0.051095	0.097991	0.146899	3.03612e-07	2.45227	up	K05460|0|gga:395941|K05460 hepatocyte growth factor | (RefSeq) HGF, HGF/SF; hepatocyte growth factor	Cytokine-cytokine receptor interaction (ko04060);; Focal adhesion (ko04510)
	MSTRG.143824.4	PDGFRB	trans	0.368928	0.652795	0.318873	0.26337	0.099135	0.1348	0.079321	0.088011	0.00191501	1.87359	up	K05089|0|apla:101799587|K05089 platelet-derived growth factor receptor beta [EC:2.7.10.1] | (RefSeq) PDGFRB; platelet derived growth factor receptor beta	MAPK signaling pathway (ko04010);; Calcium signaling pathway (ko04020);; Cytokine-cytokine receptor interaction (ko04060);; Focal adhesion (ko04510);; Gap junction (ko04540);; Regulation of actin cytoskeleton (ko04810)
	MSTRG.143845.1	HGF	trans	0.379935	0.486635	0.280976	0.251327	0.045483	0.04257	0.064509	0.070186	2.55124e-10	2.57492	up	K05460|0|gga:395941|K05460 hepatocyte growth factor | (RefSeq) HGF, HGF/SF; hepatocyte growth factor	Cytokine-cytokine receptor interaction (ko04060);; Focal adhesion (ko04510)
	MSTRG.173740.1	HGF	trans	2.73161	7.88538	2.73734	3.27919	0.840604	1.00688	1.37537	0.656915	0.0102822	1.93041	up	K05460|0|gga:395941|K05460 hepatocyte growth factor | (RefSeq) HGF, HGF/SF; hepatocyte growth factor	Cytokine-cytokine receptor interaction (ko04060);; Focal adhesion (ko04510)
	MSTRG.173740.1	PDGFRB	trans	2.73161	7.88538	2.73734	3.27919	0.840604	1.00688	1.37537	0.656915	0.0102822	1.93041	up	K05089|0|apla:101799587|K05089 platelet-derived growth factor receptor beta [EC:2.7.10.1] | (RefSeq) PDGFRB; platelet derived growth factor receptor beta	MAPK signaling pathway (ko04010);; Calcium signaling pathway (ko04020);; Cytokine-cytokine receptor interaction (ko04060);; Focal adhesion (ko04510);; Gap junction (ko04540);; Regulation of actin cytoskeleton (ko04810)
	MSTRG.174200.2	LHCGR	trans	0.005621	0	0	0.029638	0.2386	0.130846	0.052783	0.325254	0.00501357	-3.5144	down	K04248|0|apla:101803098|K04248 luteinizing hormone/choriogonadotropin receptor | (RefSeq) LHCGR; luteinizing hormone/choriogonadotropin receptor	Calcium signaling pathway (ko04020);; Neuroactive ligand-receptor interaction (ko04080)
	MSTRG.174479.1	HGF	trans	0.509226	0.533215	0.263563	0.426161	0.078596	0.079234	0.014269	0.08879	9.43541e-06	2.54308	up	K05460|0|gga:395941|K05460 hepatocyte growth factor | (RefSeq) HGF, HGF/SF; hepatocyte growth factor	Cytokine-cytokine receptor interaction (ko04060);; Focal adhesion (ko04510)
	MSTRG.176512.1	LHCGR	trans	0	0	0	0	0.156169	0.117846	0.025227	0.132715	0.000496198	-4.63454	down	K04248|0|apla:101803098|K04248 luteinizing hormone/choriogonadotropin receptor | (RefSeq) LHCGR; luteinizing hormone/choriogonadotropin receptor	Calcium signaling pathway (ko04020);; Neuroactive ligand-receptor interaction (ko04080)
	MSTRG.179301.1	HGF	trans	1.35667	2.50991	0.93168	1.43952	0.666965	0.342449	0.485164	0.553601	0.00519137	1.55589	up	K05460|0|gga:395941|K05460 hepatocyte growth factor | (RefSeq) HGF, HGF/SF; hepatocyte growth factor	Cytokine-cytokine receptor interaction (ko04060);; Focal adhesion (ko04510)
	MSTRG.183422.1	HGF	trans	0.4212	0.845603	0.591074	0.662275	0.096865	0.208643	0.184183	0.114914	0.00152955	1.91928	up	K05460|0|gga:395941|K05460 hepatocyte growth factor | (RefSeq) HGF, HGF/SF; hepatocyte growth factor	Cytokine-cytokine receptor interaction (ko04060);; Focal adhesion (ko04510)
	MSTRG.18987.1	LHCGR	trans	0	0.070245	0.014054	0.057256	0.203284	0.338535	0.182581	0.302869	0.00913474	-2.50185	down	K04248|0|apla:101803098|K04248 luteinizing hormone/choriogonadotropin receptor | (RefSeq) LHCGR; luteinizing hormone/choriogonadotropin receptor	Calcium signaling pathway (ko04020);; Neuroactive ligand-receptor interaction (ko04080)
	MSTRG.192363.1	LHCGR	trans	0.035909	0.034008	0.062826	0.041968	0.579965	0.329352	0.35525	0.477224	4.55487e-19	-3.24253	down	K04248|0|apla:101803098|K04248 luteinizing hormone/choriogonadotropin receptor | (RefSeq) LHCGR; luteinizing hormone/choriogonadotropin receptor	Calcium signaling pathway (ko04020);; Neuroactive ligand-receptor interaction (ko04080)
	MSTRG.193424.3	PDGFRB	trans	0.423685	0.831601	0.525281	0.221886	0.043056	0.141316	0.141733	0.208024	0.0409367	1.73247	up	K05089|0|apla:101799587|K05089 platelet-derived growth factor receptor beta [EC:2.7.10.1] | (RefSeq) PDGFRB; platelet derived growth factor receptor beta	MAPK signaling pathway (ko04010);; Calcium signaling pathway (ko04020);; Cytokine-cytokine receptor interaction (ko04060);; Focal adhesion (ko04510);; Gap junction (ko04540);; Regulation of actin cytoskeleton (ko04810)
	MSTRG.200667.11	HGF	trans	0.287382	1.62498	0.243411	0.49042	0.018374	0.01544	0.045022	0.020696	1.04793e-05	4.01769	up	K05460|0|gga:395941|K05460 hepatocyte growth factor | (RefSeq) HGF, HGF/SF; hepatocyte growth factor	Cytokine-cytokine receptor interaction (ko04060);; Focal adhesion (ko04510)
	MSTRG.200667.13	HGF	trans	2.13573	8.63609	1.27852	5.42732	1.28954	0.473504	0.634571	0.168482	0.0265945	2.38709	up	K05460|0|gga:395941|K05460 hepatocyte growth factor | (RefSeq) HGF, HGF/SF; hepatocyte growth factor	Cytokine-cytokine receptor interaction (ko04060);; Focal adhesion (ko04510)
	MSTRG.23318.1	HGF	trans	0.259895	0.539496	0.062193	0.220311	0.01435	0	0.01939	0.008621	0.000189182	3.8385	up	K05460|0|gga:395941|K05460 hepatocyte growth factor | (RefSeq) HGF, HGF/SF; hepatocyte growth factor	Cytokine-cytokine receptor interaction (ko04060);; Focal adhesion (ko04510)
	MSTRG.23318.1	PDGFRB	trans	0.259895	0.539496	0.062193	0.220311	0.01435	0	0.01939	0.008621	0.000189182	3.8385	up	K05089|0|apla:101799587|K05089 platelet-derived growth factor receptor beta [EC:2.7.10.1] | (RefSeq) PDGFRB; platelet derived growth factor receptor beta	MAPK signaling pathway (ko04010);; Calcium signaling pathway (ko04020);; Cytokine-cytokine receptor interaction (ko04060);; Focal adhesion (ko04510);; Gap junction (ko04540);; Regulation of actin cytoskeleton (ko04810)
	MSTRG.24790.1	LHCGR	trans	0.165052	0.036156	0	0.210392	1.73329	0.580595	0.295175	1.80212	0.0388849	-2.74615	down	K04248|0|apla:101803098|K04248 luteinizing hormone/choriogonadotropin receptor | (RefSeq) LHCGR; luteinizing hormone/choriogonadotropin receptor	Calcium signaling pathway (ko04020);; Neuroactive ligand-receptor interaction (ko04080)
	MSTRG.27049.2	LHCGR	trans	0.044533	0	0	0	0.166452	0.245156	0.076342	0.282604	0.0112343	-3.1552	down	K04248|0|apla:101803098|K04248 luteinizing hormone/choriogonadotropin receptor | (RefSeq) LHCGR; luteinizing hormone/choriogonadotropin receptor	Calcium signaling pathway (ko04020);; Neuroactive ligand-receptor interaction (ko04080)
	MSTRG.31710.1	LHCGR	trans	0.052251	0.021796	0.059708	0.085756	0.558118	0.122063	0.210697	0.440375	0.000830211	-2.42067	down	K04248|0|apla:101803098|K04248 luteinizing hormone/choriogonadotropin receptor | (RefSeq) LHCGR; luteinizing hormone/choriogonadotropin receptor	Calcium signaling pathway (ko04020);; Neuroactive ligand-receptor interaction (ko04080)
	MSTRG.3524.1	ERBB4	trans	0.019912	0	0	0	0.04927	0.06403	0.097414	0.100065	0.0127005	-3.20144	down	K05085|0|cjo:107316482|K05085 receptor tyrosine-protein kinase erbB-4 [EC:2.7.10.1] | (RefSeq) ERBB4; erb-b2 receptor tyrosine kinase 4	ErbB signaling pathway (ko04012);; Calcium signaling pathway (ko04020);; Endocytosis (ko04144)
	MSTRG.3587.1	LHCGR	trans	1.09172	0.340968	1.14475	0.706823	5.34333	2.90627	4.93866	3.64289	5.17544e-05	-2.30552	down	K04248|0|apla:101803098|K04248 luteinizing hormone/choriogonadotropin receptor | (RefSeq) LHCGR; luteinizing hormone/choriogonadotropin receptor	Calcium signaling pathway (ko04020);; Neuroactive ligand-receptor interaction (ko04080)
	MSTRG.36403.64	ERBB4	trans	0.02667	0.02014	0.01724	0.023719	0.080071	0.063526	0.025265	0.125787	0.00988194	-1.61683	down	K05085|0|cjo:107316482|K05085 receptor tyrosine-protein kinase erbB-4 [EC:2.7.10.1] | (RefSeq) ERBB4; erb-b2 receptor tyrosine kinase 4	ErbB signaling pathway (ko04012);; Calcium signaling pathway (ko04020);; Endocytosis (ko04144)
	MSTRG.393.6	LHCGR	trans	0.412736	0.105388	0.200059	0.842616	4.34356	3.07892	0.121433	5.80279	0.0359516	-2.5848	down	K04248|0|apla:101803098|K04248 luteinizing hormone/choriogonadotropin receptor | (RefSeq) LHCGR; luteinizing hormone/choriogonadotropin receptor	Calcium signaling pathway (ko04020);; Neuroactive ligand-receptor interaction (ko04080)
	MSTRG.393.9	LHCGR	trans	3.56773	0.483435	2.88359	2.86298	28.5381	14.7614	15.8443	55.4719	1.48246e-05	-3.23788	down	K04248|0|apla:101803098|K04248 luteinizing hormone/choriogonadotropin receptor | (RefSeq) LHCGR; luteinizing hormone/choriogonadotropin receptor	Calcium signaling pathway (ko04020);; Neuroactive ligand-receptor interaction (ko04080)
	MSTRG.44996.17	LHCGR	trans	0	0	0	0	0.095184	0.062418	0.044786	0.187329	5.35465e-08	-6.14999	down	K04248|0|apla:101803098|K04248 luteinizing hormone/choriogonadotropin receptor | (RefSeq) LHCGR; luteinizing hormone/choriogonadotropin receptor	Calcium signaling pathway (ko04020);; Neuroactive ligand-receptor interaction (ko04080)
	MSTRG.48453.1	PDGFRB	trans	0.047701	0.404305	0.172514	0.076521	0.018311	0.008673	0.014224	0	0.00949848	3.17392	up	K05089|0|apla:101799587|K05089 platelet-derived growth factor receptor beta [EC:2.7.10.1] | (RefSeq) PDGFRB; platelet derived growth factor receptor beta	MAPK signaling pathway (ko04010);; Calcium signaling pathway (ko04020);; Cytokine-cytokine receptor interaction (ko04060);; Focal adhesion (ko04510);; Gap junction (ko04540);; Regulation of actin cytoskeleton (ko04810)
	MSTRG.50137.12	HGF	trans	1.94473	2.95077	1.50135	3.21313	1.00799	0.836711	0.616371	1.89646	0.0463842	1.15399	up	K05460|0|gga:395941|K05460 hepatocyte growth factor | (RefSeq) HGF, HGF/SF; hepatocyte growth factor	Cytokine-cytokine receptor interaction (ko04060);; Focal adhesion (ko04510)
	MSTRG.50699.1	LHCGR	trans	0.052947	0.049066	0.022738	0.025294	0.214475	0.074152	0.128405	0.323418	0.00370648	-2.13905	down	K04248|0|apla:101803098|K04248 luteinizing hormone/choriogonadotropin receptor | (RefSeq) LHCGR; luteinizing hormone/choriogonadotropin receptor	Calcium signaling pathway (ko04020);; Neuroactive ligand-receptor interaction (ko04080)
	MSTRG.50702.9	LHCGR	trans	0.097286	0	0.080521	0.046756	0.511881	0.33756	0.357041	0.547562	0.0128406	-2.60546	down	K04248|0|apla:101803098|K04248 luteinizing hormone/choriogonadotropin receptor | (RefSeq) LHCGR; luteinizing hormone/choriogonadotropin receptor	Calcium signaling pathway (ko04020);; Neuroactive ligand-receptor interaction (ko04080)
	MSTRG.56784.2	HGF	trans	0.12416	0.325322	0.135725	0.401596	0	0.024102	0	0	0.00624659	3.67957	up	K05460|0|gga:395941|K05460 hepatocyte growth factor | (RefSeq) HGF, HGF/SF; hepatocyte growth factor	Cytokine-cytokine receptor interaction (ko04060);; Focal adhesion (ko04510)
	MSTRG.59294.12	LHCGR	trans	0.116829	0.068654	0.009639	0.059208	1.07779	0.285707	0.247483	1.16129	0.000974532	-3.02404	down	K04248|0|apla:101803098|K04248 luteinizing hormone/choriogonadotropin receptor | (RefSeq) LHCGR; luteinizing hormone/choriogonadotropin receptor	Calcium signaling pathway (ko04020);; Neuroactive ligand-receptor interaction (ko04080)
	MSTRG.59294.9	LHCGR	trans	0	0	0.015786	0	0.108855	0.104316	0.043784	0.215207	0.00211682	-3.69758	down	K04248|0|apla:101803098|K04248 luteinizing hormone/choriogonadotropin receptor | (RefSeq) LHCGR; luteinizing hormone/choriogonadotropin receptor	Calcium signaling pathway (ko04020);; Neuroactive ligand-receptor interaction (ko04080)
	MSTRG.5970.26	ERBB4	trans	0.058538	0.02009	0.026206	0.024235	0.125871	0.118562	0.074374	0.110501	0.0128545	-1.67695	down	K05085|0|cjo:107316482|K05085 receptor tyrosine-protein kinase erbB-4 [EC:2.7.10.1] | (RefSeq) ERBB4; erb-b2 receptor tyrosine kinase 4	ErbB signaling pathway (ko04012);; Calcium signaling pathway (ko04020);; Endocytosis (ko04144)
	MSTRG.5970.28	ERBB4	trans	0.025556	0.028251	0.077273	0.038886	0.117674	0.077468	0.101649	0.136401	0.0465745	-1.29055	down	K05085|0|cjo:107316482|K05085 receptor tyrosine-protein kinase erbB-4 [EC:2.7.10.1] | (RefSeq) ERBB4; erb-b2 receptor tyrosine kinase 4	ErbB signaling pathway (ko04012);; Calcium signaling pathway (ko04020);; Endocytosis (ko04144)
	MSTRG.60427.1	ERBB4	cis	0.069562	0.012296	0.013808	0.012533	0.352513	0.207323	0.178114	0.086576	0.00787772	-2.56095	down	K05085|0|cjo:107316482|K05085 receptor tyrosine-protein kinase erbB-4 [EC:2.7.10.1] | (RefSeq) ERBB4; erb-b2 receptor tyrosine kinase 4	ErbB signaling pathway (ko04012);; Calcium signaling pathway (ko04020);; Endocytosis (ko04144)
	MSTRG.63799.20	PDGFRB	trans	0.873721	2.5854	0.433746	0.753088	0.171063	0.215117	0.266417	0.160237	0.00696845	2.28953	up	K05089|0|apla:101799587|K05089 platelet-derived growth factor receptor beta [EC:2.7.10.1] | (RefSeq) PDGFRB; platelet derived growth factor receptor beta	MAPK signaling pathway (ko04010);; Calcium signaling pathway (ko04020);; Cytokine-cytokine receptor interaction (ko04060);; Focal adhesion (ko04510);; Gap junction (ko04540);; Regulation of actin cytoskeleton (ko04810)
	MSTRG.63799.20	HGF	trans	0.873721	2.5854	0.433746	0.753088	0.171063	0.215117	0.266417	0.160237	0.00696845	2.28953	up	K05460|0|gga:395941|K05460 hepatocyte growth factor | (RefSeq) HGF, HGF/SF; hepatocyte growth factor	Cytokine-cytokine receptor interaction (ko04060);; Focal adhesion (ko04510)
	MSTRG.68289.4	LHCGR	trans	0.023008	0.011365	0.022169	0.023334	0.166911	0.085205	0.061829	0.230819	3.40239e-05	-2.50479	down	K04248|0|apla:101803098|K04248 luteinizing hormone/choriogonadotropin receptor | (RefSeq) LHCGR; luteinizing hormone/choriogonadotropin receptor	Calcium signaling pathway (ko04020);; Neuroactive ligand-receptor interaction (ko04080)
	MSTRG.70823.1	HGF	both	0.377336	1.50725	0.121914	0.700098	0	0	0.018603	0.022786	9.52181e-05	4.63828	up	K05460|0|gga:395941|K05460 hepatocyte growth factor | (RefSeq) HGF, HGF/SF; hepatocyte growth factor	Cytokine-cytokine receptor interaction (ko04060);; Focal adhesion (ko04510)
	MSTRG.7453.4	LHCGR	trans	0.219481	0.08124	0.115835	0.217274	0.592358	0.231919	0.340256	0.69708	0.0277916	-1.43503	down	K04248|0|apla:101803098|K04248 luteinizing hormone/choriogonadotropin receptor | (RefSeq) LHCGR; luteinizing hormone/choriogonadotropin receptor	Calcium signaling pathway (ko04020);; Neuroactive ligand-receptor interaction (ko04080)
	MSTRG.7779.1	HGF	trans	0.217972	0.402839	0.18408	0.273451	0.130693	0.08626	0.117644	0.130733	0.0172918	1.1826	up	K05460|0|gga:395941|K05460 hepatocyte growth factor | (RefSeq) HGF, HGF/SF; hepatocyte growth factor	Cytokine-cytokine receptor interaction (ko04060);; Focal adhesion (ko04510)
	MSTRG.8306.8	LHCGR	trans	0.042402	0	0.016129	0	0.26152	0.109353	0.070294	0.281845	0.0068581	-3.05602	down	K04248|0|apla:101803098|K04248 luteinizing hormone/choriogonadotropin receptor | (RefSeq) LHCGR; luteinizing hormone/choriogonadotropin receptor	Calcium signaling pathway (ko04020);; Neuroactive ligand-receptor interaction (ko04080)
	MSTRG.87917.2	HGF	trans	0.111621	0.303211	0.042504	0.172422	0.03019	0.018214	0.0164	0	0.0174621	2.72312	up	K05460|0|gga:395941|K05460 hepatocyte growth factor | (RefSeq) HGF, HGF/SF; hepatocyte growth factor	Cytokine-cytokine receptor interaction (ko04060);; Focal adhesion (ko04510)
	MSTRG.8992.23	LHCGR	trans	0.053389	0.025058	0.031604	0.031324	0.435049	0.134536	0.024486	0.428905	0.0137166	-2.45364	down	K04248|0|apla:101803098|K04248 luteinizing hormone/choriogonadotropin receptor | (RefSeq) LHCGR; luteinizing hormone/choriogonadotropin receptor	Calcium signaling pathway (ko04020);; Neuroactive ligand-receptor interaction (ko04080)
	MSTRG.94587.1	LHCGR	trans	0	0	0	0	0.42675	0.135328	0.104225	0.452767	3.3865e-06	-5.59307	down	K04248|0|apla:101803098|K04248 luteinizing hormone/choriogonadotropin receptor | (RefSeq) LHCGR; luteinizing hormone/choriogonadotropin receptor	Calcium signaling pathway (ko04020);; Neuroactive ligand-receptor interaction (ko04080)
	MSTRG.96490.1	LHCGR	trans	0.117579	0.087423	0.107725	0.187669	0.553581	0.440507	0.402921	0.735964	3.1102e-08	-2.03832	down	K04248|0|apla:101803098|K04248 luteinizing hormone/choriogonadotropin receptor | (RefSeq) LHCGR; luteinizing hormone/choriogonadotropin receptor	Calcium signaling pathway (ko04020);; Neuroactive ligand-receptor interaction (ko04080)
	MSTRG.97024.3	HGF	trans	0.10356	0.618809	0.033353	0.353536	0	0	0	0.020423	0.00165589	4.18102	up	K05460|0|gga:395941|K05460 hepatocyte growth factor | (RefSeq) HGF, HGF/SF; hepatocyte growth factor	Cytokine-cytokine receptor interaction (ko04060);; Focal adhesion (ko04510)
	MSTRG.98059.2	LHCGR	trans	0.037745	0	0	0.060719	0.374494	0.093043	0.135511	0.528237	0.0321352	-2.80788	down	K04248|0|apla:101803098|K04248 luteinizing hormone/choriogonadotropin receptor | (RefSeq) LHCGR; luteinizing hormone/choriogonadotropin receptor	Calcium signaling pathway (ko04020);; Neuroactive ligand-receptor interaction (ko04080)
Comparsion	#ID	Target_gene_name	Target_type	PP1_FPKM	PP2_FPKM	PP3_FPKM	PP4_FPKM	CP1_FPKM	CP2_FPKM	CP3_FPKM	CP4_FPKM	FDR	log2FC	regulated	KEGG_annotation	KEGG_pathway_annotation
CP vs PP	MSTRG.103196.15	LHCGR	trans	0.049902	0.030928	0.035212	0.020378	0.194068	0.172037	0.176959	0.184723	0.00148059	-2.05226	down	K04248|0|apla:101803098|K04248 luteinizing hormone/choriogonadotropin receptor | (RefSeq) LHCGR; luteinizing hormone/choriogonadotropin receptor	Calcium signaling pathway (ko04020);; Neuroactive ligand-receptor interaction (ko04080)
	MSTRG.140227.1	HGF	trans	0.386257	0.066663	0.143712	0.318772	0	0	0	0	5.46304e-06	5.26957	up	K05460|0|gga:395941|K05460 hepatocyte growth factor | (RefSeq) HGF, HGF/SF; hepatocyte growth factor	Cytokine-cytokine receptor interaction (ko04060);; Focal adhesion (ko04510)
	MSTRG.173740.1	HGF	trans	3.37995	1.68914	2.65426	2.01823	0.840604	1.00688	1.37537	0.656915	0.0259938	1.36323	up	K05460|0|gga:395941|K05460 hepatocyte growth factor | (RefSeq) HGF, HGF/SF; hepatocyte growth factor	Cytokine-cytokine receptor interaction (ko04060);; Focal adhesion (ko04510)
	MSTRG.173740.1	PDGFRB	trans	3.37995	1.68914	2.65426	2.01823	0.840604	1.00688	1.37537	0.656915	0.0259938	1.36323	up	K05089|0|apla:101799587|K05089 platelet-derived growth factor receptor beta [EC:2.7.10.1] | (RefSeq) PDGFRB; platelet derived growth factor receptor beta	MAPK signaling pathway (ko04010);; Calcium signaling pathway (ko04020);; Cytokine-cytokine receptor interaction (ko04060);; Focal adhesion (ko04510);; Gap junction (ko04540);; Regulation of actin cytoskeleton (ko04810)
	MSTRG.18987.1	LHCGR	trans	0.068237	0	0.028557	0.006423	0.203284	0.338535	0.182581	0.302869	0.00220073	-2.72979	down	K04248|0|apla:101803098|K04248 luteinizing hormone/choriogonadotropin receptor | (RefSeq) LHCGR; luteinizing hormone/choriogonadotropin receptor	Calcium signaling pathway (ko04020);; Neuroactive ligand-receptor interaction (ko04080)
	MSTRG.192363.1	LHCGR	trans	0.052685	0.207166	0.064832	0.038734	0.579965	0.329352	0.35525	0.477224	0.0100437	-1.99603	down	K04248|0|apla:101803098|K04248 luteinizing hormone/choriogonadotropin receptor | (RefSeq) LHCGR; luteinizing hormone/choriogonadotropin receptor	Calcium signaling pathway (ko04020);; Neuroactive ligand-receptor interaction (ko04080)
	MSTRG.23318.1	HGF	trans	0.045487	0.047413	0.053813	0.148714	0.01435	0	0.01939	0.008621	0.0191725	2.41105	up	K05460|0|gga:395941|K05460 hepatocyte growth factor | (RefSeq) HGF, HGF/SF; hepatocyte growth factor	Cytokine-cytokine receptor interaction (ko04060);; Focal adhesion (ko04510)
	MSTRG.23318.1	PDGFRB	trans	0.045487	0.047413	0.053813	0.148714	0.01435	0	0.01939	0.008621	0.0191725	2.41105	up	K05089|0|apla:101799587|K05089 platelet-derived growth factor receptor beta [EC:2.7.10.1] | (RefSeq) PDGFRB; platelet derived growth factor receptor beta	MAPK signaling pathway (ko04010);; Calcium signaling pathway (ko04020);; Cytokine-cytokine receptor interaction (ko04060);; Focal adhesion (ko04510);; Gap junction (ko04540);; Regulation of actin cytoskeleton (ko04810)
	MSTRG.27049.2	LHCGR	trans	0	0	0.028368	0	0.166452	0.245156	0.076342	0.282604	0.00528575	-3.2218	down	K04248|0|apla:101803098|K04248 luteinizing hormone/choriogonadotropin receptor | (RefSeq) LHCGR; luteinizing hormone/choriogonadotropin receptor	Calcium signaling pathway (ko04020);; Neuroactive ligand-receptor interaction (ko04080)
	MSTRG.3524.1	ERBB4	trans	0	0.024833	0.014545	0.024411	0.04927	0.06403	0.097414	0.100065	0.0283156	-1.94799	down	K05085|0|cjo:107316482|K05085 receptor tyrosine-protein kinase erbB-4 [EC:2.7.10.1] | (RefSeq) ERBB4; erb-b2 receptor tyrosine kinase 4	ErbB signaling pathway (ko04012);; Calcium signaling pathway (ko04020);; Endocytosis (ko04144)
	MSTRG.3587.1	LHCGR	trans	0.145935	0.38913	0.373648	0.78317	5.34333	2.90627	4.93866	3.64289	3.62522e-08	-3.0711	down	K04248|0|apla:101803098|K04248 luteinizing hormone/choriogonadotropin receptor | (RefSeq) LHCGR; luteinizing hormone/choriogonadotropin receptor	Calcium signaling pathway (ko04020);; Neuroactive ligand-receptor interaction (ko04080)
	MSTRG.393.9	LHCGR	trans	3.95622	5.66592	4.0607	5.04193	28.5381	14.7614	15.8443	55.4719	1.02508e-07	-2.34751	down	K04248|0|apla:101803098|K04248 luteinizing hormone/choriogonadotropin receptor | (RefSeq) LHCGR; luteinizing hormone/choriogonadotropin receptor	Calcium signaling pathway (ko04020);; Neuroactive ligand-receptor interaction (ko04080)
	MSTRG.44996.17	LHCGR	trans	0	0	0	0	0.095184	0.062418	0.044786	0.187329	1.40434e-07	-5.72477	down	K04248|0|apla:101803098|K04248 luteinizing hormone/choriogonadotropin receptor | (RefSeq) LHCGR; luteinizing hormone/choriogonadotropin receptor	Calcium signaling pathway (ko04020);; Neuroactive ligand-receptor interaction (ko04080)
	MSTRG.50702.9	LHCGR	trans	0.207649	0.080503	0.168939	0.132107	0.511881	0.33756	0.357041	0.547562	0.00813436	-1.37998	down	K04248|0|apla:101803098|K04248 luteinizing hormone/choriogonadotropin receptor | (RefSeq) LHCGR; luteinizing hormone/choriogonadotropin receptor	Calcium signaling pathway (ko04020);; Neuroactive ligand-receptor interaction (ko04080)
	MSTRG.59294.12	LHCGR	trans	0.167453	0.042047	0.088698	0.097292	1.07779	0.285707	0.247483	1.16129	0.00311514	-2.38751	down	K04248|0|apla:101803098|K04248 luteinizing hormone/choriogonadotropin receptor | (RefSeq) LHCGR; luteinizing hormone/choriogonadotropin receptor	Calcium signaling pathway (ko04020);; Neuroactive ligand-receptor interaction (ko04080)
	MSTRG.59294.9	LHCGR	trans	0.000699	0.014826	0	0.016386	0.108855	0.104316	0.043784	0.215207	0.0017162	-2.99742	down	K04248|0|apla:101803098|K04248 luteinizing hormone/choriogonadotropin receptor | (RefSeq) LHCGR; luteinizing hormone/choriogonadotropin receptor	Calcium signaling pathway (ko04020);; Neuroactive ligand-receptor interaction (ko04080)
	MSTRG.5970.28	ERBB4	trans	0.054165	0.038711	0.049485	0.046947	0.117674	0.077468	0.101649	0.136401	0.0489403	-1.03299	down	K05085|0|cjo:107316482|K05085 receptor tyrosine-protein kinase erbB-4 [EC:2.7.10.1] | (RefSeq) ERBB4; erb-b2 receptor tyrosine kinase 4	ErbB signaling pathway (ko04012);; Calcium signaling pathway (ko04020);; Endocytosis (ko04144)
	MSTRG.68289.4	LHCGR	trans	0.039981	0.013537	0.017165	0.047329	0.166911	0.085205	0.061829	0.230819	0.0245826	-1.84051	down	K04248|0|apla:101803098|K04248 luteinizing hormone/choriogonadotropin receptor | (RefSeq) LHCGR; luteinizing hormone/choriogonadotropin receptor	Calcium signaling pathway (ko04020);; Neuroactive ligand-receptor interaction (ko04080)
	MSTRG.69170.11	ERBB4	trans	0.063844	0.043166	0.067156	0.043622	0.186958	0.098584	0.092382	0.361912	0.024536	-1.48514	down	K05085|0|cjo:107316482|K05085 receptor tyrosine-protein kinase erbB-4 [EC:2.7.10.1] | (RefSeq) ERBB4; erb-b2 receptor tyrosine kinase 4	ErbB signaling pathway (ko04012);; Calcium signaling pathway (ko04020);; Endocytosis (ko04144)
	MSTRG.87917.2	HGF	trans	0.044705	0.06715	0.117703	0.114074	0.03019	0.018214	0.0164	0	0.0323752	2.18651	up	K05460|0|gga:395941|K05460 hepatocyte growth factor | (RefSeq) HGF, HGF/SF; hepatocyte growth factor	Cytokine-cytokine receptor interaction (ko04060);; Focal adhesion (ko04510)
	MSTRG.94587.1	LHCGR	trans	0.023268	0	0.030602	0.047988	0.42675	0.135328	0.104225	0.452767	0.0041813	-2.85506	down	K04248|0|apla:101803098|K04248 luteinizing hormone/choriogonadotropin receptor | (RefSeq) LHCGR; luteinizing hormone/choriogonadotropin receptor	Calcium signaling pathway (ko04020);; Neuroactive ligand-receptor interaction (ko04080)
	MSTRG.98059.2	LHCGR	trans	0.017342	0	0.044371	0.03391	0.374494	0.093043	0.135511	0.528237	0.00338145	-2.92123	down	K04248|0|apla:101803098|K04248 luteinizing hormone/choriogonadotropin receptor | (RefSeq) LHCGR; luteinizing hormone/choriogonadotropin receptor	Calcium signaling pathway (ko04020);; Neuroactive ligand-receptor interaction (ko04080)
