# Supplementary material for: Comprehensive analysis of differentially expressed profiles of mRNA, lncRNA, and miRNA of Yili geese ovary at different egg-laying stages
Source: BMC Genomics. 2022 Aug 19;23:607. doi: 10.1186/s12864-022-08774-4 (PMC9392330; doi:10.1186/s12864-022-08774-4)
Supplement: Supplementary file 9 — Additional file 9: Table S9. Quantitative real-time PCR primer sequences used in this study. [file 12864_2022_8774_MOESM9_ESM.xlsx]

## Sheet: Table S9.
Table S9. Quantitative real-time PCR primer sequences used in this study.
Gene Name	Primer sequences (5'-3')		Amplicon size (bp)
WDFY4	Forward	CCAGTGTAACCGTTCGTGGA	154
	Reverse	AGCAGGTAGGGTATCAGCCA
PDGFRA	Forward	TCGAGACGGGTTAGTGCTTG	100
	Reverse	CATCACTGGTTGAGAACGGC
PDGFRB	Forward	AACTCCCAGGACATCACCC	126
	Reverse	CTTCTGCCACAGGACGATCA
PTAFR	Forward	CACCTACGCTTCTGTTGCCT	108
	Reverse	AAGATCCCCCTTCTCCGAGT
ERBB4	Forward	AGTGAAATTGGACACAGCCCT	135
	Reverse	TTCCGGGATTATGCAGCCAG
ANOS1	Forward	CCTGGAGCCCTGCAAAGAATC	202
	Reverse	TGCTTCGCAGCTTTCAACACA
GDF1	Forward	CAAACAAAGACCTGGCGGAT	105
	Reverse	GCTGCCCGCTATGAATGAAG
MYL9	Forward	GCGACGGGTTCATTGACA	76
	Reverse	AGGTACTCGTCAGTGGGG
PGR	Forward	CGGTGATGAGGCTTCTGGTTG	176
	Reverse	GACAGCACTTCCTCAAGCGA
MSTRG.129094.34	Forward	TCATTGCAGGAGTGTGCCTT	123
	Reverse	ATGGCGTATCTGACATGCGT
MSTRG.143824.4	Forward	AGGCATCCACGCAAAGGTTA	215
	Reverse	ACACTGAACGCAGACAGAGG
MSTRG.3524.1	Forward	CAGGCACAATGCAGGTTTTCA	158
	Reverse	TCCATTTGGGTTGGTGGTGT
MSTRG.5970.28	Forward	CTTAGGAAGCCGTGCCAAGA	175
	Reverse	TAGCGATGCCACTGAGCAAA
MSTRG.56917.1	Forward	ATCCAACTGCGTGACTGCTG	74
	Reverse	TGCTCTGGGCTTCACCATAC
MSTRG.164147.2	Forward	GCTGCAACCAAATGCACGAAG	141
	Reverse	TCAGCACGAAGCAAAGCAACT
gga-miR-34b-5p		CGGGCAGGCAGTGTAGTTA
novel_miR_336		GTCCCCCTGTACTCTGCTCT
novel_miR_1333		ACCTCCTCTGGACACTCTC
gga-mir-145-5p		GCCGTCCAGTTTTCCCAGG
ccr-miR-133a-3p		CGGCTTGGTCCCCTTCAAC
novel_miR_2064		CCTCTGCTCCGTGTGGG
novel_miR_1116		TTCTGTCTGGAGGAGGCTG
U6		GGAACGATACAGAGAAGATTAGC	68
GAPDH	Forward	TGATGCTCCCATGTTCGTGATG	168
	Reverse	GTGATGGCATGGACAGTGGT
